# Supplementary material for: Secreted midbody remnants are a class of extracellular vesicles molecularly distinct from exosomes and microparticles
Source: Commun Biol. 2021 Mar 25;4:400. doi: 10.1038/s42003-021-01882-z (PMC7994562; doi:10.1038/s42003-021-01882-z)
Supplement: Supplementary file 3 — Supplementary Data 1 [file 42003_2021_1882_MOESM3_ESM.xlsx]

## Sheet: Table S1
Supplementary Data 1. Protein datasets of SW620 cell-derived exosomes, sMV-LD and sMB-Rs.
protein ID	protein description	gene name (s)	total spectral count (Tsc)					normalized spectral count (Nsc)			fold change (FC)		unique to sMB-R	enriched in sMB-R (FC >2)
			exosomes	F7	F8	F9	F10	exosomes	sMV-LD (F7 + F8)	sMB-R (F9 + F10)	sMB-R/exosomes	sMB-R/sMV-LD
A2GL_HUMAN	Leucine-rich alpha-2-glycoprotein (LRG)	LRG1 LRG	0	0	0	2	0	0.71771	1.24665	2.15351	3.00053	1.72744	yes
AFAM_HUMAN	Afamin (Alpha-albumin) (Alpha-Alb)	AFM ALB2 ALBA	0	0	0	2	0	0.71771	1.24665	2.15351	3.00053	1.72744	yes
ATG5_HUMAN	Autophagy protein 5 (APG5-like) (Apoptosis-specific protein)	ATG5 APG5L ASP	0	0	0	2	0	0.71771	1.24665	2.15351	3.00053	1.72744	yes
B1AL00_HUMAN	Bone morphogenetic protein 7	BMP7	0	0	0	2	0	0.71771	1.24665	2.15351	3.00053	1.72744	yes
CD123_HUMAN	Cell division cycle protein 123 homolog (Protein D123) (HT-1080) (PZ32)	CDC123 C10orf7 D123	0	0	0	2	0	0.71771	1.24665	2.15351	3.00053	1.72744	yes
F5GWN5_HUMAN	Phosphatidylinositol 4-phosphate 3-kinase C2 domain-containing subunit beta	PIK3C2B	0	0	0	2	0	0.71771	1.24665	2.15351	3.00053	1.72744	yes
G8JLB3_HUMAN	tRNA pseudouridine synthase (EC 5.4.99.-) (Fragment)	PUS1	0	0	0	2	0	0.71771	1.24665	2.15351	3.00053	1.72744	yes
GEPH_HUMAN	Gephyrin [Includes: Molybdopterin adenylyltransferase (MPT adenylyltransferase) (EC 2.7.7.75) (Domain G); Molybdopterin molybdenumtransferase (MPT Mo-transferase) (EC 2.10.1.1) (Domain E)]	GPHN GPH KIAA1385	0	0	0	2	0	0.71771	1.24665	2.15351	3.00053	1.72744	yes
H3BLV9_HUMAN	SRSF protein kinase 1 (Fragment)	SRPK1	0	0	0	2	0	0.71771	1.24665	2.15351	3.00053	1.72744	yes
HECD1_HUMAN	E3 ubiquitin-protein ligase HECTD1 (EC 2.3.2.26) (E3 ligase for inhibin receptor) (EULIR) (HECT domain-containing protein 1) (HECT-type E3 ubiquitin transferase HECTD1)	HECTD1 KIAA1131	0	0	0	2	0	0.71771	1.24665	2.15351	3.00053	1.72744	yes
ITPR2_HUMAN	Inositol 1,4,5-trisphosphate receptor type 2 (IP3 receptor isoform 2) (IP3R 2) (InsP3R2) (Type 2 inositol 1,4,5-trisphosphate receptor) (Type 2 InsP3 receptor)	ITPR2	0	0	0	2	0	0.71771	1.24665	2.15351	3.00053	1.72744	yes
K7EIK7_HUMAN	Echinoderm microtubule-associated protein-like 2	EML2	0	0	0	2	0	0.71771	1.24665	2.15351	3.00053	1.72744	yes
LAS1L_HUMAN	Ribosomal biogenesis protein LAS1L (Protein LAS1 homolog)	LAS1L MSTP060	0	0	0	2	0	0.71771	1.24665	2.15351	3.00053	1.72744	yes
MTMRC_HUMAN	Myotubularin-related protein 12 (Phosphatidylinositol 3 phosphate 3-phosphatase adapter subunit) (3-PAP) (3-phosphatase adapter protein)	MTMR12 KIAA1682 PIP3AP	0	0	0	2	0	0.71771	1.24665	2.15351	3.00053	1.72744	yes
RIMS1_HUMAN	Regulating synaptic membrane exocytosis protein 1 (Rab-3-interacting molecule 1) (RIM 1) (Rab-3-interacting protein 2)	RIMS1 KIAA0340 RAB3IP2 RIM1 Nbla00761	0	0	0	2	0	0.71771	1.24665	2.15351	3.00053	1.72744	yes
SI1L1_HUMAN	Signal-induced proliferation-associated 1-like protein 1 (SIPA1-like protein 1) (High-risk human papilloma viruses E6 oncoproteins targeted protein 1) (E6-targeted protein 1)	SIPA1L1 E6TP1 KIAA0440	0	0	0	2	0	0.71771	1.24665	2.15351	3.00053	1.72744	yes
SQRD_HUMAN	Sulfide:quinone oxidoreductase, mitochondrial (SQOR) (EC 1.8.5.-)	SQRDL CGI-44	0	0	0	2	0	0.71771	1.24665	2.15351	3.00053	1.72744	yes
TMM43_HUMAN	Transmembrane protein 43 (Protein LUMA)	TMEM43 UNQ2564/PRO6244	0	0	0	2	0	0.71771	1.24665	2.15351	3.00053	1.72744	yes
UBFD1_HUMAN	Ubiquitin domain-containing protein UBFD1 (Ubiquitin-binding protein homolog)	UBFD1 UBPH	0	0	0	2	0	0.71771	1.24665	2.15351	3.00053	1.72744	yes
VP33A_HUMAN	Vacuolar protein sorting-associated protein 33A (hVPS33A)	VPS33A	0	0	0	2	0	0.71771	1.24665	2.15351	3.00053	1.72744	yes
WDR92_HUMAN	WD repeat-containing protein 92 (WD repeat-containing protein Monad)	WDR92	0	0	0	2	0	0.71771	1.24665	2.15351	3.00053	1.72744	yes
ALPK3_HUMAN	Alpha-protein kinase 3 (EC 2.7.11.-) (Muscle alpha-protein kinase)	ALPK3 KIAA1330 MAK	0	0	0	0	2	0.71771	1.24665	2.42926	3.38473	1.94863	yes
ARMT1_HUMAN	Protein-glutamate O-methyltransferase (EC 2.1.1.-) (Acidic residue methyltransferase 1)	ARMT1 C6orf211	0	0	0	0	2	0.71771	1.24665	2.42926	3.38473	1.94863	yes
CPSF1_HUMAN	Cleavage and polyadenylation specificity factor subunit 1 (Cleavage and polyadenylation specificity factor 160 kDa subunit) (CPSF 160 kDa subunit)	CPSF1 CPSF160	0	0	0	0	2	0.71771	1.24665	2.42926	3.38473	1.94863	yes
CPT1A_HUMAN	Carnitine O-palmitoyltransferase 1, liver isoform (CPT1-L) (EC 2.3.1.21) (Carnitine O-palmitoyltransferase I, liver isoform) (CPT I) (CPTI-L) (Carnitine palmitoyltransferase 1A)	CPT1A CPT1	0	0	0	0	2	0.71771	1.24665	2.42926	3.38473	1.94863	yes
DCPS_HUMAN	m7GpppX diphosphatase (EC 3.6.1.59) (DCS-1) (Decapping scavenger enzyme) (Hint-related 7meGMP-directed hydrolase) (Histidine triad nucleotide-binding protein 5) (Histidine triad protein member 5) (HINT-5) (Scavenger mRNA-decapping enzyme DcpS)	DCPS DCS1 HINT5 HSPC015	0	0	0	0	2	0.71771	1.24665	2.42926	3.38473	1.94863	yes
DDX18_HUMAN	ATP-dependent RNA helicase DDX18 (EC 3.6.4.13) (DEAD box protein 18) (Myc-regulated DEAD box protein) (MrDb)	DDX18 cPERP-D	0	0	0	0	2	0.71771	1.24665	2.42926	3.38473	1.94863	yes
ECHA_HUMAN	Trifunctional enzyme subunit alpha, mitochondrial (78 kDa gastrin-binding protein) (TP-alpha) [Includes: Long-chain enoyl-CoA hydratase (EC 4.2.1.17); Long chain 3-hydroxyacyl-CoA dehydrogenase (EC 1.1.1.211)]	HADHA HADH	0	0	0	0	2	0.71771	1.24665	2.42926	3.38473	1.94863	yes
EXOSX_HUMAN	Exosome component 10 (EC 3.1.13.-) (Autoantigen PM/Scl 2) (P100 polymyositis-scleroderma overlap syndrome-associated autoantigen) (Polymyositis/scleroderma autoantigen 100 kDa) (PM/Scl-100) (Polymyositis/scleroderma autoantigen 2)	EXOSC10 PMSCL PMSCL2 RRP6	0	0	0	0	2	0.71771	1.24665	2.42926	3.38473	1.94863	yes
FOCAD_HUMAN	Focadhesin	FOCAD KIAA1797	0	0	0	0	2	0.71771	1.24665	2.42926	3.38473	1.94863	yes
J3KQN4_HUMAN	60S ribosomal protein L36a	RPL36A	0	0	0	0	2	0.71771	1.24665	2.42926	3.38473	1.94863	yes
NEUL_HUMAN	Neurolysin, mitochondrial (EC 3.4.24.16) (Angiotensin-binding protein) (Microsomal endopeptidase) (MEP) (Mitochondrial oligopeptidase M) (Neurotensin endopeptidase)	NLN AGTBP KIAA1226	0	0	0	0	2	0.71771	1.24665	2.42926	3.38473	1.94863	yes
PANK2_HUMAN	Pantothenate kinase 2, mitochondrial (hPanK2) (EC 2.7.1.33) (Pantothenic acid kinase 2)	PANK2 C20orf48	0	0	0	0	2	0.71771	1.24665	2.42926	3.38473	1.94863	yes
PO210_HUMAN	Nuclear pore membrane glycoprotein 210 (Nuclear pore protein gp210) (Nuclear envelope pore membrane protein POM 210) (POM210) (Nucleoporin Nup210) (Pore membrane protein of 210 kDa)	NUP210 KIAA0906 PSEC0245	0	0	0	0	2	0.71771	1.24665	2.42926	3.38473	1.94863	yes
SART3_HUMAN	Squamous cell carcinoma antigen recognized by T-cells 3 (SART-3) (Tat-interacting protein of 110 kDa) (Tip110) (p110 nuclear RNA-binding protein)	SART3 KIAA0156 TIP110	0	0	0	0	2	0.71771	1.24665	2.42926	3.38473	1.94863	yes
SMCA5_HUMAN	SWI/SNF-related matrix-associated actin-dependent regulator of chromatin subfamily A member 5 (SWI/SNF-related matrix-associated actin-dependent regulator of chromatin A5) (EC 3.6.4.-) (Sucrose nonfermenting protein 2 homolog) (hSNF2H)	SMARCA5 SNF2H WCRF135	0	0	0	0	2	0.71771	1.24665	2.42926	3.38473	1.94863	yes
VPS39_HUMAN	Vam6/Vps39-like protein (TRAP1-like protein) (hVam6p)	VPS39 KIAA0770 TLP VAM6	0	0	0	0	2	0.71771	1.24665	2.42926	3.38473	1.94863	yes
A0A087WVP4_HUMAN	Smoothelin	SMTN	0	0	0	3	0	0.71771	1.24665	2.5938	3.61399	2.08062	yes	yes
A0A0B4J2A0_HUMAN	Uncharacterized protein		0	0	0	3	0	0.71771	1.24665	2.5938	3.61399	2.08062	yes	yes
A0A0C4DFV9_HUMAN	Protein SET	SET	0	0	0	3	0	0.71771	1.24665	2.5938	3.61399	2.08062	yes	yes
B1AKJ5_HUMAN	Nardilysin (Nardilysin (N-arginine dibasic convertase), isoform CRA_d)	NRDC NRD1 hCG_40292	0	0	0	3	0	0.71771	1.24665	2.5938	3.61399	2.08062	yes	yes
BIRC6_HUMAN	Baculoviral IAP repeat-containing protein 6 (EC 2.3.2.27) (BIR repeat-containing ubiquitin-conjugating enzyme) (BRUCE) (RING-type E3 ubiquitin transferase BIRC6) (Ubiquitin-conjugating BIR domain enzyme apollon) (APOLLON)	BIRC6 KIAA1289	0	0	0	3	0	0.71771	1.24665	2.5938	3.61399	2.08062	yes	yes
CHID1_HUMAN	Chitinase domain-containing protein 1 (Stabilin-1-interacting chitinase-like protein) (SI-CLP)	CHID1 GL008 PSEC0104 SB139	0	0	0	3	0	0.71771	1.24665	2.5938	3.61399	2.08062	yes	yes
DHRS4_HUMAN	Dehydrogenase/reductase SDR family member 4 (EC 1.1.1.184) (NADPH-dependent carbonyl reductase/NADP-retinol dehydrogenase) (CR) (PHCR) (NADPH-dependent retinol dehydrogenase/reductase) (NRDR) (humNRDR) (Peroxisomal short-chain alcohol dehydrogenase) (PSCD) (SCAD-SRL) (Short chain dehydrogenase/reductase family 25C member 2) (Short-chain dehydrogenase/reductase family member 4)	DHRS4 SDR25C2 UNQ851/PRO1800	0	0	0	3	0	0.71771	1.24665	2.5938	3.61399	2.08062	yes	yes
DPCD_HUMAN	Protein DPCD	DPCD	0	0	0	3	0	0.71771	1.24665	2.5938	3.61399	2.08062	yes	yes
E9PEB5_HUMAN	Far upstream element-binding protein 1	FUBP1	0	0	0	3	0	0.71771	1.24665	2.5938	3.61399	2.08062	yes	yes
FA98A_HUMAN	Protein FAM98A	FAM98A	0	0	0	3	0	0.71771	1.24665	2.5938	3.61399	2.08062	yes	yes
GSDMA_HUMAN	Gasdermin-A (Gasdermin-1)	GSDMA GSDM GSDM1 FKSG9	0	0	0	3	0	0.71771	1.24665	2.5938	3.61399	2.08062	yes	yes
I5P2_HUMAN	Type II inositol 1,4,5-trisphosphate 5-phosphatase (EC 3.1.3.36) (75 kDa inositol polyphosphate-5-phosphatase) (Phosphoinositide 5-phosphatase) (5PTase)	INPP5B OCRL2	0	0	0	3	0	0.71771	1.24665	2.5938	3.61399	2.08062	yes	yes
KRT82_HUMAN	Keratin, type II cuticular Hb2 (Keratin-82) (K82) (Type II hair keratin Hb2) (Type-II keratin Kb22)	KRT82 KRTHB2	0	0	0	3	0	0.71771	1.24665	2.5938	3.61399	2.08062	yes	yes
NDK7_HUMAN	Nucleoside diphosphate kinase 7 (NDK 7) (NDP kinase 7) (EC 2.7.4.6) (nm23-H7)	NME7	0	0	0	3	0	0.71771	1.24665	2.5938	3.61399	2.08062	yes	yes
PUM1_HUMAN	Pumilio homolog 1 (HsPUM) (Pumilio-1)	PUM1 KIAA0099 PUMH1	0	0	0	3	0	0.71771	1.24665	2.5938	3.61399	2.08062	yes	yes
Q4R9M9_HUMAN	Kinesin family member 1Bbeta isoform II (Kinesin-like protein KIF1B)	KIF1Bbeta KIF1B	0	0	0	3	0	0.71771	1.24665	2.5938	3.61399	2.08062	yes	yes
RNH2B_HUMAN	Ribonuclease H2 subunit B (RNase H2 subunit B) (Aicardi-Goutieres syndrome 2 protein) (AGS2) (Deleted in lymphocytic leukemia 8) (Ribonuclease HI subunit B)	RNASEH2B DLEU8	0	0	0	3	0	0.71771	1.24665	2.5938	3.61399	2.08062	yes	yes
RPC1_HUMAN	DNA-directed RNA polymerase III subunit RPC1 (RNA polymerase III subunit C1) (EC 2.7.7.6) (DNA-directed RNA polymerase III largest subunit) (DNA-directed RNA polymerase III subunit A) (RNA polymerase III 155 kDa subunit) (RPC155) (RNA polymerase III subunit C160)	POLR3A	0	0	0	3	0	0.71771	1.24665	2.5938	3.61399	2.08062	yes	yes
RPR1B_HUMAN	Regulation of nuclear pre-mRNA domain-containing protein 1B (Cell cycle-related and expression-elevated protein in tumor)	RPRD1B C20orf77 CREPT	0	0	0	3	0	0.71771	1.24665	2.5938	3.61399	2.08062	yes	yes
SMYD5_HUMAN	SET and MYND domain-containing protein 5 (EC 2.1.1.-) (Protein NN8-4AG) (Retinoic acid-induced protein 15)	SMYD5 RAI15	0	0	0	3	0	0.71771	1.24665	2.5938	3.61399	2.08062	yes	yes
SPR1A_HUMAN	Cornifin-A (19 kDa pancornulin) (SPRK) (Small proline-rich protein IA) (SPR-IA)	SPRR1A	0	0	0	3	0	0.71771	1.24665	2.5938	3.61399	2.08062	yes	yes
SPR2A_HUMAN	Small proline-rich protein 2A (SPR-2A) (2-1)	SPRR2A	0	0	0	3	0	0.71771	1.24665	2.5938	3.61399	2.08062	yes	yes
UBA5_HUMAN	Ubiquitin-like modifier-activating enzyme 5 (Ubiquitin-activating enzyme 5) (ThiFP1) (UFM1-activating enzyme) (Ubiquitin-activating enzyme E1 domain-containing protein 1)	UBA5 UBE1DC1	0	0	0	3	0	0.71771	1.24665	2.5938	3.61399	2.08062	yes	yes
WDR36_HUMAN	WD repeat-containing protein 36 (T-cell activation WD repeat-containing protein) (TA-WDRP)	WDR36	0	0	0	3	0	0.71771	1.24665	2.5938	3.61399	2.08062	yes	yes
X6R8F3_HUMAN	Neutrophil gelatinase-associated lipocalin	LCN2	0	0	0	3	0	0.71771	1.24665	2.5938	3.61399	2.08062	yes	yes
B7WPE2_HUMAN	Echinoderm microtubule associated protein like 3, isoform CRA_e (Echinoderm microtubule-associated protein-like 3)	EML3 hCG_20389	0	0	0	0	3	0.71771	1.24665	3.00743	4.19031	2.41241	yes	yes
CSTF3_HUMAN	Cleavage stimulation factor subunit 3 (CF-1 77 kDa subunit) (Cleavage stimulation factor 77 kDa subunit) (CSTF 77 kDa subunit) (CstF-77)	CSTF3	0	0	0	0	3	0.71771	1.24665	3.00743	4.19031	2.41241	yes	yes
DSRAD_HUMAN	Double-stranded RNA-specific adenosine deaminase (DRADA) (EC 3.5.4.37) (136 kDa double-stranded RNA-binding protein) (p136) (Interferon-inducible protein 4) (IFI-4) (K88DSRBP)	ADAR ADAR1 DSRAD G1P1 IFI4	0	0	0	0	3	0.71771	1.24665	3.00743	4.19031	2.41241	yes	yes
E7EQZ4_HUMAN	Survival motor neuron protein	SMN1 SMN2	0	0	0	0	3	0.71771	1.24665	3.00743	4.19031	2.41241	yes	yes
H0YNT2_HUMAN	Transducin-like enhancer protein 3	TLE3	0	0	0	0	3	0.71771	1.24665	3.00743	4.19031	2.41241	yes	yes
H7BXY3_HUMAN	Putative ATP-dependent RNA helicase DHX30	DHX30	0	0	0	0	3	0.71771	1.24665	3.00743	4.19031	2.41241	yes	yes
HD_HUMAN	Huntingtin (Huntington disease protein) (HD protein)	HTT HD IT15	0	0	0	0	3	0.71771	1.24665	3.00743	4.19031	2.41241	yes	yes
MPPB_HUMAN	Mitochondrial-processing peptidase subunit beta (EC 3.4.24.64) (Beta-MPP) (P-52)	PMPCB MPPB	0	0	0	0	3	0.71771	1.24665	3.00743	4.19031	2.41241	yes	yes
NUDC1_HUMAN	NudC domain-containing protein 1 (Chronic myelogenous leukemia tumor antigen 66) (Tumor antigen CML66)	NUDCD1 CML66	0	0	0	0	3	0.71771	1.24665	3.00743	4.19031	2.41241	yes	yes
PCD17_HUMAN	Protocadherin-17 (Protocadherin-68)	PCDH17 PCDH68 PCH68	0	0	0	0	3	0.71771	1.24665	3.00743	4.19031	2.41241	yes	yes
PDS5A_HUMAN	Sister chromatid cohesion protein PDS5 homolog A (Cell proliferation-inducing gene 54 protein) (Sister chromatid cohesion protein 112) (SCC-112)	PDS5A KIAA0648 PDS5 PIG54	0	0	0	0	3	0.71771	1.24665	3.00743	4.19031	2.41241	yes	yes
PSPC1_HUMAN	Paraspeckle component 1 (Paraspeckle protein 1)	PSPC1 PSP1	0	0	0	0	3	0.71771	1.24665	3.00743	4.19031	2.41241	yes	yes
PUM3_HUMAN	Pumilio homolog 3 (HBV X-transactivated gene 5 protein) (HBV XAg-transactivated protein 5) (Minor histocompatibility antigen HA-8) (HLA-HA8)	PUM3 cPERP-C KIAA0020 PUF-A XTP5	0	0	0	0	3	0.71771	1.24665	3.00743	4.19031	2.41241	yes	yes
QSOX2_HUMAN	Sulfhydryl oxidase 2 (EC 1.8.3.2) (Neuroblastoma-derived sulfhydryl oxidase) (Quiescin Q6-like protein 1)	QSOX2 QSCN6L1 SOXN	0	0	0	0	3	0.71771	1.24665	3.00743	4.19031	2.41241	yes	yes
RPB1_HUMAN	DNA-directed RNA polymerase II subunit RPB1 (RNA polymerase II subunit B1) (EC 2.7.7.6) (DNA-directed RNA polymerase II subunit A) (DNA-directed RNA polymerase III largest subunit) (RNA-directed RNA polymerase II subunit RPB1) (EC 2.7.7.48)	POLR2A POLR2	0	0	0	0	3	0.71771	1.24665	3.00743	4.19031	2.41241	yes	yes
SEM3B_HUMAN	Semaphorin-3B (Sema A(V)) (Semaphorin-V) (Sema V)	SEMA3B SEMA5 SEMAA	0	0	0	0	3	0.71771	1.24665	3.00743	4.19031	2.41241	yes	yes
SPB12_HUMAN	Serpin B12	SERPINB12	0	0	0	0	3	0.71771	1.24665	3.00743	4.19031	2.41241	yes	yes
SPT5H_HUMAN	Transcription elongation factor SPT5 (hSPT5) (DRB sensitivity-inducing factor 160 kDa subunit) (DSIF p160) (DRB sensitivity-inducing factor large subunit) (DSIF large subunit) (Tat-cotransactivator 1 protein) (Tat-CT1 protein)	SUPT5H SPT5 SPT5H	0	0	0	0	3	0.71771	1.24665	3.00743	4.19031	2.41241	yes	yes
WDR12_HUMAN	Ribosome biogenesis protein WDR12 (WD repeat-containing protein 12)	WDR12	0	0	0	0	3	0.71771	1.24665	3.00743	4.19031	2.41241	yes	yes
ZA2G_HUMAN	Zinc-alpha-2-glycoprotein (Zn-alpha-2-GP) (Zn-alpha-2-glycoprotein)	AZGP1 ZAG ZNGP1	0	0	0	0	3	0.71771	1.24665	3.00743	4.19031	2.41241	yes	yes
ZCHC3_HUMAN	Zinc finger CCHC domain-containing protein 3	ZCCHC3 C20orf99	0	0	0	0	3	0.71771	1.24665	3.00743	4.19031	2.41241	yes	yes
AK1BA_HUMAN	Aldo-keto reductase family 1 member B10 (EC 1.1.1.-) (ARL-1) (Aldose reductase-like) (Aldose reductase-related protein) (ARP) (hARP) (Small intestine reductase) (SI reductase)	AKR1B10 AKR1B11	0	0	0	4	0	0.71771	1.24665	3.0341	4.22747	2.4338	yes	yes
ATPG_HUMAN	ATP synthase subunit gamma, mitochondrial (F-ATPase gamma subunit)	ATP5C1 ATP5C ATP5CL1	0	0	0	4	0	0.71771	1.24665	3.0341	4.22747	2.4338	yes	yes
B7Z553_HUMAN	cDNA FLJ51266, highly similar to Vitronectin		0	0	0	4	0	0.71771	1.24665	3.0341	4.22747	2.4338	yes	yes
C1QC_HUMAN	Complement C1q subcomponent subunit C	C1QC C1QG	0	0	0	4	0	0.71771	1.24665	3.0341	4.22747	2.4338	yes	yes
C9JL75_HUMAN	Transmembrane protein 94	TMEM94	0	0	0	4	0	0.71771	1.24665	3.0341	4.22747	2.4338	yes	yes
CO5_HUMAN	Complement C5 (C3 and PZP-like alpha-2-macroglobulin domain-containing protein 4) [Cleaved into: Complement C5 beta chain; Complement C5 alpha chain; C5a anaphylatoxin; Complement C5 alpha' chain]	C5 CPAMD4	0	0	0	4	0	0.71771	1.24665	3.0341	4.22747	2.4338	yes	yes
EIF3G_HUMAN	Eukaryotic translation initiation factor 3 subunit G (eIF3g) (Eukaryotic translation initiation factor 3 RNA-binding subunit) (eIF-3 RNA-binding subunit) (Eukaryotic translation initiation factor 3 subunit 4) (eIF-3-delta) (eIF3 p42) (eIF3 p44)	EIF3G EIF3S4	0	0	0	4	0	0.71771	1.24665	3.0341	4.22747	2.4338	yes	yes
F5H0F9_HUMAN	Anaphase-promoting complex subunit 5	ANAPC5	0	0	0	4	0	0.71771	1.24665	3.0341	4.22747	2.4338	yes	yes
F8VU90_HUMAN	Peptidylprolyl isomerase (EC 5.2.1.8)	FKBP11	0	0	0	4	0	0.71771	1.24665	3.0341	4.22747	2.4338	yes	yes
G5E977_HUMAN	Nicotinate phosphoribosyltransferase (Nicotinate phosphoribosyltransferase domain containing 1, isoform CRA_d)	NAPRT NAPRT1 hCG_32062	0	0	0	4	0	0.71771	1.24665	3.0341	4.22747	2.4338	yes	yes
H3BV80_HUMAN	RNA-binding protein with serine-rich domain 1	RNPS1	0	0	0	4	0	0.71771	1.24665	3.0341	4.22747	2.4338	yes	yes
ITIH2_HUMAN	Inter-alpha-trypsin inhibitor heavy chain H2 (ITI heavy chain H2) (ITI-HC2) (Inter-alpha-inhibitor heavy chain 2) (Inter-alpha-trypsin inhibitor complex component II) (Serum-derived hyaluronan-associated protein) (SHAP)	ITIH2 IGHEP2	0	0	0	4	0	0.71771	1.24665	3.0341	4.22747	2.4338	yes	yes
LV321_HUMAN	Immunoglobulin lambda variable 3-21 (Ig lambda chain V-III region LOI) (Ig lambda chain V-V region DEL) (Ig lambda chain V-VII region MOT)	IGLV3-21	0	0	0	4	0	0.71771	1.24665	3.0341	4.22747	2.4338	yes	yes
NCK2_HUMAN	Cytoplasmic protein NCK2 (Growth factor receptor-bound protein 4) (NCK adaptor protein 2) (Nck-2) (SH2/SH3 adaptor protein NCK-beta)	NCK2 GRB4	0	0	0	4	0	0.71771	1.24665	3.0341	4.22747	2.4338	yes	yes
OSBL8_HUMAN	Oxysterol-binding protein-related protein 8 (ORP-8) (OSBP-related protein 8)	OSBPL8 KIAA1451 ORP8 OSBP10	0	0	0	4	0	0.71771	1.24665	3.0341	4.22747	2.4338	yes	yes
P85A_HUMAN	Phosphatidylinositol 3-kinase regulatory subunit alpha (PI3-kinase regulatory subunit alpha) (PI3K regulatory subunit alpha) (PtdIns-3-kinase regulatory subunit alpha) (Phosphatidylinositol 3-kinase 85 kDa regulatory subunit alpha) (PI3-kinase subunit p85-alpha) (PtdIns-3-kinase regulatory subunit p85-alpha)	PIK3R1 GRB1	0	0	0	4	0	0.71771	1.24665	3.0341	4.22747	2.4338	yes	yes
PDGFA_HUMAN	Platelet-derived growth factor subunit A (PDGF subunit A) (PDGF-1) (Platelet-derived growth factor A chain) (Platelet-derived growth factor alpha polypeptide)	PDGFA PDGF1	0	0	0	4	0	0.71771	1.24665	3.0341	4.22747	2.4338	yes	yes
PIEZ1_HUMAN	Piezo-type mechanosensitive ion channel component 1 (Membrane protein induced by beta-amyloid treatment) (Mib) (Protein FAM38A)	PIEZO1 FAM38A KIAA0233	0	0	0	4	0	0.71771	1.24665	3.0341	4.22747	2.4338	yes	yes
PK3CA_HUMAN	Phosphatidylinositol 4,5-bisphosphate 3-kinase catalytic subunit alpha isoform (PI3-kinase subunit alpha) (PI3K-alpha) (PI3Kalpha) (PtdIns-3-kinase subunit alpha) (EC 2.7.1.153) (Phosphatidylinositol 4,5-bisphosphate 3-kinase 110 kDa catalytic subunit alpha) (PtdIns-3-kinase subunit p110-alpha) (p110alpha) (Phosphoinositide-3-kinase catalytic alpha polypeptide) (Serine/threonine protein kinase PI…	PIK3CA	0	0	0	4	0	0.71771	1.24665	3.0341	4.22747	2.4338	yes	yes
RAB24_HUMAN	Ras-related protein Rab-24	RAB24	0	0	0	4	0	0.71771	1.24665	3.0341	4.22747	2.4338	yes	yes
SYNJ2_HUMAN	Synaptojanin-2 (EC 3.1.3.36) (Synaptic inositol 1,4,5-trisphosphate 5-phosphatase 2)	SYNJ2 KIAA0348	0	0	0	4	0	0.71771	1.24665	3.0341	4.22747	2.4338	yes	yes
TBCB_HUMAN	Tubulin-folding cofactor B (Cytoskeleton-associated protein 1) (Cytoskeleton-associated protein CKAPI) (Tubulin-specific chaperone B)	TBCB CG22 CKAP1	0	0	0	4	0	0.71771	1.24665	3.0341	4.22747	2.4338	yes	yes
E7EVA0_HUMAN	Microtubule-associated protein	MAP4	0	0	0	2	2	0.71771	1.24665	3.3098	4.61162	2.65496	yes	yes
ERI1_HUMAN	3'-5' exoribonuclease 1 (EC 3.1.-.-) (3'-5' exonuclease ERI1) (Eri-1 homolog) (Histone mRNA 3'-end-specific exoribonuclease) (Histone mRNA 3'-exonuclease 1) (Protein 3'hExo) (HEXO)	ERI1 3'EXO THEX1	0	0	0	2	2	0.71771	1.24665	3.3098	4.61162	2.65496	yes	yes
NU160_HUMAN	Nuclear pore complex protein Nup160 (160 kDa nucleoporin) (Nucleoporin Nup160)	NUP160 KIAA0197 NUP120	0	0	0	2	2	0.71771	1.24665	3.3098	4.61162	2.65496	yes	yes
ATG7_HUMAN	Ubiquitin-like modifier-activating enzyme ATG7 (ATG12-activating enzyme E1 ATG7) (Autophagy-related protein 7) (APG7-like) (hAGP7) (Ubiquitin-activating enzyme E1-like protein)	ATG7 APG7L	0	0	0	5	0	0.71771	1.24665	3.47441	4.84096	2.78699	yes	yes
BIN1_HUMAN	Myc box-dependent-interacting protein 1 (Amphiphysin II) (Amphiphysin-like protein) (Box-dependent myc-interacting protein 1) (Bridging integrator 1)	BIN1 AMPHL	0	0	0	5	0	0.71771	1.24665	3.47441	4.84096	2.78699	yes	yes
CRP_HUMAN	C-reactive protein [Cleaved into: C-reactive protein(1-205)]	CRP PTX1	0	0	0	5	0	0.71771	1.24665	3.47441	4.84096	2.78699	yes	yes
EXOS2_HUMAN	Exosome complex component RRP4 (Exosome component 2) (Ribosomal RNA-processing protein 4)	EXOSC2 RRP4	0	0	0	5	0	0.71771	1.24665	3.47441	4.84096	2.78699	yes	yes
EXOS8_HUMAN	Exosome complex component RRP43 (Exosome component 8) (Opa-interacting protein 2) (OIP-2) (Ribosomal RNA-processing protein 43) (p9)	EXOSC8 OIP2 RRP43	0	0	0	5	0	0.71771	1.24665	3.47441	4.84096	2.78699	yes	yes
INADL_HUMAN	InaD-like protein (Inadl protein) (hINADL) (Pals1-associated tight junction protein) (Protein associated to tight junctions)	PATJ INADL	0	0	0	5	0	0.71771	1.24665	3.47441	4.84096	2.78699	yes	yes
NPM_HUMAN	Nucleophosmin (NPM) (Nucleolar phosphoprotein B23) (Nucleolar protein NO38) (Numatrin)	NPM1 NPM	0	0	0	5	0	0.71771	1.24665	3.47441	4.84096	2.78699	yes	yes
PELO_HUMAN	Protein pelota homolog (EC 3.1.-.-)	PELO CGI-17	0	0	0	5	0	0.71771	1.24665	3.47441	4.84096	2.78699	yes	yes
RU17_HUMAN	U1 small nuclear ribonucleoprotein 70 kDa (U1 snRNP 70 kDa) (U1-70K) (snRNP70)	SNRNP70 RNPU1Z RPU1 SNRP70 U1AP1	0	0	0	5	0	0.71771	1.24665	3.47441	4.84096	2.78699	yes	yes
S26A2_HUMAN	Sulfate transporter (Diastrophic dysplasia protein) (Solute carrier family 26 member 2)	SLC26A2 DTD DTDST	0	0	0	5	0	0.71771	1.24665	3.47441	4.84096	2.78699	yes	yes
SCAM4_HUMAN	Secretory carrier-associated membrane protein 4 (Secretory carrier membrane protein 4)	SCAMP4	0	0	0	5	0	0.71771	1.24665	3.47441	4.84096	2.78699	yes	yes
SPB5_HUMAN	Serpin B5 (Maspin) (Peptidase inhibitor 5) (PI-5)	SERPINB5 PI5	0	0	0	5	0	0.71771	1.24665	3.47441	4.84096	2.78699	yes	yes
SSBP_HUMAN	Single-stranded DNA-binding protein, mitochondrial (Mt-SSB) (MtSSB) (PWP1-interacting protein 17)	SSBP1 SSBP	0	0	0	5	0	0.71771	1.24665	3.47441	4.84096	2.78699	yes	yes
TBL1R_HUMAN	F-box-like/WD repeat-containing protein TBL1XR1 (Nuclear receptor corepressor/HDAC3 complex subunit TBLR1) (TBL1-related protein 1) (Transducin beta-like 1X-related protein 1)	TBL1XR1 IRA1 TBLR1	0	0	0	5	0	0.71771	1.24665	3.47441	4.84096	2.78699	yes	yes
UBA3_HUMAN	NEDD8-activating enzyme E1 catalytic subunit (EC 6.3.2.-) (NEDD8-activating enzyme E1C) (Ubiquitin-activating enzyme E1C) (Ubiquitin-like modifier-activating enzyme 3) (Ubiquitin-activating enzyme 3)	UBA3 UBE1C	0	0	0	5	0	0.71771	1.24665	3.47441	4.84096	2.78699	yes	yes
B9A067_HUMAN	MICOS complex subunit MIC60 (Mitofilin)	IMMT	0	0	0	0	4	0.71771	1.24665	3.58562	4.99592	2.87621	yes	yes
CMC2_HUMAN	Calcium-binding mitochondrial carrier protein Aralar2 (Citrin) (Mitochondrial aspartate glutamate carrier 2) (Solute carrier family 25 member 13)	SLC25A13 ARALAR2	0	0	0	0	4	0.71771	1.24665	3.58562	4.99592	2.87621	yes	yes
CTBP2_HUMAN	C-terminal-binding protein 2 (CtBP2)	CTBP2	0	0	0	0	4	0.71771	1.24665	3.58562	4.99592	2.87621	yes	yes
F8WJN3_HUMAN	Cleavage and polyadenylation-specificity factor subunit 6	CPSF6	0	0	0	0	4	0.71771	1.24665	3.58562	4.99592	2.87621	yes	yes
FIG4_HUMAN	Polyphosphoinositide phosphatase (EC 3.1.3.-) (Phosphatidylinositol 3,5-bisphosphate 5-phosphatase) (SAC domain-containing protein 3)	FIG4 KIAA0274 SAC3	0	0	0	0	4	0.71771	1.24665	3.58562	4.99592	2.87621	yes	yes
FXR2_HUMAN	Fragile X mental retardation syndrome-related protein 2	FXR2 FMR1L2	0	0	0	0	4	0.71771	1.24665	3.58562	4.99592	2.87621	yes	yes
GEMI5_HUMAN	Gem-associated protein 5 (Gemin5)	GEMIN5	0	0	0	0	4	0.71771	1.24665	3.58562	4.99592	2.87621	yes	yes
MTA2_HUMAN	Metastasis-associated protein MTA2 (Metastasis-associated 1-like 1) (MTA1-L1 protein) (p53 target protein in deacetylase complex)	MTA2 MTA1L1 PID	0	0	0	0	4	0.71771	1.24665	3.58562	4.99592	2.87621	yes	yes
NEST_HUMAN	Nestin	NES Nbla00170	0	0	0	0	4	0.71771	1.24665	3.58562	4.99592	2.87621	yes	yes
NNTM_HUMAN	NAD(P) transhydrogenase, mitochondrial (EC 1.6.1.2) (Nicotinamide nucleotide transhydrogenase) (Pyridine nucleotide transhydrogenase)	NNT	0	0	0	0	4	0.71771	1.24665	3.58562	4.99592	2.87621	yes	yes
NUBP1_HUMAN	Cytosolic Fe-S cluster assembly factor NUBP1 (Nucleotide-binding protein 1) (NBP 1)	NUBP1 NBP NBP1	0	0	0	0	4	0.71771	1.24665	3.58562	4.99592	2.87621	yes	yes
PCYOX_HUMAN	Prenylcysteine oxidase 1 (EC 1.8.3.5) (Prenylcysteine lyase)	PCYOX1 KIAA0908 PCL1 UNQ597/PRO1183	0	0	0	0	4	0.71771	1.24665	3.58562	4.99592	2.87621	yes	yes
RHG26_HUMAN	Rho GTPase-activating protein 26 (GTPase regulator associated with focal adhesion kinase) (Oligophrenin-1-like protein) (Rho-type GTPase-activating protein 26)	ARHGAP26 GRAF KIAA0621 OPHN1L	0	0	0	0	4	0.71771	1.24665	3.58562	4.99592	2.87621	yes	yes
UBP10_HUMAN	Ubiquitin carboxyl-terminal hydrolase 10 (EC 3.4.19.12) (Deubiquitinating enzyme 10) (Ubiquitin thioesterase 10) (Ubiquitin-specific-processing protease 10)	USP10 KIAA0190	0	0	0	0	4	0.71771	1.24665	3.58562	4.99592	2.87621	yes	yes
VCIP1_HUMAN	Deubiquitinating protein VCIP135 (EC 3.4.19.12) (Valosin-containing protein p97/p47 complex-interacting protein 1) (Valosin-containing protein p97/p47 complex-interacting protein p135) (VCP/p47 complex-interacting 135-kDa protein)	VCPIP1 KIAA1850 VCIP135	0	0	0	0	4	0.71771	1.24665	3.58562	4.99592	2.87621	yes	yes
VPS52_HUMAN	Vacuolar protein sorting-associated protein 52 homolog (SAC2 suppressor of actin mutations 2-like protein)	VPS52 SACM2L	0	0	0	0	4	0.71771	1.24665	3.58562	4.99592	2.87621	yes	yes
VWA2_HUMAN	von Willebrand factor A domain-containing protein 2 (A domain-containing protein similar to matrilin and collagen) (AMACO) (Colon cancer secreted protein 2) (CCSP-2)	VWA2 AMACO	0	0	0	0	4	0.71771	1.24665	3.58562	4.99592	2.87621	yes	yes
NOB1_HUMAN	RNA-binding protein NOB1 (Phosphorylation regulatory protein HP-10) (Protein ART-4)	NOB1 ART4 NOB1P PSMD8BP1 MSTP158	0	0	0	3	2	0.71771	1.24665	3.75009	5.22508	3.00813	yes	yes
XRN2_HUMAN	5'-3' exoribonuclease 2 (EC 3.1.13.-) (DHM1-like protein) (DHP protein)	XRN2	0	0	0	2	3	0.71771	1.24665	3.88798	5.4172	3.11874	yes	yes
HDAC4_HUMAN	Histone deacetylase 4 (HD4) (EC 3.5.1.98)	HDAC4 KIAA0288	0	0	0	6	0	0.71771	1.24665	3.91473	5.45447	3.1402	yes	yes
KV315_HUMAN	Immunoglobulin kappa variable 3-15 (Ig kappa chain V-III region CLL) (Ig kappa chain V-III region POM)	IGKV3-15	0	0	0	6	0	0.71771	1.24665	3.91473	5.45447	3.1402	yes	yes
NEK9_HUMAN	Serine/threonine-protein kinase Nek9 (EC 2.7.11.1) (Nercc1 kinase) (Never in mitosis A-related kinase 9) (NimA-related protein kinase 9) (NimA-related kinase 8) (Nek8)	NEK9 KIAA1995 NEK8 NERCC	0	0	0	6	0	0.71771	1.24665	3.91473	5.45447	3.1402	yes	yes
DDX20_HUMAN	Probable ATP-dependent RNA helicase DDX20 (EC 3.6.4.13) (Component of gems 3) (DEAD box protein 20) (DEAD box protein DP 103) (Gemin-3)	DDX20 DP103 GEMIN3	0	0	0	0	5	0.71771	1.24665	4.16383	5.80155	3.34001	yes	yes
E9PIN3_HUMAN	Nuclear RNA export factor 1 (Fragment)	NXF1	0	0	0	0	5	0.71771	1.24665	4.16383	5.80155	3.34001	yes	yes
MSH6_HUMAN	DNA mismatch repair protein Msh6 (hMSH6) (G/T mismatch-binding protein) (GTBP) (GTMBP) (MutS protein homolog 6) (MutS-alpha 160 kDa subunit) (p160)	MSH6 GTBP	0	0	0	0	5	0.71771	1.24665	4.16383	5.80155	3.34001	yes	yes
MTMR9_HUMAN	Myotubularin-related protein 9	MTMR9 C8orf9 MTMR8	0	0	0	0	5	0.71771	1.24665	4.16383	5.80155	3.34001	yes	yes
NOG1_HUMAN	Nucleolar GTP-binding protein 1 (Chronic renal failure gene protein) (GTP-binding protein NGB)	GTPBP4 CRFG NOG1	0	0	0	0	5	0.71771	1.24665	4.16383	5.80155	3.34001	yes	yes
ODP2_HUMAN	Dihydrolipoyllysine-residue acetyltransferase component of pyruvate dehydrogenase complex, mitochondrial (EC 2.3.1.12) (70 kDa mitochondrial autoantigen of primary biliary cirrhosis) (PBC) (Dihydrolipoamide acetyltransferase component of pyruvate dehydrogenase complex) (M2 antigen complex 70 kDa subunit) (Pyruvate dehydrogenase complex component E2) (PDC-E2) (PDCE2)	DLAT DLTA	0	0	0	0	5	0.71771	1.24665	4.16383	5.80155	3.34001	yes	yes
PSME4_HUMAN	Proteasome activator complex subunit 4 (Proteasome activator PA200)	PSME4 KIAA0077	0	0	0	0	5	0.71771	1.24665	4.16383	5.80155	3.34001	yes	yes
RL29_HUMAN	60S ribosomal protein L29 (Cell surface heparin-binding protein HIP)	RPL29	0	0	0	0	5	0.71771	1.24665	4.16383	5.80155	3.34001	yes	yes
RN213_HUMAN	E3 ubiquitin-protein ligase RNF213 (EC 3.6.4.-) (EC 6.3.2.-) (ALK lymphoma oligomerization partner on chromosome 17) (Mysterin) (RING finger protein 213)	RNF213 ALO17 C17orf27 KIAA1554 KIAA1618 MYSTR	0	0	0	0	5	0.71771	1.24665	4.16383	5.80155	3.34001	yes	yes
SDC4_HUMAN	Syndecan-4 (SYND4) (Amphiglycan) (Ryudocan core protein)	SDC4	0	0	0	0	5	0.71771	1.24665	4.16383	5.80155	3.34001	yes	yes
SF3B2_HUMAN	Splicing factor 3B subunit 2 (Pre-mRNA-splicing factor SF3b 145 kDa subunit) (SF3b145) (SF3b150) (Spliceosome-associated protein 145) (SAP 145)	SF3B2 SAP145	0	0	0	0	5	0.71771	1.24665	4.16383	5.80155	3.34001	yes	yes
SGPL1_HUMAN	Sphingosine-1-phosphate lyase 1 (S1PL) (SP-lyase 1) (SPL 1) (hSPL) (EC 4.1.2.27) (Sphingosine-1-phosphate aldolase)	SGPL1 KIAA1252	0	0	0	0	5	0.71771	1.24665	4.16383	5.80155	3.34001	yes	yes
TCRG1_HUMAN	Transcription elongation regulator 1 (TATA box-binding protein-associated factor 2S) (Transcription factor CA150)	TCERG1 CA150 TAF2S	0	0	0	0	5	0.71771	1.24665	4.16383	5.80155	3.34001	yes	yes
F2Z2X4_HUMAN	Exportin-4	XPO4	0	0	0	3	3	0.71771	1.24665	4.32826	6.03066	3.47192	yes	yes
STRN3_HUMAN	Striatin-3 (Cell cycle autoantigen SG2NA) (S/G2 antigen)	STRN3 GS2NA SG2NA	0	0	0	3	3	0.71771	1.24665	4.32826	6.03066	3.47192	yes	yes
THOC6_HUMAN	THO complex subunit 6 homolog (Functional spliceosome-associated protein 35) (fSAP35) (WD repeat-containing protein 58)	THOC6 WDR58 PSEC0006	0	0	0	3	3	0.71771	1.24665	4.32826	6.03066	3.47192	yes	yes
APOH_HUMAN	Beta-2-glycoprotein 1 (APC inhibitor) (Activated protein C-binding protein) (Anticardiolipin cofactor) (Apolipoprotein H) (Apo-H) (Beta-2-glycoprotein I) (B2GPI) (Beta(2)GPI)	APOH B2G1	0	0	0	7	0	0.71771	1.24665	4.35506	6.06799	3.49341	yes	yes
CP51A_HUMAN	Lanosterol 14-alpha demethylase (LDM) (EC 1.14.13.70) (CYPLI) (Cytochrome P450 51A1) (Cytochrome P450-14DM) (Cytochrome P45014DM) (Cytochrome P450LI) (Sterol 14-alpha demethylase)	CYP51A1 CYP51	0	0	0	7	0	0.71771	1.24665	4.35506	6.06799	3.49341	yes	yes
G5EA30_HUMAN	CUG triplet repeat, RNA binding protein 1, isoform CRA_c (CUGBP Elav-like family member 1)	CELF1 CUGBP1 hCG_25183	0	0	0	7	0	0.71771	1.24665	4.35506	6.06799	3.49341	yes	yes
KCRU_HUMAN	Creatine kinase U-type, mitochondrial (EC 2.7.3.2) (Acidic-type mitochondrial creatine kinase) (Mia-CK) (Ubiquitous mitochondrial creatine kinase) (U-MtCK)	CKMT1A CKMT; CKMT1B CKMT	0	0	0	7	0	0.71771	1.24665	4.35506	6.06799	3.49341	yes	yes
PRKRA_HUMAN	Interferon-inducible double-stranded RNA-dependent protein kinase activator A (PKR-associated protein X) (PKR-associating protein X) (Protein activator of the interferon-induced protein kinase) (Protein kinase, interferon-inducible double-stranded RNA-dependent activator)	PRKRA PACT RAX HSD-14 HSD14	0	0	0	7	0	0.71771	1.24665	4.35506	6.06799	3.49341	yes	yes
TMED2_HUMAN	Transmembrane emp24 domain-containing protein 2 (Membrane protein p24A) (p24) (p24 family protein beta-1) (p24beta1)	TMED2 RNP24	0	0	0	7	0	0.71771	1.24665	4.35506	6.06799	3.49341	yes	yes
B5MCF9_HUMAN	Pescadillo homolog	PES1	0	0	0	2	4	0.71771	1.24665	4.46617	6.2228	3.58253	yes	yes
BOREA_HUMAN	Borealin (Cell division cycle-associated protein 8) (Dasra-B) (hDasra-B) (Pluripotent embryonic stem cell-related gene 3 protein)	CDCA8 PESCRG3	0	0	0	2	4	0.71771	1.24665	4.46617	6.2228	3.58253	yes	yes
DLDH_HUMAN	Dihydrolipoyl dehydrogenase, mitochondrial (EC 1.8.1.4) (Dihydrolipoamide dehydrogenase) (Glycine cleavage system L protein)	DLD GCSL LAD PHE3	0	0	0	2	4	0.71771	1.24665	4.46617	6.2228	3.58253	yes	yes
THOC2_HUMAN	THO complex subunit 2 (Tho2) (hTREX120)	THOC2 CXorf3	0	0	0	2	4	0.71771	1.24665	4.46617	6.2228	3.58253	yes	yes
THADA_HUMAN	Thyroid adenoma-associated protein (Gene inducing thyroid adenomas protein)	THADA GITA KIAA1767	0	0	0	5	2	0.71771	1.24665	4.6307	6.45205	3.71451	yes	yes
DDX47_HUMAN	Probable ATP-dependent RNA helicase DDX47 (EC 3.6.4.13) (DEAD box protein 47)	DDX47	0	0	0	0	6	0.71771	1.24665	4.74206	6.6072	3.80384	yes	yes
GSTK1_HUMAN	Glutathione S-transferase kappa 1 (EC 2.5.1.18) (GST 13-13) (GST class-kappa) (GSTK1-1) (hGSTK1) (Glutathione S-transferase subunit 13)	GSTK1 HDCMD47P	0	0	0	0	6	0.71771	1.24665	4.74206	6.6072	3.80384	yes	yes
UACA_HUMAN	Uveal autoantigen with coiled-coil domains and ankyrin repeats	UACA KIAA1561	0	0	0	0	6	0.71771	1.24665	4.74206	6.6072	3.80384	yes	yes
A0A1B0GU03_HUMAN	Uncharacterized protein		0	0	0	8	0	0.71771	1.24665	4.7954	6.68152	3.84662	yes	yes
ANT3_HUMAN	Antithrombin-III (ATIII) (Serpin C1)	SERPINC1 AT3 PRO0309	0	0	0	8	0	0.71771	1.24665	4.7954	6.68152	3.84662	yes	yes
DHX16_HUMAN	Putative pre-mRNA-splicing factor ATP-dependent RNA helicase DHX16 (EC 3.6.4.13) (ATP-dependent RNA helicase #3) (DEAH-box protein 16)	DHX16 DBP2 DDX16 KIAA0577	0	0	0	8	0	0.71771	1.24665	4.7954	6.68152	3.84662	yes	yes
HV323_HUMAN	Immunoglobulin heavy variable 3-23 (Ig heavy chain V-III region LAY) (Ig heavy chain V-III region POM) (Ig heavy chain V-III region TEI) (Ig heavy chain V-III region TIL) (Ig heavy chain V-III region TUR) (Ig heavy chain V-III region VH26) (Ig heavy chain V-III region WAS) (Ig heavy chain V-III region ZAP)	IGHV3-23	0	0	0	8	0	0.71771	1.24665	4.7954	6.68152	3.84662	yes	yes
K7EQ55_HUMAN	DAZ-associated protein 1	DAZAP1	0	0	0	8	0	0.71771	1.24665	4.7954	6.68152	3.84662	yes	yes
KLC4_HUMAN	Kinesin light chain 4 (KLC 4) (Kinesin-like protein 8)	KLC4 KNSL8	0	0	0	8	0	0.71771	1.24665	4.7954	6.68152	3.84662	yes	yes
KV401_HUMAN	Immunoglobulin kappa variable 4-1 (Ig kappa chain V-IV region B17) (Ig kappa chain V-IV region JI) (Ig kappa chain V-IV region Len) (Ig kappa chain V-IV region STH)	IGKV4-1	0	0	0	8	0	0.71771	1.24665	4.7954	6.68152	3.84662	yes	yes
LTN1_HUMAN	E3 ubiquitin-protein ligase listerin (EC 2.3.2.27) (RING finger protein 160) (RING-type E3 ubiquitin transferase listerin) (Zinc finger protein 294)	LTN1 C21orf10 C21orf98 KIAA0714 RNF160 ZNF294 HSPC087	0	0	0	8	0	0.71771	1.24665	4.7954	6.68152	3.84662	yes	yes
ROA0_HUMAN	Heterogeneous nuclear ribonucleoprotein A0 (hnRNP A0)	HNRNPA0 HNRPA0	0	0	0	8	0	0.71771	1.24665	4.7954	6.68152	3.84662	yes	yes
SAMP_HUMAN	Serum amyloid P-component (SAP) (9.5S alpha-1-glycoprotein) [Cleaved into: Serum amyloid P-component(1-203)]	APCS PTX2	0	0	0	8	0	0.71771	1.24665	4.7954	6.68152	3.84662	yes	yes
STML2_HUMAN	Stomatin-like protein 2, mitochondrial (SLP-2) (EPB72-like protein 2) (Paraprotein target 7) (Paratarg-7)	STOML2 SLP2 HSPC108	0	0	0	8	0	0.71771	1.24665	4.7954	6.68152	3.84662	yes	yes
TXTP_HUMAN	Tricarboxylate transport protein, mitochondrial (Citrate transport protein) (CTP) (Solute carrier family 25 member 1) (Tricarboxylate carrier protein)	SLC25A1 SLC20A3	0	0	0	3	4	0.71771	1.24665	4.90646	6.83626	3.93571	yes	yes
UBR1_HUMAN	E3 ubiquitin-protein ligase UBR1 (EC 2.3.2.27) (N-recognin-1) (RING-type E3 ubiquitin transferase UBR1) (Ubiquitin-protein ligase E3-alpha-1) (Ubiquitin-protein ligase E3-alpha-I)	UBR1	0	0	0	3	4	0.71771	1.24665	4.90646	6.83626	3.93571	yes	yes
B0QYD3_HUMAN	DNA dC->dU-editing enzyme APOBEC-3B	APOBEC3B	0	0	0	2	5	0.71771	1.24665	5.04438	7.02843	4.04634	yes	yes
HGB1A_HUMAN	Putative high mobility group protein B1-like 1 (High mobility group protein B1 pseudogene 1) (Putative high mobility group protein 1-like 1) (HMG-1L1)	HMGB1P1 HMG1L1 HMGB1L1	0	0	0	2	5	0.71771	1.24665	5.04438	7.02843	4.04634	yes	yes
A0A087WWF6_HUMAN	DNA polymerase delta subunit 2	POLD2	0	0	0	5	3	0.71771	1.24665	5.20887	7.25763	4.17829	yes	yes
ERC6L_HUMAN	DNA excision repair protein ERCC-6-like (EC 3.6.4.12) (ATP-dependent helicase ERCC6-like) (PLK1-interacting checkpoint helicase) (Tumor antigen BJ-HCC-15)	ERCC6L PICH	0	0	0	5	3	0.71771	1.24665	5.20887	7.25763	4.17829	yes	yes
KAT3_HUMAN	Kynurenine--oxoglutarate transaminase 3 (EC 2.6.1.7) (Cysteine-S-conjugate beta-lyase 2) (EC 4.4.1.13) (Kynurenine aminotransferase 3) (Kynurenine aminotransferase III) (KATIII) (Kynurenine--glyoxylate transaminase) (EC 2.6.1.63) (Kynurenine--oxoglutarate transaminase III)	KYAT3 CCBL2 KAT3	0	0	0	5	3	0.71771	1.24665	5.20887	7.25763	4.17829	yes	yes
B4E1Z4_HUMAN	Uncharacterized protein (cDNA FLJ55673, highly similar to Complement factor B (EC 3.4.21.47))		0	0	0	9	0	0.71771	1.24665	5.23575	7.29507	4.19985	yes	yes
INCE_HUMAN	Inner centromere protein	INCENP	0	0	0	9	0	0.71771	1.24665	5.23575	7.29507	4.19985	yes	yes
KV320_HUMAN	Immunoglobulin kappa variable 3-20 (Ig kappa chain V-III region B6) (Ig kappa chain V-III region GOL) (Ig kappa chain V-III region HAH) (Ig kappa chain V-III region HIC) (Ig kappa chain V-III region IARC/BL41) (Ig kappa chain V-III region NG9) (Ig kappa chain V-III region SIE) (Ig kappa chain V-III region Ti) (Ig kappa chain V-III region WOL)	IGKV3-20	0	0	0	9	0	0.71771	1.24665	5.23575	7.29507	4.19985	yes	yes
CNO10_HUMAN	CCR4-NOT transcription complex subunit 10	CNOT10	0	0	0	0	7	0.71771	1.24665	5.3203	7.41288	4.26768	yes	yes
MTMRE_HUMAN	Myotubularin-related protein 14 (EC 3.1.3.-) (HCV NS5A-transactivated protein 4 splice variant A-binding protein 1) (NS5ATP4ABP1) (hJumpy)	MTMR14 C3orf29	0	0	0	0	7	0.71771	1.24665	5.3203	7.41288	4.26768	yes	yes
PGAM5_HUMAN	Serine/threonine-protein phosphatase PGAM5, mitochondrial (EC 3.1.3.16) (Bcl-XL-binding protein v68) (Phosphoglycerate mutase family member 5)	PGAM5	0	0	0	0	7	0.71771	1.24665	5.3203	7.41288	4.26768	yes	yes
RL1D1_HUMAN	Ribosomal L1 domain-containing protein 1 (CATX-11) (Cellular senescence-inhibited gene protein) (Protein PBK1)	RSL1D1 CATX11 CSIG PBK1 L12	0	0	0	0	7	0.71771	1.24665	5.3203	7.41288	4.26768	yes	yes
SNR40_HUMAN	U5 small nuclear ribonucleoprotein 40 kDa protein (U5 snRNP 40 kDa protein) (U5-40K) (38 kDa-splicing factor) (Prp8-binding protein) (hPRP8BP) (U5 snRNP-specific 40 kDa protein) (WD repeat-containing protein 57)	SNRNP40 PRP8BP SFP38 WDR57	0	0	0	0	7	0.71771	1.24665	5.3203	7.41288	4.26768	yes	yes
E9PF10_HUMAN	Nuclear pore complex protein Nup155	NUP155	0	0	0	4	4	0.71771	1.24665	5.34675	7.44974	4.2889	yes	yes
M0R2B7_HUMAN	DNA polymerase (EC 2.7.7.7)	POLD1	0	0	0	4	4	0.71771	1.24665	5.34675	7.44974	4.2889	yes	yes
A6NEM2_HUMAN	Host cell factor 1	HCFC1	0	0	0	3	5	0.71771	1.24665	5.48466	7.64189	4.39952	yes	yes
TR150_HUMAN	Thyroid hormone receptor-associated protein 3 (Thyroid hormone receptor-associated protein complex 150 kDa component) (Trap150)	THRAP3 TRAP150	0	0	0	3	5	0.71771	1.24665	5.48466	7.64189	4.39952	yes	yes
XRN1_HUMAN	5'-3' exoribonuclease 1 (EC 3.1.13.-) (Strand-exchange protein 1 homolog)	XRN1 SEP1	0	0	0	2	6	0.71771	1.24665	5.6226	7.83408	4.51017	yes	yes
CARL2_HUMAN	Capping protein, Arp2/3 and myosin-I linker protein 2 (Capping protein regulator and myosin 1 linker 2) (F-actin-uncapping protein RLTPR) (Leucine-rich repeat-containing protein 16C) (RGD, leucine-rich repeat, tropomodulin and proline-rich-containing protein)	CARMIL2 LRRC16C RLTPR	0	0	0	6	3	0.71771	1.24665	5.64919	7.87113	4.5315	yes	yes
F8VRR3_HUMAN	Methionine aminopeptidase 2 (MAP 2) (MetAP 2) (EC 3.4.11.18) (Initiation factor 2-associated 67 kDa glycoprotein) (Peptidase M) (p67) (p67eIF2)	METAP2	0	0	0	6	3	0.71771	1.24665	5.64919	7.87113	4.5315	yes	yes
FRG1_HUMAN	Protein FRG1 (FSHD region gene 1 protein)	FRG1	0	0	0	6	3	0.71771	1.24665	5.64919	7.87113	4.5315	yes	yes
SRS10_HUMAN	Serine/arginine-rich splicing factor 10 (40 kDa SR-repressor protein) (SRrp40) (FUS-interacting serine-arginine-rich protein 1) (Splicing factor SRp38) (Splicing factor, arginine/serine-rich 13A) (TLS-associated protein with Ser-Arg repeats) (TASR) (TLS-associated protein with SR repeats) (TLS-associated serine-arginine protein) (TLS-associated SR protein)	SRSF10 FUSIP1 FUSIP2 SFRS13A TASR	0	0	0	6	3	0.71771	1.24665	5.64919	7.87113	4.5315	yes	yes
RBM14_HUMAN	RNA-binding protein 14 (Paraspeckle protein 2) (PSP2) (RNA-binding motif protein 14) (RRM-containing coactivator activator/modulator) (Synaptotagmin-interacting protein) (SYT-interacting protein)	RBM14 SIP	0	0	0	10	0	0.71771	1.24665	5.67611	7.90863	4.55309	yes	yes
TRAF2_HUMAN	TNF receptor-associated factor 2 (EC 6.3.2.-) (E3 ubiquitin-protein ligase TRAF2) (Tumor necrosis factor type 2 receptor-associated protein 3)	TRAF2 TRAP3	0	0	0	10	0	0.71771	1.24665	5.67611	7.90863	4.55309	yes	yes
B4DXZ6_HUMAN	Fragile X mental retardation syndrome-related protein 1 (cDNA FLJ58644, highly similar to Fragile X mental retardation syndrome-related protein 1)	FXR1	0	0	0	5	4	0.71771	1.24665	5.78706	8.06323	4.64209	yes	yes
FGF3_HUMAN	Fibroblast growth factor 3 (FGF-3) (Heparin-binding growth factor 3) (HBGF-3) (Proto-oncogene Int-2)	FGF3 INT2	0	0	0	5	4	0.71771	1.24665	5.78706	8.06323	4.64209	yes	yes
MBB1A_HUMAN	Myb-binding protein 1A	MYBBP1A P160	0	0	0	5	4	0.71771	1.24665	5.78706	8.06323	4.64209	yes	yes
KI20A_HUMAN	Kinesin-like protein KIF20A (GG10_2) (Mitotic kinesin-like protein 2) (MKlp2) (Rab6-interacting kinesin-like protein) (Rabkinesin-6)	KIF20A MKLP2 RAB6KIFL	0	0	0	0	8	0.71771	1.24665	5.89856	8.21859	4.73153	yes	yes
ODO2_HUMAN	Dihydrolipoyllysine-residue succinyltransferase component of 2-oxoglutarate dehydrogenase complex, mitochondrial (EC 2.3.1.61) (2-oxoglutarate dehydrogenase complex component E2) (OGDC-E2) (Dihydrolipoamide succinyltransferase component of 2-oxoglutarate dehydrogenase complex) (E2K)	DLST DLTS	0	0	0	0	8	0.71771	1.24665	5.89856	8.21859	4.73153	yes	yes
KHDR1_HUMAN	KH domain-containing, RNA-binding, signal transduction-associated protein 1 (GAP-associated tyrosine phosphoprotein p62) (Src-associated in mitosis 68 kDa protein) (Sam68) (p21 Ras GTPase-activating protein-associated p62) (p68)	KHDRBS1 SAM68	0	0	0	4	5	0.71771	1.24665	5.92496	8.25537	4.75271	yes	yes
CBX5_HUMAN	Chromobox protein homolog 5 (Antigen p25) (Heterochromatin protein 1 homolog alpha) (HP1 alpha)	CBX5 HP1A	0	0	0	8	2	0.71771	1.24665	5.95169	8.29261	4.77414	yes	yes
FA98B_HUMAN	Protein FAM98B	FAM98B	0	0	0	8	2	0.71771	1.24665	5.95169	8.29261	4.77414	yes	yes
ASCC3_HUMAN	Activating signal cointegrator 1 complex subunit 3 (EC 3.6.4.12) (ASC-1 complex subunit p200) (ASC1p200) (Helicase, ATP binding 1) (Trip4 complex subunit p200)	ASCC3 HELIC1	0	0	0	7	3	0.71771	1.24665	6.08952	8.48465	4.88471	yes	yes
NEP1_HUMAN	Ribosomal RNA small subunit methyltransferase NEP1 (EC 2.1.1.-) (18S rRNA (pseudouridine(1248)-N1)-methyltransferase) (18S rRNA Psi1248 methyltransferase) (Nucleolar protein EMG1 homolog) (Protein C2f) (Ribosome biogenesis protein NEP1)	EMG1 C2F	0	0	0	7	3	0.71771	1.24665	6.08952	8.48465	4.88471	yes	yes
B7ZKJ8_HUMAN	ITIH4 protein (Inter-alpha-trypsin inhibitor heavy chain H4)	ITIH4	0	0	0	11	0	0.71771	1.24665	6.11648	8.52221	4.90633	yes	yes
S10A7_HUMAN	Protein S100-A7 (Psoriasin) (S100 calcium-binding protein A7)	S100A7 PSOR1 S100A7C	0	0	0	11	0	0.71771	1.24665	6.11648	8.52221	4.90633	yes	yes
TGM1_HUMAN	Protein-glutamine gamma-glutamyltransferase K (EC 2.3.2.13) (Epidermal TGase) (Transglutaminase K) (TG(K)) (TGK) (TGase K) (Transglutaminase-1) (TGase-1)	TGM1 KTG	0	0	0	11	0	0.71771	1.24665	6.11648	8.52221	4.90633	yes	yes
VDAC3_HUMAN	Voltage-dependent anion-selective channel protein 3 (VDAC-3) (hVDAC3) (Outer mitochondrial membrane protein porin 3)	VDAC3	0	0	0	11	0	0.71771	1.24665	6.11648	8.52221	4.90633	yes	yes
A2A274_HUMAN	Aconitate hydratase, mitochondrial	ACO2	0	0	0	2	7	0.71771	1.24665	6.20085	8.63976	4.97401	yes	yes
LMNB1_HUMAN	Lamin-B1	LMNB1 LMN2 LMNB	0	0	0	6	4	0.71771	1.24665	6.22738	8.67674	4.99529	yes	yes
UPP1_HUMAN	Uridine phosphorylase 1 (UPase 1) (UrdPase 1) (EC 2.4.2.3)	UPP1 UP	0	0	0	6	4	0.71771	1.24665	6.22738	8.67674	4.99529	yes	yes
NAA25_HUMAN	N-alpha-acetyltransferase 25, NatB auxiliary subunit (Mitochondrial distribution and morphology protein 20) (N-terminal acetyltransferase B complex subunit MDM20) (NatB complex subunit MDM20) (N-terminal acetyltransferase B complex subunit NAA25) (p120)	NAA25 C12orf30 MDM20 NAP1	0	0	0	5	5	0.71771	1.24665	6.36527	8.86886	5.1059	yes	yes
G5E9A6_HUMAN	Ubiquitin carboxyl-terminal hydrolase 11 (Ubiquitin specific peptidase 11, isoform CRA_b)	USP11 hCG_17279	0	0	0	0	9	0.71771	1.24665	6.47684	9.02431	5.1954	yes	yes
OAT_HUMAN	Ornithine aminotransferase, mitochondrial (EC 2.6.1.13) (Ornithine delta-aminotransferase) (Ornithine--oxo-acid aminotransferase) [Cleaved into: Ornithine aminotransferase, hepatic form; Ornithine aminotransferase, renal form]	OAT	0	0	0	0	9	0.71771	1.24665	6.47684	9.02431	5.1954	yes	yes
EXOS7_HUMAN	Exosome complex component RRP42 (Exosome component 7) (Ribosomal RNA-processing protein 42) (p8)	EXOSC7 KIAA0116 RRP42	0	0	0	4	6	0.71771	1.24665	6.50319	9.06102	5.21653	yes	yes
GEMI4_HUMAN	Gem-associated protein 4 (Gemin-4) (Component of gems 4) (p97)	GEMIN4	0	0	0	4	6	0.71771	1.24665	6.50319	9.06102	5.21653	yes	yes
KBP_HUMAN	KIF1-binding protein	KIF1BP KBP KIAA1279	0	0	0	4	6	0.71771	1.24665	6.50319	9.06102	5.21653	yes	yes
GRWD1_HUMAN	Glutamate-rich WD repeat-containing protein 1	GRWD1 GRWD KIAA1942 WDR28	0	0	0	12	0	0.71771	1.24665	6.55686	9.1358	5.25958	yes	yes
HRG_HUMAN	Histidine-rich glycoprotein (Histidine-proline-rich glycoprotein) (HPRG)	HRG	0	0	0	12	0	0.71771	1.24665	6.55686	9.1358	5.25958	yes	yes
K7EKI8_HUMAN	Periplakin	PPL	0	0	0	12	0	0.71771	1.24665	6.55686	9.1358	5.25958	yes	yes
LRC8C_HUMAN	Volume-regulated anion channel subunit LRRC8C (Factor for adipocyte differentiation 158) (Leucine-rich repeat-containing protein 8C)	LRRC8C AD158 FAD158	0	0	0	12	0	0.71771	1.24665	6.55686	9.1358	5.25958	yes	yes
FGFP1_HUMAN	Fibroblast growth factor-binding protein 1 (FGF-BP) (FGF-BP1) (FGF-binding protein 1) (FGFBP-1) (17 kDa heparin-binding growth factor-binding protein) (17 kDa HBGF-binding protein) (HBp17)	FGFBP1 FGFBP HBP17	0	0	0	6	5	0.71771	1.24665	6.80559	9.48236	5.4591	yes	yes
IDH3A_HUMAN	Isocitrate dehydrogenase [NAD] subunit alpha, mitochondrial (EC 1.1.1.41) (Isocitric dehydrogenase subunit alpha) (NAD(+)-specific ICDH subunit alpha)	IDH3A	0	0	0	6	5	0.71771	1.24665	6.80559	9.48236	5.4591	yes	yes
NOP58_HUMAN	Nucleolar protein 58 (Nucleolar protein 5)	NOP58 NOL5 NOP5 HSPC120	0	0	0	6	5	0.71771	1.24665	6.80559	9.48236	5.4591	yes	yes
EI2BG_HUMAN	Translation initiation factor eIF-2B subunit gamma (eIF-2B GDP-GTP exchange factor subunit gamma)	EIF2B3	0	0	0	5	6	0.71771	1.24665	6.9435	9.67451	5.56972	yes	yes
SEM3A_HUMAN	Semaphorin-3A (Semaphorin III) (Sema III)	SEMA3A SEMAD	0	0	0	5	6	0.71771	1.24665	6.9435	9.67451	5.56972	yes	yes
C9JTN7_HUMAN	Nucleolysin TIA-1 isoform p40	TIA1	0	0	0	9	3	0.71771	1.24665	6.97021	9.71173	5.59115	yes	yes
A0A1B0GUU9_HUMAN	Ig mu chain C region (Fragment)	IGHM	0	0	0	13	0	0.71771	1.24665	6.99725	9.74941	5.61284	yes	yes
CTBP1_HUMAN	C-terminal-binding protein 1 (CtBP1) (EC 1.1.1.-)	CTBP1 CTBP	0	0	0	0	10	0.71771	1.24665	7.05514	9.83007	5.65928	yes	yes
IPO8_HUMAN	Importin-8 (Imp8) (Ran-binding protein 8) (RanBP8)	IPO8 RANBP8	0	0	0	0	10	0.71771	1.24665	7.05514	9.83007	5.65928	yes	yes
PCKGM_HUMAN	Phosphoenolpyruvate carboxykinase [GTP], mitochondrial (PEPCK-M) (EC 4.1.1.32)	PCK2 PEPCK2	0	0	0	0	10	0.71771	1.24665	7.05514	9.83007	5.65928	yes	yes
SRSF5_HUMAN	Serine/arginine-rich splicing factor 5 (Delayed-early protein HRS) (Pre-mRNA-splicing factor SRP40) (Splicing factor, arginine/serine-rich 5)	SRSF5 HRS SFRS5 SRP40	0	0	0	0	10	0.71771	1.24665	7.05514	9.83007	5.65928	yes	yes
PLOD1_HUMAN	Procollagen-lysine,2-oxoglutarate 5-dioxygenase 1 (EC 1.14.11.4) (Lysyl hydroxylase 1) (LH1)	PLOD1 LLH PLOD	0	0	0	4	7	0.71771	1.24665	7.08143	9.8667	5.68037	yes	yes
DIAP3_HUMAN	Protein diaphanous homolog 3 (Diaphanous-related formin-3) (DRF3) (MDia2)	DIAPH3 DIAP3	0	0	0	8	4	0.71771	1.24665	7.10805	9.90379	5.70172	yes	yes
NUMA1_HUMAN	Nuclear mitotic apparatus protein 1 (NuMA protein) (Nuclear matrix protein-22) (NMP-22) (SP-H antigen)	NUMA1 NMP22 NUMA	0	0	0	7	5	0.71771	1.24665	7.24592	10.0959	5.81231	yes	yes
SEH1_HUMAN	Nucleoporin SEH1 (Nup107-160 subcomplex subunit SEH1) (SEC13-like protein)	SEH1L SEC13L SEH1	0	0	0	6	6	0.71771	1.24665	7.38382	10.288	5.92293	yes	yes
FINC_HUMAN	Fibronectin (FN) (Cold-insoluble globulin) (CIG) [Cleaved into: Anastellin; Ugl-Y1; Ugl-Y2; Ugl-Y3]	FN1 FN	0	0	0	14	0	0.71771	1.24665	7.43765	10.363	5.96611	yes	yes
LEG7_HUMAN	Galectin-7 (Gal-7) (HKL-14) (PI7) (p53-induced gene 1 protein)	LGALS7 PIG1; LGALS7B	0	0	0	14	0	0.71771	1.24665	7.43765	10.363	5.96611	yes	yes
UAP1_HUMAN	UDP-N-acetylhexosamine pyrophosphorylase (Antigen X) (AGX) (Sperm-associated antigen 2) [Includes: UDP-N-acetylgalactosamine pyrophosphorylase (EC 2.7.7.83) (AGX-1); UDP-N-acetylglucosamine pyrophosphorylase (EC 2.7.7.23) (AGX-2)]	UAP1 SPAG2	0	0	0	14	0	0.71771	1.24665	7.43765	10.363	5.96611	yes	yes
NEUA_HUMAN	N-acylneuraminate cytidylyltransferase (EC 2.7.7.43) (CMP-N-acetylneuraminic acid synthase) (CMP-NeuNAc synthase)	CMAS	0	0	0	0	11	0.71771	1.24665	7.63346	10.6358	6.12317	yes	yes
CUL2_HUMAN	Cullin-2 (CUL-2)	CUL2	0	0	0	8	5	0.71771	1.24665	7.68626	10.7094	6.16553	yes	yes
SMC1A_HUMAN	Structural maintenance of chromosomes protein 1A (SMC protein 1A) (SMC-1-alpha) (SMC-1A) (Sb1.8)	SMC1A DXS423E KIAA0178 SB1.8 SMC1 SMC1L1	0	0	0	8	5	0.71771	1.24665	7.68626	10.7094	6.16553	yes	yes
HBB_HUMAN	Hemoglobin subunit beta (Beta-globin) (Hemoglobin beta chain) [Cleaved into: LVV-hemorphin-7; Spinorphin]	HBB	0	0	0	15	0	0.71771	1.24665	7.87806	10.9767	6.31939	yes	yes
IMA5_HUMAN	Importin subunit alpha-5 (Karyopherin subunit alpha-1) (Nucleoprotein interactor 1) (NPI-1) (RAG cohort protein 2) (SRP1-beta) [Cleaved into: Importin subunit alpha-5, N-terminally processed]	KPNA1 RCH2	0	0	0	15	0	0.71771	1.24665	7.87806	10.9767	6.31939	yes	yes
KNG1_HUMAN	Kininogen-1 (Alpha-2-thiol proteinase inhibitor) (Fitzgerald factor) (High molecular weight kininogen) (HMWK) (Williams-Fitzgerald-Flaujeac factor) [Cleaved into: Kininogen-1 heavy chain; T-kinin (Ile-Ser-Bradykinin); Bradykinin (Kallidin I); Lysyl-bradykinin (Kallidin II); Kininogen-1 light chain; Low molecular weight growth-promoting factor]	KNG1 BDK KNG	0	0	0	15	0	0.71771	1.24665	7.87806	10.9767	6.31939	yes	yes
DHX29_HUMAN	ATP-dependent RNA helicase DHX29 (EC 3.6.4.13) (DEAH box protein 29) (Nucleic acid helicase DDXx)	DHX29 DDX29	0	0	0	6	7	0.71771	1.24665	7.96206	11.0937	6.38676	yes	yes
DKC1_HUMAN	H/ACA ribonucleoprotein complex subunit 4 (EC 5.4.99.-) (CBF5 homolog) (Dyskerin) (Nopp140-associated protein of 57 kDa) (Nucleolar protein NAP57) (Nucleolar protein family A member 4) (snoRNP protein DKC1)	DKC1 NOLA4	0	0	0	5	8	0.71771	1.24665	8.1	11.2859	6.49741	yes	yes
SMC3_HUMAN	Structural maintenance of chromosomes protein 3 (SMC protein 3) (SMC-3) (Basement membrane-associated chondroitin proteoglycan) (Bamacan) (Chondroitin sulfate proteoglycan 6) (Chromosome-associated polypeptide) (hCAP)	SMC3 BAM BMH CSPG6 SMC3L1	0	0	0	9	5	0.71771	1.24665	8.12661	11.323	6.51876	yes	yes
UBE3A_HUMAN	Ubiquitin-protein ligase E3A (EC 2.3.2.26) (E6AP ubiquitin-protein ligase) (HECT-type ubiquitin transferase E3A) (Human papillomavirus E6-associated protein) (Oncogenic protein-associated protein E6-AP) (Renal carcinoma antigen NY-REN-54)	UBE3A E6AP EPVE6AP HPVE6A	0	0	0	9	5	0.71771	1.24665	8.12661	11.323	6.51876	yes	yes
PTN12_HUMAN	Tyrosine-protein phosphatase non-receptor type 12 (EC 3.1.3.48) (PTP-PEST) (Protein-tyrosine phosphatase G1) (PTPG1)	PTPN12	0	0	0	13	2	0.71771	1.24665	8.15354	11.3605	6.54036	yes	yes
ABCF3_HUMAN	ATP-binding cassette sub-family F member 3	ABCF3	0	0	0	8	6	0.71771	1.24665	8.26449	11.5151	6.62935	yes	yes
ADAS_HUMAN	Alkyldihydroxyacetonephosphate synthase, peroxisomal (Alkyl-DHAP synthase) (EC 2.5.1.26) (Aging-associated gene 5 protein) (Alkylglycerone-phosphate synthase)	AGPS AAG5	0	0	0	8	6	0.71771	1.24665	8.26449	11.5151	6.62935	yes	yes
G3BP2_HUMAN	Ras GTPase-activating protein-binding protein 2 (G3BP-2) (GAP SH3 domain-binding protein 2)	G3BP2 KIAA0660	0	0	0	8	6	0.71771	1.24665	8.26449	11.5151	6.62935	yes	yes
PABP2_HUMAN	Polyadenylate-binding protein 2 (PABP-2) (Poly(A)-binding protein 2) (Nuclear poly(A)-binding protein 1) (Poly(A)-binding protein II) (PABII) (Polyadenylate-binding nuclear protein 1)	PABPN1 PAB2 PABP2	0	0	0	8	6	0.71771	1.24665	8.26449	11.5151	6.62935	yes	yes
CO9_HUMAN	Complement component C9 [Cleaved into: Complement component C9a; Complement component C9b]	C9	0	0	0	16	0	0.71771	1.24665	8.31849	11.5903	6.67267	yes	yes
D6RF35_HUMAN	Vitamin D-binding protein	GC	0	0	0	16	0	0.71771	1.24665	8.31849	11.5903	6.67267	yes	yes
TECR_HUMAN	Very-long-chain enoyl-CoA reductase (EC 1.3.1.93) (Synaptic glycoprotein SC2) (Trans-2,3-enoyl-CoA reductase) (TER)	TECR GPSN2 SC2	0	0	0	3	10	0.71771	1.24665	8.37597	11.6704	6.71878	yes	yes
UBP47_HUMAN	Ubiquitin carboxyl-terminal hydrolase 47 (EC 3.4.19.12) (Deubiquitinating enzyme 47) (Ubiquitin thioesterase 47) (Ubiquitin-specific-processing protease 47)	USP47	0	0	0	3	10	0.71771	1.24665	8.37597	11.6704	6.71878	yes	yes
FBRL_HUMAN	rRNA 2'-O-methyltransferase fibrillarin (EC 2.1.1.-) (34 kDa nucleolar scleroderma antigen) (Histone-glutamine methyltransferase)	FBL FIB1 FLRN	0	0	0	7	7	0.71771	1.24665	8.40239	11.7072	6.73997	yes	yes
GYS1_HUMAN	Glycogen [starch] synthase, muscle (EC 2.4.1.11)	GYS1 GYS	0	0	0	7	7	0.71771	1.24665	8.40239	11.7072	6.73997	yes	yes
UFL1_HUMAN	E3 UFM1-protein ligase 1 (EC 6.3.2.-) (Novel LZAP-binding protein) (Regulator of C53/LZAP and DDRGK1)	UFL1 KIAA0776 NLBP RCAD	0	0	0	6	8	0.71771	1.24665	8.54032	11.8994	6.85062	yes	yes
PRP16_HUMAN	Pre-mRNA-splicing factor ATP-dependent RNA helicase PRP16 (EC 3.6.4.13) (ATP-dependent RNA helicase DHX38) (DEAH box protein 38)	DHX38 DDX38 KIAA0224 PRP16	0	0	0	5	9	0.71771	1.24665	8.67828	12.0916	6.96128	yes	yes
KIF11_HUMAN	Kinesin-like protein KIF11 (Kinesin-like protein 1) (Kinesin-like spindle protein HKSP) (Kinesin-related motor protein Eg5) (Thyroid receptor-interacting protein 5) (TR-interacting protein 5) (TRIP-5)	KIF11 EG5 KNSL1 TRIP5	0	0	0	9	6	0.71771	1.24665	8.70484	12.1286	6.98258	yes	yes
SRP54_HUMAN	Signal recognition particle 54 kDa protein (SRP54)	SRP54	0	0	0	13	3	0.71771	1.24665	8.73171	12.1661	7.00414	yes	yes
A2ML1_HUMAN	Alpha-2-macroglobulin-like protein 1 (C3 and PZP-like alpha-2-macroglobulin domain-containing protein 9)	A2ML1 CPAMD9	0	0	0	17	0	0.71771	1.24665	8.75892	12.204	7.02596	yes	yes
Q6PIQ7_HUMAN	IGL@ protein	IGL@	0	0	0	17	0	0.71771	1.24665	8.75892	12.204	7.02596	yes	yes
TGM3_HUMAN	Protein-glutamine gamma-glutamyltransferase E (EC 2.3.2.13) (Transglutaminase E) (TG(E)) (TGE) (TGase E) (Transglutaminase-3) (TGase-3) [Cleaved into: Protein-glutamine gamma-glutamyltransferase E 50 kDa catalytic chain; Protein-glutamine gamma-glutamyltransferase E 27 kDa non-catalytic chain]	TGM3	0	0	0	17	0	0.71771	1.24665	8.75892	12.204	7.02596	yes	yes
STT3A_HUMAN	Dolichyl-diphosphooligosaccharide--protein glycosyltransferase subunit STT3A (Oligosaccharyl transferase subunit STT3A) (STT3-A) (EC 2.4.99.18) (B5) (Integral membrane protein 1) (Transmembrane protein TMC)	STT3A ITM1 TMC	0	0	0	4	10	0.71771	1.24665	8.81627	12.2839	7.07197	yes	yes
Q5JW30_HUMAN	Double-stranded RNA-binding protein Staufen homolog 1	STAU1	0	0	0	12	4	0.71771	1.24665	8.86951	12.3581	7.11468	yes	yes
H0Y4R2_HUMAN	NADPH--cytochrome P450 reductase (Fragment)	POR	0	0	0	6	9	0.71771	1.24665	9.1186	12.7051	7.31448	yes	yes
A1AG2_HUMAN	Alpha-1-acid glycoprotein 2 (AGP 2) (Orosomucoid-2) (OMD 2)	ORM2 AGP2	0	0	0	18	0	0.71771	1.24665	9.19936	12.8177	7.37926	yes	yes
ERP44_HUMAN	Endoplasmic reticulum resident protein 44 (ER protein 44) (ERp44) (Thioredoxin domain-containing protein 4)	ERP44 KIAA0573 TXNDC4 UNQ532/PRO1075	0	0	0	9	7	0.71771	1.24665	9.28308	12.9343	7.44642	yes	yes
SMU1_HUMAN	WD40 repeat-containing protein SMU1 (Smu-1 suppressor of mec-8 and unc-52 protein homolog) [Cleaved into: WD40 repeat-containing protein SMU1, N-terminally processed]	SMU1	0	0	0	4	11	0.71771	1.24665	9.39459	13.0897	7.53586	yes	yes
NOP2_HUMAN	Probable 28S rRNA (cytosine(4447)-C(5))-methyltransferase (EC 2.1.1.-) (Nucleolar protein 1) (Nucleolar protein 2 homolog) (Proliferating-cell nucleolar antigen p120) (Proliferation-associated nucleolar protein p120)	NOP2 NOL1 NSUN1	0	0	0	8	8	0.71771	1.24665	9.42099	13.1265	7.55704	yes	yes
STAT3_HUMAN	Signal transducer and activator of transcription 3 (Acute-phase response factor)	STAT3 APRF	0	0	0	12	5	0.71771	1.24665	9.44772	13.1637	7.57849	yes	yes
KDM1A_HUMAN	Lysine-specific histone demethylase 1A (EC 1.-.-.-) (BRAF35-HDAC complex protein BHC110) (Flavin-containing amine oxidase domain-containing protein 2)	KDM1A AOF2 KDM1 KIAA0601 LSD1	0	0	0	7	9	0.71771	1.24665	9.55893	13.3187	7.66769	yes	yes
RBM39_HUMAN	RNA-binding protein 39 (CAPER alpha) (Hepatocellular carcinoma protein 1) (RNA-binding motif protein 39) (RNA-binding region-containing protein 2) (Splicing factor HCC1)	RBM39 HCC1 RNPC2	0	0	0	7	9	0.71771	1.24665	9.55893	13.3187	7.66769	yes	yes
NOP56_HUMAN	Nucleolar protein 56 (Nucleolar protein 5A)	NOP56 NOL5A	0	0	0	11	6	0.71771	1.24665	9.58557	13.3558	7.68906	yes	yes
Q6N092_HUMAN	Putative uncharacterized protein DKFZp686K18196 (Fragment)	DKFZp686K18196	0	0	0	19	0	0.71771	1.24665	9.63982	13.4313	7.73257	yes	yes
F120A_HUMAN	Constitutive coactivator of PPAR-gamma-like protein 1 (Oxidative stress-associated Src activator) (Protein FAM120A)	FAM120A C9orf10 KIAA0183 OSSA	0	0	0	6	10	0.71771	1.24665	9.6969	13.5109	7.77836	yes	yes
PAIRB_HUMAN	Plasminogen activator inhibitor 1 RNA-binding protein (PAI1 RNA-binding protein 1) (PAI-RBP1) (SERPINE1 mRNA-binding protein 1)	SERBP1 PAIRBP1 CGI-55	0	0	0	10	7	0.71771	1.24665	9.72344	13.5479	7.79965	yes	yes
THTR_HUMAN	Thiosulfate sulfurtransferase (EC 2.8.1.1) (Rhodanese)	TST	0	0	0	10	7	0.71771	1.24665	9.72344	13.5479	7.79965	yes	yes
HAT1_HUMAN	Histone acetyltransferase type B catalytic subunit (EC 2.3.1.48) (Histone acetyltransferase 1)	HAT1 KAT1	0	0	0	9	8	0.71771	1.24665	9.86134	13.74	7.91027	yes	yes
F8W7U8_HUMAN	Double-strand break repair protein MRE11A	MRE11	0	0	0	8	9	0.71771	1.24665	9.99927	13.9322	8.02091	yes	yes
C9JC84_HUMAN	Fibrinogen gamma chain	FGG	0	0	0	20	0	0.71771	1.24665	10.0803	14.0451	8.08589	yes	yes
MOV10_HUMAN	Putative helicase MOV-10 (EC 3.6.4.13) (Armitage homolog) (Moloney leukemia virus 10 protein)	MOV10 KIAA1631	0	0	0	7	10	0.71771	1.24665	10.1372	14.1244	8.13157	yes	yes
PRDX3_HUMAN	Thioredoxin-dependent peroxide reductase, mitochondrial (EC 1.11.1.15) (Antioxidant protein 1) (AOP-1) (HBC189) (Peroxiredoxin III) (Prx-III) (Peroxiredoxin-3) (Protein MER5 homolog)	PRDX3 AOP1	0	0	0	10	8	0.71771	1.24665	10.3017	14.3536	8.26351	yes	yes
NCBP1_HUMAN	Nuclear cap-binding protein subunit 1 (80 kDa nuclear cap-binding protein) (CBP80) (NCBP 80 kDa subunit)	NCBP1 CBP80 NCBP	0	0	0	8	10	0.71771	1.24665	10.5776	14.7379	8.48479	yes	yes
F8VVM2_HUMAN	Phosphate carrier protein, mitochondrial	SLC25A3	0	0	0	12	7	0.71771	1.24665	10.6042	14.775	8.50615	yes	yes
CAPR1_HUMAN	Caprin-1 (Cell cycle-associated protein 1) (Cytoplasmic activation- and proliferation-associated protein 1) (GPI-anchored membrane protein 1) (GPI-anchored protein p137) (GPI-p137) (p137GPI) (Membrane component chromosome 11 surface marker 1) (RNA granule protein 105)	CAPRIN1 GPIAP1 GPIP137 M11S1 RNG105	0	0	0	10	9	0.71771	1.24665	10.88	15.1593	8.72737	yes	yes
MSH2_HUMAN	DNA mismatch repair protein Msh2 (hMSH2) (MutS protein homolog 2)	MSH2	0	0	0	10	9	0.71771	1.24665	10.88	15.1593	8.72737	yes	yes
A0A0C4DG89_HUMAN	Probable ATP-dependent RNA helicase DDX46	DDX46	0	0	0	8	11	0.71771	1.24665	11.1559	15.5437	8.94869	yes	yes
PI3R4_HUMAN	Phosphoinositide 3-kinase regulatory subunit 4 (PI3-kinase regulatory subunit 4) (EC 2.7.11.1) (PI3-kinase p150 subunit) (Phosphoinositide 3-kinase adaptor protein)	PIK3R4 VPS15	0	0	0	7	12	0.71771	1.24665	11.2939	15.736	9.05938	yes	yes
VPS11_HUMAN	Vacuolar protein sorting-associated protein 11 homolog (hVPS11) (RING finger protein 108)	VPS11 RNF108 PP3476	0	0	0	7	12	0.71771	1.24665	11.2939	15.736	9.05938	yes	yes
SC24A_HUMAN	Protein transport protein Sec24A (SEC24-related protein A)	SEC24A	0	0	0	6	13	0.71771	1.24665	11.4319	15.9283	9.17009	yes	yes
E9PGN7_HUMAN	Plasma protease C1 inhibitor	SERPING1	0	0	0	24	0	0.71771	1.24665	11.8422	16.5	9.49925	yes	yes
HSP7E_HUMAN	Heat shock 70 kDa protein 14 (HSP70-like protein 1) (Heat shock protein HSP60)	HSPA14 HSP60 HSP70L1	0	0	0	5	15	0.71771	1.24665	12.1483	16.9265	9.74478	yes	yes
SKIV2_HUMAN	Helicase SKI2W (Ski2) (EC 3.6.4.-) (Helicase-like protein) (HLP)	SKIV2L DDX13 SKI2W SKIV2 W	0	0	0	9	12	0.71771	1.24665	12.1746	16.9631	9.76582	yes	yes
LC7L2_HUMAN	Putative RNA-binding protein Luc7-like 2	LUC7L2 CGI-59 CGI-74	0	0	0	13	9	0.71771	1.24665	12.2011	17.0001	9.78713	yes	yes
SK2L2_HUMAN	Superkiller viralicidic activity 2-like 2 (EC 3.6.4.13) (ATP-dependent RNA helicase DOB1) (ATP-dependent RNA helicase SKIV2L2) (TRAMP-like complex helicase)	SKIV2L2 DOB1 KIAA0052 Mtr4	0	0	0	13	9	0.71771	1.24665	12.2011	17.0001	9.78713	yes	yes
RCC1_HUMAN	Regulator of chromosome condensation (Cell cycle regulatory protein) (Chromosome condensation protein 1)	RCC1 CHC1	0	0	0	17	6	0.71771	1.24665	12.228	17.0375	9.80869	yes	yes
SAE2_HUMAN	SUMO-activating enzyme subunit 2 (EC 6.3.2.-) (Anthracycline-associated resistance ARX) (Ubiquitin-like 1-activating enzyme E1B) (Ubiquitin-like modifier-activating enzyme 2)	UBA2 SAE2 UBLE1B HRIHFB2115	0	0	0	11	11	0.71771	1.24665	12.477	17.3844	10.0084	yes	yes
V9GYM8_HUMAN	Rho guanine nucleotide exchange factor 2	ARHGEF2	0	0	0	11	11	0.71771	1.24665	12.477	17.3844	10.0084	yes	yes
A0A087X1U6_HUMAN	Epiplakin	EPPK1	0	0	0	26	0	0.71771	1.24665	12.7233	17.7276	10.206	yes	yes
AACT_HUMAN	Alpha-1-antichymotrypsin (ACT) (Cell growth-inhibiting gene 24/25 protein) (Serpin A3) [Cleaved into: Alpha-1-antichymotrypsin His-Pro-less]	SERPINA3 AACT GIG24 GIG25	0	0	0	26	0	0.71771	1.24665	12.7233	17.7276	10.206	yes	yes
ANR28_HUMAN	Serine/threonine-protein phosphatase 6 regulatory ankyrin repeat subunit A (PP6-ARS-A) (Serine/threonine-protein phosphatase 6 regulatory subunit ARS-A) (Ankyrin repeat domain-containing protein 28) (Phosphatase interactor targeting protein hnRNP K) (PITK)	ANKRD28 KIAA0379	0	0	0	9	13	0.71771	1.24665	12.7529	17.7689	10.2297	yes	yes
TOP2B_HUMAN	DNA topoisomerase 2-beta (EC 5.99.1.3) (DNA topoisomerase II, beta isozyme)	TOP2B	0	0	0	0	20	0.71771	1.24665	12.8391	17.889	10.2989	yes	yes
F5GWT4_HUMAN	Serine/threonine-protein kinase WNK1	WNK1	0	0	0	8	14	0.71771	1.24665	12.8909	17.9612	10.3405	yes	yes
KI20B_HUMAN	Kinesin-like protein KIF20B (Cancer/testis antigen 90) (CT90) (Kinesin family member 20B) (Kinesin-related motor interacting with PIN1) (M-phase phosphoprotein 1) (MPP1)	KIF20B KRMP1 MPHOSPH1	0	0	0	15	9	0.71771	1.24665	13.0819	18.2273	10.4937	yes	yes
FIBA_HUMAN	Fibrinogen alpha chain [Cleaved into: Fibrinopeptide A; Fibrinogen alpha chain]	FGA	0	0	0	27	0	0.71771	1.24665	13.1638	18.3414	10.5594	yes	yes
MICA3_HUMAN	[F-actin]-methionine sulfoxide oxidase MICAL3 (EC 1.14.13.225) (Molecule interacting with CasL protein 3) (MICAL-3)	MICAL3 KIAA0819 KIAA1364	0	0	0	0	21	0.71771	1.24665	13.4176	18.695	10.7629	yes	yes
CERU_HUMAN	Ceruloplasmin (EC 1.16.3.1) (Ferroxidase)	CP	0	0	0	28	0	0.71771	1.24665	13.6044	18.9552	10.9127	yes	yes
SCFD1_HUMAN	Sec1 family domain-containing protein 1 (SLY1 homolog) (Sly1p) (Syntaxin-binding protein 1-like 2)	SCFD1 C14orf163 KIAA0917 STXBP1L2 FKSG23	0	0	0	13	12	0.71771	1.24665	13.9361	19.4174	11.1788	yes	yes
C4BPA_HUMAN	C4b-binding protein alpha chain (C4bp) (Proline-rich protein) (PRP)	C4BPA C4BP	0	0	0	29	0	0.71771	1.24665	14.0449	19.5691	11.2661	yes	yes
CO4A_HUMAN	Complement C4-A (Acidic complement C4) (C3 and PZP-like alpha-2-macroglobulin domain-containing protein 2) [Cleaved into: Complement C4 beta chain; Complement C4-A alpha chain; C4a anaphylatoxin; C4b-A; C4d-A; Complement C4 gamma chain]	C4A CO4 CPAMD2	0	0	0	29	0	0.71771	1.24665	14.0449	19.5691	11.2661	yes	yes
D6REX3_HUMAN	Protein transport protein Sec31A	SEC31A	0	0	0	15	11	0.71771	1.24665	14.2386	19.8389	11.4214	yes	yes
SHCBP_HUMAN	SHC SH2 domain-binding protein 1	SHCBP1	0	0	0	5	19	0.71771	1.24665	14.4621	20.1503	11.6007	yes	yes
A0A087WX29_HUMAN	TAR DNA-binding protein 43 (Fragment)	TARDBP	0	0	0	13	14	0.71771	1.24665	15.0928	21.0291	12.1067	yes	yes
CFAH_HUMAN	Complement factor H (H factor 1)	CFH HF HF1 HF2	0	0	0	32	0	0.71771	1.24665	15.3667	21.4107	12.3264	yes	yes
RALY_HUMAN	RNA-binding protein Raly (Autoantigen p542) (Heterogeneous nuclear ribonucleoprotein C-like 2) (hnRNP core protein C-like 2) (hnRNP associated with lethal yellow protein homolog)	RALY HNRPCL2 P542	0	0	0	11	16	0.71771	1.24665	15.3688	21.4137	12.3281	yes	yes
HNRL1_HUMAN	Heterogeneous nuclear ribonucleoprotein U-like protein 1 (Adenovirus early region 1B-associated protein 5) (E1B-55 kDa-associated protein 5) (E1B-AP5)	HNRNPUL1 E1BAP5 HNRPUL1	0	0	0	13	15	0.71771	1.24665	15.6712	21.835	12.5706	yes	yes
IGHG4_HUMAN	Ig gamma-4 chain C region	IGHG4	0	0	0	33	0	0.71771	1.24665	15.8073	22.0246	12.6798	yes	yes
DEK_HUMAN	Protein DEK	DEK	0	0	0	12	16	0.71771	1.24665	15.8092	22.0273	12.6813	yes	yes
A1AG1_HUMAN	Alpha-1-acid glycoprotein 1 (AGP 1) (Orosomucoid-1) (OMD 1)	ORM1 AGP1	0	0	0	29	4	0.71771	1.24665	16.3576	22.7913	13.1212	yes	yes
ALDH2_HUMAN	Aldehyde dehydrogenase, mitochondrial (EC 1.2.1.3) (ALDH class 2) (ALDH-E2) (ALDHI)	ALDH2 ALDM	0	0	0	9	21	0.71771	1.24665	17.3804	24.2164	13.9417	yes	yes
HNRH2_HUMAN	Heterogeneous nuclear ribonucleoprotein H2 (hnRNP H2) (FTP-3) (Heterogeneous nuclear ribonucleoprotein H') (hnRNP H') [Cleaved into: Heterogeneous nuclear ribonucleoprotein H2, N-terminally processed]	HNRNPH2 FTP3 HNRPH2	0	0	0	0	28	0.71771	1.24665	17.4675	24.3379	14.0116	yes	yes
K2C80_HUMAN	Keratin, type II cytoskeletal 80 (Cytokeratin-80) (CK-80) (Keratin-80) (K80) (Type-II keratin Kb20)	KRT80 KB20	0	0	0	16	17	0.71771	1.24665	18.1492	25.2877	14.5584	yes	yes
PP4C_HUMAN	Serine/threonine-protein phosphatase 4 catalytic subunit (PP4C) (Pp4) (EC 3.1.3.16) (Protein phosphatase X) (PP-X)	PPP4C PPP4 PPX	0	0	0	13	20	0.71771	1.24665	18.5634	25.8647	14.8906	yes	yes
FUBP2_HUMAN	Far upstream element-binding protein 2 (FUSE-binding protein 2) (KH type-splicing regulatory protein) (KSRP) (p75)	KHSRP FUBP2	0	0	0	16	19	0.71771	1.24665	19.3061	26.8996	15.4864	yes	yes
CND3_HUMAN	Condensin complex subunit 3 (Chromosome-associated protein G) (Condensin subunit CAP-G) (hCAP-G) (Melanoma antigen NY-MEL-3) (Non-SMC condensin I complex subunit G) (XCAP-G homolog)	NCAPG CAPG NYMEL3	0	0	0	24	13	0.71771	1.24665	19.3594	26.9739	15.5291	yes	yes
TOP2A_HUMAN	DNA topoisomerase 2-alpha (EC 5.99.1.3) (DNA topoisomerase II, alpha isozyme)	TOP2A TOP2	0	0	0	11	24	0.71771	1.24665	19.9967	27.8618	16.0403	yes	yes
RRP44_HUMAN	Exosome complex exonuclease RRP44 (EC 3.1.13.-) (EC 3.1.26.-) (Protein DIS3 homolog) (Ribosomal RNA-processing protein 44)	DIS3 KIAA1008 RRP44	0	0	0	19	18	0.71771	1.24665	20.049	27.9347	16.0823	yes	yes
FLNC_HUMAN	Filamin-C (FLN-C) (FLNc) (ABP-280-like protein) (ABP-L) (Actin-binding-like protein) (Filamin-2) (Gamma-filamin)	FLNC ABPL FLN2	0	0	0	43	0	0.71771	1.24665	20.2138	28.1643	16.2145	yes	yes
C9J2Y9_HUMAN	DNA-directed RNA polymerase subunit beta (EC 2.7.7.6)	POLR2B	0	0	0	17	20	0.71771	1.24665	20.3251	28.3193	16.3037	yes	yes
GLYC_HUMAN	Serine hydroxymethyltransferase, cytosolic (SHMT) (EC 2.1.2.1) (Glycine hydroxymethyltransferase) (Serine methylase)	SHMT1	0	0	0	17	20	0.71771	1.24665	20.3251	28.3193	16.3037	yes	yes
APOA1_HUMAN	Apolipoprotein A-I (Apo-AI) (ApoA-I) (Apolipoprotein A1) [Cleaved into: Proapolipoprotein A-I (ProapoA-I); Truncated apolipoprotein A-I (Apolipoprotein A-I(1-242))]	APOA1	0	0	0	45	0	0.71771	1.24665	21.0952	29.3924	16.9215	yes	yes
A8MXP9_HUMAN	Matrin-3	MATR3	0	0	0	22	22	0.71771	1.24665	23.6844	32.9999	18.9984	yes	yes
LPPRC_HUMAN	Leucine-rich PPR motif-containing protein, mitochondrial (130 kDa leucine-rich protein) (LRP 130) (GP130)	LRPPRC LRP130	0	0	0	20	24	0.71771	1.24665	23.9605	33.3846	19.2199	yes	yes
SSRP1_HUMAN	FACT complex subunit SSRP1 (Chromatin-specific transcription elongation factor 80 kDa subunit) (Facilitates chromatin transcription complex 80 kDa subunit) (FACT 80 kDa subunit) (FACTp80) (Facilitates chromatin transcription complex subunit SSRP1) (Recombination signal sequence recognition protein 1) (Structure-specific recognition protein 1) (hSSRP1) (T160)	SSRP1 FACT80	0	0	0	20	25	0.71771	1.24665	24.5391	34.1908	19.684	yes	yes
MCM6_HUMAN	DNA replication licensing factor MCM6 (EC 3.6.4.12) (p105MCM)	MCM6	0	0	0	29	19	0.71771	1.24665	25.0326	34.8784	20.0799	yes	yes
IGHG3_HUMAN	Ig gamma-3 chain C region (HDC) (Heavy chain disease protein)	IGHG3	0	0	0	55	0	0.71771	1.24665	25.503	35.5339	20.4573	yes	yes
A1A4E9_HUMAN	Keratin 13 (Keratin 13, isoform CRA_a)	KRT13 hCG_1730613	0	0	0	0	46	0.71771	1.24665	27.8857	38.8538	22.3685	yes	yes
FIBB_HUMAN	Fibrinogen beta chain [Cleaved into: Fibrinopeptide B; Fibrinogen beta chain]	FGB	0	0	0	61	0	0.71771	1.24665	28.1482	39.2195	22.5791	yes	yes
ACACA_HUMAN	Acetyl-CoA carboxylase 1 (ACC1) (EC 6.4.1.2) (ACC-alpha) [Includes: Biotin carboxylase (EC 6.3.4.14)]	ACACA ACAC ACC1 ACCA	0	0	0	21	32	0.71771	1.24665	29.03	40.4481	23.2864	yes	yes
K2C1B_HUMAN	Keratin, type II cytoskeletal 1b (Cytokeratin-1B) (CK-1B) (Keratin-77) (K77) (Type-II keratin Kb39)	KRT77 KRT1B	0	0	0	0	48	0.71771	1.24665	29.0437	40.4671	23.2974	yes	yes
H0Y300_HUMAN	Haptoglobin	HP	0	0	0	59	5	0.71771	1.24665	30.1573	42.0188	24.1907	yes	yes
IGHG2_HUMAN	Ig gamma-2 chain C region	IGHG2	0	0	0	66	0	0.71771	1.24665	30.3528	42.2912	24.3475	yes	yes
PRC1_HUMAN	Protein regulator of cytokinesis 1	PRC1	0	0	0	19	36	0.71771	1.24665	30.464	42.4461	24.4367	yes	yes
SPB4_HUMAN	Serpin B4 (Leupin) (Peptidase inhibitor 11) (PI-11) (Squamous cell carcinoma antigen 2) (SCCA-2)	SERPINB4 PI11 SCCA2	0	0	0	69	0	0.71771	1.24665	31.6757	44.1344	25.4086	yes	yes
DX39A_HUMAN	ATP-dependent RNA helicase DDX39A (EC 3.6.4.13) (DEAD box protein 39) (Nuclear RNA helicase URH49)	DDX39A DDX39	0	0	0	0	54	0.71771	1.24665	32.5179	45.3078	26.0842	yes	yes
MCM3_HUMAN	DNA replication licensing factor MCM3 (EC 3.6.4.12) (DNA polymerase alpha holoenzyme-associated protein P1) (P1-MCM3) (RLF subunit beta) (p102)	MCM3	0	0	0	35	28	0.71771	1.24665	32.8831	45.8166	26.3771	yes	yes
COPG2_HUMAN	Coatomer subunit gamma-2 (Gamma-2-coat protein) (Gamma-2-COP)	COPG2	0	0	0	33	30	0.71771	1.24665	33.1591	46.2013	26.5986	yes	yes
U520_HUMAN	U5 small nuclear ribonucleoprotein 200 kDa helicase (EC 3.6.4.13) (Activating signal cointegrator 1 complex subunit 3-like 1) (BRR2 homolog) (U5 snRNP-specific 200 kDa protein) (U5-200KD)	SNRNP200 ASCC3L1 HELIC2 KIAA0788	0	0	0	32	32	0.71771	1.24665	33.8759	47.2	27.1735	yes	yes
TRAF5_HUMAN	TNF receptor-associated factor 5 (RING finger protein 84)	TRAF5 RNF84	0	0	0	15	48	0.71771	1.24665	35.6488	49.6701	28.5956	yes	yes
PRP8_HUMAN	Pre-mRNA-processing-splicing factor 8 (220 kDa U5 snRNP-specific protein) (PRP8 homolog) (Splicing factor Prp8) (p220)	PRPF8 PRPC8	0	0	0	31	36	0.71771	1.24665	35.7502	49.8115	28.677	yes	yes
A0A087WUK2_HUMAN	Heterogeneous nuclear ribonucleoprotein D-like (Heterogeneous nuclear ribonucleoprotein D-like, isoform CRA_b)	HNRNPDL HNRPDL hCG_22986	0	0	0	38	35	0.71771	1.24665	38.2558	53.3026	30.6869	yes	yes
ATPA_HUMAN	ATP synthase subunit alpha, mitochondrial	ATP5A1 ATP5A ATP5AL2 ATPM	0	0	0	29	43	0.71771	1.24665	38.9209	54.2293	31.2204	yes	yes
LMNA_HUMAN	Prelamin-A/C [Cleaved into: Lamin-A/C (70 kDa lamin) (Renal carcinoma antigen NY-REN-32)]	LMNA LMN1	0	0	0	46	31	0.71771	1.24665	39.4665	54.9895	31.6581	yes	yes
IF2B3_HUMAN	Insulin-like growth factor 2 mRNA-binding protein 3 (IGF2 mRNA-binding protein 3) (IMP-3) (IGF-II mRNA-binding protein 3) (KH domain-containing protein overexpressed in cancer) (hKOC) (VICKZ family member 3)	IGF2BP3 IMP3 KOC1 VICKZ3	0	0	0	39	42	0.71771	1.24665	42.7482	59.5619	34.2904	yes	yes
F5GWP8_HUMAN	Keratin, type I cytoskeletal 17	KRT17	0	0	0	48	39	0.71771	1.24665	44.978	62.6688	36.0791	yes	yes
MCM7_HUMAN	DNA replication licensing factor MCM7 (EC 3.6.4.12) (CDC47 homolog) (P1.1-MCM3)	MCM7 CDC47 MCM2	0	0	0	47	43	0.71771	1.24665	46.8527	65.2808	37.5829	yes	yes
CO3_HUMAN	Complement C3 (C3 and PZP-like alpha-2-macroglobulin domain-containing protein 1) [Cleaved into: Complement C3 beta chain; C3-beta-c (C3bc); Complement C3 alpha chain; C3a anaphylatoxin; Acylation stimulating protein (ASP) (C3adesArg); Complement C3b alpha' chain; Complement C3c alpha' chain fragment 1; Complement C3dg fragment; Complement C3g fragment; Complement C3d fragment; Complement C3f fra…	C3 CPAMD1	0	0	0	157	3	0.71771	1.24665	72.2562	100.676	57.9603	yes	yes
KIF4A_HUMAN	Chromosome-associated kinesin KIF4A (Chromokinesin-A)	KIF4A KIF4	0	0	0	50	127	0.71771	1.24665	96.8653	134.964	77.7005	yes	yes
K2C6A_HUMAN	Keratin, type II cytoskeletal 6A (Cytokeratin-6A) (CK-6A) (Cytokeratin-6D) (CK-6D) (Keratin-6A) (K6A) (Type-II keratin Kb6) (allergen Hom s 5)	KRT6A K6A KRT6D	0	0	0	171	145	0.71771	1.24665	160.726	223.942	128.926	yes	yes
ACTC_HUMAN	Actin, alpha cardiac muscle 1 (Alpha-cardiac actin)	ACTC1 ACTC	2621	1321	0	0	0	1536.44	603.786	1.27297	-1206.98	-474.314
1433G_HUMAN	14-3-3 protein gamma (Protein kinase C inhibitor protein 1) (KCIP-1) [Cleaved into: 14-3-3 protein gamma, N-terminally processed]	YWHAG	100	76	82	0	0	58.1791	80.4199	1.27297	-45.7035	-63.1752
A8KA33_HUMAN	cDNA FLJ76690, highly similar to Homo sapiens neuronal protein isoform a mRNA		0	58	49	0	0	0.71771	54.1937	1.27297	1.77365	-42.5728
A0A024RAV5_HUMAN	V-Ki-ras2 Kirsten rat sarcoma viral oncogene homolog, isoform CRA_b	KRAS hCG_14731	89	79	0	0	0	51.854	36.7442	1.27297	-40.7348	-28.865
COF2_HUMAN	Cofilin-2 (Cofilin, muscle isoform)	CFL2	101	72	0	0	0	58.7541	33.5961	1.27297	-46.1553	-26.392
B3KW93_HUMAN	Sodium/potassium-transporting ATPase subunit alpha (EC 3.6.3.-)		0	63	0	0	0	0.71771	29.5494	1.27297	1.77365	-23.213
KC1G2_HUMAN	Casein kinase I isoform gamma-2 (CKI-gamma 2) (EC 2.7.11.1)	CSNK1G2 CK1G2	53	58	0	0	0	31.1613	27.3016	1.27297	-24.4793	-21.4472
ARP3B_HUMAN	Actin-related protein 3B (ARP3-beta) (Actin-like protein 3B) (Actin-related protein ARP4)	ACTR3B ARP11 ARP4	34	28	23	0	0	20.2447	26.4384	1.27297	-15.9036	-20.7691
A0A0D9SG07_HUMAN	Deleted.		0	56	0	0	0	0.71771	26.4025	1.27297	1.77365	-20.7409
Q5TCU3_HUMAN	Tropomyosin beta chain	TPM2	0	0	41	0	0	0.71771	23.7456	1.27297	1.77365	-18.6538
RAC3_HUMAN	Ras-related C3 botulinum toxin substrate 3 (p21-Rac3)	RAC3	0	49	0	0	0	0.71771	23.2562	1.27297	1.77365	-18.2693
K2C71_HUMAN	Keratin, type II cytoskeletal 71 (Cytokeratin-71) (CK-71) (Keratin-71) (K71) (Type II inner root sheath-specific keratin-K6irs1) (Keratin 6 irs) (hK6irs) (hK6irs1) (Type-II keratin Kb34)	KRT71 K6IRS1 KB34 KRT6IRS1	0	0	40	0	0	0.71771	23.1965	1.27297	1.77365	-18.2224
TP4A1_HUMAN	Protein tyrosine phosphatase type IVA 1 (EC 3.1.3.48) (PTP(CAAXI)) (Protein-tyrosine phosphatase 4a1) (Protein-tyrosine phosphatase of regenerating liver 1) (PRL-1)	PTP4A1 PRL1 PTPCAAX1	0	23	20	0	0	0.71771	22.5462	1.27297	1.77365	-17.7115
BIG2_HUMAN	Brefeldin A-inhibited guanine nucleotide-exchange protein 2 (Brefeldin A-inhibited GEP 2) (ADP-ribosylation factor guanine nucleotide-exchange factor 2)	ARFGEF2 ARFGEP2 BIG2	27	24	19	0	0	16.2236	22.4466	1.27297	-12.7447	-17.6333
B2RCM3_HUMAN	cDNA, FLJ96158, highly similar to Homo sapiens calpain 2, (m/II) large subunit (CAPN2), mRNA		0	44	0	0	0	0.71771	21.0091	1.27297	1.77365	-16.5041
UPAR_HUMAN	Urokinase plasminogen activator surface receptor (U-PAR) (uPAR) (Monocyte activation antigen Mo3) (CD antigen CD87)	PLAUR MO3 UPAR	29	29	11	0	0	17.3724	20.3032	1.27297	-13.6472	-15.9496
M0R0X1_HUMAN	Ras-related protein Rab-4B (Fragment)	RAB4B	0	39	0	0	0	0.71771	18.7624	1.27297	1.77365	-14.7391
TAOK3_HUMAN	Serine/threonine-protein kinase TAO3 (EC 2.7.11.1) (Cutaneous T-cell lymphoma-associated antigen HD-CL-09) (CTCL-associated antigen HD-CL-09) (Dendritic cell-derived protein kinase) (JNK/SAPK-inhibitory kinase) (Jun kinase-inhibitory kinase) (Kinase from chicken homolog A) (hKFC-A) (Thousand and one amino acid protein 3)	TAOK3 DPK JIK KDS MAP3K18	8	21	13	0	0	5.31138	17.807	1.27297	-4.17244	-13.9886
FOLR1_HUMAN	Folate receptor alpha (FR-alpha) (Adult folate-binding protein) (FBP) (Folate receptor 1) (Folate receptor, adult) (KB cells FBP) (Ovarian tumor-associated antigen MOv18)	FOLR1 FOLR	25	40	30	3	0	15.0748	35.6717	2.5938	-5.81186	-13.7527
RAB12_HUMAN	Ras-related protein Rab-12	RAB12	0	36	0	0	0	0.71771	17.4144	1.27297	1.77365	-13.6802
VPS28_HUMAN	Vacuolar protein sorting-associated protein 28 homolog (H-Vps28) (ESCRT-I complex subunit VPS28)	VPS28	46	21	12	0	0	27.139	17.2584	1.27297	-21.3195	-13.5576
PTTG_HUMAN	Pituitary tumor-transforming gene 1 protein-interacting protein (Pituitary tumor-transforming gene protein-binding factor) (PBF) (PTTG-binding factor)	PTTG1IP C21orf1 C21orf3	30	17	15	0	0	17.9469	17.1079	1.27297	-14.0985	-13.4394
EHD2_HUMAN	EH domain-containing protein 2 (PAST homolog 2)	EHD2 PAST2	56	35	0	0	0	32.8852	16.9651	1.27297	-25.8335	-13.3272
STK3_HUMAN	Serine/threonine-protein kinase 3 (EC 2.7.11.1) (Mammalian STE20-like protein kinase 2) (MST-2) (STE20-like kinase MST2) (Serine/threonine-protein kinase Krs-1) [Cleaved into: Serine/threonine-protein kinase 3 36kDa subunit (MST2/N); Serine/threonine-protein kinase 3 20kDa subunit (MST2/C)]	STK3 KRS1 MST2	0	32	0	0	0	0.71771	15.6173	1.27297	1.77365	-12.2684
NCS1_HUMAN	Neuronal calcium sensor 1 (NCS-1) (Frequenin homolog) (Frequenin-like protein) (Frequenin-like ubiquitous protein)	NCS1 FLUP FREQ	11	20	9	0	0	7.03415	15.1635	1.27297	-5.5258	-11.9119
PLP2_HUMAN	Proteolipid protein 2 (Differentiation-dependent protein A4) (Intestinal membrane A4 protein)	PLP2 A4	45	13	13	0	0	26.5644	14.2143	1.27297	-20.8681	-11.1663
ASM3B_HUMAN	Acid sphingomyelinase-like phosphodiesterase 3b (ASM-like phosphodiesterase 3b) (EC 3.1.4.-)	SMPDL3B ASML3B	8	16	10	0	0	5.31138	13.9157	1.27297	-4.17244	-10.9317
INSR_HUMAN	Insulin receptor (IR) (EC 2.7.10.1) (CD antigen CD220) [Cleaved into: Insulin receptor subunit alpha; Insulin receptor subunit beta]	INSR	13	43	18	4	0	8.18271	30.434	3.0341	-2.69692	-10.0307
RB27A_HUMAN	Ras-related protein Rab-27A (Rab-27) (GTP-binding protein Ram)	RAB27A RAB27	18	28	21	3	0	11.0543	25.3409	2.5938	-4.2618	-9.76978
AGRE2_HUMAN	Adhesion G protein-coupled receptor E2 (EGF-like module receptor 2) (EGF-like module-containing mucin-like hormone receptor-like 2) (CD antigen CD312)	ADGRE2 EMR2	35	11	11	0	0	20.8192	12.219	1.27297	-16.3549	-9.59882
PLIN3_HUMAN	Perilipin-3 (47 kDa mannose 6-phosphate receptor-binding protein) (47 kDa MPR-binding protein) (Cargo selection protein TIP47) (Mannose-6-phosphate receptor-binding protein 1) (Placental protein 17) (PP17)	PLIN3 M6PRBP1 TIP47	16	14	8	0	0	9.90561	11.9204	1.27297	-7.78152	-9.36425
TYSY_HUMAN	Thymidylate synthase (TS) (TSase) (EC 2.1.1.45)	TYMS TS OK/SW-cl.29	3	6	14	0	0	2.44027	11.6198	1.27297	-1.917	-9.12817
E7ET40_HUMAN	Urokinase-type plasminogen activator	PLAU	16	12	9	0	0	9.90561	11.5708	1.27297	-7.78152	-9.08967
TPBG_HUMAN	Trophoblast glycoprotein (5T4 oncofetal antigen) (5T4 oncofetal trophoblast glycoprotein) (5T4 oncotrophoblast glycoprotein) (M6P1) (Wnt-activated inhibitory factor 1) (WAIF1)	TPBG 5T4	11	12	9	0	0	7.03415	11.5708	1.27297	-5.5258	-9.08967
CKLF6_HUMAN	CKLF-like MARVEL transmembrane domain-containing protein 6 (Chemokine-like factor superfamily member 6)	CMTM6 CKLFSF6	0	10	10	0	0	0.71771	11.2214	1.27297	1.77365	-8.81513
BRK1_HUMAN	Protein BRICK1 (BRK1)	BRK1 C3orf10 HSPC300 MDS027	24	10	9	0	0	14.5004	10.6728	1.27297	-11.391	-8.38418
ICAM1_HUMAN	Intercellular adhesion molecule 1 (ICAM-1) (Major group rhinovirus receptor) (CD antigen CD54)	ICAM1	0	11	8	0	0	0.71771	10.5732	1.27297	1.77365	-8.30599
J3KQ18_HUMAN	D-dopachrome decarboxylase	DDT	14	12	7	0	0	8.757	10.4737	1.27297	-6.87921	-8.22782
GFRP_HUMAN	GTP cyclohydrolase 1 feedback regulatory protein (GFRP) (GTP cyclohydrolase I feedback regulatory protein) (p35)	GCHFR GFRP	12	9	9	0	0	7.60843	10.2238	1.27297	-5.97693	-8.03145
MESD1_HUMAN	Mesoderm development candidate 1	MESDC1	9	9	9	0	0	5.88563	10.2238	1.27297	-4.62356	-8.03145
PFD3_HUMAN	Prefoldin subunit 3 (HIBBJ46) (Von Hippel-Lindau-binding protein 1) (VBP-1) (VHL-binding protein 1)	VBP1 PFDN3	9	9	9	0	0	5.88563	10.2238	1.27297	-4.62356	-8.03145
GLO2_HUMAN	Hydroxyacylglutathione hydrolase, mitochondrial (EC 3.1.2.6) (Glyoxalase II) (Glx II)	HAGH GLO2 HAGH1	2	10	8	0	0	1.86608	10.1242	1.27297	-1.46593	-7.95325
A6NG10_HUMAN	WW domain-binding protein 2 (cDNA FLJ59459, highly similar to WW domain-binding protein 2)	WBP2	12	12	6	0	0	7.60843	9.9252	1.27297	-5.97693	-7.79691
E5RHG6_HUMAN	Tubulin-specific chaperone A	TBCA	8	12	6	0	0	5.31138	9.9252	1.27297	-4.17244	-7.79691
IQGA2_HUMAN	Ras GTPase-activating-like protein IQGAP2	IQGAP2	26	19	0	0	0	15.6492	9.7779	1.27297	-12.2935	-7.68119
MYL6B_HUMAN	Myosin light chain 6B (Myosin light chain 1 slow-twitch muscle A isoform) (MLC1sa) (Smooth muscle and nonmuscle myosin light chain alkali 6B)	MYL6B MLC1SA	0	19	0	0	0	0.71771	9.7779	1.27297	1.77365	-7.68119
SPY2_HUMAN	Protein sprouty homolog 2 (Spry-2)	SPRY2	3	9	8	0	0	2.44027	9.67521	1.27297	-1.917	-7.60052
CHM2A_HUMAN	Charged multivesicular body protein 2a (Chromatin-modifying protein 2a) (CHMP2a) (Putative breast adenocarcinoma marker BC-2) (Vacuolar protein sorting-associated protein 2-1) (Vps2-1) (hVps2-1)	CHMP2A BC2 CHMP2	27	10	7	0	0	16.2236	9.57567	1.27297	-12.7447	-7.52233
BAX_HUMAN	Apoptosis regulator BAX (Bcl-2-like protein 4) (Bcl2-L-4)	BAX BCL2L4	9	11	6	0	0	5.88563	9.47617	1.27297	-4.62356	-7.44416
N2DL3_HUMAN	NKG2D ligand 3 (N2DL-3) (NKG2DL3) (ALCAN-gamma) (Retinoic acid early transcript 1N)	ULBP3 N2DL3 RAET1N	0	12	5	0	0	0.71771	9.37669	1.27297	1.77365	-7.36601
CLIC5_HUMAN	Chloride intracellular channel protein 5	CLIC5	18	18	0	0	0	11.0543	9.32879	1.27297	-8.68386	-7.32839
E7EUN2_HUMAN	Arf-GAP with GTPase, ANK repeat and PH domain-containing protein 1	AGAP1	12	18	0	0	0	7.60843	9.32879	1.27297	-5.97693	-7.32839
I3L3X5_HUMAN	Phospholipid scramblase	TMEM256-PLSCR3	22	15	14	2	0	13.3517	15.6611	2.15351	-6.19995	-7.27234
DLG5_HUMAN	Disks large homolog 5 (Discs large protein P-dlg) (Placenta and prostate DLG)	DLG5 KIAA0583 PDLG	8	9	7	0	0	5.31138	9.12666	1.27297	-4.17244	-7.1696
SH24A_HUMAN	SH2 domain-containing protein 4A (Protein SH(2)A) (Protein phosphatase 1 regulatory subunit 38)	SH2D4A PPP1R38 SH2A	8	9	7	0	0	5.31138	9.12666	1.27297	-4.17244	-7.1696
VAMP5_HUMAN	Vesicle-associated membrane protein 5 (VAMP-5) (Myobrevin)	VAMP5 HSPC191	6	9	7	0	0	4.16291	9.12666	1.27297	-3.27024	-7.1696
DCTD_HUMAN	Deoxycytidylate deaminase (EC 3.5.4.12) (dCMP deaminase)	DCTD	2	9	7	0	0	1.86608	9.12666	1.27297	-1.46593	-7.1696
TARA_HUMAN	TRIO and F-actin-binding protein (Protein Tara) (Trio-associated repeat on actin)	TRIOBP KIAA1662 TARA HRIHFB2122	0	5	10	0	0	0.71771	8.9764	1.27297	1.77365	-7.05156
SNX33_HUMAN	Sorting nexin-33 (SH3 and PX domain-containing protein 3)	SNX33 SH3PX3 SH3PXD3C SNX30	13	11	5	0	0	8.18271	8.92765	1.27297	-6.42807	-7.01327
RIT1_HUMAN	GTP-binding protein Rit1 (Ras-like protein expressed in many tissues) (Ras-like without CAAX protein 1)	RIT1 RIBB RIT ROC1	0	11	5	0	0	0.71771	8.92765	1.27297	1.77365	-7.01327
PGP_HUMAN	Glycerol-3-phosphate phosphatase (G3PP) (EC 3.1.3.21) (Aspartate-based ubiquitous Mg(2+)-dependent phosphatase) (AUM) (EC 3.1.3.48) (Phosphoglycolate phosphatase) (PGP)	PGP	4	6	9	0	0	3.01448	8.87679	1.27297	-2.36807	-6.97331
A0A0A6YYH1_HUMAN	Protein C15orf38-AP3S2	C15orf38-AP3S2	3	10	5	0	0	2.44027	8.47863	1.27297	-1.917	-6.66053
ATRN_HUMAN	Attractin (DPPT-L) (Mahogany homolog)	ATRN KIAA0548 MGCA	7	5	9	0	0	4.73714	8.42782	1.27297	-3.72134	-6.62062
SH3G1_HUMAN	Endophilin-A2 (EEN fusion partner of MLL) (Endophilin-2) (Extra eleven-nineteen leukemia fusion gene protein) (EEN) (SH3 domain protein 2B) (SH3 domain-containing GRB2-like protein 1)	SH3GL1 CNSA1 SH3D2B	18	11	4	0	0	11.0543	8.37915	1.27297	-8.68386	-6.58238
TR10A_HUMAN	Tumor necrosis factor receptor superfamily member 10A (Death receptor 4) (TNF-related apoptosis-inducing ligand receptor 1) (TRAIL receptor 1) (TRAIL-R1) (CD antigen CD261)	TNFRSF10A APO2 DR4 TRAILR1	28	12	3	0	0	16.798	8.27971	1.27297	-13.196	-6.50426
R4GMX3_HUMAN	Protein COMMD3-BMI1	COMMD3-BMI1	2	7	7	0	0	1.86608	8.22867	1.27297	-1.46593	-6.46417
CX038_HUMAN	Uncharacterized protein CXorf38	CXorf38	0	7	7	0	0	0.71771	8.22867	1.27297	1.77365	-6.46417
SNX3_HUMAN	Sorting nexin-3 (Protein SDP3)	SNX3	0	7	7	0	0	0.71771	8.22867	1.27297	1.77365	-6.46417
NTM1A_HUMAN	N-terminal Xaa-Pro-Lys N-methyltransferase 1 (EC 2.1.1.244) (Alpha N-terminal protein methyltransferase 1A) (Methyltransferase-like protein 11A) (N-terminal RCC1 methyltransferase) (X-Pro-Lys N-terminal protein methyltransferase 1A) (NTM1A) [Cleaved into: N-terminal Xaa-Pro-Lys N-methyltransferase 1, N-terminally processed]	NTMT1 C9orf32 METTL11A NRMT NRMT1 AD-003	6	8	6	0	0	4.16291	8.12913	1.27297	-3.27024	-6.38597
ABLM3_HUMAN	Actin-binding LIM protein 3 (abLIM-3) (Actin-binding LIM protein family member 3)	ABLIM3 KIAA0843 HMFN1661	0	8	6	0	0	0.71771	8.12913	1.27297	1.77365	-6.38597
F5H4M0_HUMAN	Vacuolar protein sorting-associated protein 37B (Fragment)	VPS37B	58	9	5	0	0	34.0346	8.02961	1.27297	-26.7364	-6.3078
KIRR1_HUMAN	Kin of IRRE-like protein 1 (Kin of irregular chiasm-like protein 1) (Nephrin-like protein 1)	KIRREL KIRREL1 NEPH1	11	9	5	0	0	7.03415	8.02961	1.27297	-5.5258	-6.3078
A0A087WVD9_HUMAN	Protein GUCD1	GUCD1	0	10	4	0	0	0.71771	7.93013	1.27297	1.77365	-6.22965
CTDS2_HUMAN	Carboxy-terminal domain RNA polymerase II polypeptide A small phosphatase 2 (EC 3.1.3.16) (Nuclear LIM interactor-interacting factor 2) (NLI-interacting factor 2) (Protein OS-4) (Small C-terminal domain phosphatase 2) (Small CTD phosphatase 2) (SCP2)	CTDSP2 NIF2 OS4 SCP2	0	6	7	0	0	0.71771	7.77968	1.27297	1.77365	-6.11146
GBG12_HUMAN	Guanine nucleotide-binding protein G(I)/G(S)/G(O) subunit gamma-12	GNG12	11	8	5	0	0	7.03415	7.58061	1.27297	-5.5258	-5.95508
CXAR_HUMAN	Coxsackievirus and adenovirus receptor (CAR) (hCAR) (CVB3-binding protein) (Coxsackievirus B-adenovirus receptor) (HCVADR)	CXADR CAR	41	56	32	14	0	24.2662	43.9604	7.43765	-3.26262	-5.91052
NTF2_HUMAN	Nuclear transport factor 2 (NTF-2) (Placental protein 15) (PP15)	NUTF2 NTF2	23	20	14	4	0	13.926	17.9066	3.0341	-4.58984	-5.90177
NGEF_HUMAN	Ephexin-1 (Eph-interacting exchange protein) (Neuronal guanine nucleotide exchange factor)	NGEF	2	9	4	0	0	1.86608	7.48112	1.27297	-1.46593	-5.87692
E5RG17_HUMAN	Putative deoxyribonuclease TATDN1 (Fragment)	TATDN1	0	9	4	0	0	0.71771	7.48112	1.27297	1.77365	-5.87692
Q5VTI5_HUMAN	Pleckstrin homology domain-containing family A member 6	PLEKHA6	4	10	3	0	0	3.01448	7.38165	1.27297	-2.36807	-5.79878
NR3L1_HUMAN	Natural cytotoxicity triggering receptor 3 ligand 1 (B7 homolog 6) (B7-H6)	NCR3LG1 B7H6	9	5	7	0	0	5.88563	7.33071	1.27297	-4.62356	-5.75877
RIN1_HUMAN	Ras and Rab interactor 1 (Ras inhibitor JC99) (Ras interaction/interference protein 1)	RIN1	2	0	11	0	0	1.86608	7.28031	1.27297	-1.46593	-5.71917
IGSF3_HUMAN	Immunoglobulin superfamily member 3 (IgSF3) (Glu-Trp-Ile EWI motif-containing protein 3) (EWI-3)	IGSF3 EWI3 KIAA0466	5	6	6	0	0	3.58869	7.23115	1.27297	-2.81915	-5.68055
NECP2_HUMAN	Adaptin ear-binding coat-associated protein 2 (NECAP endocytosis-associated protein 2) (NECAP-2)	NECAP2	0	6	6	0	0	0.71771	7.23115	1.27297	1.77365	-5.68055
RAB9A_HUMAN	Ras-related protein Rab-9A	RAB9A RAB9	0	6	6	0	0	0.71771	7.23115	1.27297	1.77365	-5.68055
CLIC3_HUMAN	Chloride intracellular channel protein 3	CLIC3	35	17	15	4	0	20.8192	17.1079	3.0341	-6.86173	-5.63854
F234A_HUMAN	Protein FAM234A (Protein ITFG3)	FAM234A C16orf9 ITFG3	25	7	5	0	0	15.0748	7.13162	1.27297	-11.8423	-5.60236
RB6I2_HUMAN	ELKS/Rab6-interacting/CAST family member 1 (ERC-1) (Rab6-interacting protein 2)	ERC1 ELKS KIAA1081 RAB6IP2	18	7	5	0	0	11.0543	7.13162	1.27297	-8.68386	-5.60236
SRPRB_HUMAN	Signal recognition particle receptor subunit beta (SR-beta) (Protein APMCF1)	SRPRB PSEC0230	0	7	5	0	0	0.71771	7.13162	1.27297	1.77365	-5.60236
A0A024R152_HUMAN	HCG28765, isoform CRA_b	hCG_28765	14	13	0	0	0	8.757	7.0834	1.27297	-6.87921	-5.56448
LAT_HUMAN	Linker for activation of T-cells family member 1 (36 kDa phospho-tyrosine adapter protein) (pp36) (p36-38)	LAT	5	13	0	0	0	3.58869	7.0834	1.27297	-2.81915	-5.56448
RN128_HUMAN	E3 ubiquitin-protein ligase RNF128 (EC 6.3.2.-) (Gene related to anergy in lymphocytes protein) (GRAIL) (RING finger protein 128)	RNF128	17	8	4	0	0	10.4799	7.03211	1.27297	-8.23269	-5.5242
TPD52_HUMAN	Tumor protein D52 (Protein N8)	TPD52	3	8	4	0	0	2.44027	7.03211	1.27297	-1.917	-5.5242
SRGP1_HUMAN	SLIT-ROBO Rho GTPase-activating protein 1 (srGAP1) (Rho GTPase-activating protein 13)	SRGAP1 ARHGAP13 KIAA1304	14	9	3	0	0	8.757	6.93263	1.27297	-6.87921	-5.44605
I10R2_HUMAN	Interleukin-10 receptor subunit beta (IL-10 receptor subunit beta) (IL-10R subunit beta) (IL-10RB) (Cytokine receptor class-II member 4) (Cytokine receptor family 2 member 4) (CRF2-4) (Interleukin-10 receptor subunit 2) (IL-10R subunit 2) (IL-10R2) (CD antigen CDw210b)	IL10RB CRFB4 D21S58 D21S66	8	9	3	0	0	5.31138	6.93263	1.27297	-4.17244	-5.44605
ITA3_HUMAN	Integrin alpha-3 (CD49 antigen-like family member C) (FRP-2) (Galactoprotein B3) (GAPB3) (VLA-3 subunit alpha) (CD antigen CD49c) [Cleaved into: Integrin alpha-3 heavy chain; Integrin alpha-3 light chain]	ITGA3 MSK18	12	4	7	0	0	7.60843	6.88176	1.27297	-5.97693	-5.40608
EFR3B_HUMAN	Protein EFR3 homolog B	EFR3B KIAA0953	0	5	6	0	0	0.71771	6.78218	1.27297	1.77365	-5.32786
GTPB2_HUMAN	GTP-binding protein 2	GTPBP2	0	5	6	0	0	0.71771	6.78218	1.27297	1.77365	-5.32786
F8WCM8_HUMAN	Ephrin type-B receptor 6	EPHB6	28	35	24	10	0	16.798	30.132	5.67611	-2.95943	-5.30856
ARL8B_HUMAN	ADP-ribosylation factor-like protein 8B (ADP-ribosylation factor-like protein 10C) (Novel small G protein indispensable for equal chromosome segregation 1)	ARL8B ARL10C GIE1	0	0	10	0	0	0.71771	6.73171	1.27297	1.77365	-5.28821
GOG7B_HUMAN	Golgin subfamily A member 7B	GOLGA7B C10orf132 C10orf133	3	6	5	0	0	2.44027	6.68264	1.27297	-1.917	-5.24966
DENR_HUMAN	Density-regulated protein (DRP) (Protein DRP1) (Smooth muscle cell-associated protein 3) (SMAP-3)	DENR DRP1 H14	0	6	5	0	0	0.71771	6.68264	1.27297	1.77365	-5.24966
DYR_HUMAN	Dihydrofolate reductase (EC 1.5.1.3)	DHFR	0	6	5	0	0	0.71771	6.68264	1.27297	1.77365	-5.24966
G5E9L0_HUMAN	ADP-ribosylation factor GTPase-activating protein 2	ARFGAP2	0	6	5	0	0	0.71771	6.68264	1.27297	1.77365	-5.24966
NTR1_HUMAN	Neurotensin receptor type 1 (NT-R-1) (NTR1) (High-affinity levocabastine-insensitive neurotensin receptor) (NTRH)	NTSR1 NTRR	6	12	0	0	0	4.16291	6.63436	1.27297	-3.27024	-5.21173
JAG2_HUMAN	Protein jagged-2 (Jagged2) (hJ2)	JAG2	23	7	4	0	0	13.926	6.58312	1.27297	-10.9398	-5.17148
VATG1_HUMAN	V-type proton ATPase subunit G 1 (V-ATPase subunit G 1) (V-ATPase 13 kDa subunit 1) (Vacuolar proton pump subunit G 1) (Vacuolar proton pump subunit M16)	ATP6V1G1 ATP6G ATP6G1 ATP6J	6	7	4	0	0	4.16291	6.58312	1.27297	-3.27024	-5.17148
E5RJR5_HUMAN	S-phase kinase-associated protein 1	SKP1	14	8	3	0	0	8.757	6.48363	1.27297	-6.87921	-5.09333
X6RAB3_HUMAN	USP6 N-terminal-like protein	USP6NL	11	8	3	0	0	7.03415	6.48363	1.27297	-5.5258	-5.09333
GSTT1_HUMAN	Glutathione S-transferase theta-1 (EC 2.5.1.18) (GST class-theta-1) (Glutathione transferase T1-1)	GSTT1	0	8	3	0	0	0.71771	6.48363	1.27297	1.77365	-5.09333
UB2V1_HUMAN	Ubiquitin-conjugating enzyme E2 variant 1 (UEV-1) (CROC-1) (TRAF6-regulated IKK activator 1 beta Uev1A)	UBE2V1 CROC1 UBE2V UEV1 P/OKcl.19	23	22	20	7	0	13.926	22.097	4.35506	-3.19767	-5.07388
LACB2_HUMAN	Endoribonuclease LACTB2 (EC 3.1.27.-) (Beta-lactamase-like protein 2)	LACTB2 CGI-83	12	5	5	0	0	7.60843	6.23367	1.27297	-5.97693	-4.89696
PDCL3_HUMAN	Phosducin-like protein 3 (HTPHLP) (PhPL3) (Viral IAP-associated factor 1) (VIAF-1)	PDCL3 PhLP2A VIAF1	3	5	5	0	0	2.44027	6.23367	1.27297	-1.917	-4.89696
TOM1_HUMAN	Target of Myb protein 1	TOM1	9	11	0	0	0	5.88563	6.18532	1.27297	-4.62356	-4.85898
H0YNK6_HUMAN	Tyrosine-protein kinase receptor TYRO3	TYRO3	7	11	0	0	0	4.73714	6.18532	1.27297	-3.72134	-4.85898
E9PQN9_HUMAN	Interferon-induced transmembrane protein 2	IFITM2	0	11	0	0	0	0.71771	6.18532	1.27297	1.77365	-4.85898
CTL2_HUMAN	Choline transporter-like protein 2 (Solute carrier family 44 member 2)	SLC44A2 CTL2 PSEC0210	15	6	4	0	0	9.3313	6.13414	1.27297	-7.33036	-4.81878
CHP3_HUMAN	Calcineurin B homologous protein 3 (Tescalcin) (TSC)	TESC CHP3	17	16	11	4	0	10.4799	14.4643	3.0341	-3.45405	-4.76724
HAP28_HUMAN	28 kDa heat- and acid-stable phosphoprotein (PDGF-associated protein) (PAP) (PDGFA-associated protein 1) (PAP1)	PDAP1 HASPP28	6	7	3	0	0	4.16291	6.03464	1.27297	-3.27024	-4.74061
A0A087WW40_HUMAN	Endophilin-B1	SH3GLB1	4	7	3	0	0	3.01448	6.03464	1.27297	-2.36807	-4.74061
COMD9_HUMAN	COMM domain-containing protein 9	COMMD9 HSPC166	4	7	3	0	0	3.01448	6.03464	1.27297	-2.36807	-4.74061
NEK7_HUMAN	Serine/threonine-protein kinase Nek7 (EC 2.7.11.1) (Never in mitosis A-related kinase 7) (NimA-related protein kinase 7)	NEK7	3	7	3	0	0	2.44027	6.03464	1.27297	-1.917	-4.74061
J3KN29_HUMAN	26S proteasome non-ATPase regulatory subunit 9	PSMD9	0	7	3	0	0	0.71771	6.03464	1.27297	1.77365	-4.74061
TPPC1_HUMAN	Trafficking protein particle complex subunit 1 (BET5 homolog) (Multiple myeloma protein 2) (MUM-2)	TRAPPC1 BET5 MUM2	0	7	3	0	0	0.71771	6.03464	1.27297	1.77365	-4.74061
DUS22_HUMAN	Dual specificity protein phosphatase 22 (EC 3.1.3.16) (EC 3.1.3.48) (JNK-stimulatory phosphatase-1) (JSP-1) (Low molecular weight dual specificity phosphatase 2) (LMW-DSP2) (Mitogen-activated protein kinase phosphatase x) (MAP kinase phosphatase x) (MKP-x)	DUSP22 JSP1 LMWDSP2 MKPX	3	8	2	0	0	2.44027	5.93517	1.27297	-1.917	-4.66247
PHLA2_HUMAN	Pleckstrin homology-like domain family A member 2 (Beckwith-Wiedemann syndrome chromosomal region 1 candidate gene C protein) (Imprinted in placenta and liver protein) (Tumor-suppressing STF cDNA 3 protein) (Tumor-suppressing subchromosomal transferable fragment candidate gene 3 protein) (p17-Beckwith-Wiedemann region 1 C) (p17-BWR1C)	PHLDA2 BWR1C HLDA2 IPL TSSC3	3	8	2	0	0	2.44027	5.93517	1.27297	-1.917	-4.66247
SPRY7_HUMAN	SPRY domain-containing protein 7 (Chronic lymphocytic leukemia deletion region gene 6 protein) (CLL deletion region gene 6 protein)	SPRYD7 C13orf1 CLLD6	0	3	6	0	0	0.71771	5.88428	1.27297	1.77365	-4.62249
C2D1A_HUMAN	Coiled-coil and C2 domain-containing protein 1A (Akt kinase-interacting protein 1) (Five prime repressor element under dual repression-binding protein 1) (FRE under dual repression-binding protein 1) (Freud-1) (Putative NF-kappa-B-activating protein 023N)	CC2D1A AKI1	0	4	5	0	0	0.71771	5.78471	1.27297	1.77365	-4.54428
PLS1_HUMAN	Phospholipid scramblase 1 (PL scramblase 1) (Ca(2+)-dependent phospholipid scramblase 1) (Erythrocyte phospholipid scramblase) (MmTRA1b)	PLSCR1	0	4	5	0	0	0.71771	5.78471	1.27297	1.77365	-4.54428
PSD3_HUMAN	PH and SEC7 domain-containing protein 3 (Epididymis tissue protein Li 20mP) (Exchange factor for ADP-ribosylation factor guanine nucleotide factor 6) (Hepatocellular carcinoma-associated antigen 67) (Pleckstrin homology and SEC7 domain-containing protein 3)	PSD3 EFA6R HCA67 KIAA0942	0	4	5	0	0	0.71771	5.78471	1.27297	1.77365	-4.54428
FBP1L_HUMAN	Formin-binding protein 1-like (Transducer of Cdc42-dependent actin assembly protein 1) (Toca-1)	FNBP1L C1orf39 TOCA1	17	22	19	0	6	10.4799	21.5483	4.74206	-2.21	-4.54408
RD23B_HUMAN	UV excision repair protein RAD23 homolog B (HR23B) (hHR23B) (XP-C repair-complementing complex 58 kDa protein) (p58)	RAD23B	15	10	0	0	0	9.3313	5.7363	1.27297	-7.33036	-4.50624
A0A0A0MS70_HUMAN	Myeloid differentiation primary response protein MyD88	MYD88	0	10	0	0	0	0.71771	5.7363	1.27297	1.77365	-4.50624
CDHR2_HUMAN	Cadherin-related family member 2 (Protocadherin LKC) (PC-LKC) (Protocadherin-24)	CDHR2 PCDH24 PCLKC	0	10	0	0	0	0.71771	5.7363	1.27297	1.77365	-4.50624
IFT25_HUMAN	Intraflagellar transport protein 25 homolog (Heat shock protein beta-11) (Hspb11) (Placental protein 25) (PP25)	HSPB11 C1orf41 IFT25 HSPC034	0	10	0	0	0	0.71771	5.7363	1.27297	1.77365	-4.50624
MD2L1_HUMAN	Mitotic spindle assembly checkpoint protein MAD2A (HsMAD2) (Mitotic arrest deficient 2-like protein 1) (MAD2-like protein 1)	MAD2L1 MAD2	0	10	0	0	0	0.71771	5.7363	1.27297	1.77365	-4.50624
A0A0G2JHC2_HUMAN	Phostensin	PPP1R18	32	22	15	7	0	19.0958	19.3535	4.35506	-4.38474	-4.44391
G5E9Q6_HUMAN	Profilin	PFN2 hCG_21343	9	15	10	4	0	5.88563	13.4666	3.0341	-1.93983	-4.43842
IRF3_HUMAN	Interferon regulatory factor 3 (IRF-3)	IRF3	4	0	8	0	0	3.01448	5.63457	1.27297	-2.36807	-4.42633
KPCD3_HUMAN	Serine/threonine-protein kinase D3 (EC 2.7.11.13) (Protein kinase C nu type) (Protein kinase EPK2) (nPKC-nu)	PRKD3 EPK2 PRKCN	3	6	3	0	0	2.44027	5.58566	1.27297	-1.917	-4.38791
DLGP4_HUMAN	Disks large-associated protein 4 (DAP-4) (PSD-95/SAP90-binding protein 4) (SAP90/PSD-95-associated protein 4) (SAPAP-4)	DLGAP4 DAP4 KIAA0964 SAPAP4	2	18	0	2	0	1.86608	9.32879	2.15351	1.15403	-4.3319
EMP3_HUMAN	Epithelial membrane protein 3 (EMP-3) (Hematopoietic neural membrane protein 1) (HNMP-1) (Protein YMP)	EMP3 YMP	0	16	12	5	0	0.71771	15.0129	3.47441	4.84096	-4.32099
SDCB1_HUMAN	Syntenin-1 (Melanoma differentiation-associated protein 9) (MDA-9) (Pro-TGF-alpha cytoplasmic domain-interacting protein 18) (TACIP18) (Scaffold protein Pbp1) (Syndecan-binding protein 1)	SDCBP MDA9 SYCL	223	7	2	0	0	128.977	5.48617	1.27297	-101.32	-4.30976
H3BRB6_HUMAN	E3 ubiquitin-protein ligase ZNRF1	ZNRF1	0	7	2	0	0	0.71771	5.48617	1.27297	1.77365	-4.30976
D3DTX6_HUMAN	Neurabin-2 (Protein phosphatase 1, regulatory subunit 9B, spinophilin, isoform CRA_b)	PPP1R9B hCG_29611	0	2	6	0	0	0.71771	5.43534	1.27297	1.77365	-4.26982
RN114_HUMAN	E3 ubiquitin-protein ligase RNF114 (EC 6.3.2.-) (RING finger protein 114) (Zinc finger protein 228) (Zinc finger protein 313)	RNF114 ZNF228 ZNF313	0	12	8	3	0	0.71771	11.0223	2.5938	3.61399	-4.24947
EHBP1_HUMAN	EH domain-binding protein 1	EHBP1 KIAA0903 NACSIN	25	18	13	6	0	15.0748	16.4597	3.91473	-3.85079	-4.20456
DOP2_HUMAN	Protein dopey-2	DOPEY2 C21orf5 KIAA0933	18	32	15	10	0	11.0543	23.8455	5.67611	-1.94751	-4.20103
EFNB1_HUMAN	Ephrin-B1 (EFL-3) (ELK ligand) (ELK-L) (EPH-related receptor tyrosine kinase ligand 2) (LERK-2)	EFNB1 EFL3 EPLG2 LERK2	39	9	0	0	0	23.1172	5.28728	1.27297	-18.1601	-4.15352
MITD1_HUMAN	MIT domain-containing protein 1	MITD1	33	9	0	0	0	19.6702	5.28728	1.27297	-15.4523	-4.15352
TSN14_HUMAN	Tetraspanin-14 (Tspan-14) (DC-TM4F2) (Transmembrane 4 superfamily member 14)	TSPAN14 TM4SF14	16	9	0	0	0	9.90561	5.28728	1.27297	-7.78152	-4.15352
ACE_HUMAN	Angiotensin-converting enzyme (ACE) (EC 3.2.1.-) (EC 3.4.15.1) (Dipeptidyl carboxypeptidase I) (Kininase II) (CD antigen CD143) [Cleaved into: Angiotensin-converting enzyme, soluble form]	ACE DCP DCP1	5	9	0	0	0	3.58869	5.28728	1.27297	-2.81915	-4.15352
EBP_HUMAN	3-beta-hydroxysteroid-Delta(8),Delta(7)-isomerase (EC 5.3.3.5) (Cholestenol Delta-isomerase) (Delta(8)-Delta(7) sterol isomerase) (D8-D7 sterol isomerase) (Emopamil-binding protein)	EBP	0	9	0	0	0	0.71771	5.28728	1.27297	1.77365	-4.15352
GRTP1_HUMAN	Growth hormone-regulated TBC protein 1 (TBC1 domain family member 6)	GRTP1 TBC1D6	0	9	0	0	0	0.71771	5.28728	1.27297	1.77365	-4.15352
PMVK_HUMAN	Phosphomevalonate kinase (PMKase) (hPMK) (EC 2.7.4.2)	PMVK PMKI	0	9	0	0	0	0.71771	5.28728	1.27297	1.77365	-4.15352
K7ELS8_HUMAN	Synaptogyrin-2 (Fragment)	SYNGR2	0	4	4	0	0	0.71771	5.23621	1.27297	1.77365	-4.11339
TB10A_HUMAN	TBC1 domain family member 10A (EBP50-PDX interactor of 64 kDa) (EPI64 protein) (Rab27A-GAP-alpha)	TBC1D10A EPI64 TBC1D10	13	26	22	11	0	8.18271	24.9912	6.11648	-1.33781	-4.08589
MARE1_HUMAN	Microtubule-associated protein RP/EB family member 1 (APC-binding protein EB1) (End-binding protein 1) (EB1)	MAPRE1	29	11	8	3	0	17.3724	10.5732	2.5938	-6.69768	-4.07635
F5H6U7_HUMAN	Vesicle transport protein GOT1B	GOLT1B	3	0	7	0	0	2.44027	5.08603	1.27297	-1.917	-3.99541
RHG27_HUMAN	Rho GTPase-activating protein 27 (CIN85-associated multi-domain-containing Rho GTPase-activating protein 1) (Rho-type GTPase-activating protein 27) (SH3 domain-containing protein 20)	ARHGAP27 CAMGAP1 SH3D20 PP905	2	0	7	0	0	1.86608	5.08603	1.27297	-1.46593	-3.99541
PPIL3_HUMAN	Peptidyl-prolyl cis-trans isomerase-like 3 (PPIase) (EC 5.2.1.8) (Cyclophilin J) (CyPJ) (Cyclophilin-like protein PPIL3) (Rotamase PPIL3)	PPIL3	0	0	7	0	0	0.71771	5.08603	1.27297	1.77365	-3.99541
TPC2L_HUMAN	Trafficking protein particle complex subunit 2-like protein	TRAPPC2L HSPC126	0	0	7	0	0	0.71771	5.08603	1.27297	1.77365	-3.99541
TRM11_HUMAN	tRNA (guanine(10)-N2)-methyltransferase homolog (EC 2.1.1.-) (tRNA guanosine-2'-O-methyltransferase TRM11 homolog)	TRMT11 C6orf75 MDS024	0	0	7	0	0	0.71771	5.08603	1.27297	1.77365	-3.99541
CHMP6_HUMAN	Charged multivesicular body protein 6 (Chromatin-modifying protein 6) (Vacuolar protein sorting-associated protein 20) (Vps20) (hVps20)	CHMP6 VPS20	12	23	20	10	0	7.60843	22.5462	5.67611	-1.34043	-3.97212
MUC13_HUMAN	Mucin-13 (MUC-13) (Down-regulated in colon cancer 1)	MUC13 DRCC1 RECC UNQ6194/PRO20221	21	13	9	4	0	12.7773	12.0199	3.0341	-4.21123	-3.9616
CB072_HUMAN	Uncharacterized protein C2orf72	C2orf72	12	13	9	4	0	7.60843	12.0199	3.0341	-2.50764	-3.9616
LZTL1_HUMAN	Leucine zipper transcription factor-like protein 1	LZTFL1	0	6	2	0	0	0.71771	5.03719	1.27297	1.77365	-3.95705
MPZL1_HUMAN	Myelin protein zero-like protein 1 (Protein zero-related)	MPZL1 PZR UNQ849/PRO1787	5	20	19	9	0	3.58869	20.65	5.23575	1.45896	-3.94404
PDCD6_HUMAN	Programmed cell death protein 6 (Apoptosis-linked gene 2 protein) (Probable calcium-binding protein ALG-2)	PDCD6 ALG2	56	24	11	5	2	32.8852	18.0573	4.6307	-7.10157	-3.89947
SPRE2_HUMAN	Sprouty-related, EVH1 domain-containing protein 2 (Spred-2)	SPRED2	10	19	10	6	0	6.45989	15.263	3.91473	-1.65015	-3.89886
TOLIP_HUMAN	Toll-interacting protein	TOLLIP	28	21	8	6	0	16.798	15.0641	3.91473	-4.29098	-3.84805
UFO_HUMAN	Tyrosine-protein kinase receptor UFO (EC 2.7.10.1) (AXL oncogene)	AXL UFO	15	17	8	5	0	9.3313	13.2676	3.47441	-2.68573	-3.81867
S10AD_HUMAN	Protein S100-A13 (S100 calcium-binding protein A13)	S100A13	18	8	0	0	0	11.0543	4.83828	1.27297	-8.68386	-3.80079
A0A0A0MSC1_HUMAN	Adenylate cyclase type 3	ADCY3	5	8	0	0	0	3.58869	4.83828	1.27297	-2.81915	-3.80079
SQSTM_HUMAN	Sequestosome-1 (EBI3-associated protein of 60 kDa) (EBIAP) (p60) (Phosphotyrosine-independent ligand for the Lck SH2 domain of 62 kDa) (Ubiquitin-binding protein p62)	SQSTM1 ORCA OSIL	4	8	0	0	0	3.01448	4.83828	1.27297	-2.36807	-3.80079
PFD5_HUMAN	Prefoldin subunit 5 (C-Myc-binding protein Mm-1) (Myc modulator 1)	PFDN5 MM1 PFD5	3	8	0	0	0	2.44027	4.83828	1.27297	-1.917	-3.80079
OSB10_HUMAN	Oxysterol-binding protein-related protein 10 (ORP-10) (OSBP-related protein 10)	OSBPL10 ORP10 OSBP9	0	8	0	0	0	0.71771	4.83828	1.27297	1.77365	-3.80079
SMAP1_HUMAN	Stromal membrane-associated protein 1	SMAP1	0	8	0	0	0	0.71771	4.83828	1.27297	1.77365	-3.80079
TP4A3_HUMAN	Protein tyrosine phosphatase type IVA 3 (EC 3.1.3.48) (PRL-R) (Protein-tyrosine phosphatase 4a3) (Protein-tyrosine phosphatase of regenerating liver 3) (PRL-3)	PTP4A3 PRL3	0	8	0	0	0	0.71771	4.83828	1.27297	1.77365	-3.80079
ISG15_HUMAN	Ubiquitin-like protein ISG15 (Interferon-induced 15 kDa protein) (Interferon-induced 17 kDa protein) (IP17) (Ubiquitin cross-reactive protein) (hUCRP)	ISG15 G1P2 UCRP	8	8	8	0	2	5.31138	9.2262	2.42926	-2.18642	-3.79795
CEAM1_HUMAN	Carcinoembryonic antigen-related cell adhesion molecule 1 (Biliary glycoprotein 1) (BGP-1) (CD antigen CD66a)	CEACAM1 BGP BGP1	16	16	5	0	3	9.90561	11.1729	3.00743	-3.29371	-3.71511
MMP14_HUMAN	Matrix metalloproteinase-14 (MMP-14) (EC 3.4.24.80) (MMP-X1) (Membrane-type matrix metalloproteinase 1) (MT-MMP 1) (MTMMP1) (Membrane-type-1 matrix metalloproteinase) (MT1-MMP) (MT1MMP)	MMP14	3	4	3	0	0	2.44027	4.68773	1.27297	-1.917	-3.68253
X5D2R7_HUMAN	Proteasome subunit beta type (EC 3.4.25.1)	PSM8 PSMB8	0	4	3	0	0	0.71771	4.68773	1.27297	1.77365	-3.68253
S10AB_HUMAN	Protein S100-A11 (Calgizzarin) (Metastatic lymph node gene 70 protein) (MLN 70) (Protein S100-C) (S100 calcium-binding protein A11) [Cleaved into: Protein S100-A11, N-terminally processed]	S100A11 MLN70 S100C	24	30	11	10	0	14.5004	20.7525	5.67611	-2.55464	-3.65611
Q5T1B5_HUMAN	Type I inositol 1,4,5-trisphosphate 5-phosphatase	INPP5A	12	19	14	8	0	7.60843	17.4574	4.7954	-1.58661	-3.64046
PROM1_HUMAN	Prominin-1 (Antigen AC133) (Prominin-like protein 1) (CD antigen CD133)	PROM1 PROML1 MSTP061	57	21	15	9	0	33.4599	18.9043	5.23575	-6.39067	-3.61063
STRAA_HUMAN	STE20-related kinase adapter protein alpha (STRAD alpha) (STE20-related adapter protein) (Serologically defined breast cancer antigen NY-BR-96)	STRADA LYK5 STRAD	2	5	2	0	0	1.86608	4.58822	1.27297	-1.46593	-3.60436
H3BV55_HUMAN	Phosphomannomutase (EC 5.4.2.8)	PMM2	0	5	2	0	0	0.71771	4.58822	1.27297	1.77365	-3.60436
HGD_HUMAN	Homogentisate 1,2-dioxygenase (EC 1.13.11.5) (Homogentisate oxygenase) (Homogentisic acid oxidase) (Homogentisicase)	HGD HGO	0	5	2	0	0	0.71771	4.58822	1.27297	1.77365	-3.60436
MOB3A_HUMAN	MOB kinase activator 3A (MOB-LAK) (Mob1 homolog 2A) (Mps one binder kinase activator-like 2A)	MOB3A MOBKL2A	0	5	2	0	0	0.71771	4.58822	1.27297	1.77365	-3.60436
NTAL_HUMAN	Linker for activation of T-cells family member 2 (Linker for activation of B-cells) (Membrane-associated adapter molecule) (Non-T-cell activation linker) (Williams-Beuren syndrome chromosomal region 15 protein) (Williams-Beuren syndrome chromosomal region 5 protein)	LAT2 LAB NTAL WBS15 WBSCR15 WBSCR5 HSPC046	38	14	9	5	0	22.5427	12.4689	3.47441	-6.4882	-3.5888
DDR1_HUMAN	Epithelial discoidin domain-containing receptor 1 (Epithelial discoidin domain receptor 1) (EC 2.7.10.1) (CD167 antigen-like family member A) (Cell adhesion kinase) (Discoidin receptor tyrosine kinase) (HGK2) (Mammary carcinoma kinase 10) (MCK-10) (Protein-tyrosine kinase 3A) (Protein-tyrosine kinase RTK-6) (TRK E) (Tyrosine kinase DDR) (Tyrosine-protein kinase CAK) (CD antigen CD167a)	DDR1 CAK EDDR1 NEP NTRK4 PTK3A RTK6 TRKE	11	26	24	11	2	7.03415	26.0888	7.27277	1.03392	-3.58719
STEA2_HUMAN	Metalloreductase STEAP2 (EC 1.16.1.-) (Prostate cancer-associated protein 1) (Protein up-regulated in metastatic prostate cancer) (PUMPCn) (Six-transmembrane epithelial antigen of prostate 2) (SixTransMembrane protein of prostate 1)	STEAP2 PCANAP1 STAMP1 UNQ6507/PRO23203	7	24	18	11	0	4.73714	21.8979	6.11648	1.29117	-3.58015
TMC6_HUMAN	Transmembrane channel-like protein 6 (Epidermodysplasia verruciformis protein 1) (Protein LAK-4)	TMC6 EVER1 EVIN1	20	13	4	3	0	12.2029	9.27723	2.5938	-4.70466	-3.5767
PTPRJ_HUMAN	Receptor-type tyrosine-protein phosphatase eta (Protein-tyrosine phosphatase eta) (R-PTP-eta) (EC 3.1.3.48) (Density-enhanced phosphatase 1) (DEP-1) (HPTP eta) (Protein-tyrosine phosphatase receptor type J) (R-PTP-J) (CD antigen CD148)	PTPRJ DEP1	77	52	43	16	9	44.9552	48.2017	13.5224	-3.3245	-3.56459
H0YNG9_HUMAN	Calcineurin B homologous protein 1	CHP1	7	0	6	0	0	4.73714	4.5375	1.27297	-3.72134	-3.56451
TRAF7_HUMAN	E3 ubiquitin-protein ligase TRAF7 (EC 6.3.2.-) (RING finger and WD repeat-containing protein 1) (RING finger protein 119) (TNF receptor-associated factor 7)	TRAF7 RFWD1 RNF119	2	0	6	0	0	1.86608	4.5375	1.27297	-1.46593	-3.56451
CK068_HUMAN	UPF0696 protein C11orf68 (Basophilic leukemia-expressed protein Bles03) (Protein p5326)	C11orf68 BLES03	0	0	6	0	0	0.71771	4.5375	1.27297	1.77365	-3.56451
ERBB2_HUMAN	Receptor tyrosine-protein kinase erbB-2 (EC 2.7.10.1) (Metastatic lymph node gene 19 protein) (MLN 19) (Proto-oncogene Neu) (Proto-oncogene c-ErbB-2) (Tyrosine kinase-type cell surface receptor HER2) (p185erbB2) (CD antigen CD340)	ERBB2 HER2 MLN19 NEU NGL	8	18	17	9	0	5.31138	18.6543	5.23575	-1.01445	-3.56288
STMN1_HUMAN	Stathmin (Leukemia-associated phosphoprotein p18) (Metablastin) (Oncoprotein 18) (Op18) (Phosphoprotein p19) (pp19) (Prosolin) (Protein Pr22) (pp17)	STMN1 C1orf215 LAP18 OP18	14	9	10	4	0	8.757	10.7723	3.0341	-2.8862	-3.55043
NNRE_HUMAN	NAD(P)H-hydrate epimerase (EC 5.1.99.6) (Apolipoprotein A-I-binding protein) (AI-BP) (NAD(P)HX epimerase) (YjeF N-terminal domain-containing protein 1) (YjeF_N1)	NAXE AIBP APOA1BP YJEFN1	2	12	13	6	0	1.86608	13.7652	3.91473	2.09784	-3.51627
NHSL1_HUMAN	NHS-like protein 1	NHSL1 C6orf63 KIAA1357	70	20	12	8	0	40.9314	16.8093	4.7954	-8.53557	-3.5053
AR13B_HUMAN	ADP-ribosylation factor-like protein 13B (ADP-ribosylation factor-like protein 2-like 1) (ARL2-like protein 1)	ARL13B ARL2L1	0	15	2	3	0	0.71771	9.07841	2.5938	3.61399	-3.50004
KCTD3_HUMAN	BTB/POZ domain-containing protein KCTD3 (Renal carcinoma antigen NY-REN-45)	KCTD3	20	13	12	6	0	12.2029	13.6657	3.91473	-3.11719	-3.49084
PLPP_HUMAN	Pyridoxal phosphate phosphatase (PLP phosphatase) (EC 3.1.3.3) (EC 3.1.3.74) (Chronophin)	PDXP CIN PLP PLPP	8	19	15	5	3	5.31138	18.0061	5.20887	-1.01968	-3.45681
JAG1_HUMAN	Protein jagged-1 (Jagged1) (hJ1) (CD antigen CD339)	JAG1 JAGL1	16	7	0	0	0	9.90561	4.38929	1.27297	-7.78152	-3.44808
MILK1_HUMAN	MICAL-like protein 1 (Molecule interacting with Rab13) (MIRab13)	MICALL1 KIAA1668 MIRAB13	14	7	0	0	0	8.757	4.38929	1.27297	-6.87921	-3.44808
A0A0C4DFM1_HUMAN	Transmembrane 9 superfamily member	TM9SF4 hCG_38809	10	7	0	0	0	6.45989	4.38929	1.27297	-5.07467	-3.44808
PKHF2_HUMAN	Pleckstrin homology domain-containing family F member 2 (PH domain-containing family F member 2) (Endoplasmic reticulum-associated apoptosis-involved protein containing PH and FYVE domains) (EAPF) (PH and FYVE domain-containing protein 2) (Phafin-2) (Phafin2) (Zinc finger FYVE domain-containing protein 18)	PLEKHF2 ZFYVE18	9	7	0	0	0	5.88563	4.38929	1.27297	-4.62356	-3.44808
GMFG_HUMAN	Glia maturation factor gamma (GMF-gamma)	GMFG	7	7	0	0	0	4.73714	4.38929	1.27297	-3.72134	-3.44808
C9JVE2_HUMAN	DCN1-like protein (Defective in cullin neddylation protein 1-like protein)	DCUN1D1 hCG_17206	0	7	0	0	0	0.71771	4.38929	1.27297	1.77365	-3.44808
RGS14_HUMAN	Regulator of G-protein signaling 14 (RGS14)	RGS14	0	7	0	0	0	0.71771	4.38929	1.27297	1.77365	-3.44808
GGT1_HUMAN	Gamma-glutamyltranspeptidase 1 (GGT 1) (EC 2.3.2.2) (Gamma-glutamyltransferase 1) (Glutathione hydrolase 1) (EC 3.4.19.13) (Leukotriene-C4 hydrolase) (EC 3.4.19.14) (CD antigen CD224) [Cleaved into: Gamma-glutamyltranspeptidase 1 heavy chain; Gamma-glutamyltranspeptidase 1 light chain]	GGT1 GGT	4	10	3	2	0	3.01448	7.38165	2.15351	-1.3998	-3.42773
MPZL2_HUMAN	Myelin protein zero-like protein 2 (Epithelial V-like antigen 1)	MPZL2 EVA EVA1 UNQ606/PRO1192	22	21	16	10	0	13.3517	19.453	5.67611	-2.35226	-3.42718
SGTA_HUMAN	Small glutamine-rich tetratricopeptide repeat-containing protein alpha (Alpha-SGT) (Vpu-binding protein) (UBP)	SGTA SGT SGT1	9	9	9	0	3	5.88563	10.2238	3.00743	-1.95703	-3.3995
EH1L1_HUMAN	EH domain-binding protein 1-like protein 1	EHBP1L1	56	43	27	13	6	32.8852	35.3731	10.4663	-3.142	-3.3797
DIP2A_HUMAN	Disco-interacting protein 2 homolog A (DIP2 homolog A)	DIP2A C21orf106 DIP2 KIAA0184	35	20	19	11	0	20.8192	20.65	6.11648	-3.40379	-3.37613
PDLI2_HUMAN	PDZ and LIM domain protein 2 (PDZ-LIM protein mystique)	PDLIM2 PP6345	13	3	3	0	0	8.18271	4.23878	1.27297	-6.42807	-3.32985
MYO5B_HUMAN	Unconventional myosin-Vb	MYO5B KIAA1119	7	3	3	0	0	4.73714	4.23878	1.27297	-3.72134	-3.32985
H3BU86_HUMAN	Protein STX16-NPEPL1	STX16-NPEPL1	3	3	3	0	0	2.44027	4.23878	1.27297	-1.917	-3.32985
APH1A_HUMAN	Gamma-secretase subunit APH-1A (APH-1a) (Aph-1alpha) (Presenilin-stabilization factor)	APH1A PSF CGI-78 UNQ579/PRO1141	0	3	3	0	0	0.71771	4.23878	1.27297	1.77365	-3.32985
TPRN_HUMAN	Taperin	TPRN C9orf75	18	7	5	2	0	11.0543	7.13162	2.15351	-5.13313	-3.31162
Q6ZN40_HUMAN	Tropomyosin 1 (Alpha), isoform CRA_f (Tropomyosin alpha-1 chain) (cDNA FLJ16459 fis, clone BRCAN2002473, moderately similar to Tropomyosin, fibroblast isoform 2)	TPM1 hCG_33495	0	43	34	24	0	0.71771	39.2155	11.8422	16.5	-3.3115
ITBP1_HUMAN	Integrin beta-1-binding protein 1 (Integrin cytoplasmic domain-associated protein 1) (ICAP-1)	ITGB1BP1 ICAP1	8	9	6	3	0	5.31138	8.57813	2.5938	-2.04772	-3.30717
BACD3_HUMAN	BTB/POZ domain-containing adapter for CUL3-mediated RhoA degradation protein 3 (hBACURD3) (BTB/POZ domain-containing protein KCTD10) (Potassium channel tetramerization domain-containing protein 10)	KCTD10 ULR061 MSTP028	0	9	6	3	0	0.71771	8.57813	2.5938	3.61399	-3.30717
STABP_HUMAN	STAM-binding protein (EC 3.4.19.-) (Associated molecule with the SH3 domain of STAM) (Endosome-associated ubiquitin isopeptidase)	STAMBP AMSH	17	11	7	4	0	10.4799	10.0247	3.0341	-3.45405	-3.30401
VATD_HUMAN	V-type proton ATPase subunit D (V-ATPase subunit D) (V-ATPase 28 kDa accessory protein) (Vacuolar proton pump subunit D)	ATP6V1D ATP6M VATD	4	8	12	5	0	3.01448	11.4205	3.47441	1.15257	-3.28705
CPIN1_HUMAN	Anamorsin (Cytokine-induced apoptosis inhibitor 1) (Fe-S cluster assembly protein DRE2 homolog)	CIAPIN1 CUA001 PRO0915	11	10	5	3	0	7.03415	8.47863	2.5938	-2.71191	-3.26881
RHG39_HUMAN	Rho GTPase-activating protein 39	ARHGAP39 KIAA1688	5	10	5	3	0	3.58869	8.47863	2.5938	-1.38356	-3.26881
RFIP1_HUMAN	Rab11 family-interacting protein 1 (Rab11-FIP1) (Rab-coupling protein)	RAB11FIP1 RCP	36	8	4	2	0	21.3937	7.03211	2.15351	-9.93432	-3.26542
A0A0C4DFS6_HUMAN	Protein sprouty homolog 4	SPRY4	5	4	2	0	0	3.58869	4.13926	1.27297	-2.81915	-3.25167
1433B_HUMAN	14-3-3 protein beta/alpha (Protein 1054) (Protein kinase C inhibitor protein 1) (KCIP-1) [Cleaved into: 14-3-3 protein beta/alpha, N-terminally processed]	YWHAB	139	71	72	48	0	80.6129	72.6747	22.4175	-3.59598	-3.24188
AKAP2_HUMAN	A-kinase anchor protein 2 (AKAP-2) (AKAP-KL) (Protein kinase A-anchoring protein 2) (PRKA2)	AKAP2 KIAA0920 PRKA2	15	11	4	3	0	9.3313	8.37915	2.5938	-3.59754	-3.23046
MY15B_HUMAN	Unconventional myosin-XVB (Myosin XVBP) (Unconventional myosin-15B)	MYO15B KIAA1783 MYO15BP	0	95	70	55	0	0.71771	82.3709	25.503	35.5339	-3.22985
SNF8_HUMAN	Vacuolar-sorting protein SNF8 (ELL-associated protein of 30 kDa) (ESCRT-II complex subunit VPS22) (hVps22)	SNF8 EAP30	2	9	3	2	0	1.86608	6.93263	2.15351	1.15403	-3.21922
TR10B_HUMAN	Tumor necrosis factor receptor superfamily member 10B (Death receptor 5) (TNF-related apoptosis-inducing ligand receptor 2) (TRAIL receptor 2) (TRAIL-R2) (CD antigen CD262)	TNFRSF10B DR5 KILLER TRAILR2 TRICK2 ZTNFR9 UNQ160/PRO186	23	18	11	8	0	13.926	15.3624	4.7954	-2.90404	-3.20358
GGH_HUMAN	Gamma-glutamyl hydrolase (EC 3.4.19.9) (Conjugase) (GH) (Gamma-Glu-X carboxypeptidase)	GGH	0	18	11	8	0	0.71771	15.3624	4.7954	6.68152	-3.20358
SNAA_HUMAN	Alpha-soluble NSF attachment protein (SNAP-alpha) (N-ethylmaleimide-sensitive factor attachment protein alpha)	NAPA SNAPA	41	47	36	18	7	24.2662	42.1111	13.2467	-1.83187	-3.17899
LEG8_HUMAN	Galectin-8 (Gal-8) (Po66 carbohydrate-binding protein) (Po66-CBP) (Prostate carcinoma tumor antigen 1) (PCTA-1)	LGALS8	4	17	14	9	0	3.01448	16.5592	5.23575	1.73687	-3.16273
BCAR1_HUMAN	Breast cancer anti-estrogen resistance protein 1 (CRK-associated substrate) (Cas scaffolding protein family member 1) (p130cas)	BCAR1 CAS CASS1 CRKAS	12	10	7	4	0	7.60843	9.57567	3.0341	-2.50764	-3.15602
DCTN5_HUMAN	Dynactin subunit 5 (Dynactin subunit p25)	DCTN5	0	10	7	4	0	0.71771	9.57567	3.0341	4.22747	-3.15602
AT2B4_HUMAN	Plasma membrane calcium-transporting ATPase 4 (PMCA4) (EC 3.6.3.8) (Matrix-remodeling-associated protein 1) (Plasma membrane calcium ATPase isoform 4) (Plasma membrane calcium pump isoform 4)	ATP2B4 ATP2B2 MXRA1	24	56	42	0	25	14.5004	49.4506	15.7317	1.08492	-3.14336
DTD1_HUMAN	D-tyrosyl-tRNA(Tyr) deacylase 1 (EC 3.1.-.-) (DNA-unwinding element-binding protein B) (DUE-B) (Histidyl-tRNA synthase-related)	DTD1 C20orf88 DUEB HARS2	0	0	5	0	0	0.71771	3.98898	1.27297	1.77365	-3.13361
H1BP3_HUMAN	HCLS1-binding protein 3 (HS1-binding protein 3) (HSP1BP-3)	HS1BP3	0	0	5	0	0	0.71771	3.98898	1.27297	1.77365	-3.13361
IQEC1_HUMAN	IQ motif and SEC7 domain-containing protein 1 (ADP-ribosylation factors guanine nucleotide-exchange protein 100) (ADP-ribosylation factors guanine nucleotide-exchange protein 2) (Brefeldin-resistant Arf-GEF 2 protein) (BRAG2)	IQSEC1 ARFGEP100 BRAG2 KIAA0763	0	0	5	0	0	0.71771	3.98898	1.27297	1.77365	-3.13361
CCNB1_HUMAN	G2/mitotic-specific cyclin-B1	CCNB1 CCNB	8	8	11	5	0	5.31138	10.8719	3.47441	-1.52872	-3.12915
G3V4P8_HUMAN	Glia maturation factor beta (Fragment)	GMFB	11	11	6	4	0	7.03415	9.47617	3.0341	-2.31837	-3.12322
A0A0C4DFY5_HUMAN	G-protein-coupled receptor family C group 5 member C	GPRC5C	11	12	10	2	3	7.03415	12.1194	3.88798	-1.80921	-3.11715
IP3KA_HUMAN	Inositol-trisphosphate 3-kinase A (EC 2.7.1.127) (Inositol 1,4,5-trisphosphate 3-kinase A) (IP3 3-kinase A) (IP3K A) (InsP 3-kinase A)	ITPKA	11	28	26	15	2	7.03415	28.0849	9.03436	1.28436	-3.10867
CIP4_HUMAN	Cdc42-interacting protein 4 (Protein Felic) (Salt tolerant protein) (hSTP) (Thyroid receptor-interacting protein 10) (TR-interacting protein 10) (TRIP-10)	TRIP10 CIP4 STOT STP	0	6	10	4	0	0.71771	9.42537	3.0341	4.22747	-3.10648
RASF6_HUMAN	Ras association domain-containing protein 6	RASSF6	0	6	5	2	0	0.71771	6.68264	2.15351	3.00053	-3.10314
ROBO1_HUMAN	Roundabout homolog 1 (Deleted in U twenty twenty) (H-Robo-1)	ROBO1 DUTT1	98	36	24	9	8	57.029	30.5813	9.86134	-5.78308	-3.10113
ADA15_HUMAN	Disintegrin and metalloproteinase domain-containing protein 15 (ADAM 15) (EC 3.4.24.-) (Metalloprotease RGD disintegrin protein) (Metalloproteinase-like, disintegrin-like, and cysteine-rich protein 15) (MDC-15) (Metargidin)	ADAM15 MDC15	0	12	10	6	0	0.71771	12.1194	3.91473	5.45447	-3.09585
S4R3N1_HUMAN	Protein HSPE1-MOB4	HSPE1-MOB4	0	9	5	3	0	0.71771	8.02961	2.5938	3.61399	-3.0957
ADAM9_HUMAN	Disintegrin and metalloproteinase domain-containing protein 9 (ADAM 9) (EC 3.4.24.-) (Cellular disintegrin-related protein) (Meltrin-gamma) (Metalloprotease/disintegrin/cysteine-rich protein 9) (Myeloma cell metalloproteinase)	ADAM9 KIAA0021 MCMP MDC9 MLTNG	15	6	0	0	0	9.3313	3.94031	1.27297	-7.33036	-3.09538
ADAP1_HUMAN	Arf-GAP with dual PH domain-containing protein 1 (Centaurin-alpha-1) (Cnt-a1) (Putative MAPK-activating protein PM25)	ADAP1 CENTA1	6	6	0	0	0	4.16291	3.94031	1.27297	-3.27024	-3.09538
RFC2_HUMAN	Replication factor C subunit 2 (Activator 1 40 kDa subunit) (A1 40 kDa subunit) (Activator 1 subunit 2) (Replication factor C 40 kDa subunit) (RF-C 40 kDa subunit) (RFC40)	RFC2	5	6	0	0	0	3.58869	3.94031	1.27297	-2.81915	-3.09538
PKHA4_HUMAN	Pleckstrin homology domain-containing family A member 4 (PH domain-containing family A member 4) (Phosphoinositol 3-phosphate-binding protein 1) (PEPP-1)	PLEKHA4 PEPP1	2	6	0	0	0	1.86608	3.94031	1.27297	-1.46593	-3.09538
UFC1_HUMAN	Ubiquitin-fold modifier-conjugating enzyme 1 (Ufm1-conjugating enzyme 1)	UFC1 CGI-126 HSPC155	2	6	0	0	0	1.86608	3.94031	1.27297	-1.46593	-3.09538
A0A087WT95_HUMAN	Acyl-coenzyme A thioesterase 2, mitochondrial	ACOT2	0	6	0	0	0	0.71771	3.94031	1.27297	1.77365	-3.09538
AFAP1_HUMAN	Actin filament-associated protein 1 (110 kDa actin filament-associated protein) (AFAP-110)	AFAP1 AFAP	0	6	0	0	0	0.71771	3.94031	1.27297	1.77365	-3.09538
B1AMW1_HUMAN	CD58 antigen, (Lymphocyte function-associated antigen 3), isoform CRA_c (Lymphocyte function-associated antigen 3)	CD58 hCG_37075	0	6	0	0	0	0.71771	3.94031	1.27297	1.77365	-3.09538
CHM4C_HUMAN	Charged multivesicular body protein 4c (Chromatin-modifying protein 4c) (CHMP4c) (SNF7 homolog associated with Alix 3) (SNF7-3) (hSnf7-3) (Vacuolar protein sorting-associated protein 32-3) (Vps32-3) (hVps32-3)	CHMP4C SHAX3	0	6	0	0	0	0.71771	3.94031	1.27297	1.77365	-3.09538
CLAP1_HUMAN	CLIP-associating protein 1 (Cytoplasmic linker-associated protein 1) (Multiple asters homolog 1) (Protein Orbit homolog 1) (hOrbit1)	CLASP1 KIAA0622 MAST1	0	6	0	0	0	0.71771	3.94031	1.27297	1.77365	-3.09538
ISG20_HUMAN	Interferon-stimulated gene 20 kDa protein (EC 3.1.13.1) (Estrogen-regulated transcript 45 protein) (Promyelocytic leukemia nuclear body-associated protein ISG20)	ISG20 HEM45	0	6	0	0	0	0.71771	3.94031	1.27297	1.77365	-3.09538
LAMP2_HUMAN	Lysosome-associated membrane glycoprotein 2 (LAMP-2) (Lysosome-associated membrane protein 2) (CD107 antigen-like family member B) (CD antigen CD107b)	LAMP2	0	6	0	0	0	0.71771	3.94031	1.27297	1.77365	-3.09538
LY75_HUMAN	Lymphocyte antigen 75 (Ly-75) (C-type lectin domain family 13 member B) (DEC-205) (gp200-MR6) (CD antigen CD205)	LY75 CD205 CLEC13B	0	6	0	0	0	0.71771	3.94031	1.27297	1.77365	-3.09538
PKP4_HUMAN	Plakophilin-4 (p0071)	PKP4	25	22	14	7	3	15.0748	18.8048	6.08952	-2.47553	-3.08806
COBL_HUMAN	Protein cordon-bleu	COBL KIAA0633	57	61	41	19	12	33.4599	51.1492	16.5786	-2.01825	-3.08525
HEBP2_HUMAN	Heme-binding protein 2 (Placental protein 23) (PP23) (Protein SOUL)	HEBP2 C6orf34 SOUL	0	15	12	8	0	0.71771	14.5638	4.7954	6.68152	-3.03704
A0A087WXI5_HUMAN	Cadherin-1	CDH1	59	25	14	3	7	34.6093	20.1523	6.64113	-5.21135	-3.03447
BI2L1_HUMAN	Brain-specific angiogenesis inhibitor 1-associated protein 2-like protein 1 (BAI1-associated protein 2-like protein 1) (Insulin receptor tyrosine kinase substrate)	BAIAP2L1 IRTKS	130	90	72	37	16	75.4346	81.2205	26.8221	-2.81241	-3.02812
F5H6Z0_HUMAN	Cyclin-dependent kinase 17	CDK17	20	46	46	33	0	12.2029	47.1525	15.8073	1.29536	-2.98297
SNAG_HUMAN	Gamma-soluble NSF attachment protein (SNAP-gamma) (N-ethylmaleimide-sensitive factor attachment protein gamma)	NAPG SNAPG	40	22	18	4	7	23.6917	20.9996	7.08143	-3.34561	-2.96544
TLDC1_HUMAN	TLD domain-containing protein 1 (TBC/LysM-associated domain-containing protein 1)	TLDC1 KIAA1609	20	5	10	4	0	12.2029	8.9764	3.0341	-4.02193	-2.95851
ES8L3_HUMAN	Epidermal growth factor receptor kinase substrate 8-like protein 3 (EPS8-like protein 3) (Epidermal growth factor receptor pathway substrate 8-related protein 3) (EPS8-related protein 3)	EPS8L3 EPS8R3	49	63	47	15	19	28.8628	55.3431	18.8657	-1.52991	-2.93353
WASF1_HUMAN	Wiskott-Aldrich syndrome protein family member 1 (WASP family protein member 1) (Protein WAVE-1) (Verprolin homology domain-containing protein 1)	WASF1 KIAA0269 SCAR1 WAVE1	21	20	7	8	0	12.7773	14.0664	4.7954	-2.66449	-2.93331
TAOK1_HUMAN	Serine/threonine-protein kinase TAO1 (EC 2.7.11.1) (Kinase from chicken homolog B) (hKFC-B) (MARK Kinase) (MARKK) (Prostate-derived sterile 20-like kinase 2) (PSK-2) (PSK2) (Prostate-derived STE20-like kinase 2) (Thousand and one amino acid protein kinase 1) (TAOK1) (hTAOK1)	TAOK1 KIAA1361 MAP3K16 MARKK	32	58	37	25	7	19.0958	47.6043	16.3301	-1.16936	-2.91513
D6RCE6_HUMAN	Claudin domain-containing protein 1 (Fragment)	CLDND1	15	28	26	19	0	9.3313	28.0849	9.63982	1.03306	-2.91342
AT133_HUMAN	Probable cation-transporting ATPase 13A3 (EC 3.6.3.-) (ATPase family homolog up-regulated in senescence cells 1)	ATP13A3 AFURS1	3	7	11	0	4	2.44027	10.4229	3.58562	1.46935	-2.90687
S10AG_HUMAN	Protein S100-A16 (Aging-associated gene 13 protein) (Protein S100-F) (S100 calcium-binding protein A16)	S100A16 S100F AAG13	33	16	12	9	0	19.6702	15.0129	5.23575	-3.75691	-2.86738
TRADD_HUMAN	Tumor necrosis factor receptor type 1-associated DEATH domain protein (TNFR1-associated DEATH domain protein) (TNFRSF1A-associated via death domain)	TRADD	0	9	3	0	2	0.71771	6.93263	2.42926	3.38473	-2.85381
ITA7_HUMAN	Integrin alpha-7 [Cleaved into: Integrin alpha-7 heavy chain; Integrin alpha-7 light chain; Integrin alpha-7 70 kDa form]	ITGA7 UNQ406/PRO768	74	45	34	16	10	43.2306	40.1143	14.1007	-3.06586	-2.84485
IST1_HUMAN	IST1 homolog (hIST1) (Putative MAPK-activating protein PM28)	IST1 KIAA0174	22	22	16	13	0	13.3517	19.9022	6.99725	-1.90813	-2.84428
PAK1_HUMAN	Serine/threonine-protein kinase PAK 1 (EC 2.7.11.1) (Alpha-PAK) (p21-activated kinase 1) (PAK-1) (p65-PAK)	PAK1	0	31	29	22	0	0.71771	31.0792	10.9612	15.2725	-2.83537
PTN14_HUMAN	Tyrosine-protein phosphatase non-receptor type 14 (EC 3.1.3.48) (Protein-tyrosine phosphatase pez)	PTPN14 PEZ PTPD2	11	16	16	11	0	7.03415	17.2075	6.11648	-1.15003	-2.8133
F6TLX2_HUMAN	Glyoxalase domain-containing protein 4	GLOD4	19	23	26	18	0	11.6286	25.8389	9.19936	-1.26407	-2.80878
UBTD2_HUMAN	Ubiquitin domain-containing protein 2 (Dendritic cell-derived ubiquitin-like protein) (DC-UbP) (Ubiquitin-like protein SB72)	UBTD2 DCUBP SB72	0	10	5	4	0	0.71771	8.47863	3.0341	4.22747	-2.79445
UBE2N_HUMAN	Ubiquitin-conjugating enzyme E2 N (EC 2.3.2.23) (Bendless-like ubiquitin-conjugating enzyme) (E2 ubiquitin-conjugating enzyme N) (Ubc13) (UbcH13) (Ubiquitin carrier protein N) (Ubiquitin-protein ligase N)	UBE2N BLU	29	26	21	17	0	17.3724	24.4425	8.75892	-1.9834	-2.79058
S39AA_HUMAN	Zinc transporter ZIP10 (Solute carrier family 39 member 10) (Zrt- and Irt-like protein 10) (ZIP-10)	SLC39A10 KIAA1265 ZIP10	12	6	6	3	0	7.60843	7.23115	2.5938	-2.93331	-2.78786
K1671_HUMAN	Uncharacterized protein KIAA1671	KIAA1671	30	39	19	21	0	17.9469	29.1853	10.5208	-1.70585	-2.77407
CCD25_HUMAN	Coiled-coil domain-containing protein 25	CCDC25	0	11	4	4	0	0.71771	8.37915	3.0341	4.22747	-2.76166
SARG_HUMAN	Specifically androgen-regulated gene protein	SARG C1orf116	140	58	43	30	7	81.1883	50.8987	18.5328	-4.38078	-2.74641
A0A0A0MTL4_HUMAN	Neuron navigator 2	NAV2	3	6	8	4	0	2.44027	8.32823	3.0341	1.24334	-2.74488
EFNB2_HUMAN	Ephrin-B2 (EPH-related receptor tyrosine kinase ligand 5) (LERK-5) (HTK ligand) (HTK-L)	EFNB2 EPLG5 HTKL LERK5	51	5	0	0	0	30.012	3.49134	1.27297	-23.5764	-2.74268
TSN6_HUMAN	Tetraspanin-6 (Tspan-6) (A15 homolog) (Putative NF-kappa-B-activating protein 321) (T245 protein) (Tetraspanin TM4-D) (Transmembrane 4 superfamily member 6)	TSPAN6 TM4SF6 UNQ767/PRO1560	23	5	0	0	0	13.926	3.49134	1.27297	-10.9398	-2.74268
TPD54_HUMAN	Tumor protein D54 (hD54) (Tumor protein D52-like 2)	TPD52L2	17	5	0	0	0	10.4799	3.49134	1.27297	-8.23269	-2.74268
LYPA2_HUMAN	Acyl-protein thioesterase 2 (APT-2) (EC 3.1.2.-) (Lysophospholipase II) (LPL-II) (LysoPLA II)	LYPLA2 APT2	11	5	0	0	0	7.03415	3.49134	1.27297	-5.5258	-2.74268
SORCN_HUMAN	Sorcin (22 kDa protein) (CP-22) (CP22) (V19)	SRI	9	5	0	0	0	5.88563	3.49134	1.27297	-4.62356	-2.74268
CAV1_HUMAN	Caveolin-1	CAV1 CAV	7	5	0	0	0	4.73714	3.49134	1.27297	-3.72134	-2.74268
MACD1_HUMAN	O-acetyl-ADP-ribose deacetylase MACROD1 (EC 3.2.2.-) (EC 3.5.1.-) (MACRO domain-containing protein 1) (Protein LRP16) ([Protein ADP-ribosylglutamate] hydrolase)	MACROD1 LRP16	6	5	0	0	0	4.16291	3.49134	1.27297	-3.27024	-2.74268
DLRB1_HUMAN	Dynein light chain roadblock-type 1 (Bithoraxoid-like protein) (BLP) (Dynein light chain 2A, cytoplasmic) (Dynein-associated protein Km23) (Roadblock domain-containing protein 1)	DYNLRB1 BITH DNCL2A DNLC2A ROBLD1 HSPC162	5	5	0	0	0	3.58869	3.49134	1.27297	-2.81915	-2.74268
RHOD_HUMAN	Rho-related GTP-binding protein RhoD (Rho-related protein HP1) (RhoHP1)	RHOD ARHD	3	5	0	0	0	2.44027	3.49134	1.27297	-1.917	-2.74268
KHNYN_HUMAN	Protein KHNYN (KH and NYN domain-containing protein)	KHNYN KIAA0323	2	5	0	0	0	1.86608	3.49134	1.27297	-1.46593	-2.74268
ABL1_HUMAN	Tyrosine-protein kinase ABL1 (EC 2.7.10.2) (Abelson murine leukemia viral oncogene homolog 1) (Abelson tyrosine-protein kinase 1) (Proto-oncogene c-Abl) (p150)	ABL1 ABL JTK7	0	5	0	0	0	0.71771	3.49134	1.27297	1.77365	-2.74268
ATP9A_HUMAN	Probable phospholipid-transporting ATPase IIA (EC 3.6.3.1) (ATPase class II type 9A)	ATP9A ATPIIA KIAA0611	0	5	0	0	0	0.71771	3.49134	1.27297	1.77365	-2.74268
B8ZZN3_HUMAN	Serine/threonine-protein kinase 16	STK16	0	5	0	0	0	0.71771	3.49134	1.27297	1.77365	-2.74268
DCD_HUMAN	Dermcidin (EC 3.4.-.-) (Preproteolysin) [Cleaved into: Survival-promoting peptide; DCD-1]	DCD AIDD DSEP	0	5	0	0	0	0.71771	3.49134	1.27297	1.77365	-2.74268
DNJC9_HUMAN	DnaJ homolog subfamily C member 9 (HDJC9) (DnaJ protein SB73)	DNAJC9	0	5	0	0	0	0.71771	3.49134	1.27297	1.77365	-2.74268
ENPP1_HUMAN	Ectonucleotide pyrophosphatase/phosphodiesterase family member 1 (E-NPP 1) (Membrane component chromosome 6 surface marker 1) (Phosphodiesterase I/nucleotide pyrophosphatase 1) (Plasma-cell membrane glycoprotein PC-1) [Includes: Alkaline phosphodiesterase I (EC 3.1.4.1); Nucleotide pyrophosphatase (NPPase) (EC 3.6.1.9) (Nucleotide diphosphatase)]	ENPP1 M6S1 NPPS PC1 PDNP1	0	5	0	0	0	0.71771	3.49134	1.27297	1.77365	-2.74268
H3BQF2_HUMAN	COMM domain-containing protein 4	COMMD4	0	5	0	0	0	0.71771	3.49134	1.27297	1.77365	-2.74268
HINT3_HUMAN	Histidine triad nucleotide-binding protein 3 (HINT-3) (EC 3.-.-.-)	HINT3	0	5	0	0	0	0.71771	3.49134	1.27297	1.77365	-2.74268
IFT27_HUMAN	Intraflagellar transport protein 27 homolog (Putative GTP-binding protein RAY-like) (Rab-like protein 4)	IFT27 RABL4 RAYL	0	5	0	0	0	0.71771	3.49134	1.27297	1.77365	-2.74268
K7ELG9_HUMAN	Protein LSM12 homolog	LSM12	0	5	0	0	0	0.71771	3.49134	1.27297	1.77365	-2.74268
MCF2L_HUMAN	Guanine nucleotide exchange factor DBS (DBL's big sister) (MCF2-transforming sequence-like protein)	MCF2L KIAA0362 OST	0	5	0	0	0	0.71771	3.49134	1.27297	1.77365	-2.74268
NUD14_HUMAN	Uridine diphosphate glucose pyrophosphatase (UDPG pyrophosphatase) (UGPPase) (EC 3.6.1.45) (Nucleoside diphosphate-linked moiety X motif 14) (Nudix motif 14)	NUDT14 UGPP	0	5	0	0	0	0.71771	3.49134	1.27297	1.77365	-2.74268
S14L1_HUMAN	SEC14-like protein 1	SEC14L1 SEC14L	0	5	0	0	0	0.71771	3.49134	1.27297	1.77365	-2.74268
SPP2A_HUMAN	Signal peptide peptidase-like 2A (SPP-like 2A) (SPPL2a) (EC 3.4.23.-) (Intramembrane protease 3) (IMP-3) (Presenilin-like protein 2)	SPPL2A IMP3 PSL2 PSEC0147	0	5	0	0	0	0.71771	3.49134	1.27297	1.77365	-2.74268
VAMP8_HUMAN	Vesicle-associated membrane protein 8 (VAMP-8) (Endobrevin) (EDB)	VAMP8	0	5	0	0	0	0.71771	3.49134	1.27297	1.77365	-2.74268
B4DTS2_HUMAN	Serine/threonine-protein kinase (EC 2.7.11.13)	PRKD2	6	0	4	0	0	4.16291	3.44048	1.27297	-3.27024	-2.70273
PNPO_HUMAN	Pyridoxine-5'-phosphate oxidase (EC 1.4.3.5) (Pyridoxamine-phosphate oxidase)	PNPO	6	0	4	0	0	4.16291	3.44048	1.27297	-3.27024	-2.70273
TRPV4_HUMAN	Transient receptor potential cation channel subfamily V member 4 (TrpV4) (Osm-9-like TRP channel 4) (OTRPC4) (Transient receptor potential protein 12) (TRP12) (Vanilloid receptor-like channel 2) (Vanilloid receptor-like protein 2) (VRL-2) (Vanilloid receptor-related osmotically-activated channel) (VR-OAC)	TRPV4 VRL2 VROAC	4	0	4	0	0	3.01448	3.44048	1.27297	-2.36807	-2.70273
ENAH_HUMAN	Protein enabled homolog	ENAH MENA	3	0	4	0	0	2.44027	3.44048	1.27297	-1.917	-2.70273
B7ZC38_HUMAN	Endophilin-B2	SH3GLB2	0	0	4	0	0	0.71771	3.44048	1.27297	1.77365	-2.70273
GPX4_HUMAN	Phospholipid hydroperoxide glutathione peroxidase, mitochondrial (PHGPx) (EC 1.11.1.12) (Glutathione peroxidase 4) (GPx-4) (GSHPx-4)	GPX4	0	0	4	0	0	0.71771	3.44048	1.27297	1.77365	-2.70273
PP16A_HUMAN	Protein phosphatase 1 regulatory subunit 16A (Myosin phosphatase-targeting subunit 3)	PPP1R16A MYPT3	0	0	4	0	0	0.71771	3.44048	1.27297	1.77365	-2.70273
H7C1E4_HUMAN	AP-1 complex subunit sigma-1A (Fragment)	AP1S1	0	17	16	12	0	0.71771	17.6566	6.55686	9.1358	-2.69284
COTL1_HUMAN	Coactosin-like protein	COTL1 CLP	23	16	6	7	0	13.926	11.7214	4.35506	-3.19767	-2.69146
RGS19_HUMAN	Regulator of G-protein signaling 19 (RGS19) (G-alpha-interacting protein) (GAIP)	RGS19 GAIP GNAI3IP	7	4	5	2	0	4.73714	5.78471	2.15351	-2.19973	-2.68618
F8VWL3_HUMAN	FYVE, RhoGEF and PH domain-containing protein 4	FGD4	15	32	22	14	5	9.3313	27.6866	10.3285	1.10687	-2.68059
H3BNF0_HUMAN	Cytosolic Fe-S cluster assembly factor NUBP2	NUBP2	0	11	10	7	0	0.71771	11.6704	4.35506	6.06799	-2.67973
CAMKV_HUMAN	CaM kinase-like vesicle-associated protein	CAMKV	0	8	6	4	0	0.71771	8.12913	3.0341	4.22747	-2.67926
SNX12_HUMAN	Sorting nexin-12	SNX12	5	11	12	4	3	3.58869	12.7676	4.76856	1.32878	-2.67745
S10AA_HUMAN	Protein S100-A10 (Calpactin I light chain) (Calpactin-1 light chain) (Cellular ligand of annexin II) (S100 calcium-binding protein A10) (p10 protein) (p11)	S100A10 ANX2LG CAL1L CLP11	70	12	7	6	0	40.9314	10.4737	3.91473	-10.4558	-2.67547
TMOD3_HUMAN	Tropomodulin-3 (Ubiquitous tropomodulin) (U-Tmod)	TMOD3	19	33	28	12	9	11.6286	31.4288	11.7607	1.01136	-2.67235
RAB1A_HUMAN	Ras-related protein Rab-1A (YPT1-related protein)	RAB1A RAB1	180	117	92	86	0	104.212	104.366	39.1738	-2.66024	-2.66418
FRMD5_HUMAN	FERM domain-containing protein 5	FRMD5	0	10	0	2	0	0.71771	5.7363	2.15351	3.00053	-2.66369
L1CAM_HUMAN	Neural cell adhesion molecule L1 (N-CAM-L1) (NCAM-L1) (CD antigen CD171)	L1CAM CAML1 MIC5	98	31	21	12	6	57.029	26.6885	10.0259	-5.68814	-2.66195
ECE1_HUMAN	Endothelin-converting enzyme 1 (ECE-1) (EC 3.4.24.71)	ECE1	13	16	10	9	0	8.18271	13.9157	5.23575	-1.56285	-2.65782
DNSL1_HUMAN	Deoxyribonuclease-1-like 1 (EC 3.1.21.-) (DNase X) (Deoxyribonuclease I-like 1) (DNase I-like 1) (Muscle-specific DNase I-like) (XIB)	DNASE1L1 DNAS1L1 DNL1L	24	12	9	7	0	14.5004	11.5708	4.35506	-3.32956	-2.65688
SRBS2_HUMAN	Sorbin and SH3 domain-containing protein 2 (Arg-binding protein 2) (ArgBP2) (Arg/Abl-interacting protein 2) (Sorbin)	SORBS2 ARGBP2 KIAA0777	15	13	6	6	0	9.3313	10.3742	3.91473	-2.38364	-2.65006
DSG2_HUMAN	Desmoglein-2 (Cadherin family member 5) (HDGC)	DSG2 CDHF5	30	11	6	0	4	17.9469	9.47617	3.58562	-5.00523	-2.64282
PHAR4_HUMAN	Phosphatase and actin regulator 4	PHACTR4 PRO2963	33	24	16	15	0	19.6702	20.8005	7.87806	-2.49684	-2.6403
A0A087X1B3_HUMAN	Transmembrane protein 178B	TMEM178B	0	5	4	2	0	0.71771	5.68517	2.15351	3.00053	-2.63995
ST1A1_HUMAN	Sulfotransferase 1A1 (ST1A1) (EC 2.8.2.1) (Aryl sulfotransferase 1) (HAST1/HAST2) (Phenol sulfotransferase 1) (Phenol-sulfating phenol sulfotransferase 1) (P-PST 1) (ST1A3) (Thermostable phenol sulfotransferase) (Ts-PST)	SULT1A1 STP STP1 OK/SW-cl.88	0	10	2	3	0	0.71771	6.83318	2.5938	3.61399	-2.63443
VAMP7_HUMAN	Vesicle-associated membrane protein 7 (VAMP-7) (Synaptobrevin-like protein 1) (Tetanus-insensitive VAMP) (Ti-VAMP)	VAMP7 SYBL1	12	13	8	7	0	7.60843	11.4713	4.35506	-1.74703	-2.63402
ADR1_HUMAN	Adiponectin receptor protein 1 (Progestin and adipoQ receptor family member I)	ADIPOR1 PAQR1 TESBP1A CGI-45	5	13	8	7	0	3.58869	11.4713	4.35506	1.21355	-2.63402
E5RGR0_HUMAN	Acyl-protein thioesterase 1 (Fragment)	LYPLA1	18	12	13	9	0	11.0543	13.7652	5.23575	-2.11131	-2.62909
DNJC5_HUMAN	DnaJ homolog subfamily C member 5 (Ceroid-lipofuscinosis neuronal protein 4) (Cysteine string protein) (CSP)	DNAJC5 CLN4	12	9	7	5	0	7.60843	9.12666	3.47441	-2.18985	-2.62683
SH3L2_HUMAN	SH3 domain-binding glutamic acid-rich-like protein 2 (Fovea-associated SH3 domain-binding protein)	SH3BGRL2 FASH3	0	11	5	5	0	0.71771	8.92765	3.47441	4.84096	-2.56955
ARL15_HUMAN	ADP-ribosylation factor-like protein 15 (ADP-ribosylation factor-related protein 2) (ARF-related protein 2)	ARL15 ARFRP2	20	11	7	6	0	12.2029	10.0247	3.91473	-3.11719	-2.56077
TB10B_HUMAN	TBC1 domain family member 10B (Rab27A-GAP-beta)	TBC1D10B FP2461	55	35	28	18	6	32.3106	32.3273	12.6685	-2.55047	-2.5518
UBE2K_HUMAN	Ubiquitin-conjugating enzyme E2 K (EC 2.3.2.23) (E2 ubiquitin-conjugating enzyme K) (Huntingtin-interacting protein 2) (HIP-2) (Ubiquitin carrier protein) (Ubiquitin-conjugating enzyme E2-25 kDa) (Ubiquitin-conjugating enzyme E2(25K)) (Ubiquitin-conjugating enzyme E2-25K) (Ubiquitin-protein ligase)	UBE2K HIP2 LIG	17	31	21	13	6	10.4799	26.6885	10.4663	-1.0013	-2.54994
CCYL1_HUMAN	Cyclin-Y-like protein 1	CCNYL1	15	20	20	16	0	9.3313	21.1987	8.31849	-1.12176	-2.54839
H7BY55_HUMAN	Complement decay-accelerating factor	CD55	18	2	2	0	0	11.0543	3.24138	1.27297	-8.68386	-2.54632
SH3L1_HUMAN	SH3 domain-binding glutamic acid-rich-like protein	SH3BGRL	3	2	2	0	0	2.44027	3.24138	1.27297	-1.917	-2.54632
FAAA_HUMAN	Fumarylacetoacetase (FAA) (EC 3.7.1.2) (Beta-diketonase) (Fumarylacetoacetate hydrolase)	FAH	0	2	2	0	0	0.71771	3.24138	1.27297	1.77365	-2.54632
H0YNJ6_HUMAN	GMP reductase (GMPR) (EC 1.7.1.7) (Guanosine 5'-monophosphate oxidoreductase) (Guanosine monophosphate reductase)	GMPR2 GMPR hCG_40198	0	2	2	0	0	0.71771	3.24138	1.27297	1.77365	-2.54632
HEM2_HUMAN	Delta-aminolevulinic acid dehydratase (ALADH) (EC 4.2.1.24) (Porphobilinogen synthase)	ALAD	0	2	2	0	0	0.71771	3.24138	1.27297	1.77365	-2.54632
CD44_HUMAN	CD44 antigen (CDw44) (Epican) (Extracellular matrix receptor III) (ECMR-III) (GP90 lymphocyte homing/adhesion receptor) (HUTCH-I) (Heparan sulfate proteoglycan) (Hermes antigen) (Hyaluronate receptor) (Phagocytic glycoprotein 1) (PGP-1) (Phagocytic glycoprotein I) (PGP-I) (CD antigen CD44)	CD44 LHR MDU2 MDU3 MIC4	15	21	12	6	5	9.3313	17.2584	6.80559	-1.37112	-2.53592
S23A2_HUMAN	Solute carrier family 23 member 2 (Na(+)/L-ascorbic acid transporter 2) (Nucleobase transporter-like 1 protein) (Sodium-dependent vitamin C transporter 2) (hSVCT2) (Yolk sac permease-like molecule 2)	SLC23A2 KIAA0238 NBTL1 SLC23A1 SVCT2 YSPL2	12	7	6	4	0	7.60843	7.68014	3.0341	-2.50764	-2.53127
GNA12_HUMAN	Guanine nucleotide-binding protein subunit alpha-12 (G alpha-12) (G-protein subunit alpha-12)	GNA12	18	80	60	60	0	11.0543	70.1284	27.7073	2.50648	-2.53104
KRIT1_HUMAN	Krev interaction trapped protein 1 (Krev interaction trapped 1) (Cerebral cavernous malformations 1 protein)	KRIT1 CCM1	9	18	12	5	5	5.88563	15.9111	6.36527	1.08149	-2.49967
LEUK_HUMAN	Leukosialin (Galactoglycoprotein) (GALGP) (Leukocyte sialoglycoprotein) (Sialophorin) (CD antigen CD43)	SPN CD43	0	8	5	4	0	0.71771	7.58061	3.0341	4.22747	-2.49847
TP4A2_HUMAN	Protein tyrosine phosphatase type IVA 2 (EC 3.1.3.48) (HU-PP-1) (OV-1) (PTP(CAAXII)) (Protein-tyrosine phosphatase 4a2) (Protein-tyrosine phosphatase of regenerating liver 2) (PRL-2)	PTP4A2 PRL2 PTPCAAX2 BM-008	21	29	23	15	5	12.7773	26.8876	10.7689	-1.1865	-2.49678
FGFR4_HUMAN	Fibroblast growth factor receptor 4 (FGFR-4) (EC 2.7.10.1) (CD antigen CD334)	FGFR4 JTK2 TKF	22	37	23	25	0	13.3517	30.4818	12.2828	-1.08702	-2.48167
MTSSL_HUMAN	MTSS1-like protein (Actin-bundling with BAIAP2 homology protein 1) (ABBA-1)	MTSS1L	35	27	13	16	0	20.8192	20.5021	8.31849	-2.50276	-2.46464
ITA5_HUMAN	Integrin alpha-5 (CD49 antigen-like family member E) (Fibronectin receptor subunit alpha) (Integrin alpha-F) (VLA-5) (CD antigen CD49e) [Cleaved into: Integrin alpha-5 heavy chain; Integrin alpha-5 light chain]	ITGA5 FNRA	90	56	40	30	9	52.429	48.3524	19.6894	-2.66281	-2.45576
B7Z481_HUMAN	cDNA FLJ54018, highly similar to PDZ and LIM domain protein 5		52	62	61	55	0	30.5866	62.5837	25.503	-1.19933	-2.45397
GBRL2_HUMAN	Gamma-aminobutyric acid receptor-associated protein-like 2 (GABA(A) receptor-associated protein-like 2) (Ganglioside expression factor 2) (GEF-2) (General protein transport factor p16) (Golgi-associated ATPase enhancer of 16 kDa) (GATE-16) (MAP1 light chain 3-related protein)	GABARAPL2 FLC3A GEF2	15	16	8	9	0	9.3313	12.8185	5.23575	-1.78223	-2.44827
EI2BA_HUMAN	Translation initiation factor eIF-2B subunit alpha (eIF-2B GDP-GTP exchange factor subunit alpha)	EIF2B1 EIF2BA	4	16	8	9	0	3.01448	12.8185	5.23575	1.73687	-2.44827
PKHA5_HUMAN	Pleckstrin homology domain-containing family A member 5 (PH domain-containing family A member 5) (Phosphoinositol 3-phosphate-binding protein 2) (PEPP-2)	PLEKHA5 KIAA1686 PEPP2	13	10	7	6	0	8.18271	9.57567	3.91473	-2.09024	-2.44606
PPIH_HUMAN	Peptidyl-prolyl cis-trans isomerase H (PPIase H) (EC 5.2.1.8) (Rotamase H) (Small nuclear ribonucleoprotein particle-specific cyclophilin H) (CypH) (U-snRNP-associated cyclophilin SnuCyp-20) (USA-CYP)	PPIH CYP20 CYPH	3	10	7	6	0	2.44027	9.57567	3.91473	1.60422	-2.44606
VISL1_HUMAN	Visinin-like protein 1 (VILIP) (VLP-1) (Hippocalcin-like protein 3) (HLP3)	VSNL1 VISL1	21	22	5	10	0	12.7773	13.8676	5.67611	-2.25107	-2.44316
P4K2A_HUMAN	Phosphatidylinositol 4-kinase type 2-alpha (EC 2.7.1.67) (Phosphatidylinositol 4-kinase type II-alpha)	PI4K2A	6	10	5	5	0	4.16291	8.47863	3.47441	-1.19816	-2.44031
AN32B_HUMAN	Acidic leucine-rich nuclear phosphoprotein 32 family member B (Acidic protein rich in leucines) (Putative HLA-DR-associated protein I-2) (PHAPI2) (Silver-stainable protein SSP29)	ANP32B APRIL PHAPI2	0	10	3	4	0	0.71771	7.38165	3.0341	4.22747	-2.4329
NEUR3_HUMAN	Sialidase-3 (EC 3.2.1.18) (Ganglioside sialidase) (Membrane sialidase) (N-acetyl-alpha-neuraminidase 3)	NEU3	8	16	0	5	0	5.31138	8.4306	3.47441	-1.52872	-2.42649
GGCT_HUMAN	Gamma-glutamylcyclotransferase (EC 2.3.2.4) (Cytochrome c-releasing factor 21)	GGCT C7orf24 CRF21	8	14	21	15	0	5.31138	19.0529	7.87806	1.48324	-2.41848
Q5W0H4_HUMAN	Translationally-controlled tumor protein	TPT1	30	33	19	22	0	17.9469	26.4896	10.9612	-1.6373	-2.41666
GRK6_HUMAN	G protein-coupled receptor kinase 6 (EC 2.7.11.16) (G protein-coupled receptor kinase GRK6)	GRK6 GPRK6	7	12	7	7	0	4.73714	10.4737	4.35506	-1.08773	-2.40496
MRP3_HUMAN	Canalicular multispecific organic anion transporter 2 (ATP-binding cassette sub-family C member 3) (Multi-specific organic anion transporter D) (MOAT-D) (Multidrug resistance-associated protein 3)	ABCC3 CMOAT2 MLP2 MRP3	0	14	12	0	8	0.71771	14.1147	5.89856	8.21859	-2.39291
BLVRB_HUMAN	Flavin reductase (NADPH) (FR) (EC 1.5.1.30) (Biliverdin reductase B) (BVR-B) (EC 1.3.1.24) (Biliverdin-IX beta-reductase) (Green heme-binding protein) (GHBP) (NADPH-dependent diaphorase) (NADPH-flavin reductase) (FLR)	BLVRB FLR	3	13	8	8	0	2.44027	11.4713	4.7954	1.96511	-2.39215
CCD50_HUMAN	Coiled-coil domain-containing protein 50 (Protein Ymer)	CCDC50 C3orf6	45	4	0	0	0	26.5644	3.04238	1.27297	-20.8681	-2.38999
RN149_HUMAN	E3 ubiquitin-protein ligase RNF149 (EC 6.3.2.-) (DNA polymerase-transactivated protein 2) (RING finger protein 149)	RNF149 DNAPTP2	21	4	0	0	0	12.7773	3.04238	1.27297	-10.0374	-2.38999
SERC3_HUMAN	Serine incorporator 3 (Tumor differentially expressed protein 1)	SERINC3 DIFF33 TDE1 SBBI99	14	4	0	0	0	8.757	3.04238	1.27297	-6.87921	-2.38999
I3L4I4_HUMAN	TOM1-like protein 1	TOM1L1	13	4	0	0	0	8.18271	3.04238	1.27297	-6.42807	-2.38999
STX2_HUMAN	Syntaxin-2 (Epimorphin)	STX2 EPIM STX2A STX2B STX2C	3	4	0	0	0	2.44027	3.04238	1.27297	-1.917	-2.38999
TANC2_HUMAN	Protein TANC2 (Tetratricopeptide repeat, ankyrin repeat and coiled-coil domain-containing protein 2)	TANC2 KIAA1148 KIAA1636	2	4	0	0	0	1.86608	3.04238	1.27297	-1.46593	-2.38999
A6NGP5_HUMAN	Hematological and neurological-expressed 1-like protein (cDNA FLJ50401, highly similar to Hematological and neurological expressed1-like protein) (cDNA, FLJ79413, highly similar to Hematological and neurological expressed 1-like protein)	HN1L	0	4	0	0	0	0.71771	3.04238	1.27297	1.77365	-2.38999
C9J9P8_HUMAN	NEDD8-conjugating enzyme UBE2F (Fragment)	UBE2F	0	4	0	0	0	0.71771	3.04238	1.27297	1.77365	-2.38999
CE051_HUMAN	UPF0600 protein C5orf51	C5orf51	0	4	0	0	0	0.71771	3.04238	1.27297	1.77365	-2.38999
COMT_HUMAN	Catechol O-methyltransferase (EC 2.1.1.6)	COMT	0	4	0	0	0	0.71771	3.04238	1.27297	1.77365	-2.38999
CYTSB_HUMAN	Cytospin-B (Nuclear structure protein 5) (NSP5) (Sperm antigen HCMOGT-1) (Sperm antigen with calponin homology and coiled-coil domains 1)	SPECC1 CYTSB NSP5	0	4	0	0	0	0.71771	3.04238	1.27297	1.77365	-2.38999
EI2BB_HUMAN	Translation initiation factor eIF-2B subunit beta (S20I15) (S20III15) (eIF-2B GDP-GTP exchange factor subunit beta)	EIF2B2 EIF2BB	0	4	0	0	0	0.71771	3.04238	1.27297	1.77365	-2.38999
GPD1L_HUMAN	Glycerol-3-phosphate dehydrogenase 1-like protein (GPD1-L) (EC 1.1.1.8)	GPD1L KIAA0089	0	4	0	0	0	0.71771	3.04238	1.27297	1.77365	-2.38999
PGM2_HUMAN	Phosphoglucomutase-2 (PGM 2) (EC 5.4.2.2) (Glucose phosphomutase 2) (Phosphodeoxyribomutase) (Phosphopentomutase) (EC 5.4.2.7)	PGM2 MSTP006	0	4	0	0	0	0.71771	3.04238	1.27297	1.77365	-2.38999
PSMG3_HUMAN	Proteasome assembly chaperone 3 (PAC-3) (hPAC3)	PSMG3 C7orf48 PAC3	0	4	0	0	0	0.71771	3.04238	1.27297	1.77365	-2.38999
RHG32_HUMAN	Rho GTPase-activating protein 32 (Brain-specific Rho GTPase-activating protein) (GAB-associated Cdc42/Rac GTPase-activating protein) (GC-GAP) (GTPase regulator interacting with TrkA) (Rho-type GTPase-activating protein 32) (Rho/Cdc42/Rac GTPase-activating protein RICS) (RhoGAP involved in the beta-catenin-N-cadherin and NMDA receptor signaling) (p200RhoGAP) (p250GAP)	ARHGAP32 GRIT KIAA0712 RICS	0	4	0	0	0	0.71771	3.04238	1.27297	1.77365	-2.38999
STX8_HUMAN	Syntaxin-8	STX8	0	4	0	0	0	0.71771	3.04238	1.27297	1.77365	-2.38999
VAPB_HUMAN	Vesicle-associated membrane protein-associated protein B/C (VAMP-B/VAMP-C) (VAMP-associated protein B/C) (VAP-B/VAP-C)	VAPB UNQ484/PRO983	0	4	0	0	0	0.71771	3.04238	1.27297	1.77365	-2.38999
WFS1_HUMAN	Wolframin	WFS1	0	4	0	0	0	0.71771	3.04238	1.27297	1.77365	-2.38999
C9J5X1_HUMAN	Tyrosine-protein kinase receptor (EC 2.7.10.1)	IGF1R	59	60	58	28	20	34.6093	60.0364	25.1705	-1.37499	-2.38519
MTMRA_HUMAN	Myotubularin-related protein 10	MTMR10	2	17	14	5	6	1.86608	16.5592	6.9435	3.72091	-2.38485
DPEP1_HUMAN	Dipeptidase 1 (EC 3.4.13.19) (Dehydropeptidase-I) (Microsomal dipeptidase) (Renal dipeptidase) (hRDP)	DPEP1 MDP RDP	33	13	6	7	0	19.6702	10.3742	4.35506	-4.51664	-2.38212
FA83F_HUMAN	Protein FAM83F	FAM83F	13	39	29	21	7	8.18271	34.6735	14.5681	1.78035	-2.3801
LIME1_HUMAN	Lck-interacting transmembrane adapter 1 (Lck-interacting membrane protein) (Lck-interacting molecule)	LIME1 LIME LP8067	20	19	13	8	4	12.2029	16.9088	7.10805	-1.71678	-2.37882
CIB1_HUMAN	Calcium and integrin-binding protein 1 (CIB) (Calcium- and integrin-binding protein) (CIBP) (Calmyrin) (DNA-PKcs-interacting protein) (Kinase-interacting protein) (KIP) (SNK-interacting protein 2-28) (SIP2-28)	CIB1 CIB KIP PRKDCIP	30	20	14	9	4	17.9469	17.9066	7.5484	-2.37757	-2.37223
BAG2_HUMAN	BAG family molecular chaperone regulator 2 (BAG-2) (Bcl-2-associated athanogene 2)	BAG2	10	7	5	0	3	6.45989	7.13162	3.00743	-2.14797	-2.37133
E9PKC0_HUMAN	Pleckstrin homology domain-containing family A member 7	PLEKHA7	7	6	4	3	0	4.73714	6.13414	2.5938	-1.82633	-2.36493
RAB23_HUMAN	Ras-related protein Rab-23	RAB23 HSPC137	24	28	18	12	6	14.5004	23.6946	10.0259	-1.44629	-2.36333
Q59FZ8_HUMAN	Nebulette non-muscle isoform variant (Fragment)		7	19	18	16	0	4.73714	19.6522	8.31849	1.75601	-2.36247
ABI1_HUMAN	Abl interactor 1 (Abelson interactor 1) (Abi-1) (Abl-binding protein 4) (AblBP4) (Eps8 SH3 domain-binding protein) (Eps8-binding protein) (Nap1-binding protein) (Nap1BP) (Spectrin SH3 domain-binding protein 1) (e3B1)	ABI1 SSH3BP1	72	53	34	26	10	42.081	43.7098	18.5055	-2.27398	-2.362
CAD13_HUMAN	Cadherin-13 (Heart cadherin) (H-cadherin) (P105) (Truncated cadherin) (T-cad) (T-cadherin)	CDH13 CDHH	8	7	5	4	0	5.31138	7.13162	3.0341	-1.75056	-2.35049
E7EP65_HUMAN	Abl interactor 2 (Fragment)	ABI2	38	37	29	14	12	22.5427	33.7748	14.3765	-1.56802	-2.34931
NGAP_HUMAN	Ras GTPase-activating protein nGAP (RAS protein activator-like 2)	RASAL2 NGAP	7	20	0	7	0	4.73714	10.227	4.35506	-1.08773	-2.34831
IGBP1_HUMAN	Immunoglobulin-binding protein 1 (B-cell signal transduction molecule alpha 4) (Protein alpha-4) (CD79a-binding protein 1) (Protein phosphatase 2/4/6 regulatory subunit) (Renal carcinoma antigen NY-REN-16)	IGBP1 IBP1	4	14	11	5	4	3.01448	13.5661	5.78706	1.91976	-2.34421
SERB_HUMAN	Phosphoserine phosphatase (PSP) (PSPase) (EC 3.1.3.3) (L-3-phosphoserine phosphatase) (O-phosphoserine phosphohydrolase)	PSPH	18	26	23	14	6	11.0543	25.54	10.9067	-1.01353	-2.34167
GPC4_HUMAN	Glypican-4 (K-glypican) [Cleaved into: Secreted glypican-4]	GPC4 UNQ474/PRO937	79	53	26	21	11	46.1049	39.3185	16.8812	-2.73113	-2.32913
PURA2_HUMAN	Adenylosuccinate synthetase isozyme 2 (AMPSase 2) (AdSS 2) (EC 6.3.4.4) (Adenylosuccinate synthetase, acidic isozyme) (Adenylosuccinate synthetase, liver isozyme) (L-type adenylosuccinate synthetase) (IMP--aspartate ligase 2)	ADSS ADSS2	13	32	18	22	0	8.18271	25.4916	10.9612	1.33956	-2.32561
CC50A_HUMAN	Cell cycle control protein 50A (P4-ATPase flippase complex beta subunit TMEM30A) (Transmembrane protein 30A)	TMEM30A C6orf67 CDC50A	15	14	17	11	2	9.3313	16.858	7.27277	-1.28305	-2.31796
PLXA1_HUMAN	Plexin-A1 (Semaphorin receptor NOV)	PLXNA1 NOV PLXN1	80	52	51	29	15	46.6798	52.5952	22.7189	-2.05467	-2.31505
J3QL71_HUMAN	Secernin-2	SCRN2	0	7	7	0	4	0.71771	8.22867	3.58562	4.99592	-2.29491
SPNS2_HUMAN	Protein spinster homolog 2	SPNS2	0	14	10	10	0	0.71771	13.0175	5.67611	7.90863	-2.29339
ECHD1_HUMAN	Ethylmalonyl-CoA decarboxylase (EC 4.1.1.94) (Enoyl-CoA hydratase domain-containing protein 1) (Methylmalonyl-CoA decarboxylase) (MMCD) (EC 4.1.1.41)	ECHDC1	4	11	16	8	3	3.01448	14.9622	6.52986	2.16617	-2.29135
PHLA1_HUMAN	Pleckstrin homology-like domain family A member 1 (Apoptosis-associated nuclear protein) (Proline- and glutamine-rich protein) (PQ-rich protein) (PQR protein) (Proline- and histidine-rich protein) (T-cell death-associated gene 51 protein)	PHLDA1 PHRIP TDAG51	46	56	43	27	15	27.139	49.9997	21.8377	-1.24276	-2.2896
AKA12_HUMAN	A-kinase anchor protein 12 (AKAP-12) (A-kinase anchor protein 250 kDa) (AKAP 250) (Gravin) (Myasthenia gravis autoantigen)	AKAP12 AKAP250	28	21	17	17	0	16.798	20.0017	8.75892	-1.91782	-2.28358
HPCL1_HUMAN	Hippocalcin-like protein 1 (Calcium-binding protein BDR-1) (HLP2) (Visinin-like protein 3) (VILIP-3)	HPCAL1 BDR1	18	21	21	10	7	11.0543	22.1966	9.72344	-1.13687	-2.2828
KITH_HUMAN	Thymidine kinase, cytosolic (EC 2.7.1.21)	TK1	18	46	32	26	8	11.0543	39.4658	17.3489	1.56943	-2.27483
UFD1_HUMAN	Ubiquitin fusion degradation protein 1 homolog (UB fusion protein 1)	UFD1L	7	19	13	14	0	4.73714	16.9088	7.43765	1.57007	-2.2734
CT027_HUMAN	UPF0687 protein C20orf27	C20orf27	3	0	3	0	0	2.44027	2.892	1.27297	-1.917	-2.27186
QORX_HUMAN	Quinone oxidoreductase PIG3 (EC 1.-.-.-) (Tumor protein p53-inducible protein 3) (p53-induced gene 3 protein)	TP53I3 PIG3	3	0	3	0	0	2.44027	2.892	1.27297	-1.917	-2.27186
A0A087WYU2_HUMAN	Protein METTL26	METTL26	0	0	3	0	0	0.71771	2.892	1.27297	1.77365	-2.27186
GOLI4_HUMAN	Golgi integral membrane protein 4 (Golgi integral membrane protein, cis) (GIMPc) (Golgi phosphoprotein 4) (Golgi-localized phosphoprotein of 130 kDa) (Golgi phosphoprotein of 130 kDa)	GOLIM4 GIMPC GOLPH4 GPP130	0	0	3	0	0	0.71771	2.892	1.27297	1.77365	-2.27186
IAH1_HUMAN	Isoamyl acetate-hydrolyzing esterase 1 homolog (EC 3.1.-.-)	IAH1	0	0	3	0	0	0.71771	2.892	1.27297	1.77365	-2.27186
STALP_HUMAN	AMSH-like protease (AMSH-LP) (EC 3.4.19.-) (STAM-binding protein-like 1)	STAMBPL1 AMSHLP KIAA1373	0	0	3	0	0	0.71771	2.892	1.27297	1.77365	-2.27186
TTF2_HUMAN	Transcription termination factor 2 (EC 3.6.4.-) (Lodestar homolog) (RNA polymerase II termination factor) (Transcription release factor 2) (F2) (HuF2)	TTF2	0	0	3	0	0	0.71771	2.892	1.27297	1.77365	-2.27186
PHLB1_HUMAN	Pleckstrin homology-like domain family B member 1 (Protein LL5-alpha)	PHLDB1 KIAA0638 LL5A DLNB07	9	8	11	8	0	5.88563	10.8719	4.7954	-1.22735	-2.26716
TENS4_HUMAN	Tensin-4 (C-terminal tensin-like protein)	TNS4 CTEN PP14434	7	8	11	8	0	4.73714	10.8719	4.7954	1.0123	-2.26716
U3KQB3_HUMAN	Casein kinase I isoform gamma-1	CSNK1G1	44	49	30	37	0	25.9899	39.7162	17.5697	-1.47924	-2.26049
PDLI4_HUMAN	PDZ and LIM domain protein 4 (LIM protein RIL) (Reversion-induced LIM protein)	PDLIM4 RIL	24	17	9	11	0	14.5004	13.8162	6.11648	-2.37071	-2.25885
TGFR2_HUMAN	TGF-beta receptor type-2 (TGFR-2) (EC 2.7.11.30) (TGF-beta type II receptor) (Transforming growth factor-beta receptor type II) (TGF-beta receptor type II) (TbetaR-II)	TGFBR2	17	12	4	6	0	10.4799	8.82819	3.91473	-2.67705	-2.25512
PLXD1_HUMAN	Plexin-D1	PLXND1 KIAA0620	124	112	82	54	31	71.9829	96.6171	42.9928	-1.6743	-2.24729
F5GYQ1_HUMAN	V-type proton ATPase subunit d 1	ATP6V0D1	2	7	8	6	0	1.86608	8.77721	3.91473	2.09784	-2.2421
LCAP_HUMAN	Leucyl-cystinyl aminopeptidase (Cystinyl aminopeptidase) (EC 3.4.11.3) (Insulin-regulated membrane aminopeptidase) (Insulin-responsive aminopeptidase) (IRAP) (Oxytocinase) (OTase) (Placental leucine aminopeptidase) (P-LAP) [Cleaved into: Leucyl-cystinyl aminopeptidase, pregnancy serum form]	LNPEP OTASE	27	26	14	18	0	16.2236	20.6015	9.19936	-1.76356	-2.23945
ITAV_HUMAN	Integrin alpha-V (Vitronectin receptor subunit alpha) (CD antigen CD51) [Cleaved into: Integrin alpha-V heavy chain; Integrin alpha-V light chain]	ITGAV MSK8 VNRA	87	104	84	44	37	50.7041	94.116	42.0575	-1.20559	-2.2378
CAH9_HUMAN	Carbonic anhydrase 9 (EC 4.2.1.1) (Carbonate dehydratase IX) (Carbonic anhydrase IX) (CA-IX) (CAIX) (Membrane antigen MN) (P54/58N) (Renal cell carcinoma-associated antigen G250) (RCC-associated antigen G250) (pMW1)	CA9 G250 MN	17	13	12	11	0	10.4799	13.6657	6.11648	-1.71339	-2.23424
PANX1_HUMAN	Pannexin-1	PANX1 MRS1 UNQ2529/PRO6028	12	13	12	11	0	7.60843	13.6657	6.11648	-1.24392	-2.23424
MON2_HUMAN	Protein MON2 homolog (Protein SF21)	MON2 KIAA1040 SF21	16	23	12	9	5	9.90561	18.1567	8.12661	-1.21891	-2.23423
NUMB_HUMAN	Protein numb homolog (h-Numb) (Protein S171)	NUMB	6	14	4	7	0	4.16291	9.72629	4.35506	1.04616	-2.23333
C9JFR7_HUMAN	Cytochrome c (Fragment)	CYCS	0	4	5	3	0	0.71771	5.78471	2.5938	3.61399	-2.23021
TB182_HUMAN	182 kDa tankyrase-1-binding protein	TNKS1BP1 KIAA1741 TAB182	103	61	49	34	15	59.9043	55.5424	24.9218	-2.40369	-2.22867
WASF2_HUMAN	Wiskott-Aldrich syndrome protein family member 2 (WASP family protein member 2) (Protein WAVE-2) (Verprolin homology domain-containing protein 2)	WASF2 WAVE2	82	44	32	26	8	47.8295	38.567	17.3489	-2.75692	-2.22303
DCTN2_HUMAN	Dynactin subunit 2 (50 kDa dynein-associated polypeptide) (Dynactin complex 50 kDa subunit) (DCTN-50) (p50 dynamitin)	DCTN2 DCTN50	34	30	19	11	9	20.2447	25.1418	11.3204	-1.78835	-2.22094
FERM2_HUMAN	Fermitin family homolog 2 (Kindlin-2) (Mitogen-inducible gene 2 protein) (MIG-2) (Pleckstrin homology domain-containing family C member 1) (PH domain-containing family C member 1)	FERMT2 KIND2 MIG2 PLEKHC1	48	40	36	37	0	28.2882	38.9654	17.5697	-1.61005	-2.21776
ITB5_HUMAN	Integrin beta-5	ITGB5	55	34	28	18	9	32.3106	31.8781	14.4032	-2.24328	-2.21326
FHL1_HUMAN	Four and a half LIM domains protein 1 (FHL-1) (Skeletal muscle LIM-protein 1) (SLIM) (SLIM-1)	FHL1 SLIM1	0	10	0	3	0	0.71771	5.7363	2.5938	3.61399	-2.21154
HTAI2_HUMAN	Oxidoreductase HTATIP2 (EC 1.1.1.-) (30 kDa HIV-1 TAT-interacting protein) (HIV-1 TAT-interactive protein 2)	HTATIP2 CC3 TIP30	0	17	13	7	5	0.71771	16.0106	7.24592	10.0959	-2.2096
NSF1C_HUMAN	NSFL1 cofactor p47 (UBX domain-containing protein 2C) (p97 cofactor p47)	NSFL1C UBXN2C	11	7	13	9	0	7.03415	11.5202	5.23575	-1.34349	-2.20029
RAB32_HUMAN	Ras-related protein Rab-32	RAB32	16	25	18	11	7	9.90561	22.3471	10.1638	1.02607	-2.19869
CMBL_HUMAN	Carboxymethylenebutenolidase homolog (EC 3.1.-.-)	CMBL	3	5	4	3	0	2.44027	5.68517	2.5938	1.06291	-2.19183
HGS_HUMAN	Hepatocyte growth factor-regulated tyrosine kinase substrate (Hrs) (Protein pp110)	HGS HRS	8	9	6	6	0	5.31138	8.57813	3.91473	-1.35677	-2.19125
DCTN4_HUMAN	Dynactin subunit 4 (Dyn4) (Dynactin subunit p62)	DCTN4	18	13	8	9	0	11.0543	11.4713	5.23575	-2.11131	-2.19096
TULP3_HUMAN	Tubby-related protein 3 (Tubby-like protein 3)	TULP3 TUBL3	0	20	4	10	0	0.71771	12.4209	5.67611	7.90863	-2.18827
UBP43_HUMAN	Ubiquitin carboxyl-terminal hydrolase 43 (EC 3.4.19.12) (Deubiquitinating enzyme 43) (Ubiquitin thioesterase 43) (Ubiquitin-specific-processing protease 43)	USP43	3	12	0	4	0	2.44027	6.63436	3.0341	1.24334	-2.1866
FARP2_HUMAN	FERM, RhoGEF and pleckstrin domain-containing protein 2 (FERM domain including RhoGEF) (FIR) (Pleckstrin homology domain-containing family C member 3) (PH domain-containing family C member 3)	FARP2 KIAA0793 PLEKHC3	24	30	22	21	3	14.5004	26.7881	12.2552	-1.1832	-2.18585
EXC6B_HUMAN	Exocyst complex component 6B (Exocyst complex component Sec15B) (SEC15-like protein 2)	EXOC6B KIAA0919 SEC15B SEC15L2	15	4	3	2	0	9.3313	4.68773	2.15351	-4.33306	-2.17678
NXN_HUMAN	Nucleoredoxin (EC 1.8.1.8)	NXN NRX	0	11	6	7	0	0.71771	9.47617	4.35506	6.06799	-2.1759
K1522_HUMAN	Uncharacterized protein KIAA1522	KIAA1522	82	45	26	24	8	47.8295	35.723	16.4678	-2.90442	-2.16926
CD109_HUMAN	CD109 antigen (150 kDa TGF-beta-1-binding protein) (C3 and PZP-like alpha-2-macroglobulin domain-containing protein 7) (Platelet-specific Gov antigen) (p180) (r150) (CD antigen CD109)	CD109 CPAMD7	31	14	0	5	0	18.5213	7.53246	3.47441	-5.33079	-2.16798
DAAM1_HUMAN	Disheveled-associated activator of morphogenesis 1	DAAM1 KIAA0666	15	39	32	26	7	9.3313	36.3202	16.7706	1.79724	-2.1657
YKT6_HUMAN	Synaptobrevin homolog YKT6 (EC 2.3.1.-)	YKT6	57	41	26	17	12	33.4599	33.9255	15.6977	-2.13151	-2.16117
PHS_HUMAN	Pterin-4-alpha-carbinolamine dehydratase (PHS) (EC 4.2.1.96) (4-alpha-hydroxy-tetrahydropterin dehydratase) (Dimerization cofactor of hepatocyte nuclear factor 1-alpha) (DCoH) (Dimerization cofactor of HNF1) (Phenylalanine hydroxylase-stimulating protein) (Pterin carbinolamine dehydratase) (PCD)	PCBD1 DCOH PCBD	17	15	7	3	5	10.4799	11.8209	5.48466	-1.91077	-2.15526
MB12A_HUMAN	Multivesicular body subunit 12A (CIN85/CD2AP family-binding protein) (ESCRT-I complex subunit MVB12A) (Protein FAM125A)	MVB12A CFBP FAM125A	40	27	15	12	6	23.6917	21.5994	10.0259	-2.36304	-2.15435
NECT2_HUMAN	Nectin-2 (Herpes virus entry mediator B) (Herpesvirus entry mediator B) (HveB) (Nectin cell adhesion molecule 2) (Poliovirus receptor-related protein 2) (CD antigen CD112)	NECTIN2 HVEB PRR2 PVRL2	61	20	19	15	3	35.7587	20.65	9.61253	-3.72001	-2.14824
GOLP3_HUMAN	Golgi phosphoprotein 3 (Coat protein GPP34) (Mitochondrial DNA absence factor) (MIDAS)	GOLPH3 GPP34	25	21	10	9	4	15.0748	16.1612	7.5484	-1.99709	-2.14101
GNAO_HUMAN	Guanine nucleotide-binding protein G(o) subunit alpha	GNAO1	74	96	77	89	0	43.2306	86.6681	40.4973	-1.06749	-2.1401
RPIA_HUMAN	Ribose-5-phosphate isomerase (EC 5.3.1.6) (Phosphoriboisomerase)	RPIA RPI	2	17	11	9	3	1.86608	14.9133	6.97021	3.73522	-2.13958
PSA5_HUMAN	Proteasome subunit alpha type-5 (EC 3.4.25.1) (Macropain zeta chain) (Multicatalytic endopeptidase complex zeta chain) (Proteasome zeta chain)	PSMA5	13	22	20	14	5	8.18271	22.097	10.3285	1.26224	-2.13942
MON1B_HUMAN	Vacuolar fusion protein MON1 homolog B (HSV-1 stimulation-related gene 1 protein) (HSV-I stimulating-related protein)	MON1B HSRG1 KIAA0872 SAND2	0	5	2	2	0	0.71771	4.58822	2.15351	3.00053	-2.13058
TMED9_HUMAN	Transmembrane emp24 domain-containing protein 9 (GMP25) (Glycoprotein 25L2) (p24 family protein alpha-2) (p24alpha2) (p25)	TMED9 GP25L2	0	13	4	7	0	0.71771	9.27723	4.35506	6.06799	-2.13022
DCXR_HUMAN	L-xylulose reductase (XR) (EC 1.1.1.10) (Carbonyl reductase II) (Dicarbonyl/L-xylulose reductase) (Kidney dicarbonyl reductase) (kiDCR) (Short chain dehydrogenase/reductase family 20C member 1) (Sperm surface protein P34H)	DCXR SDR20C1	3	16	15	7	6	2.44027	16.6588	7.82415	3.20626	-2.12915
WDR48_HUMAN	WD repeat-containing protein 48 (USP1-associated factor 1) (WD repeat endosomal protein) (p80)	WDR48 KIAA1449 UAF1	7	23	15	13	4	4.73714	19.8026	9.30991	1.9653	-2.12705
GRIN1_HUMAN	G protein-regulated inducer of neurite outgrowth 1 (GRIN1)	GPRIN1 KIAA1893	17	10	3	5	0	10.4799	7.38165	3.47441	-3.01632	-2.12458
FPRP_HUMAN	Prostaglandin F2 receptor negative regulator (CD9 partner 1) (CD9P-1) (Glu-Trp-Ile EWI motif-containing protein F) (EWI-F) (Prostaglandin F2-alpha receptor regulatory protein) (Prostaglandin F2-alpha receptor-associated protein) (CD antigen CD315)	PTGFRN CD9P1 EWIF FPRP KIAA1436	95	32	24	20	6	55.3039	28.7842	13.5494	-4.08166	-2.12439
ERP29_HUMAN	Endoplasmic reticulum resident protein 29 (ERp29) (Endoplasmic reticulum resident protein 28) (ERp28) (Endoplasmic reticulum resident protein 31) (ERp31)	ERP29 C12orf8 ERP28	0	18	15	8	6	0.71771	17.557	8.26449	11.5151	-2.12439
CRK_HUMAN	Adapter molecule crk (Proto-oncogene c-Crk) (p38)	CRK	41	38	37	24	11	24.2662	38.6158	18.2027	-1.33311	-2.12143
CK054_HUMAN	Ester hydrolase C11orf54 (EC 3.1.-.-)	C11orf54 LP4947 PTD012	21	32	31	15	13	12.7773	32.6262	15.3952	1.20489	-2.11924
NOTC1_HUMAN	Neurogenic locus notch homolog protein 1 (Notch 1) (hN1) (Translocation-associated notch protein TAN-1) [Cleaved into: Notch 1 extracellular truncation (NEXT); Notch 1 intracellular domain (NICD)]	NOTCH1 TAN1	32	8	8	7	0	19.0958	9.2262	4.35506	-4.38474	-2.1185
RABP2_HUMAN	Cellular retinoic acid-binding protein 2 (Cellular retinoic acid-binding protein II) (CRABP-II)	CRABP2	4	13	9	10	0	3.01448	12.0199	5.67611	1.88295	-2.11763
VAPA_HUMAN	Vesicle-associated membrane protein-associated protein A (VAMP-A) (VAMP-associated protein A) (VAP-A) (33 kDa VAMP-associated protein) (VAP-33)	VAPA VAP33	5	5	3	0	2	3.58869	5.13669	2.42926	-1.47728	-2.11451
DEN2D_HUMAN	DENN domain-containing protein 2D	DENND2D	6	10	8	8	0	4.16291	10.1242	4.7954	1.15193	-2.11124
ACAP2_HUMAN	Arf-GAP with coiled-coil, ANK repeat and PH domain-containing protein 2 (Centaurin-beta-2) (Cnt-b2)	ACAP2 CENTB2 KIAA0041	2	12	8	9	0	1.86608	11.0223	5.23575	2.80575	-2.1052
MTM1_HUMAN	Myotubularin (Phosphatidylinositol-3,5-bisphosphate 3-phosphatase) (EC 3.1.3.95) (Phosphatidylinositol-3-phosphate phosphatase) (EC 3.1.3.64)	MTM1 CG2	0	14	8	10	0	0.71771	11.9204	5.67611	7.90863	-2.1001
RS19_HUMAN	40S ribosomal protein S19	RPS19	9	15	17	8	6	5.88563	17.3071	8.26449	1.40418	-2.09415
PKHG3_HUMAN	Pleckstrin homology domain-containing family G member 3 (PH domain-containing family G member 3)	PLEKHG3 KIAA0599	13	10	6	7	0	8.18271	9.02714	4.35506	-1.8789	-2.0728
B7ZKQ9_HUMAN	SCARB1 protein (Scavenger receptor class B member 1)	SCARB1	55	26	17	11	8	32.3106	22.2475	10.7421	-3.00785	-2.07106
MTMRD_HUMAN	Myotubularin-related protein 13 (SET-binding factor 2)	SBF2 CMT4B2 KIAA1766 MTMR13	16	39	34	29	7	9.90561	37.4181	18.0923	1.82646	-2.06818
CALD1_HUMAN	Caldesmon (CDM)	CALD1 CAD CDM	11	14	13	8	4	7.03415	14.6634	7.10805	1.01051	-2.06292
FGD5_HUMAN	FYVE, RhoGEF and PH domain-containing protein 5 (Zinc finger FYVE domain-containing protein 23)	FGD5 ZFYVE23	22	32	25	19	8	13.3517	29.333	14.2654	1.06844	-2.05623
GNB1L_HUMAN	Guanine nucleotide-binding protein subunit beta-like protein 1 (G protein subunit beta-like protein 1) (DGCRK3) (WD repeat-containing protein 14) (WD40 repeat-containing protein deleted in VCFS) (WDVCF)	GNB1L GY2 KIAA1645 WDR14 FKSG1	0	5	5	4	0	0.71771	6.23367	3.0341	4.22747	-2.05454
1433Z_HUMAN	14-3-3 protein zeta/delta (Protein kinase C inhibitor protein 1) (KCIP-1)	YWHAZ	250	95	90	53	36	144.536	93.3651	45.4456	-3.18043	-2.05444
PICAL_HUMAN	Phosphatidylinositol-binding clathrin assembly protein (Clathrin assembly lymphoid myeloid leukemia protein)	PICALM CALM	16	30	21	21	4	9.90561	26.2393	12.8334	1.29557	-2.04461
CD2AP_HUMAN	CD2-associated protein (Adapter protein CMS) (Cas ligand with multiple SH3 domains)	CD2AP	22	30	17	16	6	13.3517	24.0444	11.7876	-1.13269	-2.03981
GRB7_HUMAN	Growth factor receptor-bound protein 7 (B47) (Epidermal growth factor receptor GRB-7) (GRB7 adapter protein)	GRB7	6	17	0	7	0	4.16291	8.87969	4.35506	1.04616	-2.03894
H7BYT1_HUMAN	Casein kinase I isoform delta	CSNK1D	4	11	0	4	0	3.01448	6.18532	3.0341	1.00651	-2.0386
UB2G1_HUMAN	Ubiquitin-conjugating enzyme E2 G1 (EC 2.3.2.23) (E2 ubiquitin-conjugating enzyme G1) (E217K) (UBC7) (Ubiquitin carrier protein G1) (Ubiquitin-protein ligase G1) [Cleaved into: Ubiquitin-conjugating enzyme E2 G1, N-terminally processed]	UBE2G1 UBE2G	0	12	9	10	0	0.71771	11.5708	5.67611	7.90863	-2.03852
GBG4_HUMAN	Guanine nucleotide-binding protein G(I)/G(S)/G(O) subunit gamma-4	GNG4 GNGT4	20	10	9	9	0	12.2029	10.6728	5.23575	-2.3307	-2.03845
H3BQ19_HUMAN	Docking protein 4	DOK4	5	9	0	3	0	3.58869	5.28728	2.5938	-1.38356	-2.03843
ARFP1_HUMAN	Arfaptin-1 (ADP-ribosylation factor-interacting protein 1)	ARFIP1	2	9	0	3	0	1.86608	5.28728	2.5938	1.38998	-2.03843
A0A044PY82_HUMAN	Uncharacterized protein MISP3	MISP3	17	8	9	8	0	10.4799	9.77477	4.7954	-2.18542	-2.03836
LUZP1_HUMAN	Leucine zipper protein 1	LUZP1	0	7	0	2	0	0.71771	4.38929	2.15351	3.00053	-2.0382
CAN7_HUMAN	Calpain-7 (EC 3.4.22.-) (PalB homolog) (PalBH)	CAPN7 PALBH	6	3	0	0	0	4.16291	2.59343	1.27297	-3.27024	-2.03731
OTUL_HUMAN	Ubiquitin thioesterase otulin (EC 3.4.19.12) (Deubiquitinating enzyme otulin) (OTU domain-containing deubiquitinase with linear linkage specificity) (Ubiquitin thioesterase Gumby)	OTULIN FAM105B	5	3	0	0	0	3.58869	2.59343	1.27297	-2.81915	-2.03731
DHR11_HUMAN	Dehydrogenase/reductase SDR family member 11 (EC 1.1.-.-) (Short-chain dehydrogenase/reductase family 24C member 1)	DHRS11 SDR24C1 UNQ836/PRO1774	4	3	0	0	0	3.01448	2.59343	1.27297	-2.36807	-2.03731
CLCN3_HUMAN	H(+)/Cl(-) exchange transporter 3 (Chloride channel protein 3) (ClC-3) (Chloride transporter ClC-3)	CLCN3	3	3	0	0	0	2.44027	2.59343	1.27297	-1.917	-2.03731
LRIG1_HUMAN	Leucine-rich repeats and immunoglobulin-like domains protein 1 (LIG-1)	LRIG1 LIG1	3	3	0	0	0	2.44027	2.59343	1.27297	-1.917	-2.03731
LYPL1_HUMAN	Lysophospholipase-like protein 1 (EC 3.1.2.-)	LYPLAL1	3	3	0	0	0	2.44027	2.59343	1.27297	-1.917	-2.03731
E7EV01_HUMAN	Calpain-5	CAPN5	2	3	0	0	0	1.86608	2.59343	1.27297	-1.46593	-2.03731
A0A0A0MTS7_HUMAN	Titin	TTN	0	3	0	0	0	0.71771	2.59343	1.27297	1.77365	-2.03731
ARH_HUMAN	Low density lipoprotein receptor adapter protein 1 (Autosomal recessive hypercholesterolemia protein)	LDLRAP1 ARH	0	3	0	0	0	0.71771	2.59343	1.27297	1.77365	-2.03731
G9I2K8_HUMAN	MHC Class I antigen (Fragment)	HLA-B	0	3	0	0	0	0.71771	2.59343	1.27297	1.77365	-2.03731
GFOD2_HUMAN	Glucose-fructose oxidoreductase domain-containing protein 2 (EC 1.-.-.-)	GFOD2 UNQ9430/PRO34691	0	3	0	0	0	0.71771	2.59343	1.27297	1.77365	-2.03731
KANK2_HUMAN	KN motif and ankyrin repeat domain-containing protein 2 (Ankyrin repeat domain-containing protein 25) (Matrix-remodeling-associated protein 3) (SRC-1-interacting protein) (SIP) (SRC-interacting protein) (SRC1-interacting protein)	KANK2 ANKRD25 KIAA1518 MXRA3 SIP	0	3	0	0	0	0.71771	2.59343	1.27297	1.77365	-2.03731
MAGI1_HUMAN	Membrane-associated guanylate kinase, WW and PDZ domain-containing protein 1 (Atrophin-1-interacting protein 3) (AIP-3) (BAI1-associated protein 1) (BAP-1) (Membrane-associated guanylate kinase inverted 1) (MAGI-1) (Trinucleotide repeat-containing gene 19 protein) (WW domain-containing protein 3) (WWP3)	MAGI1 AIP3 BAIAP1 BAP1 TNRC19	0	3	0	0	0	0.71771	2.59343	1.27297	1.77365	-2.03731
OAS1_HUMAN	2'-5'-oligoadenylate synthase 1 ((2-5')oligo(A) synthase 1) (2-5A synthase 1) (EC 2.7.7.84) (E18/E16) (p46/p42 OAS)	OAS1 OIAS	0	3	0	0	0	0.71771	2.59343	1.27297	1.77365	-2.03731
PKHO2_HUMAN	Pleckstrin homology domain-containing family O member 2 (PH domain-containing family O member 2) (Pleckstrin homology domain-containing family Q member 1) (PH domain-containing family Q member 1)	PLEKHO2 PLEKHQ1 PP9099	0	3	0	0	0	0.71771	2.59343	1.27297	1.77365	-2.03731
RUFY1_HUMAN	RUN and FYVE domain-containing protein 1 (FYVE-finger protein EIP1) (La-binding protein 1) (Rab4-interacting protein) (Zinc finger FYVE domain-containing protein 12)	RUFY1 RABIP4 ZFYVE12	0	3	0	0	0	0.71771	2.59343	1.27297	1.77365	-2.03731
USH1C_HUMAN	Harmonin (Antigen NY-CO-38/NY-CO-37) (Autoimmune enteropathy-related antigen AIE-75) (Protein PDZ-73) (Renal carcinoma antigen NY-REN-3) (Usher syndrome type-1C protein)	USH1C AIE75	0	3	0	0	0	0.71771	2.59343	1.27297	1.77365	-2.03731
WIPI3_HUMAN	WD repeat domain phosphoinositide-interacting protein 3 (WIPI-3) (WD repeat-containing protein 45-like) (WDR45-like protein) (WD repeat-containing protein 45B) (WIPI49-like protein)	WDR45B WDR45L WIPI3	0	3	0	0	0	0.71771	2.59343	1.27297	1.77365	-2.03731
THTM_HUMAN	3-mercaptopyruvate sulfurtransferase (MST) (EC 2.8.1.2)	MPST TST2	15	21	13	17	0	9.3313	17.807	8.75892	-1.06535	-2.03302
RHG12_HUMAN	Rho GTPase-activating protein 12 (Rho-type GTPase-activating protein 12)	ARHGAP12	40	43	34	28	10	23.6917	39.2155	19.3865	-1.22207	-2.02282
LIMS1_HUMAN	LIM and senescent cell antigen-like-containing domain protein 1 (Particularly interesting new Cys-His protein 1) (PINCH-1) (Renal carcinoma antigen NY-REN-48)	LIMS1 PINCH PINCH1	45	53	29	30	10	26.5644	40.9651	20.2677	-1.31068	-2.02121
RAB21_HUMAN	Ras-related protein Rab-21	RAB21 KIAA0118	35	42	26	20	12	20.8192	34.3749	17.0191	-1.22328	-2.01978
LEG3_HUMAN	Galectin-3 (Gal-3) (35 kDa lectin) (Carbohydrate-binding protein 35) (CBP 35) (Galactose-specific lectin 3) (Galactoside-binding protein) (GALBP) (IgE-binding protein) (L-31) (Laminin-binding protein) (Lectin L-29) (Mac-2 antigen)	LGALS3 MAC2	74	50	31	18	19	43.2306	40.7146	20.187	-2.14151	-2.01687
AGRG1_HUMAN	Adhesion G-protein coupled receptor G1 (G-protein coupled receptor 56) (Protein TM7XN1) [Cleaved into: ADGRG1 N-terminal fragment (ADGRG1 NT) (GPR56 N-terminal fragment) (GPR56 NT) (GPR56(N)) (GPR56 extracellular subunit) (GPR56 subunit alpha); ADGRG1 C-terminal fragment (ADGRG1 CT) (GPR56 C-terminal fragment) (GPR56 CT) (GPR56(C)) (GPR56 seven-transmembrane subunit) (GPR56 7TM) (GPR56 subunit be…	ADGRG1 GPR56 TM7LN4 TM7XN1 UNQ540/PRO1083	22	14	20	18	0	13.3517	18.5042	9.19936	-1.45137	-2.01146
PROSC_HUMAN	Proline synthase co-transcribed bacterial homolog protein	PROSC	3	20	7	13	0	2.44027	14.0664	6.99725	2.86741	-2.01027
STEA1_HUMAN	Metalloreductase STEAP1 (EC 1.16.1.-) (Six-transmembrane epithelial antigen of prostate 1)	STEAP1 PRSS24 STEAP	15	12	7	9	0	9.3313	10.4737	5.23575	-1.78223	-2.00043
STX4_HUMAN	Syntaxin-4 (Renal carcinoma antigen NY-REN-31)	STX4 STX4A	29	40	28	22	11	17.3724	34.5739	17.3217	-1.00293	-1.99598
IASPP_HUMAN	RelA-associated inhibitor (Inhibitor of ASPP protein) (Protein iASPP) (NFkB-interacting protein 1) (PPP1R13B-like protein)	PPP1R13L IASPP NKIP1 PPP1R13BL RAI	17	8	0	0	2	10.4799	4.83828	2.42926	-4.31405	-1.99167
A0A1B0GUZ7_HUMAN	Protein EFR3 homolog A	EFR3A	0	7	3	4	0	0.71771	6.03464	3.0341	4.22747	-1.98894
TANC1_HUMAN	Protein TANC1 (Tetratricopeptide repeat, ankyrin repeat and coiled-coil domain-containing protein 1)	TANC1 KIAA1728	8	25	12	15	3	5.31138	19.0551	9.61253	1.8098	-1.98231
F8W1A4_HUMAN	Adenylate kinase 2, mitochondrial (AK 2) (EC 2.7.4.3) (ATP-AMP transphosphorylase 2) (ATP:AMP phosphotransferase) (Adenylate monophosphate kinase)	AK2	4	13	6	9	0	3.01448	10.3742	5.23575	1.73687	-1.98143
PAIP1_HUMAN	Polyadenylate-binding protein-interacting protein 1 (PABP-interacting protein 1) (PAIP-1) (Poly(A)-binding protein-interacting protein 1)	PAIP1	6	4	7	5	0	4.16291	6.88176	3.47441	-1.19816	-1.9807
RHOB_HUMAN	Rho-related GTP-binding protein RhoB (Rho cDNA clone 6) (h6)	RHOB ARH6 ARHB	52	47	34	26	14	30.5866	41.0131	20.8188	-1.46918	-1.97
EPHA4_HUMAN	Ephrin type-A receptor 4 (EC 2.7.10.1) (EPH-like kinase 8) (EK8) (hEK8) (Tyrosine-protein kinase TYRO1) (Tyrosine-protein kinase receptor SEK)	EPHA4 HEK8 SEK TYRO1	43	54	39	21	23	25.4153	46.9043	23.8224	-1.06687	-1.96892
SPN90_HUMAN	NCK-interacting protein with SH3 domain (54 kDa VacA-interacting protein) (54 kDa vimentin-interacting protein) (VIP54) (90 kDa SH3 protein interacting with Nck) (AF3p21) (Dia-interacting protein 1) (DIP-1) (Diaphanous protein-interacting protein) (SH3 adapter protein SPIN90) (WASP-interacting SH3-domain protein) (WISH) (Wiskott-Aldrich syndrome protein-interacting protein)	NCKIPSD AF3P21 SPIN90	13	32	14	24	0	8.18271	23.2968	11.8422	1.44723	-1.96727
SHOC2_HUMAN	Leucine-rich repeat protein SHOC-2 (Protein soc-2 homolog) (Protein sur-8 homolog)	SHOC2 KIAA0862	6	13	11	7	4	4.16291	13.1171	6.66771	1.60169	-1.96725
RHG17_HUMAN	Rho GTPase-activating protein 17 (Rho-type GTPase-activating protein 17) (RhoGAP interacting with CIP4 homologs protein 1) (RICH-1)	ARHGAP17 RICH1 MSTP066 MSTP110	29	13	9	11	0	17.3724	12.0199	6.11648	-2.84027	-1.96516
DEPD7_HUMAN	DEP domain-containing protein 7 (Protein TR2/D15)	DEPDC7	46	61	39	30	19	27.139	50.051	25.4731	-1.0654	-1.96486
PDLI1_HUMAN	PDZ and LIM domain protein 1 (C-terminal LIM domain protein 1) (Elfin) (LIM domain protein CLP-36)	PDLIM1 CLIM1 CLP36	17	8	2	4	0	10.4799	5.93517	3.0341	-3.45405	-1.95615
ANXA5_HUMAN	Annexin A5 (Anchorin CII) (Annexin V) (Annexin-5) (Calphobindin I) (CBP-I) (Endonexin II) (Lipocortin V) (Placental anticoagulant protein 4) (PP4) (Placental anticoagulant protein I) (PAP-I) (Thromboplastin inhibitor) (Vascular anticoagulant-alpha) (VAC-alpha)	ANXA5 ANX5 ENX2 PP4	88	145	91	81	39	51.2791	116.425	59.5287	1.16088	-1.95578
FA49B_HUMAN	Protein FAM49B (L1)	FAM49B BM-009	92	61	42	27	23	53.5789	51.6983	26.4655	-2.02448	-1.95342
A0A088AWN2_HUMAN	WD repeat-containing protein 20	WDR20	2	18	11	15	0	1.86608	15.3624	7.87806	4.22173	-1.95003
ZCCHL_HUMAN	Zinc finger CCCH-type antiviral protein 1-like	ZC3HAV1L C7orf39	9	14	8	11	0	5.88563	11.9204	6.11648	1.03922	-1.9489
RSU1_HUMAN	Ras suppressor protein 1 (RSP-1) (Rsu-1)	RSU1 RSP1	45	18	14	13	3	26.5644	17.0083	8.73171	-3.04229	-1.94788
PLCB3_HUMAN	1-phosphatidylinositol 4,5-bisphosphate phosphodiesterase beta-3 (EC 3.1.4.11) (Phosphoinositide phospholipase C-beta-3) (Phospholipase C-beta-3) (PLC-beta-3)	PLCB3	136	102	108	70	39	78.8867	106.415	54.6772	-1.44277	-1.94624
OSBL9_HUMAN	Oxysterol-binding protein-related protein 9 (ORP-9) (OSBP-related protein 9)	OSBPL9 ORP9 OSBP4	3	9	12	11	0	2.44027	11.8696	6.11648	2.50647	-1.94059
1433S_HUMAN	14-3-3 protein sigma (Epithelial cell marker protein 1) (Stratifin)	SFN HME1	87	66	68	39	29	50.7041	68.2283	35.2243	-1.43946	-1.93697
ATP7A_HUMAN	Copper-transporting ATPase 1 (EC 3.6.3.54) (Copper pump 1) (Menkes disease-associated protein)	ATP7A MC1 MNK	29	41	35	23	15	17.3724	38.8658	20.0757	1.1556	-1.93596
DCUP_HUMAN	Uroporphyrinogen decarboxylase (UPD) (URO-D) (EC 4.1.1.37)	UROD	7	5	9	7	0	4.73714	8.42782	4.35506	-1.08773	-1.93518
CSKI2_HUMAN	Caskin-2 (CASK-interacting protein 2)	CASKIN2 KIAA1139	40	31	25	18	10	23.6917	28.8837	14.9815	-1.58139	-1.92795
ERO1A_HUMAN	ERO1-like protein alpha (ERO1-L) (ERO1-L-alpha) (EC 1.8.4.-) (Endoplasmic oxidoreductin-1-like protein) (Endoplasmic reticulum oxidoreductase alpha) (Oxidoreductin-1-L-alpha)	ERO1A ERO1L UNQ434/PRO865	0	8	12	4	5	0.71771	11.4205	5.92496	8.25537	-1.92753
KCAB2_HUMAN	Voltage-gated potassium channel subunit beta-2 (EC 1.1.1.-) (K(+) channel subunit beta-2) (Kv-beta-2) (hKvbeta2)	KCNAB2 KCNA2B KCNK2	13	18	12	8	6	8.18271	15.9111	8.26449	1.00999	-1.92523
CCM2_HUMAN	Cerebral cavernous malformations 2 protein (Malcavernin)	CCM2 C7orf22 PP10187	28	33	20	29	0	16.798	27.0383	14.0449	-1.19602	-1.92513
KBRS2_HUMAN	NF-kappa-B inhibitor-interacting Ras-like protein 2 (I-kappa-B-interacting Ras-like protein 2) (Kappa B-Ras protein 2) (KappaB-Ras2)	NKIRAS2 KBRAS2	0	11	7	5	3	0.71771	10.0247	5.20887	7.25763	-1.92454
DDAH1_HUMAN	N(G),N(G)-dimethylarginine dimethylaminohydrolase 1 (DDAH-1) (Dimethylarginine dimethylaminohydrolase 1) (EC 3.5.3.18) (DDAHI) (Dimethylargininase-1)	DDAH1 DDAH	31	22	20	14	7	18.5213	22.097	11.485	-1.61265	-1.92399
STK10_HUMAN	Serine/threonine-protein kinase 10 (EC 2.7.11.1) (Lymphocyte-oriented kinase)	STK10 LOK	58	56	43	34	17	34.0346	49.9997	26.0786	-1.30508	-1.91727
CAPG_HUMAN	Macrophage-capping protein (Actin regulatory protein CAP-G)	CAPG AFCP MCP	11	30	26	17	11	7.03415	28.9833	15.1194	2.14943	-1.91696
RAB4A_HUMAN	Ras-related protein Rab-4A	RAB4A RAB4	0	30	30	0	26	0.71771	31.1788	16.3103	22.7255	-1.9116
AP1S2_HUMAN	AP-1 complex subunit sigma-2 (Adaptor protein complex AP-1 subunit sigma-1B) (Adaptor-related protein complex 1 subunit sigma-1B) (Clathrin assembly protein complex 1 sigma-1B small chain) (Golgi adaptor HA1/AP1 adaptin sigma-1B subunit) (Sigma 1B subunit of AP-1 clathrin) (Sigma-adaptin 1B) (Sigma1B-adaptin)	AP1S2 DC22	2	16	18	11	6	1.86608	18.3049	9.58557	5.13675	-1.90963
PIPNB_HUMAN	Phosphatidylinositol transfer protein beta isoform (PI-TP-beta) (PtdIns transfer protein beta) (PtdInsTP beta)	PITPNB	27	51	47	29	21	16.2236	49.9488	26.1895	1.61429	-1.90721
CLIC1_HUMAN	Chloride intracellular channel protein 1 (Chloride channel ABP) (Nuclear chloride ion channel 27) (NCC27) (Regulatory nuclear chloride ion channel protein) (hRNCC)	CLIC1 G6 NCC27	670	228	155	116	81	387.397	189.078	99.3	-3.90128	-1.90411
A0A0J9YW33_HUMAN	Syntaxin-3	STX3	19	22	17	11	8	11.6286	20.4509	10.7421	-1.08253	-1.90381
TS101_HUMAN	Tumor susceptibility gene 101 protein (ESCRT-I complex subunit TSG101)	TSG101	55	19	18	14	5	32.3106	19.6522	10.3285	-3.12829	-1.90271
ZNT1_HUMAN	Zinc transporter 1 (ZnT-1) (Solute carrier family 30 member 1)	SLC30A1 ZNT1	37	22	24	13	10	21.9682	24.2921	12.7794	-1.71903	-1.90088
5NT3A_HUMAN	Cytosolic 5'-nucleotidase 3A (EC 3.1.3.5) (7-methylguanosine phosphate-specific 5'-nucleotidase) (7-methylguanosine nucleotidase) (EC 3.1.3.91) (Cytosolic 5'-nucleotidase 3) (Cytosolic 5'-nucleotidase III) (cN-III) (Pyrimidine 5'-nucleotidase 1) (P5'N-1) (P5N-1) (PN-I) (Uridine 5'-monophosphate hydrolase 1) (p36)	NT5C3A NT5C3 P5N1 UMPH1 HSPC233	5	27	18	21	3	3.58869	23.2454	12.2552	3.41496	-1.89678
PAR6B_HUMAN	Partitioning defective 6 homolog beta (PAR-6 beta) (PAR-6B)	PARD6B PAR6B	0	7	4	5	0	0.71771	6.58312	3.47441	4.84096	-1.89475
M0QXB4_HUMAN	Coatomer protein complex, subunit epsilon, isoform CRA_g (Coatomer subunit epsilon)	COPE hCG_2001439	16	12	9	11	0	9.90561	11.5708	6.11648	-1.6195	-1.89175
ADA10_HUMAN	Disintegrin and metalloproteinase domain-containing protein 10 (ADAM 10) (EC 3.4.24.81) (CDw156) (Kuzbanian protein homolog) (Mammalian disintegrin-metalloprotease) (CD antigen CD156c)	ADAM10 KUZ MADM	66	60	49	37	20	38.6323	55.0928	29.1359	-1.32594	-1.89089
PSMG2_HUMAN	Proteasome assembly chaperone 2 (PAC-2) (Hepatocellular carcinoma-susceptibility protein 3) (Tumor necrosis factor superfamily member 5-induced protein 1)	PSMG2 HCCA3 PAC2 TNFSF5IP1	2	12	15	15	0	1.86608	14.8626	7.87806	4.22173	-1.88657
MUC18_HUMAN	Cell surface glycoprotein MUC18 (Cell surface glycoprotein P1H12) (Melanoma cell adhesion molecule) (Melanoma-associated antigen A32) (Melanoma-associated antigen MUC18) (S-endo 1 endothelial-associated antigen) (CD antigen CD146)	MCAM MUC18	30	24	15	11	8	17.9469	20.2518	10.7421	-1.67071	-1.88528
ANXA6_HUMAN	Annexin A6 (67 kDa calelectrin) (Annexin VI) (Annexin-6) (Calphobindin-II) (CPB-II) (Chromobindin-20) (Lipocortin VI) (Protein III) (p68) (p70)	ANXA6 ANX6	14	77	50	34	30	8.757	63.2861	33.5997	3.8369	-1.88353
PEBP1_HUMAN	Phosphatidylethanolamine-binding protein 1 (PEBP-1) (HCNPpp) (Neuropolypeptide h3) (Prostatic-binding protein) (Raf kinase inhibitor protein) (RKIP) [Cleaved into: Hippocampal cholinergic neurostimulating peptide (HCNP)]	PEBP1 PBP PEBP	36	16	13	8	6	21.3937	15.5615	8.26449	-2.58863	-1.88294
RFC5_HUMAN	Replication factor C subunit 5 (Activator 1 36 kDa subunit) (A1 36 kDa subunit) (Activator 1 subunit 5) (Replication factor C 36 kDa subunit) (RF-C 36 kDa subunit) (RFC36)	RFC5	3	10	6	8	0	2.44027	9.02714	4.7954	1.96511	-1.88246
CLD1_HUMAN	Claudin-1 (Senescence-associated epithelial membrane protein)	CLDN1 CLD1 SEMP1 UNQ481/PRO944	103	32	16	20	5	59.9043	24.3942	12.9711	-4.61827	-1.88065
CB39L_HUMAN	Calcium-binding protein 39-like (Antigen MLAA-34) (MO25beta) (Mo25-like protein)	CAB39L	74	54	34	36	11	43.2306	44.1593	23.4896	-1.84042	-1.87995
PLXB1_HUMAN	Plexin-B1 (Semaphorin receptor SEP)	PLXNB1 KIAA0407 PLXN5 SEP	56	66	66	52	20	32.8852	67.1293	35.7467	1.08701	-1.87791
STAP2_HUMAN	Signal-transducing adaptor protein 2 (STAP-2) (Breast tumor kinase substrate) (BRK substrate)	STAP2 BKS	0	5	4	4	0	0.71771	5.68517	3.0341	4.22747	-1.87376
B4DUC8_HUMAN	S-methyl-5'-thioadenosine phosphorylase (EC 2.4.2.28) (5'-methylthioadenosine phosphorylase) (MTA phosphorylase) (MTAP) (MTAPase)	MTAP	20	40	34	22	16	12.2029	37.8675	20.2136	1.65645	-1.87337
E41L1_HUMAN	Band 4.1-like protein 1 (Neuronal protein 4.1) (4.1N)	EPB41L1 KIAA0338	88	102	67	62	28	51.2791	83.8721	44.7837	-1.14504	-1.87283
RASF7_HUMAN	Ras association domain-containing protein 7 (HRAS1-related cluster protein 1)	RASSF7 C11orf13 HRC1	0	8	0	3	0	0.71771	4.83828	2.5938	3.61399	-1.86533
FKB1A_HUMAN	Peptidyl-prolyl cis-trans isomerase FKBP1A (PPIase FKBP1A) (EC 5.2.1.8) (12 kDa FK506-binding protein) (12 kDa FKBP) (FKBP-12) (Calstabin-1) (FK506-binding protein 1A) (FKBP-1A) (Immunophilin FKBP12) (Rotamase)	FKBP1A FKBP1 FKBP12	16	21	15	7	10	9.90561	18.9043	10.1372	1.02338	-1.86484
RASA2_HUMAN	Ras GTPase-activating protein 2 (GTPase-activating protein 1m) (GAP1m)	RASA2 GAP1M RASGAP	32	33	28	25	8	19.0958	31.4288	16.9084	-1.12937	-1.85877
F6WQW2_HUMAN	Ran-specific GTPase-activating protein	RANBP1	17	10	13	5	6	10.4799	12.8672	6.9435	-1.50932	-1.85313
A0A0A0MQX1_HUMAN	Unconventional myosin-X	MYO10	26	34	24	23	8	15.6492	29.6827	16.0273	1.02416	-1.852
CPNE2_HUMAN	Copine-2 (Copine II)	CPNE2	7	12	13	14	0	4.73714	13.7652	7.43765	1.57007	-1.85075
SMAD1_HUMAN	Mothers against decapentaplegic homolog 1 (MAD homolog 1) (Mothers against DPP homolog 1) (JV4-1) (Mad-related protein 1) (SMAD family member 1) (SMAD 1) (Smad1) (hSMAD1) (Transforming growth factor-beta-signaling protein 1) (BSP-1)	SMAD1 BSP1 MADH1 MADR1	19	22	14	11	7	11.6286	18.8048	10.1638	-1.14412	-1.85017
CSN3_HUMAN	COP9 signalosome complex subunit 3 (SGN3) (Signalosome subunit 3) (JAB1-containing signalosome subunit 3)	COPS3 CSN3	10	6	6	6	0	6.45989	7.23115	3.91473	-1.65015	-1.84717
LGUL_HUMAN	Lactoylglutathione lyase (EC 4.4.1.5) (Aldoketomutase) (Glyoxalase I) (Glx I) (Ketone-aldehyde mutase) (Methylglyoxalase) (S-D-lactoylglutathione methylglyoxal lyase)	GLO1	18	22	28	10	15	11.0543	26.4875	14.35	1.29815	-1.84582
TRFM_HUMAN	Melanotransferrin (Melanoma-associated antigen p97) (CD antigen CD228)	MELTF MAP97 MFI2	15	9	5	7	0	9.3313	8.02961	4.35506	-2.14264	-1.84375
AMGO2_HUMAN	Amphoterin-induced protein 2 (AMIGO-2) (Alivin-1) (Differentially expressed in gastric adenocarcinomas) (DEGA)	AMIGO2 ALI1	18	0	2	0	0	11.0543	2.34353	1.27297	-8.68386	-1.841
ACBP_HUMAN	Acyl-CoA-binding protein (ACBP) (Diazepam-binding inhibitor) (DBI) (Endozepine) (EP)	DBI	13	0	2	0	0	8.18271	2.34353	1.27297	-6.42807	-1.841
E9PGT6_HUMAN	COP9 signalosome complex subunit 8	COPS8	3	0	2	0	0	2.44027	2.34353	1.27297	-1.917	-1.841
RAB17_HUMAN	Ras-related protein Rab-17	RAB17	3	0	2	0	0	2.44027	2.34353	1.27297	-1.917	-1.841
YRDC_HUMAN	YrdC domain-containing protein, mitochondrial (Dopamine receptor-interacting protein 3) (Ischemia/reperfusion-inducible protein homolog) (hIRIP)	YRDC DRIP3 IRIP	2	0	2	0	0	1.86608	2.34353	1.27297	-1.46593	-1.841
CASB_HUMAN	Beta-casein	CSN2 CASB	0	0	2	0	0	0.71771	2.34353	1.27297	1.77365	-1.841
F8VU39_HUMAN	Bromodomain adjacent to zinc finger domain protein 2A	BAZ2A	0	0	2	0	0	0.71771	2.34353	1.27297	1.77365	-1.841
PICK1_HUMAN	PRKCA-binding protein (Protein interacting with C kinase 1) (Protein kinase C-alpha-binding protein)	PICK1 PRKCABP	0	0	2	0	0	0.71771	2.34353	1.27297	1.77365	-1.841
RB3GP_HUMAN	Rab3 GTPase-activating protein catalytic subunit (RAB3 GTPase-activating protein 130 kDa subunit) (Rab3-GAP p130) (Rab3-GAP)	RAB3GAP1 KIAA0066 RAB3GAP	0	0	2	0	0	0.71771	2.34353	1.27297	1.77365	-1.841
RGMC_HUMAN	Hemojuvelin (Hemochromatosis type 2 protein) (RGM domain family member C)	HFE2 HJV RGMC	0	0	2	0	0	0.71771	2.34353	1.27297	1.77365	-1.841
RHG23_HUMAN	Rho GTPase-activating protein 23 (Rho-type GTPase-activating protein 23)	ARHGAP23 KIAA1501	0	0	2	0	0	0.71771	2.34353	1.27297	1.77365	-1.841
DIP2B_HUMAN	Disco-interacting protein 2 homolog B (DIP2 homolog B)	DIP2B KIAA1463	319	153	107	88	52	184.328	128.83	70.1429	-2.62789	-1.83667
A0A0A0MRJ6_HUMAN	Protein-L-isoaspartate O-methyltransferase (EC 2.1.1.77)	PCMT1	26	32	19	11	14	15.6492	26.0403	14.212	-1.10112	-1.83227
CNNM3_HUMAN	Metal transporter CNNM3 (Ancient conserved domain-containing protein 3) (Cyclin-M3)	CNNM3 ACDP3	26	36	30	26	10	15.6492	33.8744	18.5055	1.18252	-1.83051
PDC10_HUMAN	Programmed cell death protein 10 (Cerebral cavernous malformations 3 protein) (TF-1 cell apoptosis-related protein 15)	PDCD10 CCM3 TFAR15	83	53	35	31	16	48.4044	44.2588	24.1784	-2.00197	-1.83051
SC5A3_HUMAN	Sodium/myo-inositol cotransporter (Na(+)/myo-inositol cotransporter) (Sodium/myo-inositol transporter 1) (SMIT1) (Solute carrier family 5 member 3)	SLC5A3	50	48	38	29	17	29.4374	43.6585	23.8757	-1.23294	-1.82858
M0R2P6_HUMAN	SH3KBP1 binding protein 1, isoform CRA_c (SH3KBP1-binding protein 1)	SHKBP1 hCG_1995509	33	30	25	18	11	19.6702	28.4345	15.5599	-1.26417	-1.82743
RON_HUMAN	Macrophage-stimulating protein receptor (MSP receptor) (EC 2.7.10.1) (CDw136) (Protein-tyrosine kinase 8) (p185-Ron) (CD antigen CD136) [Cleaved into: Macrophage-stimulating protein receptor alpha chain; Macrophage-stimulating protein receptor beta chain]	MST1R PTK8 RON	63	54	51	35	22	36.9081	53.4941	29.4116	-1.25488	-1.81881
I3L4C2_HUMAN	Brain-specific angiogenesis inhibitor 1-associated protein 2	BAIAP2	240	127	93	72	47	138.773	109.418	60.1904	-2.30557	-1.81787
NKD1_HUMAN	Protein naked cuticle homolog 1 (Naked-1) (hNkd) (hNkd1)	NKD1 NKD PP7246	30	15	13	16	0	17.9469	15.1124	8.31849	-2.15747	-1.81673
TPMT_HUMAN	Thiopurine S-methyltransferase (EC 2.1.1.67) (Thiopurine methyltransferase)	TPMT	3	13	14	9	5	2.44027	14.7629	8.12661	3.33021	-1.81662
SNP23_HUMAN	Synaptosomal-associated protein 23 (SNAP-23) (Vesicle-membrane fusion protein SNAP-23)	SNAP23	43	16	13	10	5	25.4153	15.5615	8.56697	-2.96666	-1.81645
ZDHC5_HUMAN	Palmitoyltransferase ZDHHC5 (EC 2.3.1.225) (Zinc finger DHHC domain-containing protein 5) (DHHC-5) (Zinc finger protein 375)	ZDHHC5 KIAA1748 ZNF375	68	36	30	29	8	39.7819	33.8744	18.6705	-2.13073	-1.81433
KTHY_HUMAN	Thymidylate kinase (EC 2.7.4.9) (dTMP kinase)	DTYMK CDC8 TMPK TYMK	4	23	12	12	6	3.01448	18.1567	10.0259	3.32593	-1.81097
MERL_HUMAN	Merlin (Moesin-ezrin-radixin-like protein) (Neurofibromin-2) (Schwannomerlin) (Schwannomin)	NF2 SCH	34	22	8	10	5	20.2447	15.5132	8.56697	-2.36311	-1.81082
CHIP_HUMAN	E3 ubiquitin-protein ligase CHIP (EC 2.3.2.27) (Antigen NY-CO-7) (CLL-associated antigen KW-8) (Carboxy terminus of Hsp70-interacting protein) (RING-type E3 ubiquitin transferase CHIP) (STIP1 homology and U box-containing protein 1)	STUB1 CHIP PP1131	12	9	12	12	0	7.60843	11.8696	6.55686	-1.16038	-1.81025
IF4B_HUMAN	Eukaryotic translation initiation factor 4B (eIF-4B)	EIF4B	9	8	7	8	0	5.88563	8.67766	4.7954	-1.22735	-1.80958
RHDF2_HUMAN	Inactive rhomboid protein 2 (iRhom2) (Rhomboid 5 homolog 2) (Rhomboid family member 2) (Rhomboid veinlet-like protein 5) (Rhomboid veinlet-like protein 6)	RHBDF2 IRHOM2 RHBDL5 RHBDL6	33	13	0	6	0	19.6702	7.0834	3.91473	-5.02468	-1.80942
STX7_HUMAN	Syntaxin-7	STX7	15	13	0	6	0	9.3313	7.0834	3.91473	-2.38364	-1.80942
VATE1_HUMAN	V-type proton ATPase subunit E 1 (V-ATPase subunit E 1) (V-ATPase 31 kDa subunit) (p31) (Vacuolar proton pump subunit E 1)	ATP6V1E1 ATP6E ATP6E2	0	4	3	3	0	0.71771	4.68773	2.5938	3.61399	-1.80728
PLD2_HUMAN	Phospholipase D2 (PLD 2) (hPLD2) (EC 3.1.4.4) (Choline phosphatase 2) (PLD1C) (Phosphatidylcholine-hydrolyzing phospholipase D2)	PLD2	5	11	16	12	3	3.58869	14.9622	8.29132	2.3104	-1.80456
ERBIN_HUMAN	Erbin (Densin-180-like protein) (Erbb2-interacting protein) (Protein LAP2)	ERBIN ERBB2IP KIAA1225 LAP2	142	71	67	68	13	82.3391	69.927	38.7519	-2.12478	-1.80448
CLIC4_HUMAN	Chloride intracellular channel protein 4 (Intracellular chloride ion channel protein p64H1)	CLIC4	170	75	54	39	30	98.4544	64.5836	35.8029	-2.7499	-1.80386
S29A1_HUMAN	Equilibrative nucleoside transporter 1 (Equilibrative nitrobenzylmercaptopurine riboside-sensitive nucleoside transporter) (Equilibrative NBMPR-sensitive nucleoside transporter) (Nucleoside transporter, es-type) (Solute carrier family 29 member 1)	SLC29A1 ENT1	54	38	26	25	10	31.7359	32.5775	18.0649	-1.75677	-1.80336
C9JJX6_HUMAN	Armadillo repeat protein deleted in velo-cardio-facial syndrome	ARVCF	20	36	25	18	14	12.2029	31.1301	17.2949	1.41727	-1.79996
H3BNW8_HUMAN	Transmembrane channel-like protein	TMC7	13	14	10	7	5	8.18271	13.0175	7.24592	-1.12929	-1.79653
A0A0J9YY01_HUMAN	Unconventional myosin-XVB	MYO15B	37	98	76	56	39	21.9682	87.0183	48.5044	2.20794	-1.79403
CSN5_HUMAN	COP9 signalosome complex subunit 5 (SGN5) (Signalosome subunit 5) (EC 3.4.-.-) (Jun activation domain-binding protein 1)	COPS5 CSN5 JAB1	3	12	5	9	0	2.44027	9.37669	5.23575	2.14556	-1.7909
PPAC_HUMAN	Low molecular weight phosphotyrosine protein phosphatase (LMW-PTP) (LMW-PTPase) (EC 3.1.3.48) (Adipocyte acid phosphatase) (Low molecular weight cytosolic acid phosphatase) (EC 3.1.3.2) (Red cell acid phosphatase 1)	ACP1	21	34	21	13	15	12.7773	28.0363	15.6712	1.22649	-1.78904
VPS53_HUMAN	Vacuolar protein sorting-associated protein 53 homolog	VPS53 PP13624	0	2	4	0	2	0.71771	4.33833	2.42926	3.38473	-1.78586
GALE_HUMAN	UDP-glucose 4-epimerase (EC 5.1.3.2) (Galactowaldenase) (UDP-N-acetylgalactosamine 4-epimerase) (UDP-GalNAc 4-epimerase) (UDP-N-acetylglucosamine 4-epimerase) (UDP-GlcNAc 4-epimerase) (EC 5.1.3.7) (UDP-galactose 4-epimerase)	GALE	7	23	11	9	8	4.73714	17.6081	9.86134	2.08171	-1.78557
6PGL_HUMAN	6-phosphogluconolactonase (6PGL) (EC 3.1.1.31)	PGLS	31	23	21	16	8	18.5213	23.0949	12.9441	-1.43087	-1.78421
TTYH3_HUMAN	Protein tweety homolog 3 (hTTY3)	TTYH3 KIAA1691	28	10	8	10	0	16.798	10.1242	5.67611	-2.95943	-1.78366
ANXA7_HUMAN	Annexin A7 (Annexin VII) (Annexin-7) (Synexin)	ANXA7 ANX7 SNX OK/SW-cl.95	42	47	50	33	21	24.8408	49.7987	27.9519	1.12524	-1.78159
MEMO1_HUMAN	Protein MEMO1 (C21orf19-like protein) (Hepatitis C virus NS5A-transactivated protein 7) (HCV NS5A-transactivated protein 7) (Mediator of ErbB2-driven cell motility 1) (Mediator of cell motility 1) (Memo-1)	MEMO1 C2orf4 MEMO NS5ATP7 CGI-27	17	20	10	8	7	10.4799	15.7121	8.84273	-1.18515	-1.77684
PSA1_HUMAN	Proteasome subunit alpha type-1 (EC 3.4.25.1) (30 kDa prosomal protein) (PROS-30) (Macropain subunit C2) (Multicatalytic endopeptidase complex subunit C2) (Proteasome component C2) (Proteasome nu chain)	PSMA1 HC2 NU PROS30 PSC2	14	21	22	17	7	8.757	22.7454	12.8063	1.4624	-1.77612
E9PC69_HUMAN	Non-specific serine/threonine protein kinase (EC 2.7.11.1)	MARK2	91	116	95	73	45	53.0039	105.566	59.4735	1.12206	-1.775
H2B2E_HUMAN	Histone H2B type 2-E (Histone H2B-GL105) (Histone H2B.q) (H2B/q)	HIST2H2BE H2BFQ	0	34	32	0	31	0.71771	34.0737	19.2035	26.7566	-1.77435
H3BTQ3_HUMAN	Folate transporter 1	SLC19A1	0	6	4	5	0	0.71771	6.13414	3.47441	4.84096	-1.76552
TWF2_HUMAN	Twinfilin-2 (A6-related protein) (hA6RP) (Protein tyrosine kinase 9-like) (Twinfilin-1-like protein)	TWF2 PTK9L MSTP011	75	23	17	24	0	43.8055	20.9	11.8422	-3.69909	-1.76487
ST14_HUMAN	Suppressor of tumorigenicity 14 protein (EC 3.4.21.109) (Matriptase) (Membrane-type serine protease 1) (MT-SP1) (Prostamin) (Serine protease 14) (Serine protease TADG-15) (Tumor-associated differentially-expressed gene 15 protein)	ST14 PRSS14 SNC19 TADG15	47	21	26	24	4	27.7136	24.9407	14.1549	-1.95788	-1.76198
ARRB1_HUMAN	Beta-arrestin-1 (Arrestin beta-1)	ARRB1 ARR1	0	2	3	2	0	0.71771	3.78984	2.15351	3.00053	-1.75984
LIMA1_HUMAN	LIM domain and actin-binding protein 1 (Epithelial protein lost in neoplasm)	LIMA1 EPLIN SREBP3 PP624	48	57	36	31	20	28.2882	46.6058	26.4922	-1.06779	-1.75923
CALM_HUMAN	Calmodulin (CaM)	CALM1 CALM CAM CAM1; CALM2 CAM2 CAMB; CALM3 CALML2 CAM3 CAMC CAMIII	168	49	30	30	14	97.3031	39.7162	22.581	-4.30906	-1.75883
SI1L3_HUMAN	Signal-induced proliferation-associated 1-like protein 3 (SIPA1-like protein 3) (SPA-1-like protein 3)	SIPA1L3 KIAA0545 SPAL3	2	3	5	4	0	1.86608	5.33576	3.0341	1.62592	-1.7586
DUT_HUMAN	Deoxyuridine 5'-triphosphate nucleotidohydrolase, mitochondrial (dUTPase) (EC 3.6.1.23) (dUTP pyrophosphatase)	DUT	7	5	9	8	0	4.73714	8.42782	4.7954	1.0123	-1.75748
IF4H_HUMAN	Eukaryotic translation initiation factor 4H (eIF-4H) (Williams-Beuren syndrome chromosomal region 1 protein)	EIF4H KIAA0038 WBSCR1 WSCR1	32	14	9	8	4	19.0958	12.4689	7.10805	-2.6865	-1.7542
ABTB2_HUMAN	Ankyrin repeat and BTB/POZ domain-containing protein 2	ABTB2	0	0	6	3	0	0.71771	4.5375	2.5938	3.61399	-1.74936
S26A6_HUMAN	Solute carrier family 26 member 6 (Anion exchange transporter) (Pendrin-like protein 1) (Pendrin-L1)	SLC26A6	21	25	18	13	10	12.7773	22.3471	12.7794	1.00017	-1.74867
RHG18_HUMAN	Rho GTPase-activating protein 18 (MacGAP) (Rho-type GTPase-activating protein 18)	ARHGAP18	110	92	78	66	32	63.93	85.4181	48.862	-1.30838	-1.74815
1433T_HUMAN	14-3-3 protein theta (14-3-3 protein T-cell) (14-3-3 protein tau) (Protein HS1)	YWHAQ	140	79	81	54	37	81.1883	81.2194	46.4652	-1.74729	-1.74796
DEP1B_HUMAN	DEP domain-containing protein 1B (HBV X-transactivated gene 8 protein) (HBV XAg-transactivated protein 8)	DEPDC1B XTP8	6	11	4	8	0	4.16291	8.37915	4.7954	1.15193	-1.74733
ITA1_HUMAN	Integrin alpha-1 (CD49 antigen-like family member A) (Laminin and collagen receptor) (VLA-1) (CD antigen CD49a)	ITGA1	16	18	20	13	8	9.90561	20.3005	11.6228	1.17336	-1.7466
GDS1_HUMAN	Rap1 GTPase-GDP dissociation stimulator 1 (Exchange factor smgGDS) (SMG GDS protein) (SMG P21 stimulatory GDP/GTP exchange protein)	RAP1GDS1	0	4	4	0	3	0.71771	5.23621	3.00743	4.19031	-1.74109
NNRD_HUMAN	ATP-dependent (S)-NAD(P)H-hydrate dehydratase (EC 4.2.1.93) (ATP-dependent NAD(P)HX dehydratase) (Carbohydrate kinase domain-containing protein) (NAD(P)HX dehydratase)	NAXD CARKD	2	8	5	7	0	1.86608	7.58061	4.35506	2.3338	-1.74065
B7ZM87_HUMAN	SLIT-ROBO Rho GTPase-activating protein 2 (SRGAP2 protein)	SRGAP2	75	56	37	41	13	43.8055	46.7053	26.8496	-1.63151	-1.73952
HPBP1_HUMAN	Hsp70-binding protein 1 (HspBP1) (Heat shock protein-binding protein 1) (Hsp70-binding protein 2) (HspBP2) (Hsp70-interacting protein 1) (Hsp70-interacting protein 2)	HSPBP1 HSPBP PP1845	17	14	12	9	5	10.4799	14.1147	8.12661	-1.28958	-1.73685
RCD1_HUMAN	Cell differentiation protein RCD1 homolog (Rcd-1) (CCR4-NOT transcription complex subunit 9)	RQCD1 CNOT9 RCD1	7	5	6	6	0	4.73714	6.78218	3.91473	-1.21008	-1.73248
RAB20_HUMAN	Ras-related protein Rab-20	RAB20	19	44	37	33	14	11.6286	41.3119	23.9028	2.05552	-1.72833
ISOC1_HUMAN	Isochorismatase domain-containing protein 1	ISOC1 CGI-111	9	19	15	9	9	5.88563	18.0061	10.4396	1.77375	-1.72478
PLXB2_HUMAN	Plexin-B2 (MM1)	PLXNB2 KIAA0315	180	145	112	96	53	104.212	127.976	74.2517	-1.40349	-1.72355
ARL3_HUMAN	ADP-ribosylation factor-like protein 3	ARL3 ARFL3	32	23	20	15	9	19.0958	22.5462	13.0819	-1.4597	-1.72346
UBP46_HUMAN	Ubiquitin carboxyl-terminal hydrolase 46 (EC 3.4.19.12) (Deubiquitinating enzyme 46) (Ubiquitin thioesterase 46) (Ubiquitin-specific-processing protease 46)	USP46	6	20	10	10	6	4.16291	15.7121	9.1452	2.19683	-1.71807
1433F_HUMAN	14-3-3 protein eta (Protein AS1)	YWHAH YWHA1	76	78	79	50	40	44.3803	79.6702	46.4384	1.04637	-1.71561
SATT_HUMAN	Neutral amino acid transporter A (Alanine/serine/cysteine/threonine transporter 1) (ASCT-1) (SATT) (Solute carrier family 1 member 4)	SLC1A4 ASCT1 SATT	40	16	20	11	9	23.6917	19.4023	11.3204	-2.09284	-1.71393
MFAP3_HUMAN	Microfibril-associated glycoprotein 3	MFAP3	10	27	21	17	10	6.45989	24.8916	14.5411	2.25098	-1.71181
PSME1_HUMAN	Proteasome activator complex subunit 1 (11S regulator complex subunit alpha) (REG-alpha) (Activator of multicatalytic protease subunit 1) (Interferon gamma up-regulated I-5111 protein) (IGUP I-5111) (Proteasome activator 28 subunit alpha) (PA28a) (PA28alpha)	PSME1 IFI5111	9	21	29	18	11	5.88563	26.5873	15.5599	2.6437	-1.70871
PGM1_HUMAN	Phosphoglucomutase-1 (PGM 1) (EC 5.4.2.2) (Glucose phosphomutase 1)	PGM1	9	40	38	32	14	5.88563	40.0635	23.4622	3.98635	-1.70758
PARK7_HUMAN	Protein deglycase DJ-1 (DJ-1) (EC 3.1.2.-) (EC 3.5.1.-) (Oncogene DJ1) (Parkinson disease protein 7)	PARK7	63	34	36	27	14	36.9081	36.2696	21.2594	-1.73609	-1.70605
MINK1_HUMAN	Misshapen-like kinase 1 (EC 2.7.11.1) (GCK family kinase MiNK) (MAPK/ERK kinase kinase kinase 6) (MEK kinase kinase 6) (MEKKK 6) (Misshapen/NIK-related kinase) (Mitogen-activated protein kinase kinase kinase kinase 6)	MINK1 B55 MAP4K6 MINK YSK2 ZC3	145	101	73	60	40	84.0654	86.7194	50.8467	-1.65331	-1.70551
MOB1A_HUMAN	MOB kinase activator 1A (Mob1 alpha) (Mob1A) (Mob1 homolog 1B) (Mps one binder kinase activator-like 1B)	MOB1A C2orf6 MOB4B MOBK1B MOBKL1B	31	18	15	10	8	18.5213	17.557	10.3017	-1.79789	-1.70428
S12A4_HUMAN	Solute carrier family 12 member 4 (Electroneutral potassium-chloride cotransporter 1) (Erythroid K-Cl cotransporter 1) (hKCC1)	SLC12A4 KCC1	52	47	28	29	14	30.5866	37.7196	22.1405	-1.38148	-1.70365
PRDX5_HUMAN	Peroxiredoxin-5, mitochondrial (EC 1.11.1.15) (Alu corepressor 1) (Antioxidant enzyme B166) (AOEB166) (Liver tissue 2D-page spot 71B) (PLP) (Peroxiredoxin V) (Prx-V) (Peroxisomal antioxidant enzyme) (TPx type VI) (Thioredoxin peroxidase PMP20) (Thioredoxin reductase)	PRDX5 ACR1 SBBI10	52	56	36	18	31	30.5866	46.1563	27.1299	-1.12741	-1.70131
AGM1_HUMAN	Phosphoacetylglucosamine mutase (PAGM) (EC 5.4.2.3) (Acetylglucosamine phosphomutase) (N-acetylglucosamine-phosphate mutase) (Phosphoglucomutase-3) (PGM 3)	PGM3 AGM1	0	16	18	15	5	0.71771	18.3049	10.7689	15.0046	-1.69979
G8JLH6_HUMAN	Tetraspanin (Fragment)	CD9	195	63	45	37	25	112.849	54.2448	32.0285	-3.52339	-1.69364
A0A1B0GW23_HUMAN	Protein ABHD14A-ACY1 (Fragment)	ABHD14A-ACY1	14	23	13	13	7	8.757	18.7053	11.0446	1.26123	-1.69362
ANXA4_HUMAN	Annexin A4 (35-beta calcimedin) (Annexin IV) (Annexin-4) (Carbohydrate-binding protein p33/p41) (Chromobindin-4) (Endonexin I) (Lipocortin IV) (P32.5) (PP4-X) (Placental anticoagulant protein II) (PAP-II) (Protein II)	ANXA4 ANX4	82	111	97	57	61	47.8295	104.415	61.6837	1.28966	-1.69275
MTND_HUMAN	1,2-dihydroxy-3-keto-5-methylthiopentene dioxygenase (EC 1.13.11.54) (Acireductone dioxygenase (Fe(2+)-requiring)) (ARD) (Fe-ARD) (Membrane-type 1 matrix metalloproteinase cytoplasmic tail-binding protein 1) (MTCBP-1) (Submergence-induced protein-like factor) (Sip-L)	ADI1 MTCBP1 HMFT1638	0	7	0	3	0	0.71771	4.38929	2.5938	3.61399	-1.69222
TM55B_HUMAN	Type 1 phosphatidylinositol 4,5-bisphosphate 4-phosphatase (Type 1 PtdIns-4,5-P2 4-Ptase) (EC 3.1.3.78) (PtdIns-4,5-P2 4-Ptase I) (Transmembrane protein 55B)	TMEM55B C14orf9	0	7	0	3	0	0.71771	4.38929	2.5938	3.61399	-1.69222
LRRC1_HUMAN	Leucine-rich repeat-containing protein 1 (LANO adapter protein) (LAP and no PDZ protein)	LRRC1 LANO	55	73	58	58	21	32.3106	65.8815	38.9702	1.20611	-1.69056
CARL1_HUMAN	F-actin-uncapping protein LRRC16A (CARMIL homolog) (Capping protein regulator and myosin 1 linker protein 1) (Capping protein, Arp2/3 and myosin-I linker homolog 1) (Capping protein, Arp2/3 and myosin-I linker protein 1) (Leucine-rich repeat-containing protein 16A)	CARMIL1 CARMIL LRRC16 LRRC16A	36	45	37	35	14	21.3937	41.7613	24.784	1.15848	-1.68501
Q8N353_HUMAN	TMEM106B protein (Fragment)	TMEM106B	10	2	0	0	0	6.45989	2.14449	1.27297	-5.07467	-1.68464
ELOB_HUMAN	Transcription elongation factor B polypeptide 2 (Elongin 18 kDa subunit) (Elongin-B) (EloB) (RNA polymerase II transcription factor SIII subunit B) (SIII p18)	TCEB2	9	2	0	0	0	5.88563	2.14449	1.27297	-4.62356	-1.68464
B7Z4W5_HUMAN	Cysteine conjugate-beta lyase cytoplasmic (Glutamine transaminase K, kyneurenine aminotransferase), isoform CRA_b (Kynurenine--oxoglutarate transaminase 1) (cDNA FLJ56468, highly similar to Kynurenine--oxoglutarate transaminase 1 (EC 2.6.1.7))	CCBL1 KYAT1 hCG_30593	6	2	0	0	0	4.16291	2.14449	1.27297	-3.27024	-1.68464
PODXL_HUMAN	Podocalyxin (GCTM-2 antigen) (Gp200) (Podocalyxin-like protein 1) (PC) (PCLP-1)	PODXL PCLP PCLP1	6	2	0	0	0	4.16291	2.14449	1.27297	-3.27024	-1.68464
SF3B6_HUMAN	Splicing factor 3B subunit 6 (Pre-mRNA branch site protein p14) (SF3b 14 kDa subunit) (SF3B14a) (Spliceosome-associated protein, 14-kDa) (Splicing factor 3b, subunit 6, 14kDa)	SF3B6 SAP14 SF3B14 SF3B14A CGI-110 HSPC175 HT006	4	2	0	0	0	3.01448	2.14449	1.27297	-2.36807	-1.68464
PPM1F_HUMAN	Protein phosphatase 1F (EC 3.1.3.16) (Ca(2+)/calmodulin-dependent protein kinase phosphatase) (CaM-kinase phosphatase) (CaMKPase) (Partner of PIX 2) (Protein fem-2 homolog) (hFem-2)	PPM1F KIAA0015 POPX2	3	2	0	0	0	2.44027	2.14449	1.27297	-1.917	-1.68464
A0A087WZT2_HUMAN	Methyltransferase-like protein 7B	METTL7B	0	2	0	0	0	0.71771	2.14449	1.27297	1.77365	-1.68464
APBB2_HUMAN	Amyloid beta A4 precursor protein-binding family B member 2 (Protein Fe65-like 1)	APBB2 FE65L FE65L1	0	2	0	0	0	0.71771	2.14449	1.27297	1.77365	-1.68464
CA123_HUMAN	UPF0587 protein C1orf123	C1orf123	0	2	0	0	0	0.71771	2.14449	1.27297	1.77365	-1.68464
COMDA_HUMAN	COMM domain-containing protein 10	COMMD10 HSPC305 PTD002	0	2	0	0	0	0.71771	2.14449	1.27297	1.77365	-1.68464
DAB2_HUMAN	Disabled homolog 2 (Adaptor molecule disabled-2) (Differentially expressed in ovarian carcinoma 2) (DOC-2) (Differentially-expressed protein 2)	DAB2 DOC2	0	2	0	0	0	0.71771	2.14449	1.27297	1.77365	-1.68464
GALM_HUMAN	Aldose 1-epimerase (EC 5.1.3.3) (Galactose mutarotase)	GALM BLOCK25	0	2	0	0	0	0.71771	2.14449	1.27297	1.77365	-1.68464
GGA1_HUMAN	ADP-ribosylation factor-binding protein GGA1 (Gamma-adaptin-related protein 1) (Golgi-localized, gamma ear-containing, ARF-binding protein 1)	GGA1	0	2	0	0	0	0.71771	2.14449	1.27297	1.77365	-1.68464
HIF1N_HUMAN	Hypoxia-inducible factor 1-alpha inhibitor (EC 1.14.11.30) (EC 1.14.11.n4) (Factor inhibiting HIF-1) (FIH-1) (Hypoxia-inducible factor asparagine hydroxylase)	HIF1AN FIH1	0	2	0	0	0	0.71771	2.14449	1.27297	1.77365	-1.68464
NUDC3_HUMAN	NudC domain-containing protein 3	NUDCD3 KIAA1068	0	2	0	0	0	0.71771	2.14449	1.27297	1.77365	-1.68464
PDPK1_HUMAN	3-phosphoinositide-dependent protein kinase 1 (hPDK1) (EC 2.7.11.1)	PDPK1 PDK1	0	2	0	0	0	0.71771	2.14449	1.27297	1.77365	-1.68464
SVIP_HUMAN	Small VCP/p97-interacting protein	SVIP	0	2	0	0	0	0.71771	2.14449	1.27297	1.77365	-1.68464
TM87A_HUMAN	Transmembrane protein 87A	TMEM87A PSEC0094	0	2	0	0	0	0.71771	2.14449	1.27297	1.77365	-1.68464
MBLC2_HUMAN	Metallo-beta-lactamase domain-containing protein 2 (EC 3.-.-.-)	MBLAC2	8	24	16	16	7	5.31138	20.8005	12.3658	2.32817	-1.68209
CHMP3_HUMAN	Charged multivesicular body protein 3 (Chromatin-modifying protein 3) (Neuroendocrine differentiation factor) (Vacuolar protein sorting-associated protein 24) (hVps24)	CHMP3 CGI149 NEDF VPS24 CGI-149	0	7	4	6	0	0.71771	6.58312	3.91473	5.45447	-1.68163
IGSF8_HUMAN	Immunoglobulin superfamily member 8 (IgSF8) (CD81 partner 3) (Glu-Trp-Ile EWI motif-containing protein 2) (EWI-2) (Keratinocytes-associated transmembrane protein 4) (KCT-4) (LIR-D1) (Prostaglandin regulatory-like protein) (PGRL) (CD antigen CD316)	IGSF8 CD81P3 EWI2 KCT4	60	17	11	12	4	35.184	14.9133	8.86951	-3.96684	-1.68142
ACTBL_HUMAN	Beta-actin-like protein 2 (Kappa-actin)	ACTBL2	1798	709	667	510	318	1047.49	691.652	411.91	-2.54301	-1.67914
TNIK_HUMAN	TRAF2 and NCK-interacting protein kinase (EC 2.7.11.1)	TNIK KIAA0551	169	121	93	81	46	97.8788	106.717	63.5809	-1.53944	-1.67844
IMPA1_HUMAN	Inositol monophosphatase 1 (IMP 1) (IMPase 1) (EC 3.1.3.25) (D-galactose 1-phosphate phosphatase) (EC 3.1.3.94) (Inositol-1(or 4)-monophosphatase 1) (Lithium-sensitive myo-inositol monophosphatase A1)	IMPA1 IMPA	14	25	15	12	10	8.757	20.701	12.339	1.40905	-1.67768
GNAZ_HUMAN	Guanine nucleotide-binding protein G(z) subunit alpha (G(x) alpha chain) (Gz-alpha)	GNAZ	11	32	31	19	17	7.03415	32.6262	19.4706	2.76801	-1.67567
BIG1_HUMAN	Brefeldin A-inhibited guanine nucleotide-exchange protein 1 (Brefeldin A-inhibited GEP 1) (ADP-ribosylation factor guanine nucleotide-exchange factor 1) (p200 ARF guanine nucleotide exchange factor) (p200 ARF-GEP1)	ARFGEF1 ARFGEP1 BIG1	24	24	18	15	9	14.5004	21.8979	13.0819	-1.10843	-1.6739
AHNK_HUMAN	Neuroblast differentiation-associated protein AHNAK (Desmoyokin)	AHNAK PM227	160	312	219	195	121	92.6982	262.323	157.405	1.69804	-1.66655
ERBB3_HUMAN	Receptor tyrosine-protein kinase erbB-3 (EC 2.7.10.1) (Proto-oncogene-like protein c-ErbB-3) (Tyrosine kinase-type cell surface receptor HER3)	ERBB3 HER3	23	15	0	8	0	13.926	7.98152	4.7954	-2.90404	-1.66441
RAP2A_HUMAN	Ras-related protein Rap-2a (RbBP-30)	RAP2A	93	45	33	25	20	54.1539	39.5653	23.8489	-2.27071	-1.659
S10AE_HUMAN	Protein S100-A14 (S100 calcium-binding protein A14) (S114)	S100A14 S100A15	10	14	9	5	7	6.45989	12.4689	7.52174	1.16438	-1.65772
PSME2_HUMAN	Proteasome activator complex subunit 2 (11S regulator complex subunit beta) (REG-beta) (Activator of multicatalytic protease subunit 2) (Proteasome activator 28 subunit beta) (PA28b) (PA28beta)	PSME2	23	24	18	14	10	13.926	21.8979	13.2198	-1.05342	-1.65644
SO4A1_HUMAN	Solute carrier organic anion transporter family member 4A1 (OATP4A1) (Colon organic anion transporter) (Organic anion transporter polypeptide-related protein 1) (OATP-RP1) (OATPRP1) (POAT) (Organic anion-transporting polypeptide E) (OATP-E) (Sodium-independent organic anion transporter E) (Solute carrier family 21 member 12)	SLCO4A1 OATP1 OATP4A1 OATPE SLC21A12	0	8	3	6	0	0.71771	6.48363	3.91473	5.45447	-1.65622
DAB2P_HUMAN	Disabled homolog 2-interacting protein (DAB2 interaction protein) (DAB2-interacting protein) (ASK-interacting protein 1) (AIP-1) (DOC-2/DAB-2 interactive protein)	DAB2IP AF9Q34 AIP1 KIAA1743	15	20	16	14	7	9.3313	19.0039	11.485	1.2308	-1.65467
RAI14_HUMAN	Ankycorbin (Ankyrin repeat and coiled-coil structure-containing protein) (Novel retinal pigment epithelial cell protein) (Retinoic acid-induced protein 14)	RAI14 KIAA1334 NORPEG	3	11	4	6	2	2.44027	8.37915	5.07102	2.07806	-1.65236
TRI18_HUMAN	E3 ubiquitin-protein ligase Midline-1 (EC 6.3.2.-) (Midin) (Putative transcription factor XPRF) (RING finger protein 59) (RING finger protein Midline-1) (Tripartite motif-containing protein 18)	MID1 FXY RNF59 TRIM18 XPRF	17	30	16	15	11	10.4799	23.4957	14.2386	1.35865	-1.65015
NF1_HUMAN	Neurofibromin (Neurofibromatosis-related protein NF-1) [Cleaved into: Neurofibromin truncated]	NF1	131	134	101	91	51	76.01	116.97	70.8874	-1.07226	-1.65009
A0A0D9SEY1_HUMAN	Mitogen-activated protein kinase kinase kinase kinase 4 (Mitogen-activated protein kinase kinase kinase kinase 4, isoform CRA_a)	MAP4K4 hCG_1640439	132	95	67	57	39	76.5853	80.7223	48.9453	-1.56471	-1.64924
MRCKB_HUMAN	Serine/threonine-protein kinase MRCK beta (EC 2.7.11.1) (CDC42-binding protein kinase beta) (CDC42BP-beta) (DMPK-like beta) (Myotonic dystrophy kinase-related CDC42-binding kinase beta) (MRCK beta) (Myotonic dystrophy protein kinase-like beta)	CDC42BPB KIAA1124	44	123	103	74	60	25.9899	113.117	68.6005	2.63951	-1.64893
FMNL1_HUMAN	Formin-like protein 1 (CLL-associated antigen KW-13) (Leukocyte formin)	FMNL1 C17orf1 C17orf1B FMNL FRL1	63	72	47	54	19	36.9081	59.3899	36.0499	-1.02381	-1.64744
GSTO1_HUMAN	Glutathione S-transferase omega-1 (GSTO-1) (EC 2.5.1.18) (Glutathione S-transferase omega 1-1) (GSTO 1-1) (Glutathione-dependent dehydroascorbate reductase) (EC 1.8.5.1) (Monomethylarsonic acid reductase) (MMA(V) reductase) (EC 1.20.4.2) (S-(Phenacyl)glutathione reductase) (SPG-R)	GSTO1 GSTTLP28	34	35	37	21	21	20.2447	37.2679	22.6654	1.11957	-1.64426
GRB2_HUMAN	Growth factor receptor-bound protein 2 (Adapter protein GRB2) (Protein Ash) (SH2/SH3 adapter GRB2)	GRB2 ASH	29	46	41	31	21	17.3724	44.4069	27.0707	1.55825	-1.6404
A0A0C4DFT3_HUMAN	Disks large homolog 1	DLG1	179	87	57	53	33	103.636	71.629	43.7093	-2.37102	-1.63876
LAMP1_HUMAN	Lysosome-associated membrane glycoprotein 1 (LAMP-1) (Lysosome-associated membrane protein 1) (CD107 antigen-like family member A) (CD antigen CD107a)	LAMP1	11	12	10	10	3	7.03415	12.1194	7.41057	1.05351	-1.63542
ENOPH_HUMAN	Enolase-phosphatase E1 (EC 3.1.3.77) (2,3-diketo-5-methylthio-1-phosphopentane phosphatase) (MASA homolog)	ENOPH1 MASA MSTP145	5	14	11	16	0	3.58869	13.5661	8.31849	2.31797	-1.63084
CASP6_HUMAN	Caspase-6 (CASP-6) (EC 3.4.22.59) (Apoptotic protease Mch-2) [Cleaved into: Caspase-6 subunit p18; Caspase-6 subunit p11]	CASP6 MCH2	3	9	2	6	0	2.44027	6.38417	3.91473	1.60422	-1.63081
F5H008_HUMAN	Vacuolar protein sorting-associated protein 33B	VPS33B	0	9	2	6	0	0.71771	6.38417	3.91473	5.45447	-1.63081
PACN3_HUMAN	Protein kinase C and casein kinase substrate in neurons protein 3 (SH3 domain-containing protein 6511)	PACSIN3	138	65	50	37	31	80.0375	57.89	35.5003	-2.25456	-1.63069
ANXA1_HUMAN	Annexin A1 (Annexin I) (Annexin-1) (Calpactin II) (Calpactin-2) (Chromobindin-9) (Lipocortin I) (Phospholipase A2 inhibitory protein) (p35)	ANXA1 ANX1 LPC1	15	19	19	20	4	9.3313	20.2009	12.3929	1.3281	-1.63003
RAC2_HUMAN	Ras-related C3 botulinum toxin substrate 2 (GX) (Small G protein) (p21-Rac2)	RAC2	17	0	25	18	0	10.4799	14.9623	9.19936	-1.1392	-1.62645
CCNY_HUMAN	Cyclin-Y (Cyc-Y) (Cyclin box protein 1) (Cyclin fold protein 1) (cyclin-X)	CCNY C10orf9 CBCP1 CFP1	34	36	29	24	15	20.2447	33.3255	20.5162	1.01341	-1.62435
ANXA2_HUMAN	Annexin A2 (Annexin II) (Annexin-2) (Calpactin I heavy chain) (Calpactin-1 heavy chain) (Chromobindin-8) (Lipocortin II) (Placental anticoagulant protein IV) (PAP-IV) (Protein I) (p36)	ANXA2 ANX2 ANX2L4 CAL1H LPC2D	496	390	316	214	208	286.593	351.25	216.364	-1.32459	-1.62342
CHSP1_HUMAN	Calcium-regulated heat-stable protein 1 (Calcium-regulated heat-stable protein of 24 kDa) (CRHSP-24)	CARHSP1	3	8	7	4	4	2.44027	8.67766	5.34675	2.19105	-1.62298
TXNL1_HUMAN	Thioredoxin-like protein 1 (32 kDa thioredoxin-related protein)	TXNL1 TRP32 TXL TXNL	0	6	7	8	0	0.71771	7.77968	4.7954	6.68152	-1.62232
HOME1_HUMAN	Homer protein homolog 1 (Homer-1)	HOMER1 SYN47	9	5	0	2	0	5.88563	3.49134	2.15351	-2.73304	-1.62123
PSB7_HUMAN	Proteasome subunit beta type-7 (EC 3.4.25.1) (Macropain chain Z) (Multicatalytic endopeptidase complex chain Z) (Proteasome subunit Z)	PSMB7 Z	0	5	0	2	0	0.71771	3.49134	2.15351	3.00053	-1.62123
TMEM2_HUMAN	Transmembrane protein 2	TMEM2 KIAA1412	41	62	48	42	25	24.2662	55.4427	34.2319	1.41068	-1.61962
ARPC3_HUMAN	Actin-related protein 2/3 complex subunit 3 (Arp2/3 complex 21 kDa subunit) (p21-ARC)	ARPC3 ARC21	118	61	40	34	26	68.5315	50.6001	31.2852	-2.19054	-1.61738
EPHB2_HUMAN	Ephrin type-B receptor 2 (EC 2.7.10.1) (Developmentally-regulated Eph-related tyrosine kinase) (ELK-related tyrosine kinase) (EPH tyrosine kinase 3) (EPH-like kinase 5) (EK5) (hEK5) (Renal carcinoma antigen NY-REN-47) (Tyrosine-protein kinase TYRO5) (Tyrosine-protein kinase receptor EPH-3)	EPHB2 DRT EPHT3 EPTH3 ERK HEK5 TYRO5	123	95	84	71	40	71.4076	90.0662	55.6971	-1.28207	-1.61707
ACTG_HUMAN	Actin, cytoplasmic 2 (Gamma-actin) [Cleaved into: Actin, cytoplasmic 2, N-terminally processed]	ACTG1 ACTG	5784	1620	1400	1155	731	3475.61	1526.71	944.195	-3.68103	-1.61694
DCNL3_HUMAN	DCN1-like protein 3 (DCUN1 domain-containing protein 3) (Defective in cullin neddylation protein 1-like protein 3) (Squamous cell carcinoma-related oncogene 3)	DCUN1D3 SCCRO3	18	41	23	28	11	11.0543	32.2791	19.9649	1.80608	-1.6168
PTK7_HUMAN	Inactive tyrosine-protein kinase 7 (Colon carcinoma kinase 4) (CCK-4) (Protein-tyrosine kinase 7) (Pseudo tyrosine kinase receptor 7) (Tyrosine-protein kinase-like 7)	PTK7 CCK4	99	71	49	37	34	57.604	60.0386	37.2364	-1.54698	-1.61236
F8WA39_HUMAN	Myotubularin-related protein 1	MTMR1	57	33	25	22	13	33.4599	29.7822	18.4784	-1.81076	-1.61173
NEP_HUMAN	Neprilysin (EC 3.4.24.11) (Atriopeptidase) (Common acute lymphocytic leukemia antigen) (CALLA) (Enkephalinase) (Neutral endopeptidase 24.11) (NEP) (Neutral endopeptidase) (Skin fibroblast elastase) (SFE) (CD antigen CD10)	MME EPN	61	63	43	34	29	35.7587	53.1465	33.0211	-1.0829	-1.60947
PIP_HUMAN	Prolactin-inducible protein (Gross cystic disease fluid protein 15) (GCDFP-15) (Prolactin-induced protein) (Secretory actin-binding protein) (SABP) (gp17)	PIP GCDFP15 GPIP4	0	7	17	6	8	0.71771	13.7149	8.54032	11.8994	-1.60589
J3KQA0_HUMAN	Synaptotagmin I, isoform CRA_b (Synaptotagmin-1)	SYT1 hCG_2016754	95	50	41	31	24	55.3039	46.2046	28.8063	-1.91986	-1.60398
GLNA_HUMAN	Glutamine synthetase (GS) (EC 6.3.1.2) (Glutamate decarboxylase) (EC 4.1.1.15) (Glutamate--ammonia ligase)	GLUL GLNS	9	12	13	14	2	5.88563	13.7652	8.59394	1.46016	-1.60174
SRP14_HUMAN	Signal recognition particle 14 kDa protein (SRP14) (18 kDa Alu RNA-binding protein)	SRP14	6	7	6	8	0	4.16291	7.68014	4.7954	1.15193	-1.60156
FCL_HUMAN	GDP-L-fucose synthase (EC 1.1.1.271) (GDP-4-keto-6-deoxy-D-mannose-3,5-epimerase-4-reductase) (Protein FX) (Red cell NADP(H)-binding protein) (Short-chain dehydrogenase/reductase family 4E member 1)	TSTA3 SDR4E1	3	12	12	8	6	2.44027	13.2166	8.26449	3.38671	-1.59921
RTKN_HUMAN	Rhotekin	RTKN RTKN1	32	36	23	24	12	19.0958	30.0325	18.7811	-1.01676	-1.59908
MOB2_HUMAN	MOB kinase activator 2 (HCCA2) (Mob2 homolog) (Mps one binder kinase activator-like 2)	MOB2 HCCA2	0	0	4	2	0	0.71771	3.44048	2.15351	3.00053	-1.59762
CAB39_HUMAN	Calcium-binding protein 39 (MO25alpha) (Protein Mo25)	CAB39 MO25 CGI-66	127	86	47	59	24	73.7087	65.6865	41.1467	-1.79137	-1.5964
CDCP1_HUMAN	CUB domain-containing protein 1 (Membrane glycoprotein gp140) (Subtractive immunization M plus HEp3-associated 135 kDa protein) (SIMA135) (Transmembrane and associated with src kinases) (CD antigen CD318)	CDCP1 TRASK UNQ2486/PRO5773	179	109	88	69	52	103.636	98.5656	61.7625	-1.67797	-1.59588
NADC_HUMAN	Nicotinate-nucleotide pyrophosphorylase [carboxylating] (EC 2.4.2.19) (Quinolinate phosphoribosyltransferase [decarboxylating]) (QAPRTase) (QPRTase)	QPRT	3	13	12	10	5	2.44027	13.6657	8.56697	3.51066	-1.59516
A0A0A0MQT0_HUMAN	Retinol binding protein 1, cellular (Retinol-binding protein 1)	RBP1 hCG_16055	61	57	42	34	26	35.7587	49.9001	31.2852	-1.14299	-1.59501
MCA3_HUMAN	Eukaryotic translation elongation factor 1 epsilon-1 (Aminoacyl tRNA synthetase complex-interacting multifunctional protein 3) (Elongation factor p18) (Multisynthase complex auxiliary component p18)	EEF1E1 AIMP3 P18	7	5	5	6	0	4.73714	6.23367	3.91473	-1.21008	-1.59236
FMNL2_HUMAN	Formin-like protein 2 (Formin homology 2 domain-containing protein 2)	FMNL2 FHOD2 KIAA1902	89	127	123	107	53	51.854	125.923	79.1061	1.52555	-1.59182
C9J6P4_HUMAN	Zinc finger CCCH-type antiviral protein 1	ZC3HAV1	106	110	71	87	29	61.6295	89.6707	56.3882	-1.09295	-1.59024
A6NIW2_HUMAN	Dedicator of cytokinesis protein 11	DOCK11	30	35	27	32	8	17.9469	31.7785	19.9923	1.11397	-1.58954
CTL1_HUMAN	Choline transporter-like protein 1 (CDw92) (Solute carrier family 44 member 1) (CD antigen CD92)	SLC44A1 CD92 CDW92 CTL1	49	47	39	36	18	28.8628	43.7582	27.5383	-1.0481	-1.58899
ASAP2_HUMAN	Arf-GAP with SH3 domain, ANK repeat and PH domain-containing protein 2 (Development and differentiation-enhancing factor 2) (Paxillin-associated protein with ARF GAP activity 3) (PAG3) (Pyk2 C-terminus-associated protein) (PAP)	ASAP2 DDEF2 KIAA0400	12	17	13	20	0	7.60843	16.0106	10.0803	1.32488	-1.58831
LRC57_HUMAN	Leucine-rich repeat-containing protein 57	LRRC57	28	27	24	18	13	16.798	26.538	16.7165	-1.00487	-1.58753
TPPC4_HUMAN	Trafficking protein particle complex subunit 4 (Hematopoietic stem/progenitor cell protein 172) (Synbindin) (TRS23 homolog)	TRAPPC4 SBDN CGI-104 HSPC172 PTD009	0	11	5	6	3	0.71771	8.92765	5.64919	7.87113	-1.58034
MET_HUMAN	Hepatocyte growth factor receptor (HGF receptor) (EC 2.7.10.1) (HGF/SF receptor) (Proto-oncogene c-Met) (Scatter factor receptor) (SF receptor) (Tyrosine-protein kinase Met)	MET	167	105	89	87	38	96.7275	97.3151	61.5967	-1.57034	-1.57988
F8VVA7_HUMAN	Coatomer subunit zeta-1	COPZ1	11	0	9	6	0	7.03415	6.18313	3.91473	-1.79684	-1.57946
ITPA_HUMAN	Inosine triphosphate pyrophosphatase (ITPase) (Inosine triphosphatase) (EC 3.6.1.9) (Non-canonical purine NTP pyrophosphatase) (Non-standard purine NTP pyrophosphatase) (Nucleoside-triphosphate diphosphatase) (Nucleoside-triphosphate pyrophosphatase) (NTPase) (Putative oncogene protein hlc14-06-p)	ITPA C20orf37 My049 OK/SW-cl.9	28	17	8	7	7	16.798	13.2676	8.40239	-1.9992	-1.57903
PARVB_HUMAN	Beta-parvin (Affixin)	PARVB CGI-56	18	23	19	13	12	11.0543	21.9974	13.9361	1.2607	-1.57845
KPCD_HUMAN	Protein kinase C delta type (EC 2.7.11.13) (Tyrosine-protein kinase PRKCD) (EC 2.7.10.2) (nPKC-delta) [Cleaved into: Protein kinase C delta type regulatory subunit; Protein kinase C delta type catalytic subunit (Sphingosine-dependent protein kinase-1) (SDK1)]	PRKCD	8	17	8	11	4	5.31138	13.2676	8.42913	1.58699	-1.57402
CD4_HUMAN	T-cell surface glycoprotein CD4 (T-cell surface antigen T4/Leu-3) (CD antigen CD4)	CD4	19	33	26	33	6	11.6286	30.3311	19.2763	1.65767	-1.57349
ITB1_HUMAN	Integrin beta-1 (Fibronectin receptor subunit beta) (Glycoprotein IIa) (GPIIA) (VLA-4 subunit beta) (CD antigen CD29)	ITGB1 FNRB MDF2 MSK12	163	71	61	45	37	94.425	66.6303	42.4982	-2.22186	-1.56784
CFA20_HUMAN	Cilia- and flagella-associated protein 20 (Basal body up-regulated protein 22) (Transcription factor IIB)	CFAP20 BUG22 C16orf80	0	6	4	6	0	0.71771	6.13414	3.91473	5.45447	-1.56694
F8VV56_HUMAN	CD63 antigen	CD63	35	20	14	10	10	20.8192	17.9066	11.4583	-1.81695	-1.56276
RTN4_HUMAN	Reticulon-4 (Foocen) (Neurite outgrowth inhibitor) (Nogo protein) (Neuroendocrine-specific protein) (NSP) (Neuroendocrine-specific protein C homolog) (RTN-x) (Reticulon-5)	RTN4 KIAA0886 NOGO My043 SP1507	5	26	20	24	6	3.58869	23.8937	15.3113	4.26655	-1.56052
PPCS_HUMAN	Phosphopantothenate--cysteine ligase (EC 6.3.2.5) (Phosphopantothenoylcysteine synthetase) (PPC synthetase)	PPCS COAB	0	2	3	0	2	0.71771	3.78984	2.42926	3.38473	-1.56008
ASPC1_HUMAN	Tether containing UBX domain for GLUT4 (Alveolar soft part sarcoma chromosomal region candidate gene 1 protein) (Alveolar soft part sarcoma locus) (Renal papillary cell carcinoma protein 17) (UBX domain-containing protein 9)	ASPSCR1 ASPL RCC17 TUG UBXD9 UBXN9	0	16	2	11	0	0.71771	9.52749	6.11648	8.52221	-1.55768
SWP70_HUMAN	Switch-associated protein 70 (SWAP-70)	SWAP70 KIAA0640 HSPC321	5	5	6	7	0	3.58869	6.78218	4.35506	1.21355	-1.55731
CRKL_HUMAN	Crk-like protein	CRKL	26	24	19	22	6	15.6492	22.4466	14.4303	-1.08447	-1.55552
TSN15_HUMAN	Tetraspanin-15 (Tspan-15) (Tetraspan NET-7) (Transmembrane 4 superfamily member 15)	TSPAN15 NET7 TM4SF15 UNQ677/PRO1311	28	23	18	14	11	16.798	21.4487	13.7981	-1.21741	-1.55446
PTPA_HUMAN	Serine/threonine-protein phosphatase 2A activator (EC 5.2.1.8) (PP2A, subunit B', PR53 isoform) (Phosphotyrosyl phosphatase activator) (PTPA) (Serine/threonine-protein phosphatase 2A regulatory subunit 4) (Serine/threonine-protein phosphatase 2A regulatory subunit B')	PPP2R4 PTPA	7	27	25	17	15	4.73714	27.0868	17.4328	3.68004	-1.55378
UBTD1_HUMAN	Ubiquitin domain-containing protein 1	UBTD1	12	0	10	7	0	7.60843	6.73171	4.35506	-1.74703	-1.54572
IF1AX_HUMAN	Eukaryotic translation initiation factor 1A, X-chromosomal (eIF-1A X isoform) (Eukaryotic translation initiation factor 4C) (eIF-4C)	EIF1AX EIF1A EIF4C	7	4	3	4	0	4.73714	4.68773	3.0341	-1.5613	-1.54502
A0A0A0MTL6_HUMAN	Protein FAM65A	FAM65A	171	136	126	88	78	99.0301	131.627	85.2044	-1.16227	-1.54484
E41LB_HUMAN	Band 4.1-like protein 4B (FERM-containing protein CG1) (Protein EHM2)	EPB41L4B EHM2 LULU2	17	46	20	31	11	10.4799	32.8797	21.2866	2.03117	-1.54462
RB22A_HUMAN	Ras-related protein Rab-22A (Rab-22)	RAB22A RAB22	31	30	21	20	12	18.5213	26.2393	17.0191	-1.08827	-1.54176
AFAD_HUMAN	Afadin (ALL1-fused gene from chromosome 6 protein) (Protein AF-6) (Afadin adherens junction formation factor)	AFDN AF6 MLLT4	181	158	155	120	83	104.787	157.508	102.225	-1.02506	-1.5408
KEAP1_HUMAN	Kelch-like ECH-associated protein 1 (Cytosolic inhibitor of Nrf2) (INrf2) (Kelch-like protein 19)	KEAP1 INRF2 KIAA0132 KLHL19	14	51	43	36	24	8.757	47.7523	31.0093	3.54109	-1.53993
RHG05_HUMAN	Rho GTPase-activating protein 5 (Rho-type GTPase-activating protein 5) (p190-B)	ARHGAP5 RHOGAP5	17	31	12	24	4	10.4799	21.7503	14.1549	1.35067	-1.53659
E41L5_HUMAN	Band 4.1-like protein 5	EPB41L5 KIAA1548	25	44	27	33	13	15.0748	35.8225	23.3244	1.54725	-1.53584
AT1B3_HUMAN	Sodium/potassium-transporting ATPase subunit beta-3 (Sodium/potassium-dependent ATPase subunit beta-3) (ATPB-3) (CD antigen CD298)	ATP1B3	131	64	61	45	35	76.01	63.4828	41.3407	-1.83863	-1.5356
ENOG_HUMAN	Gamma-enolase (EC 4.2.1.11) (2-phospho-D-glycerate hydro-lyase) (Enolase 2) (Neural enolase) (Neuron-specific enolase) (NSE)	ENO2	111	98	52	63	33	64.5052	73.8314	48.118	-1.34056	-1.53438
RICTR_HUMAN	Rapamycin-insensitive companion of mTOR (AVO3 homolog) (hAVO3)	RICTOR KIAA1999	33	65	39	45	22	19.6702	51.8494	33.8184	1.71927	-1.53317
ABHEB_HUMAN	Protein ABHD14B (EC 3.-.-.-) (Alpha/beta hydrolase domain-containing protein 14B) (Abhydrolase domain-containing protein 14B) (CCG1-interacting factor B)	ABHD14B CIB	22	15	13	13	5	13.3517	15.1124	9.88811	-1.35027	-1.52834
PIPNA_HUMAN	Phosphatidylinositol transfer protein alpha isoform (PI-TP-alpha) (PtdIns transfer protein alpha) (PtdInsTP alpha)	PITPNA PITPN	9	27	0	17	0	5.88563	13.3712	8.75892	1.48819	-1.52658
1433E_HUMAN	14-3-3 protein epsilon (14-3-3E)	YWHAE	485	246	199	170	119	280.23	221.46	145.191	-1.93008	-1.5253
PERF_HUMAN	Perforin-1 (P1) (Cytolysin) (Lymphocyte pore-forming protein) (PFP)	PRF1 PFP	0	6	6	0	6	0.71771	7.23115	4.74206	6.6072	-1.5249
PPIB_HUMAN	Peptidyl-prolyl cis-trans isomerase B (PPIase B) (EC 5.2.1.8) (CYP-S1) (Cyclophilin B) (Rotamase B) (S-cyclophilin) (SCYLP)	PPIB CYPB	27	43	35	34	17	16.2236	39.7645	26.0786	1.60745	-1.52479
GBB1_HUMAN	Guanine nucleotide-binding protein G(I)/G(S)/G(T) subunit beta-1 (Transducin beta chain 1)	GNB1	409	136	92	76	68	236.292	112.921	74.1168	-3.18811	-1.52356
SIPA1_HUMAN	Signal-induced proliferation-associated protein 1 (Sipa-1) (GTPase-activating protein Spa-1) (p130 SPA-1)	SIPA1 SPA1	14	17	10	12	5	8.757	14.3648	9.44772	1.07888	-1.52045
F8WD26_HUMAN	LIM domain only protein 7	LMO7	120	172	139	155	56	69.6819	155.005	102.041	1.46439	-1.51904
FMNL3_HUMAN	Formin-like protein 3 (Formin homology 2 domain-containing protein 3) (WW domain-binding protein 3) (WBP-3)	FMNL3 FHOD3 FRL2 KIAA2014 WBP3	44	63	61	56	27	25.9899	63.0332	41.5598	1.59908	-1.51669
CDK16_HUMAN	Cyclin-dependent kinase 16 (EC 2.7.11.22) (Cell division protein kinase 16) (PCTAIRE-motif protein kinase 1) (Serine/threonine-protein kinase PCTAIRE-1)	CDK16 PCTAIRE1 PCTK1	15	56	54	39	32	9.3313	56.0409	36.9603	3.96089	-1.51625
E9PGT1_HUMAN	Translin	TSN	9	9	12	11	3	5.88563	11.8696	7.85094	1.33392	-1.51186
A6NMH8_HUMAN	Tetraspanin	CD81	121	17	9	10	6	70.2571	13.8162	9.1452	-7.68241	-1.51076
EPS8_HUMAN	Epidermal growth factor receptor kinase substrate 8	EPS8	194	180	138	122	86	112.273	158.061	104.847	-1.07083	-1.50754
NDRG1_HUMAN	Protein NDRG1 (Differentiation-related gene 1 protein) (DRG-1) (N-myc downstream-regulated gene 1 protein) (Nickel-specific induction protein Cap43) (Reducing agents and tunicamycin-responsive protein) (RTP) (Rit42)	NDRG1 CAP43 DRG1 RTP	30	54	29	32	21	17.9469	41.4146	27.5113	1.53293	-1.50537
MTMR5_HUMAN	Myotubularin-related protein 5 (SET-binding factor 1) (Sbf1)	SBF1 MTMR5	129	112	85	98	36	74.8593	98.2664	65.2925	-1.14652	-1.50502
GTR3_HUMAN	Solute carrier family 2, facilitated glucose transporter member 3 (Glucose transporter type 3, brain) (GLUT-3)	SLC2A3 GLUT3	205	41	42	34	21	118.608	42.7091	28.3925	-4.17745	-1.50424
RLGPB_HUMAN	Ral GTPase-activating protein subunit beta (p170)	RALGAPB KIAA1219	20	33	17	21	11	12.2029	25.3921	16.8812	1.38337	-1.50416
EEPD1_HUMAN	Endonuclease/exonuclease/phosphatase family domain-containing protein 1	EEPD1 KIAA1706	19	79	67	56	40	11.6286	73.5248	49.0833	4.22091	-1.49796
LRC59_HUMAN	Leucine-rich repeat-containing protein 59 (Ribosome-binding protein p34) (p34)	LRRC59 PRO1855	0	0	6	4	0	0.71771	4.5375	3.0341	4.22747	-1.4955
CMIP_HUMAN	C-Maf-inducing protein (c-Mip) (Truncated c-Maf-inducing protein) (Tc-Mip)	CMIP KIAA1694 TCMIP	60	57	42	44	22	35.184	49.9001	33.3777	-1.05412	-1.49501
ASAP1_HUMAN	Arf-GAP with SH3 domain, ANK repeat and PH domain-containing protein 1 (130 kDa phosphatidylinositol 4,5-bisphosphate-dependent ARF1 GTPase-activating protein) (ADP-ribosylation factor-directed GTPase-activating protein 1) (ARF GTPase-activating protein 1) (Development and differentiation-enhancing factor 1) (DEF-1) (Differentiation-enhancing factor 1) (PIP2-dependent ARF1 GAP)	ASAP1 DDEF1 KIAA1249	13	21	25	25	7	8.18271	24.3918	16.3301	1.99568	-1.49367
Q5JPT2_HUMAN	SH3 domain-containing kinase-binding protein 1 (Fragment)	SH3KBP1	10	22	19	22	6	6.45989	21.5483	14.4303	2.23384	-1.49326
NAGK_HUMAN	N-acetyl-D-glucosamine kinase (N-acetylglucosamine kinase) (EC 2.7.1.59) (GlcNAc kinase)	NAGK	5	21	11	16	5	3.58869	16.7098	11.2094	3.12352	-1.4907
RGPA2_HUMAN	Ral GTPase-activating protein subunit alpha-2 (250 kDa substrate of Akt) (AS250) (p220)	RALGAPA2 C20orf74 KIAA1272	8	28	19	17	13	5.31138	24.2434	16.2761	3.06438	-1.48951
EFHD2_HUMAN	EF-hand domain-containing protein D2 (Swiprosin-1)	EFHD2 SWS1	57	52	38	35	24	33.4599	45.4563	30.5687	-1.09458	-1.48702
CSRP1_HUMAN	Cysteine and glycine-rich protein 1 (Cysteine-rich protein 1) (CRP) (CRP1) (Epididymis luminal protein 141) (HEL-141)	CSRP1 CSRP CYRP	34	27	20	12	17	20.2447	24.3429	16.3876	-1.23537	-1.48544
STXB2_HUMAN	Syntaxin-binding protein 2 (Protein unc-18 homolog 2) (Unc18-2) (Protein unc-18 homolog B) (Unc-18B)	STXBP2 UNC18B	78	56	48	41	28	45.53	52.7455	35.527	-1.28156	-1.48466
ARL8A_HUMAN	ADP-ribosylation factor-like protein 8A (ADP-ribosylation factor-like protein 10B) (Novel small G protein indispensable for equal chromosome segregation 2)	ARL8A ARL10B GIE2	0	14	11	10	6	0.71771	13.5661	9.1452	12.7422	-1.48341
FPPS_HUMAN	Farnesyl pyrophosphate synthase (FPP synthase) (FPS) (EC 2.5.1.10) ((2E,6E)-farnesyl diphosphate synthase) (Dimethylallyltranstransferase) (EC 2.5.1.1) (Farnesyl diphosphate synthase) (Geranyltranstransferase)	FDPS FPS KIAA1293	35	28	22	21	12	20.8192	25.8896	17.4596	-1.19242	-1.48283
NT5C_HUMAN	5'(3')-deoxyribonucleotidase, cytosolic type (EC 3.1.3.-) (Cytosolic 5',3'-pyrimidine nucleotidase) (Deoxy-5'-nucleotidase 1) (dNT-1)	NT5C DNT1 UMPH2	7	9	8	8	3	4.73714	9.67521	6.52986	1.37844	-1.48169
EPHB3_HUMAN	Ephrin type-B receptor 3 (EC 2.7.10.1) (EPH-like tyrosine kinase 2) (EPH-like kinase 2) (Embryonic kinase 2) (EK2) (hEK2) (Tyrosine-protein kinase TYRO6)	EPHB3 ETK2 HEK2 TYRO6	63	72	51	60	24	36.9081	61.5867	41.5875	1.12679	-1.48089
MCTS1_HUMAN	Malignant T-cell-amplified sequence 1 (MCT-1) (Multiple copies T-cell malignancies)	MCTS1 MCT1	33	26	22	21	11	19.6702	24.9912	16.8812	-1.16521	-1.48041
C9JME2_HUMAN	FERM, RhoGEF and pleckstrin domain-containing protein 1	FARP1	142	93	80	82	37	82.3391	86.9674	58.8122	-1.40003	-1.47873
SCYL2_HUMAN	SCY1-like protein 2 (Coated vesicle-associated kinase of 104 kDa)	SCYL2 CVAK104 KIAA1360	0	5	3	5	0	0.71771	5.13669	3.47441	4.84096	-1.47844
ADA17_HUMAN	Disintegrin and metalloproteinase domain-containing protein 17 (ADAM 17) (EC 3.4.24.86) (Snake venom-like protease) (TNF-alpha convertase) (TNF-alpha-converting enzyme) (CD antigen CD156b)	ADAM17 CSVP TACE	23	15	18	18	5	13.926	17.8558	12.0902	-1.15184	-1.47688
RHG35_HUMAN	Rho GTPase-activating protein 35 (Glucocorticoid receptor DNA-binding factor 1) (Glucocorticoid receptor repression factor 1) (GRF-1) (Rho GAP p190A) (p190-A)	ARHGAP35 GRF1 GRLF1 KIAA1722 P190A p190ARHOGAP	6	31	28	27	13	4.16291	30.5303	20.681	4.96792	-1.47625
GNAQ_HUMAN	Guanine nucleotide-binding protein G(q) subunit alpha (Guanine nucleotide-binding protein alpha-q)	GNAQ GAQ	89	90	76	65	46	51.854	83.419	56.5246	1.09007	-1.4758
P4HA1_HUMAN	Prolyl 4-hydroxylase subunit alpha-1 (4-PH alpha-1) (EC 1.14.11.2) (Procollagen-proline,2-oxoglutarate-4-dioxygenase subunit alpha-1)	P4HA1 P4HA	0	15	14	16	4	0.71771	15.6611	10.6311	14.8126	-1.47313
B5MCA4_HUMAN	Epithelial cell adhesion molecule	EPCAM	165	45	45	42	20	95.5762	46.154	31.3392	-3.04973	-1.47272
ALDOC_HUMAN	Fructose-bisphosphate aldolase C (EC 4.1.2.13) (Brain-type aldolase)	ALDOC ALDC	81	69	44	46	29	47.2546	56.3934	38.3092	-1.23351	-1.47206
Q5JUW8_HUMAN	Discs, large homolog 3 (Neuroendocrine-dlg, Drosophila), isoform CRA_b (Disks large homolog 3)	DLG3 hCG_15353	94	53	44	35	29	54.7289	49.2003	33.4617	-1.63557	-1.47035
SYPL1_HUMAN	Synaptophysin-like protein 1 (Pantophysin)	SYPL1 SYPL	44	23	17	15	11	25.9899	20.9	14.2386	-1.82532	-1.46785
DCBD2_HUMAN	Discoidin, CUB and LCCL domain-containing protein 2 (CUB, LCCL and coagulation factor V/VIII-homology domains protein 1) (Endothelial and smooth muscle cell-derived neuropilin-like protein)	DCBLD2 CLCP1 ESDN	112	34	29	25	17	65.0803	32.4269	22.1135	-2.94301	-1.46639
PTGR2_HUMAN	Prostaglandin reductase 2 (PRG-2) (EC 1.3.1.48) (15-oxoprostaglandin 13-reductase) (Zinc-binding alcohol dehydrogenase domain-containing protein 1)	PTGR2 ZADH1	0	8	0	2	2	0.71771	4.83828	3.3098	4.61162	-1.4618
APT_HUMAN	Adenine phosphoribosyltransferase (APRT) (EC 2.4.2.7)	APRT	38	36	26	24	17	22.5427	31.6789	21.673	-1.04013	-1.46168
CNN3_HUMAN	Calponin-3 (Calponin, acidic isoform)	CNN3	50	41	37	29	23	29.4374	39.9638	27.3466	-1.07646	-1.46138
RHOG_HUMAN	Rho-related GTP-binding protein RhoG	RHOG ARHG	99	43	31	24	24	57.604	37.5687	25.7225	-2.23944	-1.46054
GBB2_HUMAN	Guanine nucleotide-binding protein G(I)/G(S)/G(T) subunit beta-2 (G protein subunit beta-2) (Transducin beta chain 2)	GNB2	423	149	113	100	76	244.382	130.329	89.3402	-2.73541	-1.45879
A0A0A6YYG9_HUMAN	Protein ARPC4-TTLL3	ARPC4-TTLL3	134	58	45	40	29	77.736	51.997	35.6649	-2.17962	-1.45793
CLD4_HUMAN	Claudin-4 (Clostridium perfringens enterotoxin receptor) (CPE-R) (CPE-receptor) (Williams-Beuren syndrome chromosomal region 8 protein)	CLDN4 CPER CPETR1 WBSCR8	38	29	13	16	11	22.5427	21.4005	14.679	-1.53571	-1.4579
S29A2_HUMAN	Equilibrative nucleoside transporter 2 (36 kDa nucleolar protein HNP36) (Delayed-early response protein 12) (Equilibrative nitrobenzylmercaptopurine riboside-insensitive nucleoside transporter) (Equilibrative NBMPR-insensitive nucleoside transporter) (Hydrophobic nucleolar protein, 36 kDa) (Nucleoside transporter, ei-type) (Solute carrier family 29 member 2)	SLC29A2 DER12 ENT2 HNP36	15	12	10	16	0	9.3313	12.1194	8.31849	-1.12176	-1.45693
ARL2_HUMAN	ADP-ribosylation factor-like protein 2	ARL2	0	5	9	5	4	0.71771	8.42782	5.78706	8.06323	-1.45632
CYFP2_HUMAN	Cytoplasmic FMR1-interacting protein 2 (p53-inducible protein 121)	CYFIP2 KIAA1168 PIR121	191	177	135	138	77	110.545	155.057	106.697	-1.03607	-1.45325
RAB14_HUMAN	Ras-related protein Rab-14	RAB14	108	99	72	66	49	62.7798	85.2699	58.7025	-1.06946	-1.45258
BPNT1_HUMAN	3'(2'),5'-bisphosphate nucleotidase 1 (EC 3.1.3.7) (Bisphosphate 3'-nucleotidase 1) (PAP-inositol 1,4-phosphatase) (PIP)	BPNT1	14	21	26	23	10	8.757	24.9407	17.1839	1.9623	-1.4514
DOCK5_HUMAN	Dedicator of cytokinesis protein 5	DOCK5	21	54	44	50	19	12.7773	49.6498	34.2867	2.68341	-1.44808
AF1L2_HUMAN	Actin filament-associated protein 1-like 2 (AFAP1-like protein 2)	AFAP1L2 KIAA1914 XB130	3	10	8	13	0	2.44027	10.1242	6.99725	2.86741	-1.44689
PGM2L_HUMAN	Glucose 1,6-bisphosphate synthase (EC 2.7.1.106) (PMMLP) (Phosphoglucomutase-2-like 1)	PGM2L1 BM32A	0	3	4	2	2	0.71771	4.78726	3.3098	4.61162	-1.44639
ACTB_HUMAN	Actin, cytoplasmic 1 (Beta-actin) [Cleaved into: Actin, cytoplasmic 1, N-terminally processed]	ACTB	5310	1680	0	1191	0	3178.77	770.895	533.061	-5.96324	-1.44617
PLOD3_HUMAN	Procollagen-lysine,2-oxoglutarate 5-dioxygenase 3 (EC 1.14.11.4) (Lysyl hydroxylase 3) (LH3)	PLOD3	0	7	6	0	7	0.71771	7.68014	5.3203	7.41288	-1.44355
DOCK9_HUMAN	Dedicator of cytokinesis protein 9 (Cdc42 guanine nucleotide exchange factor zizimin-1)	DOCK9 KIAA1058	242	186	151	143	90	139.926	167.926	116.44	-1.2017	-1.44217
MARK3_HUMAN	MAP/microtubule affinity-regulating kinase 3 (EC 2.7.11.1) (C-TAK1) (cTAK1) (Cdc25C-associated protein kinase 1) (ELKL motif kinase 2) (EMK-2) (Protein kinase STK10) (Ser/Thr protein kinase PAR-1) (Par-1a) (Serine/threonine-protein kinase p78)	MARK3 CTAK1 EMK2	40	67	47	53	26	23.6917	57.1416	39.6588	1.67395	-1.44083
TALDO_HUMAN	Transaldolase (EC 2.2.1.2)	TALDO1 TAL TALDO TALDOR	9	28	19	13	17	5.88563	24.2434	16.828	2.85917	-1.44066
CIAO1_HUMAN	Probable cytosolic iron-sulfur protein assembly protein CIAO1 (WD repeat-containing protein 39)	CIAO1 WDR39	0	0	8	6	0	0.71771	5.63457	3.91473	5.45447	-1.43933
RHOA_HUMAN	Transforming protein RhoA (Rho cDNA clone 12) (h12)	RHOA ARH12 ARHA RHO12	134	121	91	81	63	77.736	105.617	73.4256	-1.0587	-1.43842
DEFI6_HUMAN	Differentially expressed in FDCP 6 homolog (DEF-6) (IRF4-binding protein)	DEF6 IBP	4	5	0	0	2	3.01448	3.49134	2.42926	-1.2409	-1.4372
ITCH_HUMAN	E3 ubiquitin-protein ligase Itchy homolog (Itch) (EC 2.3.2.26) (Atrophin-1-interacting protein 4) (AIP4) (HECT-type E3 ubiquitin transferase Itchy homolog) (NFE2-associated polypeptide 1) (NAPP1)	ITCH	37	33	29	24	18	21.9682	31.9777	22.2514	1.0129	-1.43711
PROF1_HUMAN	Profilin-1 (Epididymis tissue protein Li 184a) (Profilin I)	PFN1	310	209	161	152	103	179.135	183.809	127.954	-1.39999	-1.43652
SNX1_HUMAN	Sorting nexin-1	SNX1	0	10	9	14	0	0.71771	10.6728	7.43765	10.363	-1.43497
J3KND3_HUMAN	Myosin light polypeptide 6	MYL6	106	74	62	53	40	61.6295	68.5288	47.7608	-1.29038	-1.43483
AT8B1_HUMAN	Phospholipid-transporting ATPase IC (EC 3.6.3.1) (ATPase class I type 8B member 1) (Familial intrahepatic cholestasis type 1) (P4-ATPase flippase complex alpha subunit ATP8B1)	ATP8B1 ATPIC FIC1 PFIC	0	5	3	0	4	0.71771	5.13669	3.58562	4.99592	-1.43258
THIC_HUMAN	Acetyl-CoA acetyltransferase, cytosolic (EC 2.3.1.9) (Acetyl-CoA transferase-like protein) (Cytosolic acetoacetyl-CoA thiolase)	ACAT2 ACTL	83	32	36	23	23	48.4044	35.371	24.7034	-1.95942	-1.43183
LIN7C_HUMAN	Protein lin-7 homolog C (Lin-7C) (Mammalian lin-seven protein 3) (MALS-3) (Vertebrate lin-7 homolog 3) (Veli-3)	LIN7C MALS3 VELI3	41	35	27	16	24	24.2662	31.7785	22.1987	-1.09314	-1.43155
A0A0A0MTH3_HUMAN	Integrin-linked protein kinase	ILK	83	120	97	93	58	48.4044	108.466	75.8236	1.56646	-1.43051
PTPRA_HUMAN	Receptor-type tyrosine-protein phosphatase alpha (Protein-tyrosine phosphatase alpha) (R-PTP-alpha) (EC 3.1.3.48)	PTPRA PTPA PTPRL2	149	110	85	82	53	86.3673	97.3662	68.0751	-1.26871	-1.43028
ANX11_HUMAN	Annexin A11 (56 kDa autoantigen) (Annexin XI) (Annexin-11) (Calcyclin-associated annexin 50) (CAP-50)	ANXA11 ANX11	118	86	73	61	48	68.5315	79.9707	55.9189	-1.22555	-1.43012
PTPRF_HUMAN	Receptor-type tyrosine-protein phosphatase F (EC 3.1.3.48) (Leukocyte common antigen related) (LAR)	PTPRF LAR	104	66	48	46	32	60.4794	57.2411	40.0452	-1.51028	-1.42941
FBXL8_HUMAN	F-box/LRR-repeat protein 8 (F-box and leucine-rich repeat protein 8) (F-box protein FBL8)	FBXL8 FBL8	0	6	3	6	0	0.71771	5.58566	3.91473	5.45447	-1.42683
B4DDF4_HUMAN	Calponin	CNN2	50	34	30	26	18	29.4374	32.9758	23.1325	-1.27256	-1.42552
LPP_HUMAN	Lipoma-preferred partner (LIM domain-containing preferred translocation partner in lipoma)	LPP	20	28	18	27	6	12.2029	23.6946	16.6329	1.36302	-1.42456
SNX5_HUMAN	Sorting nexin-5	SNX5	5	14	9	17	0	3.58869	12.4689	8.75892	2.4407	-1.42357
Q5HYB6_HUMAN	Epididymis luminal protein 189 (Putative uncharacterized protein DKFZp686J1372) (Tropomyosin alpha-3 chain)	DKFZp686J1372 HEL-189 TPM3	63	107	84	60	68	36.9081	95.4662	67.0613	1.81698	-1.42357
PNPH_HUMAN	Purine nucleoside phosphorylase (PNP) (EC 2.4.2.1) (Inosine phosphorylase) (Inosine-guanosine phosphorylase)	PNP NP	58	73	64	55	40	34.0346	69.178	48.6424	1.42921	-1.42217
STK4_HUMAN	Serine/threonine-protein kinase 4 (EC 2.7.11.1) (Mammalian STE20-like protein kinase 1) (MST-1) (STE20-like kinase MST1) (Serine/threonine-protein kinase Krs-2) [Cleaved into: Serine/threonine-protein kinase 4 37kDa subunit (MST1/N); Serine/threonine-protein kinase 4 18kDa subunit (MST1/C)]	STK4 KRS2 MST1	15	40	43	38	21	9.3313	42.8088	30.155	3.2316	-1.41963
RAB13_HUMAN	Ras-related protein Rab-13 (Cell growth-inhibiting gene 4 protein)	RAB13 GIG4	74	67	55	43	40	43.2306	61.5355	43.3532	1.00284	-1.4194
A0A087WWU8_HUMAN	Tropomyosin alpha-3 chain	TPM3	75	111	87	66	68	43.8055	98.9159	69.7068	1.59128	-1.41903
GSK3B_HUMAN	Glycogen synthase kinase-3 beta (GSK-3 beta) (EC 2.7.11.26) (Serine/threonine-protein kinase GSK3B) (EC 2.7.11.1)	GSK3B	6	0	7	0	4	4.16291	5.08603	3.58562	-1.161	-1.41845
PLEK2_HUMAN	Pleckstrin-2	PLEK2	60	53	31	33	24	35.184	42.063	29.6875	-1.18515	-1.41686
A0A087WSY9_HUMAN	Thioredoxin reductase 1, cytoplasmic	TXNRD1	5	0	4	0	2	3.58869	3.44048	2.42926	-1.47728	-1.41627
A0A0A6YYL4_HUMAN	Coronin	CORO7-PAM16 PAM16	37	38	38	35	19	21.9682	39.1648	27.6761	1.25983	-1.41511
PSA2_HUMAN	Proteasome subunit alpha type-2 (EC 3.4.25.1) (Macropain subunit C3) (Multicatalytic endopeptidase complex subunit C3) (Proteasome component C3)	PSMA2 HC3 PSC3	24	9	5	10	0	14.5004	8.02961	5.67611	-2.55464	-1.41463
PKP3_HUMAN	Plakophilin-3	PKP3	210	151	118	111	77	121.488	133.981	94.7746	-1.28187	-1.41368
SVIL_HUMAN	Supervillin (Archvillin) (p205/p250)	SVIL	19	46	34	36	20	11.6286	40.5637	28.6952	2.46764	-1.4136
CDC42_HUMAN	Cell division control protein 42 homolog (G25K GTP-binding protein)	CDC42	89	50	31	35	21	51.854	40.7146	28.8331	-1.79842	-1.41208
DDAH2_HUMAN	N(G),N(G)-dimethylarginine dimethylaminohydrolase 2 (DDAH-2) (Dimethylarginine dimethylaminohydrolase 2) (EC 3.5.3.18) (DDAHII) (Dimethylargininase-2) (Protein G6a) (S-phase protein)	DDAH2 DDAH G6A NG30	77	43	32	23	27	44.9552	38.1176	27.0177	-1.66392	-1.41084
RADI_HUMAN	Radixin	RDX	942	307	240	222	161	545.518	271.657	192.577	-2.83273	-1.41064
GLRX3_HUMAN	Glutaredoxin-3 (PKC-interacting cousin of thioredoxin) (PICOT) (PKC-theta-interacting protein) (PKCq-interacting protein) (Thioredoxin-like protein 2)	GLRX3 PICOT TXNL2 HUSSY-22	31	33	38	29	21	18.5213	36.9183	26.1895	1.41402	-1.40966
LANC2_HUMAN	LanC-like protein 2 (Testis-specific adriamycin sensitivity protein)	LANCL2 GPR69B TASP	26	24	24	18	15	15.6492	25.1905	17.8733	1.14212	-1.40939
CD97_HUMAN	CD97 antigen (Leukocyte antigen CD97) (CD antigen CD97) [Cleaved into: CD97 antigen subunit alpha; CD97 antigen subunit beta]	CD97	124	36	30	32	15	71.9829	33.8744	24.0406	-2.99422	-1.40905
MTOR_HUMAN	Serine/threonine-protein kinase mTOR (EC 2.7.11.1) (FK506-binding protein 12-rapamycin complex-associated protein 1) (FKBP12-rapamycin complex-associated protein) (Mammalian target of rapamycin) (mTOR) (Mechanistic target of rapamycin) (Rapamycin and FKBP12 target 1) (Rapamycin target protein 1)	MTOR FRAP FRAP1 FRAP2 RAFT1 RAPT1	85	101	92	92	47	49.5543	97.1647	69.0126	1.39267	-1.40793
ARP5L_HUMAN	Actin-related protein 2/3 complex subunit 5-like protein (Arp2/3 complex 16 kDa subunit 2) (ARC16-2)	ARPC5L	32	12	18	8	12	19.0958	16.5086	11.7342	-1.62736	-1.40688
AIDA_HUMAN	Axin interactor, dorsalization-associated protein (Axin interaction partner and dorsalization antagonist)	AIDA C1orf80	66	64	47	40	36	38.6323	55.7927	39.7159	1.02805	-1.4048
RASA3_HUMAN	Ras GTPase-activating protein 3 (GAP1(IP4BP)) (Ins P4-binding protein)	RASA3	189	135	103	106	63	109.394	118.521	84.4564	-1.29527	-1.40334
RAB2A_HUMAN	Ras-related protein Rab-2A	RAB2A RAB2	46	63	44	42	32	27.139	53.6957	38.2823	1.4106	-1.40262
ITA2_HUMAN	Integrin alpha-2 (CD49 antigen-like family member B) (Collagen receptor) (Platelet membrane glycoprotein Ia) (GPIa) (VLA-2 subunit alpha) (CD antigen CD49b)	ITGA2 CD49B	118	103	87	70	62	68.5315	95.3154	67.9949	-1.00789	-1.4018
AATC_HUMAN	Aspartate aminotransferase, cytoplasmic (cAspAT) (EC 2.6.1.1) (EC 2.6.1.3) (Cysteine aminotransferase, cytoplasmic) (Cysteine transaminase, cytoplasmic) (cCAT) (Glutamate oxaloacetate transaminase 1) (Transaminase A)	GOT1	41	44	42	41	21	24.2662	44.0572	31.477	1.29715	-1.39966
CNNM4_HUMAN	Metal transporter CNNM4 (Ancient conserved domain-containing protein 4) (Cyclin-M4)	CNNM4 ACDP4 KIAA1592	16	19	17	19	7	9.90561	19.1035	13.6872	1.38176	-1.39572
E9PEJ6_HUMAN	Phospholipid-transporting ATPase (EC 3.6.3.1)	ATP11A	18	47	34	39	19	11.0543	41.0131	29.4387	2.66311	-1.39317
SC22B_HUMAN	Vesicle-trafficking protein SEC22b (ER-Golgi SNARE of 24 kDa) (ERS-24) (ERS24) (SEC22 vesicle-trafficking protein homolog B) (SEC22 vesicle-trafficking protein-like 1)	SEC22B SEC22L1	0	8	0	5	0	0.71771	4.83828	3.47441	4.84096	-1.39255
GIPC1_HUMAN	PDZ domain-containing protein GIPC1 (GAIP C-terminus-interacting protein) (RGS-GAIP-interacting protein) (RGS19-interacting protein 1) (Synectin) (Tax interaction protein 2) (TIP-2)	GIPC1 C19orf3 GIPC RGS19IP1	60	83	52	50	43	35.184	67.0832	48.175	1.36923	-1.39249
PTPRE_HUMAN	Receptor-type tyrosine-protein phosphatase epsilon (Protein-tyrosine phosphatase epsilon) (R-PTP-epsilon) (EC 3.1.3.48)	PTPRE	60	61	58	59	28	35.184	60.4859	43.461	1.23525	-1.39173
GNAI3_HUMAN	Guanine nucleotide-binding protein G(k) subunit alpha (G(i) alpha-3)	GNAI3	287	180	121	136	79	165.868	148.702	106.972	-1.55057	-1.3901
SEC13_HUMAN	Protein SEC13 homolog (SEC13-like protein 1) (SEC13-related protein)	SEC13 D3S1231E SEC13L1 SEC13R	8	8	11	7	6	5.31138	10.8719	7.82415	1.47309	-1.38954
SG223_HUMAN	Tyrosine-protein kinase SgK223 (EC 2.7.10.2) (Sugen kinase 223)	SGK223	61	48	32	46	13	35.7587	40.3646	29.0531	-1.2308	-1.38934
A0A0A0MRJ0_HUMAN	Serine/threonine-protein kinase MRCK alpha	CDC42BPA	43	65	50	51	31	25.4153	57.89	41.6703	1.63958	-1.38924
PP1B_HUMAN	Serine/threonine-protein phosphatase PP1-beta catalytic subunit (PP-1B) (PPP1CD) (EC 3.1.3.16) (EC 3.1.3.53)	PPP1CB	178	111	97	89	60	103.06	104.415	75.2171	-1.37017	-1.38818
MK14_HUMAN	Mitogen-activated protein kinase 14 (MAP kinase 14) (MAPK 14) (EC 2.7.11.24) (Cytokine suppressive anti-inflammatory drug-binding protein) (CSAID-binding protein) (CSBP) (MAP kinase MXI2) (MAX-interacting protein 2) (Mitogen-activated protein kinase p38 alpha) (MAP kinase p38 alpha) (Stress-activated protein kinase 2a) (SAPK2a)	MAPK14 CSBP CSBP1 CSBP2 CSPB1 MXI2 SAPK2A	12	11	12	18	0	7.60843	12.7676	9.19936	1.2091	-1.38788
VPS45_HUMAN	Vacuolar protein sorting-associated protein 45 (h-VPS45) (hlVps45)	VPS45 VPS45A VPS45B	0	17	7	14	3	0.71771	12.7191	9.17212	12.7797	-1.38671
A0A140T9X5_HUMAN	HLA class I histocompatibility antigen, A-3 alpha chain (Fragment)	HLA-A	229	87	75	65	50	132.434	81.5197	58.8406	-2.25073	-1.38543
COF1_HUMAN	Cofilin-1 (18 kDa phosphoprotein) (p18) (Cofilin, non-muscle isoform)	CFL1 CFL	490	208	159	150	111	283.122	182.256	131.711	-2.14957	-1.38376
PLCD1_HUMAN	1-phosphatidylinositol 4,5-bisphosphate phosphodiesterase delta-1 (EC 3.1.4.11) (Phosphoinositide phospholipase C-delta-1) (Phospholipase C-III) (PLC-III) (Phospholipase C-delta-1) (PLC-delta-1)	PLCD1	21	31	35	22	24	12.7773	34.3728	24.8415	1.94419	-1.38369
RAB1B_HUMAN	Ras-related protein Rab-1B	RAB1B	177	121	98	90	66	102.484	109.467	79.1338	-1.29508	-1.38331
NHRF1_HUMAN	Na(+)/H(+) exchange regulatory cofactor NHE-RF1 (NHERF-1) (Ezrin-radixin-moesin-binding phosphoprotein 50) (EBP50) (Regulatory cofactor of Na(+)/H(+) exchanger) (Sodium-hydrogen exchanger regulatory factor 1) (Solute carrier family 9 isoform A3 regulatory factor 1)	SLC9A3R1 NHERF NHERF1	116	61	57	43	40	67.3811	59.9366	43.3532	-1.55423	-1.38252
PLSI_HUMAN	Plastin-1 (Intestine-specific plastin) (I-plastin)	PLS1	269	201	180	159	115	155.489	190.673	138.008	-1.12666	-1.3816
B4DR80_HUMAN	Serine/threonine-protein kinase 24 (cDNA FLJ61159, highly similar to Serine/threonine-protein kinase 24 (EC 2.7.11.1))	STK24	174	129	122	109	73	100.757	126.273	91.574	-1.10028	-1.37892
OSTF1_HUMAN	Osteoclast-stimulating factor 1	OSTF1	11	23	18	18	11	7.03415	21.4487	15.5599	2.21204	-1.37847
FRK_HUMAN	Tyrosine-protein kinase FRK (EC 2.7.10.2) (FYN-related kinase) (Nuclear tyrosine protein kinase RAK) (Protein-tyrosine kinase 5)	FRK PTK5 RAK	3	0	14	0	9	2.44027	8.92619	6.47684	2.65415	-1.37817
YLAT2_HUMAN	Y+L amino acid transporter 2 (Cationic amino acid transporter, y+ system) (Solute carrier family 7 member 6) (y(+)L-type amino acid transporter 2) (Y+LAT2) (y+LAT-2)	SLC7A6 KIAA0245	30	20	0	14	0	17.9469	10.227	7.43765	-2.41298	-1.37503
3BP1_HUMAN	SH3 domain-binding protein 1 (3BP-1)	SH3BP1	3	7	4	8	0	2.44027	6.58312	4.7954	1.96511	-1.3728
EXOC1_HUMAN	Exocyst complex component 1 (Exocyst complex component Sec3)	EXOC1 SEC3 SEC3L1 BM-012	54	21	9	19	3	31.7359	15.6126	11.3743	-2.79015	-1.37263
NHLC2_HUMAN	NHL repeat-containing protein 2	NHLRC2	6	20	21	20	10	4.16291	21.7475	15.8625	3.81042	-1.37101
CD276_HUMAN	CD276 antigen (4Ig-B7-H3) (B7 homolog 3) (B7-H3) (Costimulatory molecule) (CD antigen CD276)	CD276 B7H3 PSEC0249 UNQ309/PRO352	41	13	15	12	8	24.2662	15.3116	11.1825	-2.17003	-1.36925
SAC1_HUMAN	Phosphatidylinositide phosphatase SAC1 (EC 3.1.3.-) (Suppressor of actin mutations 1-like protein)	SACM1L KIAA0851	0	8	14	10	6	0.71771	12.5178	9.1452	12.7422	-1.36879
FERM1_HUMAN	Fermitin family homolog 1 (Kindlerin) (Kindlin syndrome protein) (Kindlin-1) (Unc-112-related protein 1)	FERMT1 C20orf42 KIND1 URP1	118	115	98	98	58	68.5315	106.765	78.0298	1.1386	-1.36826
ARC1A_HUMAN	Actin-related protein 2/3 complex subunit 1A (SOP2-like protein)	ARPC1A SOP2L	97	52	39	38	27	56.4539	46.0054	33.6264	-1.67886	-1.36813
PP1A_HUMAN	Serine/threonine-protein phosphatase PP1-alpha catalytic subunit (PP-1A) (EC 3.1.3.16)	PPP1CA PPP1A	231	147	113	112	76	133.587	129.428	94.6366	-1.41158	-1.36763
PIPSL_HUMAN	Putative PIP5K1A and PSMD4-like protein (PIP5K1A-PSMD4)	PIPSL PSMD4P2	10	16	18	17	8	6.45989	18.3049	13.3845	2.07194	-1.36762
EZRI_HUMAN	Ezrin (Cytovillin) (Villin-2) (p81)	EZR VIL2	1363	371	285	271	202	791.569	325.491	238.112	-3.32436	-1.36697
PACN2_HUMAN	Protein kinase C and casein kinase substrate in neurons protein 2 (Syndapin-2) (Syndapin-II)	PACSIN2	130	55	56	44	36	75.4346	56.69	41.4787	-1.81864	-1.36673
VPS25_HUMAN	Vacuolar protein-sorting-associated protein 25 (hVps25) (Dermal papilla-derived protein 9) (ELL-associated protein of 20 kDa) (ESCRT-II complex subunit VPS25)	VPS25 DERP9 EAP20	23	14	0	7	2	13.926	7.53246	5.51135	-2.52679	-1.36672
Q8NBY1_HUMAN	Serine/threonine-protein kinase 26 (cDNA FLJ90669 fis, clone PLACE1005519, moderately similar to Homo sapiens STE20-like kinase 3 (mst-3) mRNA)	STK26	136	117	94	94	60	78.8867	105.466	77.4232	-1.0189	-1.3622
CD59_HUMAN	CD59 glycoprotein (1F5 antigen) (20 kDa homologous restriction factor) (HRF-20) (HRF20) (MAC-inhibitory protein) (MAC-IP) (MEM43 antigen) (Membrane attack complex inhibition factor) (MACIF) (Membrane inhibitor of reactive lysis) (MIRL) (Protectin) (CD antigen CD59)	CD59 MIC11 MIN1 MIN2 MIN3 MSK21	11	13	13	9	9	7.03415	14.2143	10.4396	1.48413	-1.36157
A0A087WY96_HUMAN	Transporter	SLC6A6	0	9	8	8	4	0.71771	9.67521	7.10805	9.90379	-1.36116
TRI29_HUMAN	Tripartite motif-containing protein 29 (Ataxia telangiectasia group D-associated protein)	TRIM29 ATDC	0	24	20	25	8	0.71771	22.9953	16.9084	23.5587	-1.36
CDC37_HUMAN	Hsp90 co-chaperone Cdc37 (Hsp90 chaperone protein kinase-targeting subunit) (p50Cdc37) [Cleaved into: Hsp90 co-chaperone Cdc37, N-terminally processed]	CDC37 CDC37A	16	15	12	7	11	9.90561	14.5638	10.7155	1.08176	-1.35913
GOGA7_HUMAN	Golgin subfamily A member 7 (Golgi complex-associated protein of 16 kDa)	GOLGA7 GCP16 HDCKB03P HSPC041	14	24	22	19	14	8.757	24.0929	17.7354	2.02528	-1.35847
PLCD3_HUMAN	1-phosphatidylinositol 4,5-bisphosphate phosphodiesterase delta-3 (EC 3.1.4.11) (Phosphoinositide phospholipase C-delta-3) (Phospholipase C-delta-3) (PLC-delta-3)	PLCD3 KIAA1964	103	83	51	65	33	59.9043	66.5339	48.9998	-1.22254	-1.35784
ADHX_HUMAN	Alcohol dehydrogenase class-3 (EC 1.1.1.1) (Alcohol dehydrogenase 5) (Alcohol dehydrogenase class chi chain) (Alcohol dehydrogenase class-III) (Glutathione-dependent formaldehyde dehydrogenase) (FALDH) (FDH) (GSH-FDH) (EC 1.1.1.-) (S-(hydroxymethyl)glutathione dehydrogenase) (EC 1.1.1.284)	ADH5 ADHX FDH	0	21	14	16	9	0.71771	18.3557	13.5224	18.841	-1.35743
PPIA_HUMAN	Peptidyl-prolyl cis-trans isomerase A (PPIase A) (EC 5.2.1.8) (Cyclophilin A) (Cyclosporin A-binding protein) (Rotamase A) [Cleaved into: Peptidyl-prolyl cis-trans isomerase A, N-terminally processed]	PPIA CYPA	523	165	121	107	97	302.218	141.941	104.603	-2.8892	-1.35695
EXOC5_HUMAN	Exocyst complex component 5 (Exocyst complex component Sec10) (hSec10)	EXOC5 SEC10 SEC10L1	72	27	26	29	11	42.081	27.6357	20.4054	-2.06225	-1.35433
CTDSL_HUMAN	CTD small phosphatase-like protein (CTDSP-like) (EC 3.1.3.16) (Carboxy-terminal domain RNA polymerase II polypeptide A small phosphatase 3) (NIF-like protein) (Nuclear LIM interactor-interacting factor 1) (NLI-interacting factor 1) (Protein YA22) (hYA22) (RBSP3) (Small C-terminal domain phosphatase 3) (SCP3) (Small CTD phosphatase 3)	CTDSPL C3orf8 NIF1 NIFL SCP3 YA22	19	25	16	17	12	11.6286	21.2497	15.6977	1.34993	-1.35368
RS27A_HUMAN	Ubiquitin-40S ribosomal protein S27a (Ubiquitin carboxyl extension protein 80) [Cleaved into: Ubiquitin; 40S ribosomal protein S27a]	RPS27A UBA80 UBCEP1	163	35	33	31	19	94.425	35.0719	25.9137	-3.64382	-1.35341
ES8L2_HUMAN	Epidermal growth factor receptor kinase substrate 8-like protein 2 (EPS8-like protein 2) (Epidermal growth factor receptor pathway substrate 8-related protein 2) (EPS8-related protein 2)	EPS8L2 EPS8R2 PP13181	148	97	72	72	51	85.7918	84.3699	62.5064	-1.37253	-1.34978
RALA_HUMAN	Ras-related protein Ral-A	RALA RAL	170	81	62	56	47	98.4544	71.677	53.1356	-1.85289	-1.34894
CTND1_HUMAN	Catenin delta-1 (Cadherin-associated Src substrate) (CAS) (p120 catenin) (p120(ctn)) (p120(cas))	CTNND1 KIAA0384	387	213	173	159	123	223.583	192.227	142.65	-1.56735	-1.34754
FABP5_HUMAN	Fatty acid-binding protein, epidermal (Epidermal-type fatty acid-binding protein) (E-FABP) (Fatty acid-binding protein 5) (Psoriasis-associated fatty acid-binding protein homolog) (PA-FABP)	FABP5	93	37	30	30	19	54.1539	34.3237	25.4731	-2.12592	-1.34745
TXD17_HUMAN	Thioredoxin domain-containing protein 17 (14 kDa thioredoxin-related protein) (TRP14) (Protein 42-9-9) (Thioredoxin-like protein 5)	TXNDC17 TXNL5	38	15	20	12	13	22.5427	18.9533	14.074	-1.60172	-1.34668
BMR1A_HUMAN	Bone morphogenetic protein receptor type-1A (BMP type-1A receptor) (BMPR-1A) (EC 2.7.11.30) (Activin receptor-like kinase 3) (ALK-3) (Serine/threonine-protein kinase receptor R5) (SKR5) (CD antigen CD292)	BMPR1A ACVRLK3 ALK3	4	5	0	3	0	3.01448	3.49134	2.5938	-1.16219	-1.34603
ACSL4_HUMAN	Long-chain-fatty-acid--CoA ligase 4 (EC 6.2.1.3) (Long-chain acyl-CoA synthetase 4) (LACS 4)	ACSL4 ACS4 FACL4 LACS4	202	142	124	118	79	116.88	133.229	99.0238	-1.18033	-1.34542
RAB8A_HUMAN	Ras-related protein Rab-8A (Oncogene c-mel)	RAB8A MEL RAB8	131	126	93	93	67	76.01	108.968	81.0368	1.06613	-1.34467
TAGL2_HUMAN	Transgelin-2 (Epididymis tissue protein Li 7e) (SM22-alpha homolog)	TAGLN2 KIAA0120 CDABP0035	122	48	51	37	35	70.8324	50.7974	37.8152	-1.87312	-1.34331
CSN7B_HUMAN	COP9 signalosome complex subunit 7b (SGN7b) (Signalosome subunit 7b) (JAB1-containing signalosome subunit 7b)	COPS7B CSN7B	2	0	3	2	0	1.86608	2.892	2.15351	1.15403	-1.34292
G5E9E7_HUMAN	Tight junction protein 1 (Zona occludens 1), isoform CRA_e (Tight junction protein ZO-1)	TJP1 hCG_27621	69	81	57	69	34	40.3566	68.9301	51.3424	1.27222	-1.34256
MOES_HUMAN	Moesin (Membrane-organizing extension spike protein)	MSN	1847	438	328	334	231	1076.43	379.657	282.924	-3.80465	-1.3419
SCAM3_HUMAN	Secretory carrier-associated membrane protein 3 (Secretory carrier membrane protein 3)	SCAMP3 C1orf3 PROPIN1	8	8	6	3	6	5.31138	8.12913	6.06289	1.14149	-1.3408
PP2BB_HUMAN	Serine/threonine-protein phosphatase 2B catalytic subunit beta isoform (EC 3.1.3.16) (CAM-PRP catalytic subunit) (Calmodulin-dependent calcineurin A subunit beta isoform)	PPP3CB CALNA2 CALNB CNA2	0	20	0	0	11	0.71771	10.227	7.63346	10.6358	-1.33976
PDLI5_HUMAN	PDZ and LIM domain protein 5 (Enigma homolog) (Enigma-like PDZ and LIM domains protein)	PDLIM5 ENH L9	49	74	70	59	47	28.8628	72.9247	54.4582	1.8868	-1.3391
ARF6_HUMAN	ADP-ribosylation factor 6	ARF6	179	81	68	52	55	103.636	74.9738	56.0046	-1.85049	-1.33871
TYK2_HUMAN	Non-receptor tyrosine-protein kinase TYK2 (EC 2.7.10.2)	TYK2	21	26	18	24	9	12.7773	22.7962	17.0461	1.33409	-1.33733
RHOF_HUMAN	Rho-related GTP-binding protein RhoF (Rho family GTPase Rif) (Rho in filopodia)	RHOF ARHF RIF	68	17	10	11	8	39.7819	14.3648	10.7421	-3.70337	-1.33724
PDLI7_HUMAN	PDZ and LIM domain protein 7 (LIM mineralization protein) (LMP) (Protein enigma)	PDLIM7 ENIGMA	46	53	45	41	31	27.139	49.7495	37.263	1.37304	-1.33509
MPI_HUMAN	Mannose-6-phosphate isomerase (EC 5.3.1.8) (Phosphohexomutase) (Phosphomannose isomerase) (PMI)	MPI PMI1	0	12	6	14	0	0.71771	9.9252	7.43765	10.363	-1.33445
I3L397_HUMAN	Eukaryotic translation initiation factor 5A (eIF-5A) (Fragment)	EIF5A	100	30	29	23	20	58.1791	30.6299	22.9679	-2.53306	-1.3336
LMAN2_HUMAN	Vesicular integral-membrane protein VIP36 (Glycoprotein GP36b) (Lectin mannose-binding 2) (Vesicular integral-membrane protein 36) (VIP36)	LMAN2 C5orf8	0	9	9	8	5	0.71771	10.2238	7.68626	10.7094	-1.33014
RAP1B_HUMAN	Ras-related protein Rap-1b (GTP-binding protein smg p21B)	RAP1B OK/SW-cl.11	179	96	70	61	59	103.636	82.8208	62.2888	-1.66379	-1.32963
NPTN_HUMAN	Neuroplastin (Stromal cell-derived receptor 1) (SDR-1)	NPTN SDFR1 SDR1	9	4	5	7	0	5.88563	5.78471	4.35506	-1.35145	-1.32827
TIGAR_HUMAN	Fructose-2,6-bisphosphatase TIGAR (EC 3.1.3.46) (TP53-induced glycolysis and apoptosis regulator) (TP53-induced glycolysis regulatory phosphatase)	TIGAR C12orf5	4	0	4	3	0	3.01448	3.44048	2.5938	-1.16219	-1.32643
FKBP3_HUMAN	Peptidyl-prolyl cis-trans isomerase FKBP3 (PPIase FKBP3) (EC 5.2.1.8) (25 kDa FK506-binding protein) (25 kDa FKBP) (FKBP-25) (FK506-binding protein 3) (FKBP-3) (Immunophilin FKBP25) (Rapamycin-selective 25 kDa immunophilin) (Rotamase)	FKBP3 FKBP25	8	0	5	0	3	5.31138	3.98898	3.00743	-1.76609	-1.32637
ALDOA_HUMAN	Fructose-bisphosphate aldolase A (EC 4.1.2.13) (Lung cancer antigen NY-LU-1) (Muscle-type aldolase)	ALDOA ALDA	213	105	73	87	47	123.216	88.5195	66.8067	-1.84437	-1.32501
CNOT7_HUMAN	CCR4-NOT transcription complex subunit 7 (EC 3.1.13.4) (BTG1-binding factor 1) (CCR4-associated factor 1) (CAF-1) (Caf1a)	CNOT7 CAF1	2	9	3	9	0	1.86608	6.93263	5.23575	2.80575	-1.3241
RAC1_HUMAN	Ras-related C3 botulinum toxin substrate 1 (Cell migration-inducing gene 5 protein) (Ras-like protein TC25) (p21-Rac1)	RAC1 TC25 MIG5	117	103	66	62	60	67.9563	83.7726	63.3089	-1.07341	-1.32324
RAB7A_HUMAN	Ras-related protein Rab-7a	RAB7A RAB7	117	88	72	64	54	67.9563	80.3208	60.7159	-1.11925	-1.3229
SNTB1_HUMAN	Beta-1-syntrophin (59 kDa dystrophin-associated protein A1 basic component 1) (DAPA1B) (BSYN2) (Syntrophin-2) (Tax interaction protein 43) (TIP-43)	SNTB1 SNT2B1	51	41	33	37	19	30.012	37.7678	28.5574	-1.05094	-1.32252
MYO1D_HUMAN	Unconventional myosin-Id	MYO1D KIAA0727	375	279	244	211	178	216.653	261.208	197.589	-1.09648	-1.32197
CAZA2_HUMAN	F-actin-capping protein subunit alpha-2 (CapZ alpha-2)	CAPZA2	97	54	39	37	31	56.4539	46.9043	35.5003	-1.59024	-1.32124
TPIS_HUMAN	Triosephosphate isomerase (TIM) (EC 5.3.1.1) (Triose-phosphate isomerase)	TPI1 TPI	178	97	87	67	68	103.06	92.6155	70.1477	-1.46919	-1.32029
PAK4_HUMAN	Serine/threonine-protein kinase PAK 4 (EC 2.7.11.1) (p21-activated kinase 4) (PAK-4)	PAK4 KIAA1142	62	47	30	35	22	36.3334	38.8173	29.4116	-1.23534	-1.3198
RAB10_HUMAN	Ras-related protein Rab-10	RAB10	182	118	82	76	70	105.363	99.318	75.2755	-1.3997	-1.31939
RAB18_HUMAN	Ras-related protein Rab-18	RAB18	8	43	36	35	24	5.31138	40.3135	30.5687	5.75532	-1.31878
MYO1E_HUMAN	Unconventional myosin-Ie (Myosin-Ic) (Unconventional myosin 1E)	MYO1E MYO1C	96	110	91	76	72	55.8789	100.665	76.4343	1.36786	-1.31702
RAB5C_HUMAN	Ras-related protein Rab-5C (L1880) (RAB5L)	RAB5C RABL	85	65	71	59	44	49.5543	69.4273	52.7214	1.06391	-1.31687
GTR1_HUMAN	Solute carrier family 2, facilitated glucose transporter member 1 (Glucose transporter type 1, erythrocyte/brain) (GLUT-1) (HepG2 glucose transporter)	SLC2A1 GLUT1	740	212	183	169	128	428.027	197.289	149.972	-2.85405	-1.31551
OXR1_HUMAN	Oxidation resistance protein 1	OXR1 Nbla00307	2	9	5	11	0	1.86608	8.02961	6.11648	3.27772	-1.31278
CAZA1_HUMAN	F-actin-capping protein subunit alpha-1 (CapZ alpha-1)	CAPZA1	102	57	36	41	28	59.3292	46.6058	35.527	-1.66998	-1.31184
MACC1_HUMAN	Metastasis-associated in colon cancer protein 1 (SH3 domain-containing protein 7a5)	MACC1	29	47	47	36	34	17.3724	48.1511	36.7958	2.11805	-1.3086
GNAI1_HUMAN	Guanine nucleotide-binding protein G(i) subunit alpha-1 (Adenylate cyclase-inhibiting G alpha protein)	GNAI1	221	161	106	134	70	127.825	131.884	100.874	-1.26718	-1.30742
RASN_HUMAN	GTPase NRas (Transforming protein N-Ras)	NRAS HRAS1	160	68	56	44	47	92.6982	62.5345	47.8462	-1.93742	-1.30699
E41L2_HUMAN	Band 4.1-like protein 2 (Generally expressed protein 4.1) (4.1G)	EPB41L2	222	156	125	134	81	128.401	140.087	107.248	-1.19724	-1.30619
UTRO_HUMAN	Utrophin (Dystrophin-related protein 1) (DRP-1)	UTRN DMDL DRP1	0	5	4	7	0	0.71771	5.68517	4.35506	6.06799	-1.30542
GNAI2_HUMAN	Guanine nucleotide-binding protein G(i) subunit alpha-2 (Adenylate cyclase-inhibiting G alpha protein)	GNAI2 GNAI2B	469	263	179	196	137	270.976	218.109	167.135	-1.6213	-1.30499
AK1A1_HUMAN	Alcohol dehydrogenase [NADP(+)] (EC 1.1.1.2) (Aldehyde reductase) (Aldo-keto reductase family 1 member A1)	AKR1A1 ALDR1 ALR	32	61	48	35	44	19.0958	54.9932	42.1434	2.20695	-1.30491
MP2K3_HUMAN	Dual specificity mitogen-activated protein kinase kinase 3 (MAP kinase kinase 3) (MAPKK 3) (EC 2.7.12.2) (MAPK/ERK kinase 3) (MEK 3) (Stress-activated protein kinase kinase 2) (SAPK kinase 2) (SAPKK-2) (SAPKK2)	MAP2K3 MEK3 MKK3 PRKMK3 SKK2	2	19	14	17	8	1.86608	17.4574	13.3845	7.17255	-1.3043
CTNA1_HUMAN	Catenin alpha-1 (Alpha E-catenin) (Cadherin-associated protein) (Renal carcinoma antigen NY-REN-13)	CTNNA1	493	295	244	217	188	284.858	268.44	206.058	-1.38242	-1.30274
UCHL3_HUMAN	Ubiquitin carboxyl-terminal hydrolase isozyme L3 (UCH-L3) (EC 3.4.19.12) (Ubiquitin thioesterase L3)	UCHL3	12	39	26	35	15	7.60843	33.0269	25.3624	3.33346	-1.3022
PSMG1_HUMAN	Proteasome assembly chaperone 1 (PAC-1) (Chromosome 21 leucine-rich protein) (C21-LRP) (Down syndrome critical region protein 2)	PSMG1 C21LRP DSCR2 PAC1	16	19	7	13	6	9.90561	13.6173	10.4663	1.05661	-1.30105
IRS2_HUMAN	Insulin receptor substrate 2 (IRS-2)	IRS2	35	28	12	17	12	20.8192	20.4026	15.6977	-1.32625	-1.29972
PI4KA_HUMAN	Phosphatidylinositol 4-kinase alpha (PI4-kinase alpha) (PI4K-alpha) (PtdIns-4-kinase alpha) (EC 2.7.1.67)	PI4KA PIK4 PIK4CA	28	60	39	47	28	16.798	49.6015	38.1713	2.27237	-1.29944
THIO_HUMAN	Thioredoxin (Trx) (ATL-derived factor) (ADF) (Surface-associated sulphydryl protein) (SASP)	TXN TRDX TRX TRX1	53	26	16	22	10	31.1613	21.6988	16.7434	-1.86111	-1.29596
SLK_HUMAN	STE20-like serine/threonine-protein kinase (STE20-like kinase) (hSLK) (EC 2.7.11.1) (CTCL tumor antigen se20-9) (STE20-related serine/threonine-protein kinase) (STE20-related kinase) (Serine/threonine-protein kinase 2)	SLK KIAA0204 STK2	29	52	35	45	22	17.3724	43.8093	33.8184	1.94667	-1.29543
CYFP1_HUMAN	Cytoplasmic FMR1-interacting protein 1 (Specifically Rac1-associated protein 1) (Sra-1) (p140sra-1)	CYFIP1 KIAA0068	449	292	237	241	165	259.411	263.217	203.312	-1.27593	-1.29465
RAB8B_HUMAN	Ras-related protein Rab-8B	RAB8B	104	117	84	87	65	60.4794	99.9673	77.231	1.27698	-1.29439
RIC8A_HUMAN	Synembryn-A (Protein Ric-8A)	RIC8A	7	30	25	26	16	4.73714	28.4345	21.9756	4.639	-1.29391
ENOB_HUMAN	Beta-enolase (EC 4.2.1.11) (2-phospho-D-glycerate hydro-lyase) (Enolase 3) (Muscle-specific enolase) (MSE) (Skeletal muscle enolase)	ENO3	116	82	0	64	0	67.3811	38.0935	29.4709	-2.28636	-1.29258
SPRE_HUMAN	Sepiapterin reductase (SPR) (EC 1.1.1.153)	SPR	10	16	0	8	3	6.45989	8.4306	6.52986	1.01083	-1.29108
EXOC3_HUMAN	Exocyst complex component 3 (Exocyst complex component Sec6)	EXOC3 SEC6 SEC6L1	60	30	16	24	11	35.184	23.4957	18.2027	-1.93289	-1.29078
ANO1_HUMAN	Anoctamin-1 (Discovered on gastrointestinal stromal tumors protein 1) (Oral cancer overexpressed protein 2) (Transmembrane protein 16A) (Tumor-amplified and overexpressed sequence 2)	ANO1 DOG1 ORAOV2 TAOS2 TMEM16A	155	131	93	110	63	89.8204	111.219	86.2219	-1.04173	-1.28992
VAT1_HUMAN	Synaptic vesicle membrane protein VAT-1 homolog (EC 1.-.-.-)	VAT1	107	94	94	74	69	62.2047	95.1148	73.814	1.18663	-1.28857
GAN_HUMAN	Gigaxonin (Kelch-like protein 16)	GAN GAN1 KLHL16	0	6	2	6	0	0.71771	5.03719	3.91473	5.45447	-1.28673
KC1G3_HUMAN	Casein kinase I isoform gamma-3 (CKI-gamma 3) (EC 2.7.11.1)	CSNK1G3	59	62	45	50	32	34.6093	53.7952	41.8082	1.20801	-1.28671
TOM34_HUMAN	Mitochondrial import receptor subunit TOM34 (hTom34) (Translocase of outer membrane 34 kDa subunit)	TOMM34 URCC3	8	15	10	13	6	5.31138	13.4666	10.4663	1.97055	-1.28666
PIR_HUMAN	Pirin (EC 1.13.11.24) (Probable quercetin 2,3-dioxygenase PIR) (Probable quercetinase)	PIR	12	37	16	31	10	7.60843	26.6406	20.7082	2.72175	-1.28647
TXNIP_HUMAN	Thioredoxin-interacting protein (Thioredoxin-binding protein 2) (Vitamin D3 up-regulated protein 1)	TXNIP VDUP1	49	90	83	75	58	28.8628	87.2669	67.8832	2.35193	-1.28555
CD47_HUMAN	Leukocyte surface antigen CD47 (Antigenic surface determinant protein OA3) (Integrin-associated protein) (IAP) (Protein MER6) (CD antigen CD47)	CD47 MER6	10	7	10	8	5	6.45989	9.87435	7.68626	1.18984	-1.28468
DOCK6_HUMAN	Dedicator of cytokinesis protein 6	DOCK6 KIAA1395	66	97	102	86	68	38.6323	100.865	78.5278	2.0327	-1.28445
CD82_HUMAN	CD82 antigen (C33 antigen) (IA4) (Inducible membrane protein R2) (Metastasis suppressor Kangai-1) (Suppressor of tumorigenicity 6 protein) (Tetraspanin-27) (Tspan-27) (CD antigen CD82)	CD82 KAI1 SAR2 ST6 TSPAN27	62	16	19	16	11	36.3334	18.8536	14.679	-2.4752	-1.28439
LSR_HUMAN	Lipolysis-stimulated lipoprotein receptor	LSR LISCH	82	45	35	35	26	47.8295	40.6633	31.7258	-1.50759	-1.28171
RIR2_HUMAN	Ribonucleoside-diphosphate reductase subunit M2 (EC 1.17.4.1) (Ribonucleotide reductase small chain) (Ribonucleotide reductase small subunit)	RRM2 RR2	20	41	25	30	20	12.2029	33.3767	26.0516	2.13486	-1.28118
A0A0G2JQH3_HUMAN	Cytoplasmic FMR1-interacting protein 1 (Fragment)	CYFIP1	0	45	35	39	23	0.71771	40.6633	31.7527	44.2417	-1.28062
C9K0J5_HUMAN	Ras association (RalGDS/AF-6) and pleckstrin homology domains 1, isoform CRA_b (Ras-associated and pleckstrin homology domains-containing protein 1)	RAPH1 hCG_2043066	8	11	3	11	0	5.31138	7.83067	6.11648	1.15158	-1.28026
M0R0P8_HUMAN	Unconventional myosin-IXb	MYO9B	17	31	22	31	11	10.4799	27.2373	21.2866	2.03117	-1.27955
S43A3_HUMAN	Solute carrier family 43 member 3 (Protein FOAP-13)	SLC43A3 PSEC0252	33	14	14	11	10	19.6702	15.212	11.8987	-1.65315	-1.27846
GDIA_HUMAN	Rab GDP dissociation inhibitor alpha (Rab GDI alpha) (Guanosine diphosphate dissociation inhibitor 1) (GDI-1) (Oligophrenin-2) (Protein XAP-4)	GDI1 GDIL OPHN2 RABGDIA XAP4	99	65	57	49	44	57.604	61.7349	48.3131	-1.19231	-1.27781
GSTP1_HUMAN	Glutathione S-transferase P (EC 2.5.1.18) (GST class-pi) (GSTP1-1)	GSTP1 FAEES3 GST3	192	91	89	80	60	111.121	91.0156	71.2469	-1.55967	-1.27747
RB11B_HUMAN	Ras-related protein Rab-11B (GTP-binding protein YPT3)	RAB11B YPT3	158	94	85	72	65	91.547	90.166	70.6147	-1.29643	-1.27687
PSD4_HUMAN	PH and SEC7 domain-containing protein 4 (Exchange factor for ADP-ribosylation factor guanine nucleotide factor 6 B) (Exchange factor for ARF6 B) (Pleckstrin homology and SEC7 domain-containing protein 4) (Telomeric of interleukin-1 cluster protein)	PSD4 EFA6B TIC	0	6	5	9	0	0.71771	6.68264	5.23575	7.29507	-1.27635
MYADM_HUMAN	Myeloid-associated differentiation marker (Protein SB135)	MYADM UNQ553/PRO1110	51	22	23	25	11	30.012	23.7433	18.6432	-1.60981	-1.27356
ATG3_HUMAN	Ubiquitin-like-conjugating enzyme ATG3 (EC 6.3.2.-) (Autophagy-related protein 3) (APG3-like) (hApg3) (Protein PC3-96)	ATG3 APG3 APG3L	5	13	9	12	5	3.58869	12.0199	9.44772	2.63264	-1.27225
Q5TG12_HUMAN	Receptor-type tyrosine-protein phosphatase kappa	PTPRK	68	52	43	40	33	39.7819	48.2017	37.9797	-1.04745	-1.26915
NHRF2_HUMAN	Na(+)/H(+) exchange regulatory cofactor NHE-RF2 (NHERF-2) (NHE3 kinase A regulatory protein E3KARP) (SRY-interacting protein 1) (SIP-1) (Sodium-hydrogen exchanger regulatory factor 2) (Solute carrier family 9 isoform A3 regulatory factor 2) (Tyrosine kinase activator protein 1) (TKA-1)	SLC9A3R2 NHERF2	25	39	33	29	26	15.0748	36.8692	29.0823	1.9292	-1.26775
1A24_HUMAN	HLA class I histocompatibility antigen, A-24 alpha chain (Aw-24) (HLA class I histocompatibility antigen, A-9 alpha chain) (MHC class I antigen A*24)	HLA-A HLAA	230	79	68	59	54	133.011	74.0743	58.5114	-2.27324	-1.26598
MP2K2_HUMAN	Dual specificity mitogen-activated protein kinase kinase 2 (MAP kinase kinase 2) (MAPKK 2) (EC 2.7.12.2) (ERK activator kinase 2) (MAPK/ERK kinase 2) (MEK 2)	MAP2K2 MEK2 MKK2 PRKMK2	30	63	48	54	33	17.9469	55.8923	44.1502	2.46005	-1.26596
MFGM_HUMAN	Lactadherin (Breast epithelial antigen BA46) (HMFG) (MFGM) (Milk fat globule-EGF factor 8) (MFG-E8) (SED1) [Cleaved into: Lactadherin short form; Medin]	MFGE8	56	46	43	46	25	32.8852	45.5051	35.9948	1.09456	-1.26421
RAP2C_HUMAN	Ras-related protein Rap-2c	RAP2C	86	47	43	35	34	50.1292	45.9545	36.3551	-1.37887	-1.26404
MVD1_HUMAN	Diphosphomevalonate decarboxylase (EC 4.1.1.33) (Mevalonate (diphospho)decarboxylase) (MDDase) (Mevalonate pyrophosphate decarboxylase)	MVD MPD	6	7	0	5	0	4.16291	4.38929	3.47441	-1.19816	-1.26332
SSRD_HUMAN	Translocon-associated protein subunit delta (TRAP-delta) (Signal sequence receptor subunit delta) (SSR-delta)	SSR4 TRAPD	0	16	10	9	10	0.71771	13.9157	11.0179	15.3515	-1.263
L2GL1_HUMAN	Lethal(2) giant larvae protein homolog 1 (LLGL) (DLG4) (Hugl-1) (Human homolog to the D-lgl gene protein)	LLGL1 DLG4 HUGL HUGL1	55	67	50	66	28	32.3106	58.7892	46.5474	1.44062	-1.263
SNX9_HUMAN	Sorting nexin-9 (SH3 and PX domain-containing protein 1) (Protein SDP1) (SH3 and PX domain-containing protein 3A)	SNX9 SH3PX1 SH3PXD3A	48	47	38	42	25	28.2882	43.2091	34.2319	1.21011	-1.26225
ARPC5_HUMAN	Actin-related protein 2/3 complex subunit 5 (Arp2/3 complex 16 kDa subunit) (p16-ARC)	ARPC5 ARC16	42	14	17	13	11	24.8408	16.858	13.3577	-1.85965	-1.26204
INF2_HUMAN	Inverted formin-2 (HBEBP2-binding protein C)	INF2 C14orf151 C14orf173	80	131	96	124	58	46.6798	112.869	89.5065	1.91746	-1.26102
NB5R3_HUMAN	NADH-cytochrome b5 reductase 3 (B5R) (Cytochrome b5 reductase) (EC 1.6.2.2) (Diaphorase-1) [Cleaved into: NADH-cytochrome b5 reductase 3 membrane-bound form; NADH-cytochrome b5 reductase 3 soluble form]	CYB5R3 DIA1	0	11	5	4	7	0.71771	8.92765	7.08143	9.8667	-1.26071
J3KMZ9_HUMAN	Low-density lipoprotein receptor (Fragment)	LDLR	35	16	15	14	10	20.8192	16.6588	13.2198	-1.57484	-1.26014
GNA1_HUMAN	Glucosamine 6-phosphate N-acetyltransferase (EC 2.3.1.4) (Phosphoglucosamine acetylase) (Phosphoglucosamine transacetylase)	GNPNAT1 GNA1	22	25	24	21	17	13.3517	25.6396	20.3515	1.52427	-1.25984
RAB2B_HUMAN	Ras-related protein Rab-2B	RAB2B	0	45	40	36	30	0.71771	43.4084	34.481	48.043	-1.25891
LDHA_HUMAN	L-lactate dehydrogenase A chain (LDH-A) (EC 1.1.1.27) (Cell proliferation-inducing gene 19 protein) (LDH muscle subunit) (LDH-M) (Renal carcinoma antigen NY-REN-59)	LDHA PIG19	409	181	134	150	98	236.292	156.309	124.171	-1.90296	-1.25882
EXOC6_HUMAN	Exocyst complex component 6 (Exocyst complex component Sec15A) (SEC15-like protein 1)	EXOC6 SEC15A SEC15L SEC15L1	46	16	9	16	4	27.139	13.3671	10.6311	-2.55278	-1.25735
DREB_HUMAN	Drebrin (Developmentally-regulated brain protein)	DBN1 D0S117E	102	47	42	45	26	59.3292	45.4054	36.1326	-1.64199	-1.25663
ITA6_HUMAN	Integrin alpha-6 (CD49 antigen-like family member F) (VLA-6) (CD antigen CD49f) [Cleaved into: Integrin alpha-6 heavy chain; Integrin alpha-6 light chain; Processed integrin alpha-6 (Alpha6p)]	ITGA6	651	277	232	225	175	376.377	253.677	202.04	-1.86288	-1.25557
WWP2_HUMAN	NEDD4-like E3 ubiquitin-protein ligase WWP2 (EC 2.3.2.26) (Atrophin-1-interacting protein 2) (AIP2) (HECT-type E3 ubiquitin transferase WWP2) (WW domain-containing protein 2)	WWP2	23	15	13	10	11	13.926	15.1124	12.0366	-1.15697	-1.25554
HPRT_HUMAN	Hypoxanthine-guanine phosphoribosyltransferase (HGPRT) (HGPRTase) (EC 2.4.2.8)	HPRT1 HPRT	68	64	59	60	38	39.7819	62.3841	49.6891	1.24904	-1.25549
FIBP_HUMAN	Acidic fibroblast growth factor intracellular-binding protein (aFGF intracellular-binding protein) (FGF-1 intracellular-binding protein)	FIBP	38	35	22	26	18	22.5427	29.0344	23.1325	1.02616	-1.25513
JAK1_HUMAN	Tyrosine-protein kinase JAK1 (EC 2.7.10.2) (Janus kinase 1) (JAK-1)	JAK1 JAK1A JAK1B	57	84	74	72	53	33.4599	79.6206	63.6645	1.90271	-1.25063
FBX2_HUMAN	F-box only protein 2	FBXO2 FBX2	0	12	10	6	10	0.71771	12.1194	9.6969	13.5109	-1.24982
RHG01_HUMAN	Rho GTPase-activating protein 1 (CDC42 GTPase-activating protein) (GTPase-activating protein rhoGAP) (Rho-related small GTPase protein activator) (Rho-type GTPase-activating protein 1) (p50-RhoGAP)	ARHGAP1 CDC42GAP RHOGAP1	15	31	31	28	21	9.3313	32.177	25.749	2.75942	-1.24964
LIPA1_HUMAN	Liprin-alpha-1 (LAR-interacting protein 1) (LIP-1) (Protein tyrosine phosphatase receptor type f polypeptide-interacting protein alpha-1) (PTPRF-interacting protein alpha-1)	PPFIA1 LIP1	63	67	45	57	32	36.9081	56.0432	44.894	1.21637	-1.24835
IDHC_HUMAN	Isocitrate dehydrogenase [NADP] cytoplasmic (IDH) (EC 1.1.1.42) (Cytosolic NADP-isocitrate dehydrogenase) (IDP) (NADP(+)-specific ICDH) (Oxalosuccinate decarboxylase)	IDH1 PICD	41	79	57	67	41	24.2662	68.0305	54.512	2.24642	-1.24799
TPM4_HUMAN	Tropomyosin alpha-4 chain (TM30p1) (Tropomyosin-4)	TPM4	65	68	56	44	51	38.0576	62.5345	50.1623	1.31806	-1.24664
J3QRV5_HUMAN	Lethal(2) giant larvae protein homolog 2	LLGL2	182	113	97	114	57	105.363	105.315	84.5124	-1.24672	-1.24615
Q96II5_HUMAN	ARAF protein (Serine/threonine-protein kinase A-Raf)	ARAF	37	55	52	57	30	21.9682	54.4929	43.7366	1.99091	-1.24593
B4DZG7_HUMAN	ADP-ribosylation factor-like protein 1 (cDNA FLJ50309, highly similar to ADP-ribosylation factor-like protein 1)	ARL1	0	10	7	8	5	0.71771	9.57567	7.68626	10.7094	-1.24582
MISP_HUMAN	Mitotic interactor and substrate of PLK1 (Mitotic spindle positioning protein)	MISP C19orf21	91	58	55	52	38	53.0039	57.4893	46.1623	-1.14821	-1.24537
LAD1_HUMAN	Ladinin-1 (Lad-1) (Linear IgA disease antigen) (LADA)	LAD1 LAD	33	38	30	29	24	19.6702	34.773	27.9251	1.41966	-1.24522
EXOC7_HUMAN	Exocyst complex component 7 (Exocyst complex component Exo70)	EXOC7 EXO70 KIAA1067	57	32	33	35	18	33.4599	33.7241	27.0977	-1.23479	-1.24454
SPTN2_HUMAN	Spectrin beta chain, non-erythrocytic 2 (Beta-III spectrin) (Spinocerebellar ataxia 5 protein)	SPTBN2 KIAA0302 SCA5	34	94	86	93	53	20.2447	90.7158	72.928	3.60232	-1.24391
DHPR_HUMAN	Dihydropteridine reductase (EC 1.5.1.34) (HDHPR) (Quinoid dihydropteridine reductase) (Short chain dehydrogenase/reductase family 33C member 1)	QDPR DHPR SDR33C1	22	22	15	18	11	13.3517	19.3535	15.5599	1.16539	-1.24381
A0A087X020_HUMAN	Ribosome maturation protein SBDS	SBDS	20	12	5	9	4	12.2029	9.37669	7.5484	-1.61663	-1.24221
PSB3_HUMAN	Proteasome subunit beta type-3 (EC 3.4.25.1) (Proteasome chain 13) (Proteasome component C10-II) (Proteasome theta chain)	PSMB3	14	30	19	26	13	8.757	25.1418	20.2405	2.31134	-1.24216
PTN11_HUMAN	Tyrosine-protein phosphatase non-receptor type 11 (EC 3.1.3.48) (Protein-tyrosine phosphatase 1D) (PTP-1D) (Protein-tyrosine phosphatase 2C) (PTP-2C) (SH-PTP2) (SHP-2) (Shp2) (SH-PTP3)	PTPN11 PTP2C SHPTP2	7	13	20	17	10	4.73714	18.0551	14.5411	3.06959	-1.24166
S38A2_HUMAN	Sodium-coupled neutral amino acid transporter 2 (Amino acid transporter A2) (Protein 40-9-1) (Solute carrier family 38 member 2) (System A amino acid transporter 2) (System A transporter 1) (System N amino acid transporter 2)	SLC38A2 ATA2 KIAA1382 SAT2 SNAT2	96	35	32	34	20	55.8789	34.523	27.814	-2.00902	-1.24121
PEBB_HUMAN	Core-binding factor subunit beta (CBF-beta) (Polyomavirus enhancer-binding protein 2 beta subunit) (PEA2-beta) (PEBP2-beta) (SL3-3 enhancer factor 1 subunit beta) (SL3/AKV core-binding factor beta subunit)	CBFB	12	23	18	18	14	7.60843	21.4487	17.2949	2.27312	-1.24018
PVR_HUMAN	Poliovirus receptor (Nectin-like protein 5) (NECL-5) (CD antigen CD155)	PVR PVS	12	11	11	9	8	7.60843	12.219	9.86134	1.29611	-1.23908
FYN_HUMAN	Tyrosine-protein kinase Fyn (EC 2.7.10.2) (Proto-oncogene Syn) (Proto-oncogene c-Fyn) (Src-like kinase) (SLK) (p59-Fyn)	FYN	167	105	84	80	69	96.7275	94.5661	76.4604	-1.26507	-1.2368
GNA11_HUMAN	Guanine nucleotide-binding protein subunit alpha-11 (G alpha-11) (G-protein subunit alpha-11) (Guanine nucleotide-binding protein G(y) subunit alpha)	GNA11 GA11	112	93	81	79	60	65.0803	87.5171	70.8058	1.08797	-1.23602
F8VW96_HUMAN	Cysteine and glycine-rich protein 2	CSRP2	4	22	18	16	15	3.01448	20.9996	16.9924	5.63694	-1.23582
TM9S2_HUMAN	Transmembrane 9 superfamily member 2 (p76)	TM9SF2	21	16	19	16	12	12.7773	18.8536	15.2573	1.1941	-1.23571
GNA13_HUMAN	Guanine nucleotide-binding protein subunit alpha-13 (G alpha-13) (G-protein subunit alpha-13)	GNA13	162	174	123	131	104	93.8493	147.098	119.258	1.27074	-1.23344
TIPRL_HUMAN	TIP41-like protein (Putative MAPK-activating protein PM10) (Type 2A-interacting protein) (TIP)	TIPRL	5	7	4	4	4	3.58869	6.58312	5.34675	1.48989	-1.23124
DBNL_HUMAN	Drebrin-like protein (Cervical SH3P7) (Cervical mucin-associated protein) (Drebrin-F) (HPK1-interacting protein of 55 kDa) (HIP-55) (SH3 domain-containing protein 7)	DBNL CMAP SH3P7 PP5423	125	58	50	55	33	72.5582	54.7429	44.591	-1.62719	-1.22767
SH3B4_HUMAN	SH3 domain-binding protein 4 (EH-binding protein 10) (Transferrin receptor-trafficking protein)	SH3BP4 BOG25 EHB10 TTP	52	53	43	49	29	30.5866	48.6512	39.6315	1.29571	-1.22759
AAAT_HUMAN	Neutral amino acid transporter B(0) (ATB(0)) (Baboon M7 virus receptor) (RD114/simian type D retrovirus receptor) (Sodium-dependent neutral amino acid transporter type 2) (Solute carrier family 1 member 5)	SLC1A5 ASCT2 M7V1 RDR RDRC	905	167	136	162	87	523.97	151.1	123.096	-4.2566	-1.22749
MTNA_HUMAN	Methylthioribose-1-phosphate isomerase (M1Pi) (MTR-1-P isomerase) (EC 5.3.1.23) (Mediator of RhoA-dependent invasion) (S-methyl-5-thioribose-1-phosphate isomerase) (Translation initiation factor eIF-2B subunit alpha/beta/delta-like protein)	MRI1 MRDI UNQ6390/PRO21135	14	18	9	13	8	8.757	14.2653	11.6228	1.32726	-1.22735
ARF4_HUMAN	ADP-ribosylation factor 4	ARF4 ARF2	161	79	68	58	58	93.2738	74.0743	60.387	-1.5446	-1.22666
RAB5A_HUMAN	Ras-related protein Rab-5A	RAB5A RAB5	46	53	47	40	39	27.139	50.8478	41.4523	1.52741	-1.22666
LEG1_HUMAN	Galectin-1 (Gal-1) (14 kDa laminin-binding protein) (HLBP14) (14 kDa lectin) (Beta-galactoside-binding lectin L-14-I) (Galaptin) (HBL) (HPL) (Lactose-binding lectin 1) (Lectin galactoside-binding soluble 1) (Putative MAPK-activating protein PM12) (S-Lac lectin 1)	LGALS1	78	61	53	37	51	45.53	57.7394	47.0775	1.03399	-1.22647
RASK_HUMAN	GTPase KRas (K-Ras 2) (Ki-Ras) (c-K-ras) (c-Ki-ras) [Cleaved into: GTPase KRas, N-terminally processed]	KRAS KRAS2 RASK2	183	76	57	55	50	105.939	66.6813	54.4317	-1.94627	-1.22504
RSPRY_HUMAN	RING finger and SPRY domain-containing protein 1	RSPRY1 KIAA1972 UNQ328/PRO444	26	43	39	46	22	15.6492	41.9606	34.2591	2.18919	-1.2248
CDK6_HUMAN	Cyclin-dependent kinase 6 (EC 2.7.11.22) (Cell division protein kinase 6) (Serine/threonine-protein kinase PLSTIRE)	CDK6 CDKN6	17	54	46	44	36	10.4799	50.7481	41.4787	3.95792	-1.22347
EHD4_HUMAN	EH domain-containing protein 4 (Hepatocellular carcinoma-associated protein 10/11) (PAST homolog 4)	EHD4 HCA10 HCA11 PAST4 FKSG7	671	260	217	200	181	387.978	237.715	194.467	-1.99509	-1.2224
EXOC8_HUMAN	Exocyst complex component 8 (Exocyst complex 84 kDa subunit)	EXOC8	51	23	24	26	13	30.012	24.7413	20.2405	-1.48277	-1.22237
RALB_HUMAN	Ras-related protein Ral-B	RALB	153	84	62	62	54	88.6693	73.0264	59.834	-1.48192	-1.22048
SCRIB_HUMAN	Protein scribble homolog (Scribble) (hScrib) (Protein LAP4)	SCRIB CRIB1 KIAA0147 LAP4 SCRB1 VARTUL	170	133	118	125	81	98.4544	125.873	103.274	1.04895	-1.21883
NIBL1_HUMAN	Niban-like protein 1 (Meg-3) (Melanoma invasion by ERK) (MINERVA) (Protein FAM129B)	FAM129B C9orf88	372	134	110	110	87	214.92	121.921	100.129	-2.14643	-1.21764
DOCK7_HUMAN	Dedicator of cytokinesis protein 7	DOCK7 KIAA1771	147	129	97	107	76	85.2163	112.519	92.4296	1.08465	-1.21734
GNAS1_HUMAN	Guanine nucleotide-binding protein G(s) subunit alpha isoforms XLas (Adenylate cyclase-stimulating G alpha protein) (Extra large alphas protein) (XLalphas)	GNAS GNAS1	266	153	138	135	102	153.76	145.892	119.865	-1.28278	-1.21714
RAB5B_HUMAN	Ras-related protein Rab-5B	RAB5B	58	54	59	46	45	34.0346	57.8886	47.5698	1.39769	-1.21692
MVP_HUMAN	Major vault protein (MVP) (Lung resistance-related protein)	MVP LRP	0	10	21	7	17	0.71771	17.2568	14.1858	19.7654	-1.21648
Q5T9B7_HUMAN	Adenylate kinase isoenzyme 1 (AK 1) (EC 2.7.4.3) (EC 2.7.4.6) (ATP-AMP transphosphorylase 1) (ATP:AMP phosphotransferase) (Adenylate monophosphate kinase) (Myokinase)	AK1	21	23	15	21	10	12.7773	19.8026	16.3029	1.27593	-1.21467
ANKH_HUMAN	Progressive ankylosis protein homolog (ANK)	ANKH KIAA1581 UNQ241/PRO274	7	9	0	7	0	4.73714	5.28728	4.35506	-1.08773	-1.21406
A0A0C4DGN6_HUMAN	ARF GTPase-activating protein GIT1	GIT1	6	9	9	11	4	4.16291	10.2238	8.42913	2.02482	-1.21291
AAKB1_HUMAN	5'-AMP-activated protein kinase subunit beta-1 (AMPK subunit beta-1) (AMPKb)	PRKAB1 AMPK	0	6	5	7	2	0.71771	6.68264	5.51135	7.67907	-1.21252
MRP1_HUMAN	Multidrug resistance-associated protein 1 (ATP-binding cassette sub-family C member 1) (Leukotriene C(4) transporter) (LTC4 transporter)	ABCC1 MRP MRP1	63	90	77	94	46	36.9081	83.9686	69.3161	1.87807	-1.21139
Q32Q12_HUMAN	Nucleoside diphosphate kinase (EC 2.7.4.6)	NME1-NME2 hCG_2001850	127	46	51	46	34	73.7087	49.8985	41.2026	-1.78893	-1.21105
MOT4_HUMAN	Monocarboxylate transporter 4 (MCT 4) (Solute carrier family 16 member 3)	SLC16A3 MCT4	100	65	59	65	38	58.1791	62.8337	51.8936	-1.12112	-1.21082
1B67_HUMAN	HLA class I histocompatibility antigen, B-67 alpha chain (MHC class I antigen B*67)	HLA-B HLAB	59	34	36	31	26	34.6093	36.2696	29.9634	-1.15505	-1.21046
IQGA1_HUMAN	Ras GTPase-activating-like protein IQGAP1 (p195)	IQGAP1 KIAA0051	1478	495	420	407	337	859.058	456.545	377.167	-2.27766	-1.21046
PLSL_HUMAN	Plastin-2 (L-plastin) (LC64P) (Lymphocyte cytosolic protein 1) (LCP-1)	LCP1 PLS2	561	427	392	356	311	324.219	410.139	339.328	1.0466	-1.20868
S38A5_HUMAN	Sodium-coupled neutral amino acid transporter 5 (Solute carrier family 38 member 5) (System N transporter 2)	SLC38A5 JM24 SN2 SNAT5 PP7194	36	14	8	13	5	21.3937	11.9204	9.88811	-2.16357	-1.20553
CN37_HUMAN	2',3'-cyclic-nucleotide 3'-phosphodiesterase (CNP) (CNPase) (EC 3.1.4.37)	CNP	174	93	84	81	64	100.757	89.1663	74.0049	-1.36149	-1.20487
ZO2_HUMAN	Tight junction protein ZO-2 (Tight junction protein 2) (Zona occludens protein 2) (Zonula occludens protein 2)	TJP2 X104 ZO2	68	104	79	97	55	39.7819	91.3674	75.8511	1.90668	-1.20456
STXB1_HUMAN	Syntaxin-binding protein 1 (MUNC18-1) (N-Sec1) (Protein unc-18 homolog 1) (Unc18-1) (Protein unc-18 homolog A) (Unc-18A) (p67)	STXBP1 UNC18A	52	47	43	47	28	30.5866	45.9545	38.1713	1.24797	-1.2039
VAV2_HUMAN	Guanine nucleotide exchange factor VAV2 (VAV-2)	VAV2	0	14	7	12	5	0.71771	11.3718	9.44772	13.1637	-1.20366
A0A024R571_HUMAN	EH domain-containing protein 1 (EH-domain containing 1, isoform CRA_a)	EHD1 hCG_23386	774	284	235	241	185	447.777	258.497	214.937	-2.0833	-1.20266
SMAD2_HUMAN	Mothers against decapentaplegic homolog 2 (MAD homolog 2) (Mothers against DPP homolog 2) (JV18-1) (Mad-related protein 2) (hMAD-2) (SMAD family member 2) (SMAD 2) (Smad2) (hSMAD2)	SMAD2 MADH2 MADR2	0	23	0	19	0	0.71771	11.5744	9.63982	13.4313	-1.20069
TOPK_HUMAN	Lymphokine-activated killer T-cell-originated protein kinase (EC 2.7.12.2) (Cancer/testis antigen 84) (CT84) (MAPKK-like protein kinase) (Nori-3) (PDZ-binding kinase) (Spermatogenesis-related protein kinase) (SPK) (T-LAK cell-originated protein kinase)	PBK TOPK	0	8	8	8	5	0.71771	9.2262	7.68626	10.7094	-1.20035
S4R435_HUMAN	Protein RPS10-NUDT3 (Fragment)	RPS10-NUDT3	33	14	12	12	9	19.6702	14.1147	11.7607	-1.67253	-1.20016
OLA1_HUMAN	Obg-like ATPase 1 (DNA damage-regulated overexpressed in cancer 45) (DOC45) (GTP-binding protein 9)	OLA1 GTPBP9 PRO2455 PTD004	53	65	61	59	45	31.1613	63.9324	53.3003	1.71047	-1.19948
ANO6_HUMAN	Anoctamin-6 (Small-conductance calcium-activated nonselective cation channel) (SCAN channel) (Transmembrane protein 16F)	ANO6 TMEM16F	69	63	52	52	42	40.3566	58.0892	48.4777	1.20123	-1.19827
MPP7_HUMAN	MAGUK p55 subfamily member 7	MPP7	70	39	45	48	24	40.9314	43.4578	36.2977	-1.12766	-1.19726
NCKP1_HUMAN	Nck-associated protein 1 (NAP 1) (Membrane-associated protein HEM-2) (p125Nap1)	NCKAP1 HEM2 KIAA0587 NAP1	318	210	171	162	149	183.751	189.771	159.071	-1.15515	-1.193
RHEB_HUMAN	GTP-binding protein Rheb (Ras homolog enriched in brain)	RHEB RHEB2	38	39	23	28	22	22.5427	31.3804	26.3275	1.1679	-1.19192
GET4_HUMAN	Golgi to ER traffic protein 4 homolog (Conserved edge-expressed protein) (Transmembrane domain recognition complex 35 kDa subunit) (TRC35)	GET4 C7orf20 CEE TRC35 CGI-20	0	4	2	5	0	0.71771	4.13926	3.47441	4.84096	-1.19136
EPS15_HUMAN	Epidermal growth factor receptor substrate 15 (Protein Eps15) (Protein AF-1p)	EPS15 AF1P	0	0	3	0	2	0.71771	2.892	2.42926	3.38473	-1.19049
A8K6Q8_HUMAN	cDNA FLJ75881, highly similar to Homo sapiens transferrin receptor (p90, CD71) (TFRC), mRNA		296	119	97	97	81	171.059	108.016	90.914	-1.88155	-1.18811
CPPED_HUMAN	Serine/threonine-protein phosphatase CPPED1 (EC 3.1.3.16) (Calcineurin-like phosphoesterase domain-containing protein 1) (Complete S-transactivated protein 1)	CPPED1 CSTP1	0	11	0	5	3	0.71771	6.18532	5.20887	7.25763	-1.18746
AT11C_HUMAN	Phospholipid-transporting ATPase IG (EC 3.6.3.1) (ATPase IQ) (ATPase class VI type 11C) (P4-ATPase flippase complex alpha subunit ATP11C)	ATP11C ATPIG ATPIQ	52	47	33	43	24	30.5866	40.4641	34.094	1.11467	-1.18684
PSA3_HUMAN	Proteasome subunit alpha type-3 (EC 3.4.25.1) (Macropain subunit C8) (Multicatalytic endopeptidase complex subunit C8) (Proteasome component C8)	PSMA3 HC8 PSC8	9	14	18	16	11	5.88563	17.4067	14.679	2.49404	-1.18583
ADDA_HUMAN	Alpha-adducin (Erythrocyte adducin subunit alpha)	ADD1 ADDA	24	20	16	23	8	14.5004	19.0039	16.0273	1.1053	-1.18572
A0A087WZK0_HUMAN	Deoxyhypusine synthase	DHPS	2	5	4	8	0	1.86608	5.68517	4.7954	2.56978	-1.18555
RASH_HUMAN	GTPase HRas (H-Ras-1) (Ha-Ras) (Transforming protein p21) (c-H-ras) (p21ras) [Cleaved into: GTPase HRas, N-terminally processed]	HRAS HRAS1	117	60	47	48	40	67.9563	53.9944	45.5569	-1.49168	-1.18521
IF5_HUMAN	Eukaryotic translation initiation factor 5 (eIF-5)	EIF5	14	42	41	42	28	8.757	42.6094	35.9677	4.10731	-1.18466
PLST_HUMAN	Plastin-3 (T-plastin)	PLS3	493	239	214	223	158	284.858	226.576	191.276	-1.48925	-1.18455
BIEA_HUMAN	Biliverdin reductase A (BVR A) (EC 1.3.1.24) (Biliverdin-IX alpha-reductase)	BLVRA BLVR BVR	20	37	27	31	22	12.2029	32.6771	27.6492	2.26578	-1.18184
PA1B3_HUMAN	Platelet-activating factor acetylhydrolase IB subunit gamma (EC 3.1.1.47) (PAF acetylhydrolase 29 kDa subunit) (PAF-AH 29 kDa subunit) (PAF-AH subunit gamma) (PAFAH subunit gamma)	PAFAH1B3 PAFAHG	21	24	20	19	17	12.7773	22.9953	19.4706	1.52384	-1.18103
LCK_HUMAN	Tyrosine-protein kinase Lck (EC 2.7.10.2) (Leukocyte C-terminal Src kinase) (LSK) (Lymphocyte cell-specific protein-tyrosine kinase) (Protein YT16) (Proto-oncogene Lck) (T cell-specific protein-tyrosine kinase) (p56-LCK)	LCK	278	157	137	134	111	160.678	147.144	124.643	-1.28911	-1.18052
E7EVH7_HUMAN	Uncharacterized protein		10	17	17	19	10	6.45989	18.2053	15.422	2.38735	-1.18047
CSK_HUMAN	Tyrosine-protein kinase CSK (EC 2.7.10.2) (C-Src kinase) (Protein-tyrosine kinase CYL)	CSK	34	59	54	55	40	20.2447	57.3895	48.6424	2.40272	-1.17982
TFR1_HUMAN	Transferrin receptor protein 1 (TR) (TfR) (TfR1) (Trfr) (T9) (p90) (CD antigen CD71) [Cleaved into: Transferrin receptor protein 1, serum form (sTfR)]	TFRC	293	110	92	92	76	169.329	101.215	85.8102	-1.9733	-1.17952
DEST_HUMAN	Destrin (Actin-depolymerizing factor) (ADF)	DSTN ACTDP DSN	104	87	64	65	59	60.4794	75.4748	64.0525	1.05908	-1.17833
LANC1_HUMAN	LanC-like protein 1 (40 kDa erythrocyte membrane protein) (p40)	LANCL1 GPR69A	15	13	13	14	8	9.3313	14.2143	12.0632	1.29277	-1.17831
STRA6_HUMAN	Stimulated by retinoic acid gene 6 protein homolog	STRA6 PP14296 UNQ3126/PRO10282/PRO19578	55	26	28	28	18	32.3106	28.2842	24.0136	-1.34551	-1.17784
CI064_HUMAN	UPF0553 protein C9orf64	C9orf64	5	27	15	23	12	3.58869	21.5994	18.3406	5.11066	-1.17768
PCBP2_HUMAN	Poly(rC)-binding protein 2 (Alpha-CP2) (Heterogeneous nuclear ribonucleoprotein E2) (hnRNP E2)	PCBP2	48	10	22	17	11	28.2882	17.8056	15.1194	-1.87098	-1.17766
DYN2_HUMAN	Dynamin-2 (EC 3.6.5.5)	DNM2 DYN2	164	186	155	154	130	95.0006	170.13	144.504	1.52108	-1.17734
VINC_HUMAN	Vinculin (Metavinculin) (MV)	VCL	192	166	170	146	135	111.121	169.379	143.872	1.29473	-1.17729
PKN1_HUMAN	Serine/threonine-protein kinase N1 (EC 2.7.11.13) (Protease-activated kinase 1) (PAK-1) (Protein kinase C-like 1) (Protein kinase C-like PKN) (Protein kinase PKN-alpha) (Protein-kinase C-related kinase 1) (Serine-threonine protein kinase N)	PKN1 PAK1 PKN PRK1 PRKCL1	3	5	7	6	4	2.44027	7.33071	6.22738	2.55192	-1.17717
J3QRU1_HUMAN	Tyrosine-protein kinase (EC 2.7.10.2)	YES1	98	90	88	84	66	57.029	90.0159	76.4868	1.34119	-1.17688
CDK5_HUMAN	Cyclin-dependent-like kinase 5 (EC 2.7.11.1) (Cell division protein kinase 5) (Serine/threonine-protein kinase PSSALRE) (Tau protein kinase II catalytic subunit) (TPKII catalytic subunit)	CDK5 CDKN5	35	60	51	53	40	20.8192	56.1913	47.7608	2.29408	-1.17651
SCRN1_HUMAN	Secernin-1	SCRN1 KIAA0193	9	30	20	27	15	5.88563	25.6905	21.8377	3.71035	-1.17643
MYO1C_HUMAN	Unconventional myosin-Ic (Myosin I beta) (MMI-beta) (MMIb)	MYO1C	550	265	240	254	175	317.849	252.672	214.88	-1.47919	-1.17588
PITH1_HUMAN	PITH domain-containing protein 1	PITHD1 C1orf128 AD039 HT014 PP603	0	17	4	8	8	0.71771	11.0735	9.42099	13.1265	-1.17541
DYN1_HUMAN	Dynamin-1 (EC 3.6.5.5)	DNM1 DNM	66	83	78	81	56	38.6323	81.3694	69.3713	1.79568	-1.17295
LRSM1_HUMAN	E3 ubiquitin-protein ligase LRSAM1 (EC 2.3.2.27) (Leucine-rich repeat and sterile alpha motif-containing protein 1) (RING-type E3 ubiquitin transferase LRSAM1) (Tsg101-associated ligase) (hTAL)	LRSAM1 TAL UNQ6496/PRO21356	0	4	0	3	0	0.71771	3.04238	2.5938	3.61399	-1.17294
A6NFX8_HUMAN	ADP-sugar pyrophosphatase	NUDT5	18	27	21	23	17	11.0543	24.8916	21.2325	1.92075	-1.17234
RAP1A_HUMAN	Ras-related protein Rap-1A (C21KG) (G-22K) (GTP-binding protein smg p21A) (Ras-related protein Krev-1)	RAP1A KREV1	179	79	64	59	59	103.636	71.8763	61.4071	-1.68769	-1.17049
LASP1_HUMAN	LIM and SH3 domain protein 1 (LASP-1) (Metastatic lymph node gene 50 protein) (MLN 50)	LASP1 MLN50	65	46	42	41	33	38.0576	44.956	38.4204	1.00953	-1.17011
VPS4A_HUMAN	Vacuolar protein sorting-associated protein 4A (EC 3.6.4.6) (Protein SKD2) (VPS4-1) (hVPS4)	VPS4A VPS4	88	31	22	29	16	51.2791	27.2373	23.2973	-2.20108	-1.16912
RINI_HUMAN	Ribonuclease inhibitor (Placental ribonuclease inhibitor) (Placental RNase inhibitor) (Ribonuclease/angiogenin inhibitor 1) (RAI)	RNH1 PRI RNH	49	45	43	40	34	28.8628	45.0557	38.5584	1.33592	-1.16851
MYO1B_HUMAN	Unconventional myosin-Ib (MYH-1c) (Myosin I alpha) (MMI-alpha) (MMIa)	MYO1B	484	263	207	217	178	279.651	233.552	200.244	-1.39655	-1.16634
IDI1_HUMAN	Isopentenyl-diphosphate Delta-isomerase 1 (EC 5.3.3.2) (Isopentenyl pyrophosphate isomerase 1) (IPP isomerase 1) (IPPI1)	IDI1	24	16	18	17	12	14.5004	18.3049	15.6977	1.08257	-1.16608
PGK1_HUMAN	Phosphoglycerate kinase 1 (EC 2.7.2.3) (Cell migration-inducing gene 10 protein) (Primer recognition protein 2) (PRP 2)	PGK1 PGKA MIG10 OK/SW-cl.110	454	239	208	200	176	262.302	223.265	191.56	-1.36929	-1.16551
B1AK88_HUMAN	Capping protein (Actin filament) muscle Z-line, beta, isoform CRA_d (F-actin-capping protein subunit beta)	CAPZB hCG_41078	142	136	97	102	92	82.3391	115.671	99.4969	1.20838	-1.16256
PFD2_HUMAN	Prefoldin subunit 2	PFDN2 PFD2 HSPC231	4	5	0	0	3	3.01448	3.49134	3.00743	-1.00234	-1.1609
C9JLU1_HUMAN	DNA-directed RNA polymerases I, II, and III subunit RPABC3 (Fragment)	POLR2H	0	5	0	0	3	0.71771	3.49134	3.00743	4.19031	-1.1609
PCID2_HUMAN	PCI domain-containing protein 2 (CSN12-like protein)	PCID2 HT004	2	24	12	23	8	1.86608	18.6059	16.0273	8.58879	-1.16088
GALK2_HUMAN	N-acetylgalactosamine kinase (EC 2.7.1.157) (GalNAc kinase) (Galactokinase 2)	GALK2 GK2	0	0	6	6	0	0.71771	4.5375	3.91473	5.45447	-1.15908
ANXA3_HUMAN	Annexin A3 (35-alpha calcimedin) (Annexin III) (Annexin-3) (Inositol 1,2-cyclic phosphate 2-phosphohydrolase) (Lipocortin III) (Placental anticoagulant protein III) (PAP-III)	ANXA3 ANX3	80	117	121	96	104	46.6798	120.32	103.808	2.22383	-1.15907
TWF1_HUMAN	Twinfilin-1 (Protein A6) (Protein tyrosine kinase 9)	TWF1 PTK9	92	33	29	27	25	53.5789	31.9777	27.6226	-1.93968	-1.15766
RAP2B_HUMAN	Ras-related protein Rap-2b	RAP2B	101	42	29	31	28	58.7541	36.0215	31.1206	-1.88795	-1.15748
MIF_HUMAN	Macrophage migration inhibitory factor (MIF) (EC 5.3.2.1) (Glycosylation-inhibiting factor) (GIF) (L-dopachrome isomerase) (L-dopachrome tautomerase) (EC 5.3.3.12) (Phenylpyruvate tautomerase)	MIF GLIF MMIF	84	22	18	16	17	48.9793	20.9996	18.1492	-2.6987	-1.15705
RAB35_HUMAN	Ras-related protein Rab-35 (GTP-binding protein RAY) (Ras-related protein Rab-1C)	RAB35 RAB1C RAY	99	92	80	75	70	57.604	86.5175	74.8344	1.29912	-1.15612
COR1A_HUMAN	Coronin-1A (Coronin-like protein A) (Clipin-A) (Coronin-like protein p57) (Tryptophan aspartate-containing coat protein) (TACO)	CORO1A CORO1	13	37	33	39	22	8.18271	35.9705	31.1742	3.80976	-1.15386
AP2A1_HUMAN	AP-2 complex subunit alpha-1 (100 kDa coated vesicle protein A) (Adaptor protein complex AP-2 subunit alpha-1) (Adaptor-related protein complex 2 subunit alpha-1) (Alpha-adaptin A) (Alpha1-adaptin) (Clathrin assembly protein complex 2 alpha-A large chain) (Plasma membrane adaptor HA2/AP2 adaptin alpha A subunit)	AP2A1 ADTAA CLAPA1	62	91	80	85	62	36.3334	86.0676	74.6109	2.05351	-1.15355
PP1R7_HUMAN	Protein phosphatase 1 regulatory subunit 7 (Protein phosphatase 1 regulatory subunit 22)	PPP1R7 SDS22	9	22	21	22	15	5.88563	22.6458	19.6352	3.33612	-1.15333
KCY_HUMAN	UMP-CMP kinase (EC 2.7.4.14) (Deoxycytidylate kinase) (CK) (dCMP kinase) (Nucleoside-diphosphate kinase) (EC 2.7.4.6) (Uridine monophosphate/cytidine monophosphate kinase) (UMP/CMP kinase) (UMP/CMPK)	CMPK1 CMK CMPK UCK UMK UMPK	27	20	14	14	14	16.2236	17.9066	15.5332	-1.04445	-1.15279
AT2B1_HUMAN	Plasma membrane calcium-transporting ATPase 1 (PMCA1) (EC 3.6.3.8) (Plasma membrane calcium ATPase isoform 1) (Plasma membrane calcium pump isoform 1)	ATP2B1 PMCA1	41	72	62	70	46	24.2662	67.6294	58.7294	2.42021	-1.15154
ADCY5_HUMAN	Adenylate cyclase type 5 (EC 4.6.1.1) (ATP pyrophosphate-lyase 5) (Adenylate cyclase type V) (Adenylyl cyclase 5) (AC5)	ADCY5	0	5	0	4	0	0.71771	3.49134	3.0341	4.22747	-1.1507
XRP2_HUMAN	Protein XRP2	RP2	91	44	38	39	31	53.0039	41.8609	36.3816	-1.45689	-1.15061
A0A0U1RQX8_HUMAN	E3 ubiquitin-protein ligase CBL	CBL	5	13	17	19	8	3.58869	16.409	14.2654	3.9751	-1.15026
LMCD1_HUMAN	LIM and cysteine-rich domains protein 1 (Dyxin)	LMCD1	9	31	15	21	17	5.88563	23.3963	20.3515	3.45783	-1.14961
BT2A1_HUMAN	Butyrophilin subfamily 2 member A1	BTN2A1 BT2.1 BTF1	9	6	8	7	5	5.88563	8.32823	7.24592	1.23112	-1.14937
E7ESA6_HUMAN	Focal adhesion kinase 1	PTK2	4	6	8	7	5	3.01448	8.32823	7.24592	2.40371	-1.14937
A0A024QZX5_HUMAN	Serpin B6 (Serpin peptidase inhibitor, clade B (Ovalbumin), member 6, isoform CRA_d)	SERPINB6 hCG_22875	46	58	49	49	42	27.139	54.1937	47.1554	1.73755	-1.14926
EXOC2_HUMAN	Exocyst complex component 2 (Exocyst complex component Sec5)	EXOC2 SEC5 SEC5L1	63	36	24	34	18	36.9081	30.5813	26.6571	-1.38455	-1.14721
GNPI1_HUMAN	Glucosamine-6-phosphate isomerase 1 (EC 3.5.99.6) (Glucosamine-6-phosphate deaminase 1) (GNPDA 1) (GlcN6P deaminase 1) (Oscillin)	GNPDA1 GNPI HLN KIAA0060	32	31	24	23	23	19.0958	28.3349	24.7034	1.29366	-1.147
LST8_HUMAN	Target of rapamycin complex subunit LST8 (TORC subunit LST8) (G protein beta subunit-like) (Gable) (Protein GbetaL) (Mammalian lethal with SEC13 protein 8) (mLST8)	MLST8 GBL LST8	4	16	8	12	8	3.01448	12.8185	11.1825	3.70959	-1.14631
TKT_HUMAN	Transketolase (TK) (EC 2.2.1.1)	TKT	40	22	25	24	17	23.6917	24.841	21.673	-1.09314	-1.14617
PLCG1_HUMAN	1-phosphatidylinositol 4,5-bisphosphate phosphodiesterase gamma-1 (EC 3.1.4.11) (PLC-148) (Phosphoinositide phospholipase C-gamma-1) (Phospholipase C-II) (PLC-II) (Phospholipase C-gamma-1) (PLC-gamma-1)	PLCG1 PLC1	9	22	29	31	15	5.88563	27.0364	23.6	4.00977	-1.14561
LIPB1_HUMAN	Liprin-beta-1 (Protein tyrosine phosphatase receptor type f polypeptide-interacting protein-binding protein 1) (PTPRF-interacting protein-binding protein 1) (hSGT2)	PPFIBP1 KIAA1230	277	152	117	135	97	160.102	133.881	116.965	-1.3688	-1.14463
DYN3_HUMAN	Dynamin-3 (EC 3.6.5.5) (Dynamin, testicular) (T-dynamin)	DNM3 KIAA0820	0	42	0	37	0	0.71771	20.1104	17.5697	24.4803	-1.1446
MAT2B_HUMAN	Methionine adenosyltransferase 2 subunit beta (Methionine adenosyltransferase II beta) (MAT II beta) (Putative dTDP-4-keto-6-deoxy-D-glucose 4-reductase)	MAT2B TGR MSTP045 Nbla02999 UNQ2435/PRO4995	5	0	4	0	3	3.58869	3.44048	3.00743	-1.19327	-1.14399
JAM1_HUMAN	Junctional adhesion molecule A (JAM-A) (Junctional adhesion molecule 1) (JAM-1) (Platelet F11 receptor) (Platelet adhesion molecule 1) (PAM-1) (CD antigen CD321)	F11R JAM1 JCAM UNQ264/PRO301	61	18	16	16	13	35.7587	18.1057	15.8357	-2.25811	-1.14335
CUL5_HUMAN	Cullin-5 (CUL-5) (Vasopressin-activated calcium-mobilizing receptor 1) (VACM-1)	CUL5 VACM1	21	40	36	43	24	12.7773	38.9654	34.094	2.66833	-1.14288
CAN1_HUMAN	Calpain-1 catalytic subunit (EC 3.4.22.52) (Calcium-activated neutral proteinase 1) (CANP 1) (Calpain mu-type) (Calpain-1 large subunit) (Cell proliferation-inducing gene 30 protein) (Micromolar-calpain) (muCANP)	CAPN1 CANPL1 PIG30	70	111	89	90	81	40.9314	100.016	87.8254	2.14567	-1.1388
STXB3_HUMAN	Syntaxin-binding protein 3 (Platelet Sec1 protein) (PSP) (Protein unc-18 homolog 3) (Unc18-3) (Protein unc-18 homolog C) (Unc-18C)	STXBP3	138	86	71	90	49	80.0375	78.8715	69.2882	-1.15514	-1.13831
S12A2_HUMAN	Solute carrier family 12 member 2 (Basolateral Na-K-Cl symporter) (Bumetanide-sensitive sodium-(potassium)-chloride cotransporter 1)	SLC12A2 NKCC1	120	99	88	98	66	69.6819	94.0652	82.6637	1.1863	-1.13793
HMCS1_HUMAN	Hydroxymethylglutaryl-CoA synthase, cytoplasmic (HMG-CoA synthase) (EC 2.3.3.10) (3-hydroxy-3-methylglutaryl coenzyme A synthase)	HMGCS1 HMGCS	36	47	40	54	24	21.3937	44.3072	38.9424	1.82028	-1.13776
S38A1_HUMAN	Sodium-coupled neutral amino acid transporter 1 (Amino acid transporter A1) (N-system amino acid transporter 2) (Solute carrier family 38 member 1) (System A amino acid transporter 1) (System N amino acid transporter 1)	SLC38A1 ATA1 NAT2 SAT1 SNAT1	14	15	12	17	7	8.757	14.5638	12.8063	1.4624	-1.13724
RAB6A_HUMAN	Ras-related protein Rab-6A (Rab-6)	RAB6A RAB6	150	98	83	80	75	86.9428	90.8663	79.9369	-1.08764	-1.13673
LRC8A_HUMAN	Volume-regulated anion channel subunit LRRC8A (Leucine-rich repeat-containing protein 8A) (Swelling protein 1)	LRRC8A KIAA1437 LRRC8 SWELL1 UNQ221/PRO247	50	63	57	70	37	29.4374	60.8357	53.5196	1.81808	-1.1367
VILI_HUMAN	Villin-1	VIL1 VIL	629	374	324	302	296	363.62	348.43	306.616	-1.18592	-1.13637
C2CD5_HUMAN	C2 domain-containing protein 5 (C2 domain-containing phosphoprotein of 138 kDa)	C2CD5 CDP138 KIAA0528	51	64	49	57	41	30.012	56.8911	50.103	1.66943	-1.13548
H3BTL1_HUMAN	Microtubule-associated protein 1 light chain 3 beta, isoform CRA_f (Microtubule-associated proteins 1A/1B light chain 3B)	MAP1LC3B hCG_32374	9	6	0	5	0	5.88563	3.94031	3.47441	-1.694	-1.1341
ARP2_HUMAN	Actin-related protein 2 (Actin-like protein 2)	ACTR2 ARP2	326	218	173	179	158	188.367	194.484	171.813	-1.09635	-1.13195
ELMO2_HUMAN	Engulfment and cell motility protein 2 (Protein ced-12 homolog A) (hCed-12A)	ELMO2 CED12A KIAA1834	37	48	32	44	26	21.9682	40.3646	35.6919	1.62471	-1.13092
RDH11_HUMAN	Retinol dehydrogenase 11 (EC 1.1.1.300) (Androgen-regulated short-chain dehydrogenase/reductase 1) (HCV core-binding protein HCBP12) (Prostate short-chain dehydrogenase/reductase 1) (Retinal reductase 1) (RalR1) (Short chain dehydrogenase/reductase family 7C member 1)	RDH11 ARSDR1 PSDR1 SDR7C1 CGI-82	3	3	6	5	3	2.44027	5.88428	5.20887	2.13455	-1.12966
FSCN1_HUMAN	Fascin (55 kDa actin-bundling protein) (Singed-like protein) (p55)	FSCN1 FAN1 HSN SNL	191	102	92	79	87	110.545	97.6147	86.4507	-1.27871	-1.12914
LRCH1_HUMAN	Leucine-rich repeat and calponin homology domain-containing protein 1 (Calponin homology domain-containing protein 1) (Neuronal protein 81) (NP81)	LRCH1 CHDC1 KIAA1016	45	55	50	52	40	26.5644	53.3944	47.32	1.78133	-1.12837
NDRG3_HUMAN	Protein NDRG3 (N-myc downstream-regulated gene 3 protein)	NDRG3	31	31	22	27	19	18.5213	27.2373	24.1515	1.30398	-1.12777
BZW1_HUMAN	Basic leucine zipper and W2 domain-containing protein 1 (Protein Orf)	BZW1 BZAP45 KIAA0005	28	51	49	50	38	16.798	51.0472	45.2808	2.6956	-1.12735
E9PFN4_HUMAN	Anion exchange protein	SLC4A7	87	59	55	60	41	50.7041	57.9388	51.4256	1.01423	-1.12665
PLAK_HUMAN	Junction plakoglobin (Catenin gamma) (Desmoplakin III) (Desmoplakin-3)	JUP CTNNG DP3	192	119	113	101	100	111.121	116.818	103.694	-1.07162	-1.12656
EPHA2_HUMAN	Ephrin type-A receptor 2 (EC 2.7.10.1) (Epithelial cell kinase) (Tyrosine-protein kinase receptor ECK)	EPHA2 ECK	468	182	138	187	99	270.397	158.963	141.105	-1.91628	-1.12655
CSKP_HUMAN	Peripheral plasma membrane protein CASK (hCASK) (EC 2.7.11.1) (Calcium/calmodulin-dependent serine protein kinase) (Protein lin-2 homolog)	CASK LIN2	137	83	82	88	59	79.4621	83.5682	74.1967	-1.07096	-1.12631
VASP_HUMAN	Vasodilator-stimulated phosphoprotein (VASP)	VASP	50	78	63	64	58	29.4374	70.8771	63.0324	2.14124	-1.12446
ARF3_HUMAN	ADP-ribosylation factor 3	ARF3	266	91	75	71	72	153.76	83.3192	74.2292	-2.07142	-1.12246
CNDP2_HUMAN	Cytosolic non-specific dipeptidase (EC 3.4.13.18) (CNDP dipeptidase 2) (Carnosine dipeptidase II) (Epididymis secretory protein Li 13) (Glutamate carboxypeptidase-like protein 1) (Peptidase A)	CNDP2 CN2 CPGL HEL-S-13 PEPA	19	26	24	25	19	11.6286	26.0888	23.2704	2.00114	-1.12112
ZYX_HUMAN	Zyxin (Zyxin-2)	ZYX	29	9	12	12	7	17.3724	11.8696	10.6042	-1.63826	-1.11933
PP2BA_HUMAN	Serine/threonine-protein phosphatase 2B catalytic subunit alpha isoform (EC 3.1.3.16) (CAM-PRP catalytic subunit) (Calmodulin-dependent calcineurin A subunit alpha isoform)	PPP3CA CALNA CNA	5	19	16	19	12	3.58869	18.5548	16.5786	4.61969	-1.1192
LYN_HUMAN	Tyrosine-protein kinase Lyn (EC 2.7.10.2) (Lck/Yes-related novel protein tyrosine kinase) (V-yes-1 Yamaguchi sarcoma viral related oncogene homolog) (p53Lyn) (p56Lyn)	LYN JTK8	119	117	100	106	85	69.1067	108.766	97.2043	1.40658	-1.11894
CBR1_HUMAN	Carbonyl reductase [NADPH] 1 (EC 1.1.1.184) (15-hydroxyprostaglandin dehydrogenase [NADP(+)]) (EC 1.1.1.197) (NADPH-dependent carbonyl reductase 1) (Prostaglandin 9-ketoreductase) (Prostaglandin-E(2) 9-reductase) (EC 1.1.1.189) (Short chain dehydrogenase/reductase family 21C member 1)	CBR1 CBR CRN SDR21C1	24	47	46	53	31	14.5004	47.6019	42.5519	2.93453	-1.11868
PKP2_HUMAN	Plakophilin-2	PKP2	84	81	50	78	39	48.9793	65.0851	58.2055	1.18837	-1.1182
VP26A_HUMAN	Vacuolar protein sorting-associated protein 26A (Vesicle protein sorting 26A) (hVPS26)	VPS26A VPS26	16	65	56	57	49	9.90561	61.1856	54.7344	5.5256	-1.11786
IF4G2_HUMAN	Eukaryotic translation initiation factor 4 gamma 2 (eIF-4-gamma 2) (eIF-4G 2) (eIF4G 2) (Death-associated protein 5) (DAP-5) (p97)	EIF4G2 DAP5 OK/SW-cl.75	27	51	45	53	33	16.2236	48.8505	43.7093	2.69418	-1.11762
PCTL_HUMAN	PCTP-like protein (PCTP-L) (Antigen NY-CO-28) (START domain-containing protein 10) (StARD10) (Serologically defined colon cancer antigen 28) (StAR-related lipid transfer protein 10)	STARD10 SDCCAG28 CGI-52	0	23	7	14	11	0.71771	15.4138	13.7981	19.2252	-1.11709
DHB12_HUMAN	Very-long-chain 3-oxoacyl-CoA reductase (EC 1.1.1.330) (17-beta-hydroxysteroid dehydrogenase 12) (17-beta-HSD 12) (3-ketoacyl-CoA reductase) (KAR) (Estradiol 17-beta-dehydrogenase 12) (EC 1.1.1.62) (Short chain dehydrogenase/reductase family 12C member 1)	HSD17B12 SDR12C1	9	30	27	23	26	5.88563	29.5322	26.4391	4.49214	-1.11699
FUMH_HUMAN	Fumarate hydratase, mitochondrial (Fumarase) (EC 4.2.1.2)	FH	9	13	14	14	10	5.88563	14.7629	13.2198	2.24612	-1.11673
MRP4_HUMAN	Multidrug resistance-associated protein 4 (ATP-binding cassette sub-family C member 4) (MRP/cMOAT-related ABC transporter) (Multi-specific organic anion transporter B) (MOAT-B)	ABCC4 MRP4	58	83	85	102	52	34.0346	85.2175	76.3203	2.24244	-1.11658
IPYR_HUMAN	Inorganic pyrophosphatase (EC 3.6.1.1) (Pyrophosphate phospho-hydrolase) (PPase)	PPA1 IOPPP PP	110	86	51	76	45	63.93	67.8834	60.7966	-1.05154	-1.11657
E9PRY8_HUMAN	Elongation factor 1-delta	EEF1D	4	24	26	27	18	3.01448	26.2881	23.573	7.81994	-1.11518
ZWILC_HUMAN	Protein zwilch homolog (hZwilch)	ZWILCH	0	0	3	3	0	0.71771	2.892	2.5938	3.61399	-1.11497
J3KPF3_HUMAN	4F2 cell-surface antigen heavy chain (Solute carrier family 3 (Activators of dibasic and neutral amino acid transport), member 2, isoform CRA_a)	SLC3A2 hCG_2016598	471	139	130	137	103	272.132	135.18	121.328	-2.24295	-1.11417
G3V180_HUMAN	Dipeptidyl peptidase 3 (HCG2016942, isoform CRA_d)	DPP3 hCG_2016942	21	36	24	24	27	12.7773	30.5813	27.4582	2.14898	-1.11374
CTDS1_HUMAN	Carboxy-terminal domain RNA polymerase II polypeptide A small phosphatase 1 (EC 3.1.3.16) (Nuclear LIM interactor-interacting factor 3) (NLI-IF) (NLI-interacting factor 3) (Small C-terminal domain phosphatase 1) (SCP1) (Small CTD phosphatase 1)	CTDSP1 NIF3 NLIIF SCP1	12	14	19	18	12	7.60843	17.9554	16.1382	2.12109	-1.11261
GDIB_HUMAN	Rab GDP dissociation inhibitor beta (Rab GDI beta) (Guanosine diphosphate dissociation inhibitor 2) (GDI-2)	GDI2 RABGDIB	346	159	144	161	111	199.909	151.9	136.572	-1.46377	-1.11223
SIN1_HUMAN	Target of rapamycin complex 2 subunit MAPKAP1 (TORC2 subunit MAPKAP1) (Mitogen-activated protein kinase 2-associated protein 1) (Stress-activated map kinase-interacting protein 1) (SAPK-interacting protein 1) (mSIN1)	MAPKAP1 MIP1 SIN1	9	16	15	18	10	5.88563	16.6588	14.9815	2.54544	-1.11196
BROX_HUMAN	BRO1 domain-containing protein BROX (BRO1 domain- and CAAX motif-containing protein)	BROX BROFTI C1orf58	43	8	0	7	0	25.4153	4.83828	4.35506	-5.83582	-1.11096
NEBL_HUMAN	Nebulette (Actin-binding Z-disk protein)	NEBL LNEBL	0	8	0	7	0	0.71771	4.83828	4.35506	6.06799	-1.11096
41_HUMAN	Protein 4.1 (P4.1) (4.1R) (Band 4.1) (EPB4.1)	EPB41 E41P	104	74	56	70	46	60.4794	65.2325	58.7294	-1.0298	-1.11073
CDK1_HUMAN	Cyclin-dependent kinase 1 (CDK1) (EC 2.7.11.22) (EC 2.7.11.23) (Cell division control protein 2 homolog) (Cell division protein kinase 1) (p34 protein kinase)	CDK1 CDC2 CDC28A CDKN1 P34CDC2	68	87	60	75	55	39.7819	73.2771	66.1458	1.66271	-1.10781
ARF5_HUMAN	ADP-ribosylation factor 5	ARF5	168	58	45	46	44	97.3031	51.997	46.9909	-2.07068	-1.10653
ITB4_HUMAN	Integrin beta-4 (GP150) (CD antigen CD104)	ITGB4	924	272	240	248	208	535.034	255.835	231.414	-2.31202	-1.10553
SERC_HUMAN	Phosphoserine aminotransferase (EC 2.6.1.52) (Phosphohydroxythreonine aminotransferase) (PSAT)	PSAT1 PSA	52	78	79	78	63	30.5866	79.6702	72.1024	2.35732	-1.10496
H0YIV4_HUMAN	Nucleosome assembly protein 1-like 1 (Fragment)	NAP1L1	41	48	37	45	31	24.2662	43.1095	39.0258	1.60823	-1.10464
S12A7_HUMAN	Solute carrier family 12 member 7 (Electroneutral potassium-chloride cotransporter 4) (K-Cl cotransporter 4)	SLC12A7 KCC4	50	49	61	52	47	29.4374	56.7401	51.3723	1.74514	-1.10449
PUR6_HUMAN	Multifunctional protein ADE2 [Includes: Phosphoribosylaminoimidazole-succinocarboxamide synthase (EC 6.3.2.6) (SAICAR synthetase); Phosphoribosylaminoimidazole carboxylase (EC 4.1.1.21) (AIR carboxylase) (AIRC)]	PAICS ADE2 AIRC PAIS	84	127	106	133	79	48.9793	116.569	105.647	2.15698	-1.10338
VP26B_HUMAN	Vacuolar protein sorting-associated protein 26B (Vesicle protein sorting 26B)	VPS26B	0	17	13	13	13	0.71771	16.0106	14.5144	20.2232	-1.10308
GSLG1_HUMAN	Golgi apparatus protein 1 (CFR-1) (Cysteine-rich fibroblast growth factor receptor) (E-selectin ligand 1) (ESL-1) (Golgi sialoglycoprotein MG-160)	GLG1 CFR1 ESL1 MG160	22	9	0	8	0	13.3517	5.28728	4.7954	-2.78427	-1.10258
CRIP2_HUMAN	Cysteine-rich protein 2 (CRP-2) (Protein ESP1)	CRIP2 CRP2	8	9	0	8	0	5.31138	5.28728	4.7954	-1.1076	-1.10258
SRC8_HUMAN	Src substrate cortactin (Amplaxin) (Oncogene EMS1)	CTTN EMS1	131	78	66	65	62	76.01	72.5255	65.7901	-1.15534	-1.10238
MY18A_HUMAN	Unconventional myosin-XVIIIa (Molecule associated with JAK3 N-terminus) (MAJN) (Myosin containing a PDZ domain) (Surfactant protein receptor SP-R210) (SP-R210)	MYO18A CD245 KIAA0216 MYSPDZ	84	145	130	126	118	48.9793	137.883	125.172	2.5556	-1.10155
A0A087WUZ3_HUMAN	Spectrin beta chain, non-erythrocytic 1	SPTBN1	176	235	219	240	172	101.909	227.53	206.937	2.03061	-1.09951
SC5A6_HUMAN	Sodium-dependent multivitamin transporter (Na(+)-dependent multivitamin transporter) (Solute carrier family 5 member 6)	SLC5A6 SMVT	38	16	19	23	10	22.5427	18.8536	17.1839	-1.31185	-1.09717
MPRI_HUMAN	Cation-independent mannose-6-phosphate receptor (CI Man-6-P receptor) (CI-MPR) (M6PR) (300 kDa mannose 6-phosphate receptor) (MPR 300) (Insulin-like growth factor 2 receptor) (Insulin-like growth factor II receptor) (IGF-II receptor) (M6P/IGF2 receptor) (M6P/IGF2R) (CD antigen CD222)	IGF2R MPRI	3	3	12	7	7	2.44027	9.1757	8.40239	3.44322	-1.09203
HSPB1_HUMAN	Heat shock protein beta-1 (HspB1) (28 kDa heat shock protein) (Estrogen-regulated 24 kDa protein) (Heat shock 27 kDa protein) (HSP 27) (Stress-responsive protein 27) (SRP27)	HSPB1 HSP27 HSP28	53	30	32	38	20	31.1613	32.2767	29.5765	-1.05358	-1.09129
TMM33_HUMAN	Transmembrane protein 33 (Protein DB83) (SHINC-3)	TMEM33 DB83	0	13	11	10	11	0.71771	13.1171	12.0366	16.7708	-1.08976
RAI3_HUMAN	Retinoic acid-induced protein 3 (G-protein coupled receptor family C group 5 member A) (Phorbol ester induced gene 1) (PEIG-1) (Retinoic acid-induced gene 1 protein) (RAIG-1)	GPRC5A GPCR5A RAI3 RAIG1	49	11	0	10	0	28.8628	6.18532	5.67611	-5.08496	-1.08971
QOR_HUMAN	Quinone oxidoreductase (EC 1.6.5.5) (NADPH:quinone reductase) (Zeta-crystallin)	CRYZ	10	14	7	9	9	6.45989	11.3718	10.4396	1.61607	-1.0893
C9J6U3_HUMAN	Protein diaphanous homolog 2	DIAPH2	0	0	2	2	0	0.71771	2.34353	2.15351	3.00053	-1.08824
TGFA1_HUMAN	Transforming growth factor-beta receptor-associated protein 1 (TGF-beta receptor-associated protein 1) (TRAP-1) (TRAP1)	TGFBRAP1	0	0	2	2	0	0.71771	2.34353	2.15351	3.00053	-1.08824
A0A087WY55_HUMAN	Chromosome 6 open reading frame 55, isoform CRA_b (Vacuolar protein sorting-associated protein VTA1 homolog)	VTA1 C6orf55 hCG_18120	32	6	8	4	8	19.0958	8.32823	7.65969	-2.49302	-1.08728
Q9NXW1_HUMAN	BJ-HCC-24 tumor antigen (cDNA FLJ20030 fis, clone ADSU02156)		0	17	14	16	12	0.71771	16.5592	15.2573	21.2583	-1.08533
DCAF7_HUMAN	DDB1- and CUL4-associated factor 7 (WD repeat-containing protein 68) (WD repeat-containing protein An11 homolog)	DCAF7 HAN11 WDR68	11	12	8	11	7	7.03415	11.0223	10.1638	1.44492	-1.08446
ACTN4_HUMAN	Alpha-actinin-4 (Non-muscle alpha-actinin 4)	ACTN4	1671	752	686	783	543	972.595	721.927	665.77	-1.46086	-1.08435
KCRB_HUMAN	Creatine kinase B-type (EC 2.7.3.2) (B-CK) (Creatine kinase B chain)	CKB CKBB	4	33	30	39	20	3.01448	32.5266	30.0172	9.95768	-1.0836
H7BXI1_HUMAN	Extended synaptotagmin-2 (Fragment)	ESYT2	7	29	28	29	23	4.73714	29.6318	27.3466	5.7728	-1.08357
DHCR7_HUMAN	7-dehydrocholesterol reductase (7-DHC reductase) (EC 1.3.1.21) (Putative sterol reductase SR-2) (Sterol Delta(7)-reductase)	DHCR7 D7SR	0	10	9	9	8	0.71771	10.6728	9.86134	13.74	-1.08228
TENS3_HUMAN	Tensin-3 (Tensin-like SH2 domain-containing protein 1) (Tumor endothelial marker 6)	TNS3 TEM6 TENS1 TPP	228	109	88	121	63	131.858	98.5656	91.078	-1.44775	-1.08221
RRAS_HUMAN	Ras-related protein R-Ras (p23)	RRAS	70	52	44	39	46	40.9314	48.7508	45.0638	1.10096	-1.08182
COR1C_HUMAN	Coronin-1C (Coronin-3) (hCRNN4)	CORO1C CRN2 CRNN4	262	122	111	114	98	151.454	117.068	108.272	-1.39882	-1.08124
AIFM2_HUMAN	Apoptosis-inducing factor 2 (EC 1.-.-.-) (Apoptosis-inducing factor homologous mitochondrion-associated inducer of death) (Apoptosis-inducing factor-like mitochondrion-associated inducer of death) (p53-responsive gene 3 protein)	AIFM2 AMID PRG3	14	16	6	10	9	8.757	11.7214	10.88	1.24243	-1.07734
MOT1_HUMAN	Monocarboxylate transporter 1 (MCT 1) (Solute carrier family 16 member 1)	SLC16A1 MCT1	23	23	18	24	14	13.926	21.4487	19.9378	1.43169	-1.07578
PP2AB_HUMAN	Serine/threonine-protein phosphatase 2A catalytic subunit beta isoform (PP2A-beta) (EC 3.1.3.16)	PPP2CB	51	65	52	56	50	30.012	58.9884	54.8726	1.82835	-1.07501
J3QRS3_HUMAN	Myosin regulatory light chain 12A (Myosin regulatory light chain MRCL3, isoform CRA_b)	MYL12A MRCL3 hCG_2045956	57	28	28	26	25	33.4599	29.1826	27.1821	-1.23096	-1.0736
ACSL3_HUMAN	Long-chain-fatty-acid--CoA ligase 3 (EC 6.2.1.3) (Long-chain acyl-CoA synthetase 3) (LACS 3)	ACSL3 ACS3 FACL3 LACS3	0	20	18	16	18	0.71771	20.1013	18.7277	26.0937	-1.07335
TLN1_HUMAN	Talin-1	TLN1 KIAA1027 TLN	476	215	192	221	157	275.024	203.606	189.81	-1.44894	-1.07268
SEPT2_HUMAN	Septin-2 (Neural precursor cell expressed developmentally down-regulated protein 5) (NEDD-5)	SEPT2 DIFF6 KIAA0158 NEDD5	71	70	60	56	61	41.5062	65.6312	61.2429	1.47551	-1.07165
SPSY_HUMAN	Spermine synthase (SPMSY) (EC 2.5.1.22) (Spermidine aminopropyltransferase)	SMS	28	41	31	46	22	16.798	36.67	34.2591	2.03947	-1.07037
KC1A_HUMAN	Casein kinase I isoform alpha (CKI-alpha) (EC 2.7.11.1) (CK1)	CSNK1A1	38	25	11	18	14	22.5427	18.5064	17.2949	-1.30343	-1.07005
ARP3_HUMAN	Actin-related protein 3 (Actin-like protein 3)	ACTR3 ARP3	357	171	131	163	116	206.259	150.15	140.356	-1.46954	-1.06977
MYH10_HUMAN	Myosin-10 (Cellular myosin heavy chain, type B) (Myosin heavy chain 10) (Myosin heavy chain, non-muscle IIb) (Non-muscle myosin heavy chain B) (NMMHC-B) (Non-muscle myosin heavy chain IIb) (NMMHC II-b) (NMMHC-IIB)	MYH10	273	327	306	317	268	157.795	317.19	296.939	1.8818	-1.0682
DNJB1_HUMAN	DnaJ homolog subfamily B member 1 (DnaJ protein homolog 1) (Heat shock 40 kDa protein 1) (HSP40) (Heat shock protein 40) (Human DnaJ protein 1) (hDj-1)	DNAJB1 DNAJ1 HDJ1 HSPF1	21	39	27	37	24	12.7773	33.5757	31.45	2.46139	-1.06759
F262_HUMAN	6-phosphofructo-2-kinase/fructose-2,6-bisphosphatase 2 (6PF-2-K/Fru-2,6-P2ase 2) (PFK/FBPase 2) (6PF-2-K/Fru-2,6-P2ase heart-type isozyme) [Includes: 6-phosphofructo-2-kinase (EC 2.7.1.105); Fructose-2,6-bisphosphatase (EC 3.1.3.46)]	PFKFB2	0	3	0	0	2	0.71771	2.59343	2.42926	3.38473	-1.06758
CCS_HUMAN	Copper chaperone for superoxide dismutase (Superoxide dismutase copper chaperone)	CCS	0	4	4	3	4	0.71771	5.23621	4.90646	6.83626	-1.06721
NP1L4_HUMAN	Nucleosome assembly protein 1-like 4 (Nucleosome assembly protein 2) (NAP-2)	NAP1L4 NAP2	22	35	24	39	17	13.3517	30.132	28.2818	2.11822	-1.06542
CYTB_HUMAN	Cystatin-B (CPI-B) (Liver thiol proteinase inhibitor) (Stefin-B)	CSTB CST6 STFB	19	19	14	12	17	11.6286	17.4574	16.3876	1.40925	-1.06528
PI42A_HUMAN	Phosphatidylinositol 5-phosphate 4-kinase type-2 alpha (EC 2.7.1.149) (1-phosphatidylinositol 5-phosphate 4-kinase 2-alpha) (Diphosphoinositide kinase 2-alpha) (PIP5KIII) (Phosphatidylinositol 5-phosphate 4-kinase type II alpha) (PI(5)P 4-kinase type II alpha) (PIP4KII-alpha) (PtdIns(4)P-5-kinase B isoform) (PtdIns(4)P-5-kinase C isoform) (PtdIns(5)P-4-kinase isoform 2-alpha)	PIP4K2A PIP5K2 PIP5K2A	19	16	9	23	2	11.6286	13.3671	12.558	1.07993	-1.06443
SHIP1_HUMAN	Phosphatidylinositol 3,4,5-trisphosphate 5-phosphatase 1 (EC 3.1.3.86) (Inositol polyphosphate-5-phosphatase of 145 kDa) (SIP-145) (SH2 domain-containing inositol 5'-phosphatase 1) (SH2 domain-containing inositol phosphatase 1) (SHIP-1) (p150Ship) (hp51CN)	INPP5D SHIP SHIP1	27	49	51	46	46	16.2236	51.2468	48.1487	2.96782	-1.06434
G3V5T9_HUMAN	Cyclin-dependent kinase 2 (Cyclin-dependent kinase 2, isoform CRA_c)	CDK2 hCG_24992	14	44	43	40	40	8.757	44.6063	42.0311	4.79972	-1.06127
LRC40_HUMAN	Leucine-rich repeat-containing protein 40	LRRC40	3	6	8	11	3	2.44027	8.32823	7.85094	3.21724	-1.06079
ZW10_HUMAN	Centromere/kinetochore protein zw10 homolog	ZW10	0	7	10	13	4	0.71771	9.87435	9.30991	12.9717	-1.06063
HS12B_HUMAN	Heat shock 70 kDa protein 12B	HSPA12B C20orf60	0	0	7	8	0	0.71771	5.08603	4.7954	6.68152	-1.06061
ACTN1_HUMAN	Alpha-actinin-1 (Alpha-actinin cytoskeletal isoform) (F-actin cross-linking protein) (Non-muscle alpha-actinin-1)	ACTN1	1462	560	500	606	396	849.661	530.566	500.329	-1.69821	-1.06044
BZW2_HUMAN	Basic leucine zipper and W2 domain-containing protein 2	BZW2 HSPC028 MSTP017	25	57	41	53	38	15.0748	49.351	46.6031	3.09146	-1.05896
PCBP1_HUMAN	Poly(rC)-binding protein 1 (Alpha-CP1) (Heterogeneous nuclear ribonucleoprotein E1) (hnRNP E1) (Nucleic acid-binding protein SUB2.3)	PCBP1	77	28	23	25	22	44.9552	26.4384	25.0059	-1.79778	-1.05729
KAP0_HUMAN	cAMP-dependent protein kinase type I-alpha regulatory subunit (Tissue-specific extinguisher 1) (TSE1) [Cleaved into: cAMP-dependent protein kinase type I-alpha regulatory subunit, N-terminally processed]	PRKAR1A PKR1 PRKAR1 TSE1	31	38	31	38	27	18.5213	35.3219	33.6264	1.81555	-1.05042
EF1B_HUMAN	Elongation factor 1-beta (EF-1-beta)	EEF1B2 EEF1B EF1B	13	8	12	10	9	8.18271	11.4205	10.88	1.32963	-1.04968
PTN6_HUMAN	Tyrosine-protein phosphatase non-receptor type 6 (EC 3.1.3.48) (Hematopoietic cell protein-tyrosine phosphatase) (Protein-tyrosine phosphatase 1C) (PTP-1C) (Protein-tyrosine phosphatase SHP-1) (SH-PTP1)	PTPN6 HCP PTP1C	5	19	10	17	10	3.58869	15.263	14.5411	4.05192	-1.04964
ARRD1_HUMAN	Arrestin domain-containing protein 1	ARRDC1	50	19	11	13	14	29.4374	15.8116	15.0928	-1.95043	-1.04762
COASY_HUMAN	Bifunctional coenzyme A synthase (CoA synthase) (NBP) (POV-2) [Includes: Phosphopantetheine adenylyltransferase (EC 2.7.7.3) (Dephospho-CoA pyrophosphorylase) (Pantetheine-phosphate adenylyltransferase) (PPAT); Dephospho-CoA kinase (DPCK) (EC 2.7.1.24) (Dephosphocoenzyme A kinase) (DPCOAK)]	COASY PSEC0106	8	17	16	17	14	5.31138	17.6566	16.8545	3.17327	-1.04759
DEOC_HUMAN	Deoxyribose-phosphate aldolase (DERA) (EC 4.1.2.4) (2-deoxy-D-ribose 5-phosphate aldolase) (Phosphodeoxyriboaldolase) (Deoxyriboaldolase)	DERA CGI-26	24	10	7	10	6	14.5004	9.57567	9.1452	-1.58558	-1.04707
TCAF1_HUMAN	TRPM8 channel-associated factor 1 (TRP channel-associated factor 1)	TCAF1 FAM115A KIAA0738	7	3	6	2	6	4.73714	5.88428	5.6226	1.18692	-1.04654
AMPB_HUMAN	Aminopeptidase B (AP-B) (EC 3.4.11.6) (Arginine aminopeptidase) (Arginyl aminopeptidase)	RNPEP APB	4	30	18	23	21	3.01448	24.5931	23.5464	7.8111	-1.04445
ENOA_HUMAN	Alpha-enolase (EC 4.2.1.11) (2-phospho-D-glycerate hydro-lyase) (C-myc promoter-binding protein) (Enolase 1) (MBP-1) (MPB-1) (Non-neural enolase) (NNE) (Phosphopyruvate hydratase) (Plasminogen-binding protein)	ENO1 ENO1L1 MBPB1 MPB1	649	298	250	308	214	375.217	273.111	261.495	-1.43489	-1.04442
D6RBW1_HUMAN	Eukaryotic translation initiation factor 4E	EIF4E	3	11	8	7	10	2.44027	10.5732	10.1372	4.15414	-1.04301
MPP6_HUMAN	MAGUK p55 subfamily member 6 (Veli-associated MAGUK 1) (VAM-1)	MPP6 VAM1	73	59	56	68	43	42.6558	58.4881	56.1107	1.31543	-1.04237
PDXK_HUMAN	Pyridoxal kinase (EC 2.7.1.35) (Pyridoxine kinase)	PDXK C21orf124 C21orf97 PKH PNK PRED79	30	17	15	16	14	17.9469	17.1079	16.414	-1.09339	-1.04227
PAK2_HUMAN	Serine/threonine-protein kinase PAK 2 (EC 2.7.11.1) (Gamma-PAK) (PAK65) (S6/H4 kinase) (p21-activated kinase 2) (PAK-2) (p58) [Cleaved into: PAK-2p27 (p27); PAK-2p34 (p34) (C-t-PAK2)]	PAK2	75	49	47	62	32	43.8055	49.0499	47.0983	1.07517	-1.04144
BASI_HUMAN	Basigin (5F7) (Collagenase stimulatory factor) (Extracellular matrix metalloproteinase inducer) (EMMPRIN) (Leukocyte activation antigen M6) (OK blood group antigen) (Tumor cell-derived collagenase stimulatory factor) (TCSF) (CD antigen CD147)	BSG UNQ6505/PRO21383	226	68	63	63	60	130.706	66.3802	63.7498	-2.05029	-1.04126
ADDG_HUMAN	Gamma-adducin (Adducin-like protein 70)	ADD3 ADDL	8	24	20	21	20	5.31138	22.9953	22.0869	4.15841	-1.04113
ARC1B_HUMAN	Actin-related protein 2/3 complex subunit 1B (Arp2/3 complex 41 kDa subunit) (p41-ARC)	ARPC1B ARC41	191	74	53	57	60	110.545	63.5846	61.1045	-1.80912	-1.04059
NACAM_HUMAN	Nascent polypeptide-associated complex subunit alpha, muscle-specific form (Alpha-NAC, muscle-specific form) (skNAC)	NACA	9	26	23	24	22	5.88563	25.54	24.5654	4.17379	-1.03968
GELS_HUMAN	Gelsolin (AGEL) (Actin-depolymerizing factor) (ADF) (Brevin)	GSN	23	32	28	28	28	13.926	30.9795	29.7989	2.1398	-1.03962
B5ME97_HUMAN	Septin 10, isoform CRA_c (Septin-10)	SEPT10 hCG_27895	0	10	14	16	8	0.71771	13.4158	12.9441	18.0352	-1.03645
H0Y858_HUMAN	Uncharacterized protein (Fragment)		42	16	11	17	9	24.8408	14.4643	13.9628	-1.77907	-1.03591
E9PFW3_HUMAN	AP-2 complex subunit mu	AP2M1	43	54	43	47	44	25.4153	49.1007	47.4316	1.86626	-1.03519
IQGA3_HUMAN	Ras GTPase-activating-like protein IQGAP3	IQGAP3	97	102	82	89	84	56.4539	92.1165	89.123	1.57869	-1.03359
PABP1_HUMAN	Polyadenylate-binding protein 1 (PABP-1) (Poly(A)-binding protein 1)	PABPC1 PAB1 PABP1 PABPC2	101	115	116	122	100	58.7541	116.668	112.964	1.92266	-1.03279
EIF3M_HUMAN	Eukaryotic translation initiation factor 3 subunit M (eIF3m) (Fetal lung protein B5) (hFL-B5) (PCI domain-containing protein 1)	EIF3M HFLB5 PCID1 GA17 PNAS-125	26	33	17	28	19	15.6492	25.3921	24.592	1.57146	-1.03254
PEPD_HUMAN	Xaa-Pro dipeptidase (X-Pro dipeptidase) (EC 3.4.13.9) (Imidodipeptidase) (Peptidase D) (Proline dipeptidase) (Prolidase)	PEPD PRD	28	16	21	20	16	16.798	19.9511	19.3326	1.15089	-1.03199
CUL4A_HUMAN	Cullin-4A (CUL-4A)	CUL4A	15	28	24	33	18	9.3313	26.9872	26.2164	2.80952	-1.0294
KIME_HUMAN	Mevalonate kinase (MK) (EC 2.7.1.36)	MVK	9	12	14	13	12	5.88563	14.3139	13.9361	2.36781	-1.02711
SRC_HUMAN	Proto-oncogene tyrosine-protein kinase Src (EC 2.7.10.2) (Proto-oncogene c-Src) (pp60c-src) (p60-Src)	SRC SRC1	88	80	66	78	62	51.2791	73.425	71.5231	1.39478	-1.02659
PLPP3_HUMAN	Phospholipid phosphatase 3 (EC 3.1.3.4) (Lipid phosphate phosphohydrolase 3) (PAP2-beta) (Phosphatidate phosphohydrolase type 2b) (Phosphatidic acid phosphatase 2b) (PAP-2b) (PAP2b) (Vascular endothelial growth factor and type I collagen-inducible protein) (VCIP)	PLPP3 LPP3 PPAP2B	7	6	8	9	5	4.73714	8.32823	8.12661	1.71551	-1.02481
ILEU_HUMAN	Leukocyte elastase inhibitor (LEI) (Monocyte/neutrophil elastase inhibitor) (EI) (M/NEI) (Peptidase inhibitor 2) (PI-2) (Serpin B1)	SERPINB1 ELANH2 MNEI PI2	32	65	64	61	62	19.0958	65.5807	64.0265	3.35291	-1.02428
ACOC_HUMAN	Cytoplasmic aconitate hydratase (Aconitase) (EC 4.2.1.3) (Citrate hydro-lyase) (Ferritin repressor protein) (Iron regulatory protein 1) (IRP1) (Iron-responsive element-binding protein 1) (IRE-BP 1)	ACO1 IREB1	19	29	31	35	24	11.6286	31.2785	30.5687	2.62875	-1.02322
PHIPL_HUMAN	Phytanoyl-CoA hydroxylase-interacting protein-like	PHYHIPL KIAA1796 UNQ6309/PRO20934	53	51	44	52	40	31.1613	48.3014	47.32	1.51855	-1.02074
NICA_HUMAN	Nicastrin	NCSTN KIAA0253 UNQ1874/PRO4317	43	24	20	26	17	25.4153	22.9953	22.554	-1.12686	-1.01957
SAR1A_HUMAN	GTP-binding protein SAR1a (COPII-associated small GTPase)	SAR1A SAR1 SARA SARA1	11	15	7	9	11	7.03415	11.8209	11.5962	1.64856	-1.01937
ATX10_HUMAN	Ataxin-10 (Brain protein E46 homolog) (Spinocerebellar ataxia type 10 protein)	ATXN10 SCA10	27	56	52	63	43	16.2236	54.9424	53.906	3.32269	-1.01923
MP2K1_HUMAN	Dual specificity mitogen-activated protein kinase kinase 1 (MAP kinase kinase 1) (MAPKK 1) (MKK1) (EC 2.7.12.2) (ERK activator kinase 1) (MAPK/ERK kinase 1) (MEK 1)	MAP2K1 MEK1 PRKMK1	47	57	61	62	53	27.7136	60.3359	59.255	2.13812	-1.01824
UBC12_HUMAN	NEDD8-conjugating enzyme Ubc12 (EC 6.3.2.-) (NEDD8 carrier protein) (NEDD8 protein ligase) (Ubiquitin-conjugating enzyme E2 M)	UBE2M UBC12	5	11	14	11	13	3.58869	13.8649	13.6337	3.79906	-1.01696
PRDX6_HUMAN	Peroxiredoxin-6 (EC 1.11.1.15) (1-Cys peroxiredoxin) (1-Cys PRX) (24 kDa protein) (Acidic calcium-independent phospholipase A2) (aiPLA2) (EC 3.1.1.-) (Antioxidant protein 2) (Liver 2D page spot 40) (Non-selenium glutathione peroxidase) (NSGPx) (EC 1.11.1.9) (Red blood cells page spot 12)	PRDX6 AOP2 KIAA0106	85	63	60	61	58	49.5543	62.4838	61.7097	1.24529	-1.01255
2AAA_HUMAN	Serine/threonine-protein phosphatase 2A 65 kDa regulatory subunit A alpha isoform (Medium tumor antigen-associated 61 kDa protein) (PP2A subunit A isoform PR65-alpha) (PP2A subunit A isoform R1-alpha)	PPP2R1A	119	105	79	119	64	69.1067	91.8174	90.7742	1.31354	-1.01149
CPNE3_HUMAN	Copine-3 (Copine III)	CPNE3 CPN3 KIAA0636	44	50	58	68	41	25.9899	55.5414	54.953	2.1144	-1.01071
PSMF1_HUMAN	Proteasome inhibitor PI31 subunit (hPI31)	PSMF1	7	10	0	10	0	4.73714	5.7363	5.67611	1.19821	-1.0106
SPAG1_HUMAN	Sperm-associated antigen 1 (HSD-3.8) (Infertility-related sperm protein Spag-1)	SPAG1	0	9	0	9	0	0.71771	5.28728	5.23575	7.29507	-1.00984
PGAM1_HUMAN	Phosphoglycerate mutase 1 (EC 5.4.2.11) (EC 5.4.2.4) (BPG-dependent PGAM 1) (Phosphoglycerate mutase isozyme B) (PGAM-B)	PGAM1 PGAMA CDABP0006	84	39	37	43	32	48.9793	39.0651	38.723	-1.26486	-1.00883
PSD10_HUMAN	26S proteasome non-ATPase regulatory subunit 10 (26S proteasome regulatory subunit p28) (Gankyrin) (p28(GANK))	PSMD10	23	9	5	6	7	13.926	8.02961	7.96206	-1.74905	-1.00848
PSA4_HUMAN	Proteasome subunit alpha type-4 (EC 3.4.25.1) (Macropain subunit C9) (Multicatalytic endopeptidase complex subunit C9) (Proteasome component C9) (Proteasome subunit L)	PSMA4 HC9 PSC9	11	21	23	22	21	7.03415	23.2942	23.1059	3.28481	-1.00815
PSB6_HUMAN	Proteasome subunit beta type-6 (EC 3.4.25.1) (Macropain delta chain) (Multicatalytic endopeptidase complex delta chain) (Proteasome delta chain) (Proteasome subunit Y)	PSMB6 LMPY Y	3	7	0	7	0	2.44027	4.38929	4.35506	1.78466	-1.00786
ARPC2_HUMAN	Actin-related protein 2/3 complex subunit 2 (Arp2/3 complex 34 kDa subunit) (p34-ARC)	ARPC2 ARC34 PRO2446	169	143	125	134	126	97.8788	134.23	133.347	1.36237	-1.00662
G3P_HUMAN	Glyceraldehyde-3-phosphate dehydrogenase (GAPDH) (EC 1.2.1.12) (Peptidyl-cysteine S-nitrosylase GAPDH) (EC 2.6.99.-)	GAPDH GAPD CDABP0047 OK/SW-cl.12	833	226	190	228	180	482.074	207.467	206.275	-2.33705	-1.00578
ABL2_HUMAN	Abelson tyrosine-protein kinase 2 (EC 2.7.10.2) (Abelson murine leukemia viral oncogene homolog 2) (Abelson-related gene protein) (Tyrosine-protein kinase ARG)	ABL2 ABLL ARG	4	5	0	5	0	3.01448	3.49134	3.47441	1.15257	-1.00487
E9PI68_HUMAN	Signal peptidase complex subunit 2	SPCS2	0	5	0	5	0	0.71771	3.49134	3.47441	4.84096	-1.00487
MYOF_HUMAN	Myoferlin (Fer-1-like protein 3)	MYOF FER1L3 KIAA1207	215	184	137	170	142	124.369	159.314	158.542	1.27477	-1.00487
LDHB_HUMAN	L-lactate dehydrogenase B chain (LDH-B) (EC 1.1.1.27) (LDH heart subunit) (LDH-H) (Renal carcinoma antigen NY-REN-46)	LDHB	119	123	113	131	102	69.1067	118.619	118.098	1.70892	-1.00441
ABR_HUMAN	Active breakpoint cluster region-related protein	ABR	25	31	17	21	24	15.0748	24.4936	24.401	1.61866	-1.0038
MTMR2_HUMAN	Myotubularin-related protein 2 (Phosphatidylinositol-3,5-bisphosphate 3-phosphatase) (EC 3.1.3.95) (Phosphatidylinositol-3-phosphate phosphatase) (EC 3.1.3.64)	MTMR2 KIAA1073	0	4	0	4	0	0.71771	3.04238	3.0341	4.22747	-1.00273
DOCK1_HUMAN	Dedicator of cytokinesis protein 1 (180 kDa protein downstream of CRK) (DOCK180)	DOCK1	15	40	21	51	12	9.3313	30.7322	30.6786	3.28771	-1.00175
AP2B1_HUMAN	AP-2 complex subunit beta (AP105B) (Adaptor protein complex AP-2 subunit beta) (Adaptor-related protein complex 2 subunit beta) (Beta-2-adaptin) (Beta-adaptin) (Clathrin assembly protein complex 2 beta large chain) (Plasma membrane adaptor HA2/AP2 adaptin beta subunit)	AP2B1 ADTB2 CLAPB1	91	113	94	123	83	53.0039	103.665	103.55	1.95362	-1.00112
DC1I2_HUMAN	Cytoplasmic dynein 1 intermediate chain 2 (Cytoplasmic dynein intermediate chain 2) (Dynein intermediate chain 2, cytosolic) (DH IC-2)	DYNC1I2 DNCI2 DNCIC2	21	4	5	5	4	12.7773	5.78471	5.78706	-2.20791	1.00041
F5H6Q1_HUMAN	Ubiquitin thioesterase (EC 3.4.19.12)	OTUB1	23	21	21	20	21	13.926	22.1966	22.2249	1.59593	1.00127
SPTN1_HUMAN	Spectrin alpha chain, non-erythrocytic 1 (Alpha-II spectrin) (Fodrin alpha chain) (Spectrin, non-erythroid alpha subunit)	SPTAN1 NEAS SPTA2	238	277	271	319	231	137.62	275.224	276.27	2.00747	1.0038
SNTB2_HUMAN	Beta-2-syntrophin (59 kDa dystrophin-associated protein A1 basic component 2) (Syntrophin-3) (SNT3) (Syntrophin-like) (SNTL)	SNTB2 D16S2531E SNT2B2 SNTL	15	34	27	37	24	9.3313	31.3292	31.45	3.37037	1.00386
CTNB1_HUMAN	Catenin beta-1 (Beta-catenin)	CTNNB1 CTNNB OK/SW-cl.35 PRO2286	355	188	164	186	162	205.105	175.99	177.232	-1.15727	1.00706
SEPT9_HUMAN	Septin-9 (MLL septin-like fusion protein MSF-A) (MLL septin-like fusion protein) (Ovarian/Breast septin) (Ov/Br septin) (Septin D1)	SEPT9 KIAA0991 MSF	76	75	63	75	62	44.3803	69.5279	70.2	1.58178	1.00967
FAH2A_HUMAN	Fumarylacetoacetate hydrolase domain-containing protein 2A (EC 3.-.-.-)	FAHD2A CGI-105	7	12	12	13	11	4.73714	13.2166	13.3577	2.81979	1.01068
SEPT8_HUMAN	Septin-8	SEPT8 KIAA0202	45	47	41	49	39	26.5644	44.8563	45.4188	1.70976	1.01254
CTR1_HUMAN	High affinity cationic amino acid transporter 1 (CAT-1) (CAT1) (Ecotropic retroviral leukemia receptor homolog) (Ecotropic retrovirus receptor homolog) (ERR) (Solute carrier family 7 member 1) (System Y+ basic amino acid transporter)	SLC7A1 ATRC1 ERR REC1L	10	8	6	4	9	6.45989	8.12913	8.23797	1.27525	1.01339
ADK_HUMAN	Adenosine kinase (AK) (EC 2.7.1.20) (Adenosine 5'-phosphotransferase)	ADK	23	49	36	49	36	13.926	43.0099	43.6824	3.13675	1.01564
CUL1_HUMAN	Cullin-1 (CUL-1)	CUL1	19	34	25	34	25	11.6286	30.2315	30.7066	2.64061	1.01572
K7ELL7_HUMAN	Glucosidase 2 subunit beta	PRKCSH	0	7	18	9	16	0.71771	14.2636	14.4881	20.1865	1.01574
H0Y368_HUMAN	Dolichol-phosphate mannosyltransferase subunit 1 (Fragment)	DPM1	0	5	4	5	4	0.71771	5.68517	5.78706	8.06323	1.01792
FLNB_HUMAN	Filamin-B (FLN-B) (ABP-278) (ABP-280 homolog) (Actin-binding-like protein) (Beta-filamin) (Filamin homolog 1) (Fh1) (Filamin-3) (Thyroid autoantigen) (Truncated actin-binding protein) (Truncated ABP)	FLNB FLN1L FLN3 TABP TAP	516	384	383	409	363	298.166	385.655	393.251	1.3189	1.0197
POTEE_HUMAN	POTE ankyrin domain family member E (ANKRD26-like family C member 1A) (Prostate, ovary, testis-expressed protein on chromosome 2) (POTE-2)	POTEE A26C1A POTE2	1995	0	0	0	0	1163.96	1.24665	1.27297	-914.369	1.02111
POTEF_HUMAN	POTE ankyrin domain family member F (ANKRD26-like family C member 1B) (Chimeric POTE-actin protein)	POTEF A26C1B	1288	0	0	0	0	747.618	1.24665	1.27297	-587.304	1.02111
F5H5D3_HUMAN	Tubulin alpha chain	TUBA1C	518	0	0	0	0	299.324	1.24665	1.27297	-235.139	1.02111
Q96FS1_HUMAN	CTNND1 protein (Fragment)	CTNND1	379	0	0	0	0	218.963	1.24665	1.27297	-172.01	1.02111
EHD3_HUMAN	EH domain-containing protein 3 (PAST homolog 3)	EHD3 EHD2 PAST3	355	0	0	0	0	205.105	1.24665	1.27297	-161.124	1.02111
TBB8_HUMAN	Tubulin beta-8 chain (Tubulin beta 8 class VIII)	TUBB8	304	0	0	0	0	175.674	1.24665	1.27297	-138.003	1.02111
ARF1_HUMAN	ADP-ribosylation factor 1	ARF1	271	0	0	0	0	156.642	1.24665	1.27297	-123.053	1.02111
A0A088AWN3_HUMAN	Dedicator of cytokinesis protein 9	DOCK9	248	0	0	0	0	143.384	1.24665	1.27297	-112.637	1.02111
K7EJH8_HUMAN	Alpha-actinin-4 (Fragment)	ACTN4	235	0	0	0	0	135.892	1.24665	1.27297	-106.752	1.02111
EF1A2_HUMAN	Elongation factor 1-alpha 2 (EF-1-alpha-2) (Eukaryotic elongation factor 1 A-2) (eEF1A-2) (Statin-S1)	EEF1A2 EEF1AL STN	200	0	0	0	0	115.729	1.24665	1.27297	-90.9125	1.02111
ARPC4_HUMAN	Actin-related protein 2/3 complex subunit 4 (Arp2/3 complex 20 kDa subunit) (p20-ARC)	ARPC4 ARC20	199	0	0	0	0	115.153	1.24665	1.27297	-90.4601	1.02111
G5EA09_HUMAN	Syndecan binding protein (Syntenin), isoform CRA_a (Syntenin-1)	SDCBP hCG_1787561	178	0	0	0	0	103.06	1.24665	1.27297	-80.9606	1.02111
H3BSC1_HUMAN	Ras-related protein Rab-11A	RAB11A	166	0	0	0	0	96.1518	1.24665	1.27297	-75.5337	1.02111
Q6FIA3_HUMAN	PACSIN2 protein	PACSIN2	144	0	0	0	0	83.49	1.24665	1.27297	-65.5869	1.02111
Q5JR08_HUMAN	Rho-related GTP-binding protein RhoC (Fragment)	RHOC	127	0	0	0	0	73.7087	1.24665	1.27297	-57.9031	1.02111
Q53H26_HUMAN	Transferrin variant (Fragment)		110	0	0	0	0	63.93	1.24665	1.27297	-50.2213	1.02111
H2A1D_HUMAN	Histone H2A type 1-D (Histone H2A.3) (Histone H2A/g)	HIST1H2AD H2AFG	108	0	0	0	0	62.7798	1.24665	1.27297	-49.3177	1.02111
H2A1B_HUMAN	Histone H2A type 1-B/E (Histone H2A.2) (Histone H2A/a) (Histone H2A/m)	HIST1H2AB H2AFM; HIST1H2AE H2AFA	103	0	0	0	0	59.9043	1.24665	1.27297	-47.0588	1.02111
D3DPU2_HUMAN	Adenylyl cyclase-associated protein	CAP1 hCG_2033246	98	0	0	0	0	57.029	1.24665	1.27297	-44.8001	1.02111
A5YM53_HUMAN	ITGAV protein	ITGAV	89	0	0	0	0	51.854	1.24665	1.27297	-40.7348	1.02111
VP37B_HUMAN	Vacuolar protein sorting-associated protein 37B (hVps37B) (ESCRT-I complex subunit VPS37B)	VPS37B	66	0	0	0	0	38.6323	1.24665	1.27297	-30.3483	1.02111
Q53FI1_HUMAN	L-plastin variant (Fragment)		65	0	0	0	0	38.0576	1.24665	1.27297	-29.8968	1.02111
1B07_HUMAN	HLA class I histocompatibility antigen, B-7 alpha chain (MHC class I antigen B*7)	HLA-B HLAB	63	0	0	0	0	36.9081	1.24665	1.27297	-28.9938	1.02111
SDCB2_HUMAN	Syntenin-2 (Syndecan-binding protein 2)	SDCBP2 SITAC18	46	0	0	0	0	27.139	1.24665	1.27297	-21.3195	1.02111
2AAB_HUMAN	Serine/threonine-protein phosphatase 2A 65 kDa regulatory subunit A beta isoform (PP2A subunit A isoform PR65-beta) (PP2A subunit A isoform R1-beta)	PPP2R1B	40	0	0	0	0	23.6917	1.24665	1.27297	-18.6114	1.02111
A6PW57_HUMAN	Phosphatidylinositol 4-phosphate 5-kinase type-1 alpha	PIP5K1A	36	0	0	0	0	21.3937	1.24665	1.27297	-16.8062	1.02111
B4DY32_HUMAN	cDNA FLJ51387, highly similar to Asparagine synthetase (glutamine-hydrolyzing) (EC 6.3.5.4)		36	0	0	0	0	21.3937	1.24665	1.27297	-16.8062	1.02111
A4D2P0_HUMAN	Ras-related C3 botulinum toxin substrate 1 (Rho family, small GTP binding protein Rac1) (Ras-related C3 botulinum toxin substrate 1 (Rho family, small GTP binding protein Rac1), isoform CRA_e) (cDNA FLJ77333, highly similar to Homo sapiens ras-related C3 botulinum toxin substrate 1 (rho family, small GTP binding protein Rac1) (RAC1), transcript variant Rac1b, mRNA)	RAC1 hCG_14926 tcag7.839	33	0	0	0	0	19.6702	1.24665	1.27297	-15.4523	1.02111
Q6FGX3_HUMAN	RAB6A protein	RAB6A	31	0	0	0	0	18.5213	1.24665	1.27297	-14.5497	1.02111
GPC1_HUMAN	Glypican-1 [Cleaved into: Secreted glypican-1]	GPC1	28	0	0	0	0	16.798	1.24665	1.27297	-13.196	1.02111
R4GN98_HUMAN	Protein S100 (S100 calcium-binding protein) (Fragment)	S100A6	28	0	0	0	0	16.798	1.24665	1.27297	-13.196	1.02111
A0A0J9YYI4_HUMAN	Serine incorporator 5	SERINC5	27	0	0	0	0	16.2236	1.24665	1.27297	-12.7447	1.02111
PA1B2_HUMAN	Platelet-activating factor acetylhydrolase IB subunit beta (EC 3.1.1.47) (PAF acetylhydrolase 30 kDa subunit) (PAF-AH 30 kDa subunit) (PAF-AH subunit beta) (PAFAH subunit beta)	PAFAH1B2 PAFAHB	27	0	0	0	0	16.2236	1.24665	1.27297	-12.7447	1.02111
C42S2_HUMAN	CDC42 small effector protein 2 (Small effector of CDC42 protein 2)	CDC42SE2 SPEC2	26	0	0	0	0	15.6492	1.24665	1.27297	-12.2935	1.02111
VAMP3_HUMAN	Vesicle-associated membrane protein 3 (VAMP-3) (Cellubrevin) (CEB) (Synaptobrevin-3)	VAMP3 SYB3	26	0	0	0	0	15.6492	1.24665	1.27297	-12.2935	1.02111
DYL1_HUMAN	Dynein light chain 1, cytoplasmic (8 kDa dynein light chain) (DLC8) (Dynein light chain LC8-type 1) (Protein inhibitor of neuronal nitric oxide synthase) (PIN)	DYNLL1 DLC1 DNCL1 DNCLC1 HDLC1	25	0	0	0	0	15.0748	1.24665	1.27297	-11.8423	1.02111
GBG5_HUMAN	Guanine nucleotide-binding protein G(I)/G(S)/G(O) subunit gamma-5	GNG5 GNGT5	25	0	0	0	0	15.0748	1.24665	1.27297	-11.8423	1.02111
H0YLY0_HUMAN	Serine/threonine-protein kinase MRCK beta (Fragment)	CDC42BPB	23	0	0	0	0	13.926	1.24665	1.27297	-10.9398	1.02111
MRP_HUMAN	MARCKS-related protein (MARCKS-like protein 1) (Macrophage myristoylated alanine-rich C kinase substrate) (Mac-MARCKS) (MacMARCKS)	MARCKSL1 MLP MRP	23	0	0	0	0	13.926	1.24665	1.27297	-10.9398	1.02111
B4DVE1_HUMAN	cDNA FLJ53478, highly similar to Galectin-3-binding protein		22	0	0	0	0	13.3517	1.24665	1.27297	-10.4886	1.02111
FGFR1_HUMAN	Fibroblast growth factor receptor 1 (FGFR-1) (EC 2.7.10.1) (Basic fibroblast growth factor receptor 1) (BFGFR) (bFGF-R-1) (Fms-like tyrosine kinase 2) (FLT-2) (N-sam) (Proto-oncogene c-Fgr) (CD antigen CD331)	FGFR1 BFGFR CEK FGFBR FLG FLT2 HBGFR	22	0	0	0	0	13.3517	1.24665	1.27297	-10.4886	1.02111
RAB30_HUMAN	Ras-related protein Rab-30	RAB30	22	0	0	0	0	13.3517	1.24665	1.27297	-10.4886	1.02111
CHMP5_HUMAN	Charged multivesicular body protein 5 (Chromatin-modifying protein 5) (SNF7 domain-containing protein 2) (Vacuolar protein sorting-associated protein 60) (Vps60) (hVps60)	CHMP5 C9orf83 SNF7DC2 CGI-34 HSPC177 PNAS-114 PNAS-2	21	0	0	0	0	12.7773	1.24665	1.27297	-10.0374	1.02111
FBCD1_HUMAN	Fibrinogen C domain-containing protein 1	FIBCD1 UNQ701/PRO1346	21	0	0	0	0	12.7773	1.24665	1.27297	-10.0374	1.02111
PERP_HUMAN	p53 apoptosis effector related to PMP-22 (Keratinocyte-associated protein 1) (KCP-1) (P53-induced protein PIGPC1) (Transmembrane protein THW)	PERP KCP1 KRTCAP1 PIGPC1 THW	21	0	0	0	0	12.7773	1.24665	1.27297	-10.0374	1.02111
PSN1_HUMAN	Presenilin-1 (PS-1) (EC 3.4.23.-) (Protein S182) [Cleaved into: Presenilin-1 NTF subunit; Presenilin-1 CTF subunit; Presenilin-1 CTF12 (PS1-CTF12)]	PSEN1 AD3 PS1 PSNL1	21	0	0	0	0	12.7773	1.24665	1.27297	-10.0374	1.02111
B4DWC4_HUMAN	Chloride intracellular channel protein		20	0	0	0	0	12.2029	1.24665	1.27297	-9.58623	1.02111
HTR5A_HUMAN	HEAT repeat-containing protein 5A	HEATR5A C14orf125 KIAA1316	20	0	0	0	0	12.2029	1.24665	1.27297	-9.58623	1.02111
LTOR1_HUMAN	Ragulator complex protein LAMTOR1 (Late endosomal/lysosomal adaptor and MAPK and MTOR activator 1) (Lipid raft adaptor protein p18) (Protein associated with DRMs and endosomes) (p27Kip1-releasing factor from RhoA) (p27RF-Rho)	LAMTOR1 C11orf59 PDRO PP7157	20	0	0	0	0	12.2029	1.24665	1.27297	-9.58623	1.02111
SODC_HUMAN	Superoxide dismutase [Cu-Zn] (EC 1.15.1.1) (Superoxide dismutase 1) (hSod1)	SOD1	20	0	0	0	0	12.2029	1.24665	1.27297	-9.58623	1.02111
ARHGA_HUMAN	Rho guanine nucleotide exchange factor 10	ARHGEF10 KIAA0294	19	0	0	0	0	11.6286	1.24665	1.27297	-9.13504	1.02111
SPIT1_HUMAN	Kunitz-type protease inhibitor 1 (Hepatocyte growth factor activator inhibitor type 1) (HAI-1)	SPINT1 HAI1 UNQ223/PRO256	19	0	0	0	0	11.6286	1.24665	1.27297	-9.13504	1.02111
DAG1_HUMAN	Dystroglycan (Dystrophin-associated glycoprotein 1) [Cleaved into: Alpha-dystroglycan (Alpha-DG); Beta-dystroglycan (Beta-DG)]	DAG1	18	0	0	0	0	11.0543	1.24665	1.27297	-8.68386	1.02111
MTPN_HUMAN	Myotrophin (Protein V-1)	MTPN	18	0	0	0	0	11.0543	1.24665	1.27297	-8.68386	1.02111
HINT1_HUMAN	Histidine triad nucleotide-binding protein 1 (EC 3.-.-.-) (Adenosine 5'-monophosphoramidase) (Protein kinase C inhibitor 1) (Protein kinase C-interacting protein 1) (PKCI-1)	HINT1 HINT PKCI1 PRKCNH1	17	0	0	0	0	10.4799	1.24665	1.27297	-8.23269	1.02111
MRF_HUMAN	Myelin regulatory factor (EC 3.4.-.-) (Myelin gene regulatory factor) [Cleaved into: Myelin regulatory factor, N-terminal; Myelin regulatory factor, C-terminal]	MYRF C11orf9 KIAA0954 MRF	17	0	0	0	0	10.4799	1.24665	1.27297	-8.23269	1.02111
SMAD3_HUMAN	Mothers against decapentaplegic homolog 3 (MAD homolog 3) (Mad3) (Mothers against DPP homolog 3) (hMAD-3) (JV15-2) (SMAD family member 3) (SMAD 3) (Smad3) (hSMAD3)	SMAD3 MADH3	17	0	0	0	0	10.4799	1.24665	1.27297	-8.23269	1.02111
A0A087WV23_HUMAN	Deleted.		16	0	0	0	0	9.90561	1.24665	1.27297	-7.78152	1.02111
J3KQ42_HUMAN	Tetraspanin	TSPAN4	16	0	0	0	0	9.90561	1.24665	1.27297	-7.78152	1.02111
PDZ11_HUMAN	PDZ domain-containing protein 11 (ATPase-interacting PDZ protein) (Plasma membrane calcium ATPase-interacting single-PDZ protein) (PMCA-interacting single-PDZ protein)	PDZD11 AIPP1 PDZK11 PISP HSPC227 UNQ6486/PRO21335	16	0	0	0	0	9.90561	1.24665	1.27297	-7.78152	1.02111
SERC1_HUMAN	Serine incorporator 1 (Tumor differentially expressed protein 1-like) (Tumor differentially expressed protein 2)	SERINC1 KIAA1253 TDE1L TDE2 UNQ396/PRO732	16	0	0	0	0	9.90561	1.24665	1.27297	-7.78152	1.02111
TNR16_HUMAN	Tumor necrosis factor receptor superfamily member 16 (Gp80-LNGFR) (Low affinity neurotrophin receptor p75NTR) (Low-affinity nerve growth factor receptor) (NGF receptor) (p75 ICD) (CD antigen CD271)	NGFR TNFRSF16	16	0	0	0	0	9.90561	1.24665	1.27297	-7.78152	1.02111
CDCA3_HUMAN	Cell division cycle-associated protein 3 (Gene-rich cluster protein C8) (Trigger of mitotic entry protein 1) (TOME-1)	CDCA3 C8 GRCC8 TOME1	15	0	0	0	0	9.3313	1.24665	1.27297	-7.33036	1.02111
CUTA_HUMAN	Protein CutA (Acetylcholinesterase-associated protein) (Brain acetylcholinesterase putative membrane anchor)	CUTA ACHAP C6orf82	15	0	0	0	0	9.3313	1.24665	1.27297	-7.33036	1.02111
RB33B_HUMAN	Ras-related protein Rab-33B	RAB33B	15	0	0	0	0	9.3313	1.24665	1.27297	-7.33036	1.02111
RNBP6_HUMAN	Ran-binding protein 6 (RanBP6)	RANBP6	15	0	0	0	0	9.3313	1.24665	1.27297	-7.33036	1.02111
TSN1_HUMAN	Tetraspanin-1 (Tspan-1) (Tetraspan NET-1) (Tetraspanin TM4-C)	TSPAN1	15	0	0	0	0	9.3313	1.24665	1.27297	-7.33036	1.02111
TX1B3_HUMAN	Tax1-binding protein 3 (Glutaminase-interacting protein 3) (Tax interaction protein 1) (TIP-1) (Tax-interacting protein 1)	TAX1BP3 TIP1	15	0	0	0	0	9.3313	1.24665	1.27297	-7.33036	1.02111
A0A024R5S9_HUMAN	Neural cell expressed, developmentally down-regulated 4, isoform CRA_b	NEDD4 hCG_40054	14	0	0	0	0	8.757	1.24665	1.27297	-6.87921	1.02111
F8WCA0_HUMAN	Vesicle-associated membrane protein 2	VAMP2	14	0	0	0	0	8.757	1.24665	1.27297	-6.87921	1.02111
OCLN_HUMAN	Occludin	OCLN	14	0	0	0	0	8.757	1.24665	1.27297	-6.87921	1.02111
PIN1_HUMAN	Peptidyl-prolyl cis-trans isomerase NIMA-interacting 1 (EC 5.2.1.8) (Peptidyl-prolyl cis-trans isomerase Pin1) (PPIase Pin1) (Rotamase Pin1)	PIN1	14	0	0	0	0	8.757	1.24665	1.27297	-6.87921	1.02111
MPRD_HUMAN	Cation-dependent mannose-6-phosphate receptor (CD Man-6-P receptor) (CD-MPR) (46 kDa mannose 6-phosphate receptor) (MPR 46)	M6PR MPR46 MPRD	13	0	0	0	0	8.18271	1.24665	1.27297	-6.42807	1.02111
NEDD4_HUMAN	E3 ubiquitin-protein ligase NEDD4 (EC 2.3.2.26) (Cell proliferation-inducing gene 53 protein) (HECT-type E3 ubiquitin transferase NEDD4) (Neural precursor cell expressed developmentally down-regulated protein 4) (NEDD-4)	NEDD4 KIAA0093 NEDD4-1 PIG53	13	0	0	0	0	8.18271	1.24665	1.27297	-6.42807	1.02111
PHP14_HUMAN	14 kDa phosphohistidine phosphatase (EC 3.9.1.3) (Phosphohistidine phosphatase 1) (PHPT1) (Protein histidine phosphatase) (PHP) (Protein janus-A homolog)	PHPT1 PHP14 CGI-202 HSPC141	13	0	0	0	0	8.18271	1.24665	1.27297	-6.42807	1.02111
RLA2_HUMAN	60S acidic ribosomal protein P2 (Renal carcinoma antigen NY-REN-44)	RPLP2 D11S2243E RPP2	13	0	0	0	0	8.18271	1.24665	1.27297	-6.42807	1.02111
BICD2_HUMAN	Protein bicaudal D homolog 2 (Bic-D 2)	BICD2 KIAA0699	12	0	0	0	0	7.60843	1.24665	1.27297	-5.97693	1.02111
CLIC6_HUMAN	Chloride intracellular channel protein 6 (Parchorin)	CLIC6 CLIC1L	12	0	0	0	0	7.60843	1.24665	1.27297	-5.97693	1.02111
SCAM1_HUMAN	Secretory carrier-associated membrane protein 1 (Secretory carrier membrane protein 1)	SCAMP1 SCAMP	12	0	0	0	0	7.60843	1.24665	1.27297	-5.97693	1.02111
UB2D2_HUMAN	Ubiquitin-conjugating enzyme E2 D2 (EC 2.3.2.23) ((E3-independent) E2 ubiquitin-conjugating enzyme D2) (EC 2.3.2.24) (E2 ubiquitin-conjugating enzyme D2) (Ubiquitin carrier protein D2) (Ubiquitin-conjugating enzyme E2(17)KB 2) (Ubiquitin-conjugating enzyme E2-17 kDa 2) (Ubiquitin-protein ligase D2) (p53-regulated ubiquitin-conjugating enzyme 1)	UBE2D2 PUBC1 UBC4 UBC5B UBCH4 UBCH5B	12	0	0	0	0	7.60843	1.24665	1.27297	-5.97693	1.02111
A0A1B0GUN9_HUMAN	Espin	ESPN	11	0	0	0	0	7.03415	1.24665	1.27297	-5.5258	1.02111
D3DPN6_HUMAN	Serine incorporator 2, isoform CRA_b	SERINC2 hCG_20042	11	0	0	0	0	7.03415	1.24665	1.27297	-5.5258	1.02111
FGRL1_HUMAN	Fibroblast growth factor receptor-like 1 (FGF receptor-like protein 1) (FGF homologous factor receptor) (FGFR-like protein) (Fibroblast growth factor receptor 5) (FGFR-5)	FGFRL1 FGFR5 FHFR UNQ480/PRO943	11	0	0	0	0	7.03415	1.24665	1.27297	-5.5258	1.02111
LRCH3_HUMAN	Leucine-rich repeat and calponin homology domain-containing protein 3	LRCH3	11	0	0	0	0	7.03415	1.24665	1.27297	-5.5258	1.02111
MK03_HUMAN	Mitogen-activated protein kinase 3 (MAP kinase 3) (MAPK 3) (EC 2.7.11.24) (ERT2) (Extracellular signal-regulated kinase 1) (ERK-1) (Insulin-stimulated MAP2 kinase) (MAP kinase isoform p44) (p44-MAPK) (Microtubule-associated protein 2 kinase) (p44-ERK1)	MAPK3 ERK1 PRKM3	11	0	0	0	0	7.03415	1.24665	1.27297	-5.5258	1.02111
S39A6_HUMAN	Zinc transporter ZIP6 (Estrogen-regulated protein LIV-1) (Solute carrier family 39 member 6) (Zrt- and Irt-like protein 6) (ZIP-6)	SLC39A6 LIV1 ZIP6	11	0	0	0	0	7.03415	1.24665	1.27297	-5.5258	1.02111
SC6A8_HUMAN	Sodium- and chloride-dependent creatine transporter 1 (CT1) (Creatine transporter 1) (Solute carrier family 6 member 8)	SLC6A8	11	0	0	0	0	7.03415	1.24665	1.27297	-5.5258	1.02111
A2A2V1_HUMAN	Major prion protein (Fragment)	PRNP	10	0	0	0	0	6.45989	1.24665	1.27297	-5.07467	1.02111
CK052_HUMAN	Uncharacterized protein C11orf52	C11orf52	10	0	0	0	0	6.45989	1.24665	1.27297	-5.07467	1.02111
GBG10_HUMAN	Guanine nucleotide-binding protein G(I)/G(S)/G(O) subunit gamma-10	GNG10 GNGT10	10	0	0	0	0	6.45989	1.24665	1.27297	-5.07467	1.02111
ITM2C_HUMAN	Integral membrane protein 2C (Cerebral protein 14) (Transmembrane protein BRI3) [Cleaved into: CT-BRI3]	ITM2C BRI3 hucep-14 NPD018 PSEC0047	10	0	0	0	0	6.45989	1.24665	1.27297	-5.07467	1.02111
A0A0A0MS54_HUMAN	cAMP-dependent protein kinase catalytic subunit beta	PRKACB	9	0	0	0	0	5.88563	1.24665	1.27297	-4.62356	1.02111
BAF_HUMAN	Barrier-to-autointegration factor (Breakpoint cluster region protein 1) [Cleaved into: Barrier-to-autointegration factor, N-terminally processed]	BANF1 BAF BCRG1	9	0	0	0	0	5.88563	1.24665	1.27297	-4.62356	1.02111
CXB1_HUMAN	Gap junction beta-1 protein (Connexin-32) (Cx32) (GAP junction 28 kDa liver protein)	GJB1 CX32	9	0	0	0	0	5.88563	1.24665	1.27297	-4.62356	1.02111
H0Y8X4_HUMAN	2'-deoxynucleoside 5'-phosphate N-hydrolase 1 (Fragment)	DNPH1	9	0	0	0	0	5.88563	1.24665	1.27297	-4.62356	1.02111
NBEL1_HUMAN	Neurobeachin-like protein 1 (Amyotrophic lateral sclerosis 2 chromosomal region candidate gene 16 protein) (Amyotrophic lateral sclerosis 2 chromosomal region candidate gene 17 protein)	NBEAL1 ALS2CR16 ALS2CR17	9	0	0	0	0	5.88563	1.24665	1.27297	-4.62356	1.02111
TNR1B_HUMAN	Tumor necrosis factor receptor superfamily member 1B (Tumor necrosis factor receptor 2) (TNF-R2) (Tumor necrosis factor receptor type II) (TNF-RII) (TNFR-II) (p75) (p80 TNF-alpha receptor) (CD antigen CD120b) (Etanercept) [Cleaved into: Tumor necrosis factor receptor superfamily member 1b, membrane form; Tumor necrosis factor-binding protein 2 (TBP-2) (TBPII)]	TNFRSF1B TNFBR TNFR2	9	0	0	0	0	5.88563	1.24665	1.27297	-4.62356	1.02111
A0A087WXW3_HUMAN	Signaling threshold-regulating transmembrane adapter 1	SIT1	8	0	0	0	0	5.31138	1.24665	1.27297	-4.17244	1.02111
A6NHU9_HUMAN	SH3 and multiple ankyrin repeat domains protein 2	SHANK2	8	0	0	0	0	5.31138	1.24665	1.27297	-4.17244	1.02111
BTF3_HUMAN	Transcription factor BTF3 (Nascent polypeptide-associated complex subunit beta) (NAC-beta) (RNA polymerase B transcription factor 3)	BTF3 NACB OK/SW-cl.8	8	0	0	0	0	5.31138	1.24665	1.27297	-4.17244	1.02111
D6R9Q7_HUMAN	Sodium-coupled neutral amino acid transporter 9 (Fragment)	SLC38A9	8	0	0	0	0	5.31138	1.24665	1.27297	-4.17244	1.02111
DEN5A_HUMAN	DENN domain-containing protein 5A (Rab6-interacting protein 1) (Rab6IP1)	DENND5A KIAA1091 RAB6IP1	8	0	0	0	0	5.31138	1.24665	1.27297	-4.17244	1.02111
DUS3_HUMAN	Dual specificity protein phosphatase 3 (EC 3.1.3.16) (EC 3.1.3.48) (Dual specificity protein phosphatase VHR) (Vaccinia H1-related phosphatase) (VHR)	DUSP3 VHR	8	0	0	0	0	5.31138	1.24665	1.27297	-4.17244	1.02111
NEDD8_HUMAN	NEDD8 (Neddylin) (Neural precursor cell expressed developmentally down-regulated protein 8) (NEDD-8) (Ubiquitin-like protein Nedd8)	NEDD8	8	0	0	0	0	5.31138	1.24665	1.27297	-4.17244	1.02111
PIN4_HUMAN	Peptidyl-prolyl cis-trans isomerase NIMA-interacting 4 (EC 5.2.1.8) (Parvulin-14) (Par14) (hPar14) (Parvulin-17) (Par17) (hPar17) (Peptidyl-prolyl cis-trans isomerase Pin4) (PPIase Pin4) (Peptidyl-prolyl cis/trans isomerase EPVH) (hEPVH) (Rotamase Pin4)	PIN4	8	0	0	0	0	5.31138	1.24665	1.27297	-4.17244	1.02111
PRSR2_HUMAN	Proline and serine-rich protein 2	PROSER2 C10orf47	8	0	0	0	0	5.31138	1.24665	1.27297	-4.17244	1.02111
SPAST_HUMAN	Spastin (EC 3.6.4.3) (Spastic paraplegia 4 protein)	SPAST ADPSP FSP2 KIAA1083 SPG4	8	0	0	0	0	5.31138	1.24665	1.27297	-4.17244	1.02111
SPIT2_HUMAN	Kunitz-type protease inhibitor 2 (Hepatocyte growth factor activator inhibitor type 2) (HAI-2) (Placental bikunin)	SPINT2 HAI2 KOP	8	0	0	0	0	5.31138	1.24665	1.27297	-4.17244	1.02111
YBOX1_HUMAN	Nuclease-sensitive element-binding protein 1 (CCAAT-binding transcription factor I subunit A) (CBF-A) (DNA-binding protein B) (DBPB) (Enhancer factor I subunit A) (EFI-A) (Y-box transcription factor) (Y-box-binding protein 1) (YB-1)	YBX1 NSEP1 YB1	8	0	0	0	0	5.31138	1.24665	1.27297	-4.17244	1.02111
A0A0A0MT35_HUMAN	Prostamide/prostaglandin F synthase	FAM213B	7	0	0	0	0	4.73714	1.24665	1.27297	-3.72134	1.02111
A4_HUMAN	Amyloid beta A4 protein (ABPP) (APPI) (APP) (Alzheimer disease amyloid protein) (Amyloid precursor protein) (Beta-amyloid precursor protein) (Cerebral vascular amyloid peptide) (CVAP) (PreA4) (Protease nexin-II) (PN-II) [Cleaved into: N-APP; Soluble APP-alpha (S-APP-alpha); Soluble APP-beta (S-APP-beta); C99; Beta-amyloid protein 42 (Beta-APP42); Beta-amyloid protein 40 (Beta-APP40); C83; P3(42);…	APP A4 AD1	7	0	0	0	0	4.73714	1.24665	1.27297	-3.72134	1.02111
B7WPA5_HUMAN	Pleckstrin homology domain-containing family B member 2	PLEKHB2	7	0	0	0	0	4.73714	1.24665	1.27297	-3.72134	1.02111
BCAM_HUMAN	Basal cell adhesion molecule (Auberger B antigen) (B-CAM cell surface glycoprotein) (F8/G253 antigen) (Lutheran antigen) (Lutheran blood group glycoprotein) (CD antigen CD239)	BCAM LU MSK19	7	0	0	0	0	4.73714	1.24665	1.27297	-3.72134	1.02111
CKLF8_HUMAN	CKLF-like MARVEL transmembrane domain-containing protein 8 (Chemokine-like factor superfamily member 8)	CMTM8 CKLFSF8	7	0	0	0	0	4.73714	1.24665	1.27297	-3.72134	1.02111
DEN5B_HUMAN	DENN domain-containing protein 5B (Rab6IP1-like protein)	DENND5B	7	0	0	0	0	4.73714	1.24665	1.27297	-3.72134	1.02111
I3L1J9_HUMAN	Tumor necrosis factor receptor superfamily member 12A	TNFRSF12A	7	0	0	0	0	4.73714	1.24665	1.27297	-3.72134	1.02111
K7EM18_HUMAN	Eukaryotic translation initiation factor 1	EIF1	7	0	0	0	0	4.73714	1.24665	1.27297	-3.72134	1.02111
NECT1_HUMAN	Nectin-1 (Herpes virus entry mediator C) (Herpesvirus entry mediator C) (HveC) (Herpesvirus Ig-like receptor) (HIgR) (Nectin cell adhesion molecule 1) (Poliovirus receptor-related protein 1) (CD antigen CD111)	NECTIN1 HVEC PRR1 PVRL1	7	0	0	0	0	4.73714	1.24665	1.27297	-3.72134	1.02111
S3TC1_HUMAN	SH3 domain and tetratricopeptide repeat-containing protein 1	SH3TC1	7	0	0	0	0	4.73714	1.24665	1.27297	-3.72134	1.02111
STOM_HUMAN	Erythrocyte band 7 integral membrane protein (Protein 7.2b) (Stomatin)	STOM BND7 EPB72	7	0	0	0	0	4.73714	1.24665	1.27297	-3.72134	1.02111
TINAL_HUMAN	Tubulointerstitial nephritis antigen-like (Glucocorticoid-inducible protein 5) (Oxidized LDL-responsive gene 2 protein) (OLRG-2) (Tubulointerstitial nephritis antigen-related protein) (TIN Ag-related protein) (TIN-Ag-RP)	TINAGL1 GIS5 LCN7 OLRG2 TINAGL PP6614 PSEC0088 UNQ204/PRO230	7	0	0	0	0	4.73714	1.24665	1.27297	-3.72134	1.02111
TM1L2_HUMAN	TOM1-like protein 2 (Target of Myb-like protein 2)	TOM1L2	7	0	0	0	0	4.73714	1.24665	1.27297	-3.72134	1.02111
A0A0S2Z489_HUMAN	Proteasome (Prosome, macropain) 26S subunit, non-ATPase, 12, isoform CRA_a (Proteasome 26S subunit non-ATPase 12 isoform 1) (Fragment)	PSMD12 hCG_1749256	6	0	0	0	0	4.16291	1.24665	1.27297	-3.27024	1.02111
BAMBI_HUMAN	BMP and activin membrane-bound inhibitor homolog (Non-metastatic gene A protein) (Putative transmembrane protein NMA)	BAMBI NMA	6	0	0	0	0	4.16291	1.24665	1.27297	-3.27024	1.02111
BMPR2_HUMAN	Bone morphogenetic protein receptor type-2 (BMP type-2 receptor) (BMPR-2) (EC 2.7.11.30) (Bone morphogenetic protein receptor type II) (BMP type II receptor) (BMPR-II)	BMPR2 PPH1	6	0	0	0	0	4.16291	1.24665	1.27297	-3.27024	1.02111
CYB5B_HUMAN	Cytochrome b5 type B (Cytochrome b5 outer mitochondrial membrane isoform)	CYB5B CYB5M OMB5	6	0	0	0	0	4.16291	1.24665	1.27297	-3.27024	1.02111
H7C215_HUMAN	Reticulon-4 receptor (Fragment)	RTN4R	6	0	0	0	0	4.16291	1.24665	1.27297	-3.27024	1.02111
HN1_HUMAN	Hematological and neurological expressed 1 protein (Androgen-regulated protein 2) [Cleaved into: Hematological and neurological expressed 1 protein, N-terminally processed]	HN1 ARM2	6	0	0	0	0	4.16291	1.24665	1.27297	-3.27024	1.02111
METK1_HUMAN	S-adenosylmethionine synthase isoform type-1 (AdoMet synthase 1) (EC 2.5.1.6) (Methionine adenosyltransferase 1) (MAT 1) (Methionine adenosyltransferase I/III) (MAT-I/III)	MAT1A AMS1 MATA1	6	0	0	0	0	4.16291	1.24665	1.27297	-3.27024	1.02111
PCDGL_HUMAN	Protocadherin gamma-C4 (PCDH-gamma-C4)	PCDHGC4	6	0	0	0	0	4.16291	1.24665	1.27297	-3.27024	1.02111
PELI1_HUMAN	E3 ubiquitin-protein ligase pellino homolog 1 (Pellino-1) (EC 2.3.2.27) (Pellino-related intracellular-signaling molecule) (RING-type E3 ubiquitin transferase pellino homolog 1)	PELI1 PRISM	6	0	0	0	0	4.16291	1.24665	1.27297	-3.27024	1.02111
RHDF1_HUMAN	Inactive rhomboid protein 1 (iRhom1) (Epidermal growth factor receptor-related protein) (Rhomboid 5 homolog 1) (Rhomboid family member 1) (p100hRho)	RHBDF1 C16orf8 DIST1 IRHOM1	6	0	0	0	0	4.16291	1.24665	1.27297	-3.27024	1.02111
S35F2_HUMAN	Solute carrier family 35 member F2	SLC35F2	6	0	0	0	0	4.16291	1.24665	1.27297	-3.27024	1.02111
SNX18_HUMAN	Sorting nexin-18 (SH3 and PX domain-containing protein 3B) (Sorting nexin-associated Golgi protein 1)	SNX18 SH3PXD3B SNAG1	6	0	0	0	0	4.16291	1.24665	1.27297	-3.27024	1.02111
UEVLD_HUMAN	Ubiquitin-conjugating enzyme E2 variant 3 (UEV-3) (EV and lactate/malate dehydrogenase domain-containing protein)	UEVLD UEV3	6	0	0	0	0	4.16291	1.24665	1.27297	-3.27024	1.02111
ZNRF2_HUMAN	E3 ubiquitin-protein ligase ZNRF2 (EC 2.3.2.27) (Protein Ells2) (RING finger protein 202) (RING-type E3 ubiquitin transferase ZNRF2) (Zinc/RING finger protein 2)	ZNRF2 RNF202	6	0	0	0	0	4.16291	1.24665	1.27297	-3.27024	1.02111
A0A087WXK4_HUMAN	Integral membrane protein GPR155	GPR155	5	0	0	0	0	3.58869	1.24665	1.27297	-2.81915	1.02111
A0A140T986_HUMAN	MHC class I polypeptide-related sequence A	MICA	5	0	0	0	0	3.58869	1.24665	1.27297	-2.81915	1.02111
A6NGJ0_HUMAN	Dynein light chain Tctex-type 3	DYNLT3	5	0	0	0	0	3.58869	1.24665	1.27297	-2.81915	1.02111
AB17B_HUMAN	Protein ABHD17B (EC 3.-.-.-) (Alpha/beta hydrolase domain-containing protein 17B) (Abhydrolase domain-containing protein 17B)	ABHD17B C9orf77 FAM108B1 CGI-67	5	0	0	0	0	3.58869	1.24665	1.27297	-2.81915	1.02111
ALDOB_HUMAN	Fructose-bisphosphate aldolase B (EC 4.1.2.13) (Liver-type aldolase)	ALDOB ALDB	5	0	0	0	0	3.58869	1.24665	1.27297	-2.81915	1.02111
BAG5_HUMAN	BAG family molecular chaperone regulator 5 (BAG-5) (Bcl-2-associated athanogene 5)	BAG5 KIAA0873	5	0	0	0	0	3.58869	1.24665	1.27297	-2.81915	1.02111
BCR_HUMAN	Breakpoint cluster region protein (EC 2.7.11.1) (Renal carcinoma antigen NY-REN-26)	BCR BCR1 D22S11	5	0	0	0	0	3.58869	1.24665	1.27297	-2.81915	1.02111
CRCM1_HUMAN	Calcium release-activated calcium channel protein 1 (Protein orai-1) (Transmembrane protein 142A)	ORAI1 CRACM1 TMEM142A	5	0	0	0	0	3.58869	1.24665	1.27297	-2.81915	1.02111
DCTP1_HUMAN	dCTP pyrophosphatase 1 (EC 3.6.1.12) (Deoxycytidine-triphosphatase 1) (dCTPase 1) (RS21C6) (XTP3-transactivated gene A protein)	DCTPP1 XTP3TPA CDA03	5	0	0	0	0	3.58869	1.24665	1.27297	-2.81915	1.02111
E9PSI1_HUMAN	Transmembrane 9 superfamily member		5	0	0	0	0	3.58869	1.24665	1.27297	-2.81915	1.02111
FADD_HUMAN	FAS-associated death domain protein (FAS-associating death domain-containing protein) (Growth-inhibiting gene 3 protein) (Mediator of receptor induced toxicity) (Protein FADD)	FADD MORT1 GIG3	5	0	0	0	0	3.58869	1.24665	1.27297	-2.81915	1.02111
HOME3_HUMAN	Homer protein homolog 3 (Homer-3)	HOMER3	5	0	0	0	0	3.58869	1.24665	1.27297	-2.81915	1.02111
HYAL2_HUMAN	Hyaluronidase-2 (Hyal-2) (EC 3.2.1.35) (Hyaluronoglucosaminidase-2) (Lung carcinoma protein 2) (LuCa-2)	HYAL2 LUCA2	5	0	0	0	0	3.58869	1.24665	1.27297	-2.81915	1.02111
I13R1_HUMAN	Interleukin-13 receptor subunit alpha-1 (IL-13 receptor subunit alpha-1) (IL-13R subunit alpha-1) (IL-13R-alpha-1) (IL-13RA1) (Cancer/testis antigen 19) (CT19) (CD antigen CD213a1)	IL13RA1 IL13R IL13RA	5	0	0	0	0	3.58869	1.24665	1.27297	-2.81915	1.02111
LMTK2_HUMAN	Serine/threonine-protein kinase LMTK2 (EC 2.7.11.1) (Apoptosis-associated tyrosine kinase 2) (Brain-enriched kinase) (hBREK) (CDK5/p35-regulated kinase) (CPRK) (Kinase/phosphatase/inhibitor 2) (Lemur tyrosine kinase 2) (Serine/threonine-protein kinase KPI-2)	LMTK2 AATYK2 BREK KIAA1079 KPI2 LMR2	5	0	0	0	0	3.58869	1.24665	1.27297	-2.81915	1.02111
MUC19_HUMAN	Mucin-19 (MUC-19)	MUC19	5	0	0	0	0	3.58869	1.24665	1.27297	-2.81915	1.02111
PLD3_HUMAN	Phospholipase D3 (PLD 3) (EC 3.1.4.4) (Choline phosphatase 3) (HindIII K4L homolog) (Hu-K4) (Phosphatidylcholine-hydrolyzing phospholipase D3)	PLD3	5	0	0	0	0	3.58869	1.24665	1.27297	-2.81915	1.02111
PPM1A_HUMAN	Protein phosphatase 1A (EC 3.1.3.16) (Protein phosphatase 2C isoform alpha) (PP2C-alpha) (Protein phosphatase IA)	PPM1A PPPM1A	5	0	0	0	0	3.58869	1.24665	1.27297	-2.81915	1.02111
SHC1_HUMAN	SHC-transforming protein 1 (SHC-transforming protein 3) (SHC-transforming protein A) (Src homology 2 domain-containing-transforming protein C1) (SH2 domain protein C1)	SHC1 SHC SHCA	5	0	0	0	0	3.58869	1.24665	1.27297	-2.81915	1.02111
SMUF1_HUMAN	E3 ubiquitin-protein ligase SMURF1 (hSMURF1) (EC 2.3.2.26) (HECT-type E3 ubiquitin transferase SMURF1) (SMAD ubiquitination regulatory factor 1) (SMAD-specific E3 ubiquitin-protein ligase 1)	SMURF1 KIAA1625	5	0	0	0	0	3.58869	1.24665	1.27297	-2.81915	1.02111
SNP29_HUMAN	Synaptosomal-associated protein 29 (SNAP-29) (Soluble 29 kDa NSF attachment protein) (Vesicle-membrane fusion protein SNAP-29)	SNAP29	5	0	0	0	0	3.58869	1.24665	1.27297	-2.81915	1.02111
STX12_HUMAN	Syntaxin-12	STX12	5	0	0	0	0	3.58869	1.24665	1.27297	-2.81915	1.02111
STX1A_HUMAN	Syntaxin-1A (Neuron-specific antigen HPC-1)	STX1A STX1	5	0	0	0	0	3.58869	1.24665	1.27297	-2.81915	1.02111
STX6_HUMAN	Syntaxin-6	STX6	5	0	0	0	0	3.58869	1.24665	1.27297	-2.81915	1.02111
WDR13_HUMAN	WD repeat-containing protein 13	WDR13	5	0	0	0	0	3.58869	1.24665	1.27297	-2.81915	1.02111
ARAP3_HUMAN	Arf-GAP with Rho-GAP domain, ANK repeat and PH domain-containing protein 3 (Centaurin-delta-3) (Cnt-d3)	ARAP3 CENTD3	4	0	0	0	0	3.01448	1.24665	1.27297	-2.36807	1.02111
ARL4A_HUMAN	ADP-ribosylation factor-like protein 4A	ARL4A ARL4	4	0	0	0	0	3.01448	1.24665	1.27297	-2.36807	1.02111
B5MD23_HUMAN	Tetraspanin	TSPAN9	4	0	0	0	0	3.01448	1.24665	1.27297	-2.36807	1.02111
B7Z317_HUMAN	Tetraspanin	TSPAN5	4	0	0	0	0	3.01448	1.24665	1.27297	-2.36807	1.02111
C10_HUMAN	Protein C10	C12orf57 C10	4	0	0	0	0	3.01448	1.24665	1.27297	-2.36807	1.02111
C99L2_HUMAN	CD99 antigen-like protein 2 (MIC2-like protein 1) (CD antigen CD99)	CD99L2 MIC2L1 UNQ1964/PRO4486	4	0	0	0	0	3.01448	1.24665	1.27297	-2.36807	1.02111
CAHD1_HUMAN	VWFA and cache domain-containing protein 1 (Cache domain-containing protein 1)	CACHD1 KIAA1573 VWCD1	4	0	0	0	0	3.01448	1.24665	1.27297	-2.36807	1.02111
CDV3_HUMAN	Protein CDV3 homolog	CDV3 H41	4	0	0	0	0	3.01448	1.24665	1.27297	-2.36807	1.02111
ICLN_HUMAN	Methylosome subunit pICln (Chloride channel, nucleotide sensitive 1A) (Chloride conductance regulatory protein ICln) (I(Cln)) (Chloride ion current inducer protein) (ClCI) (Reticulocyte pICln)	CLNS1A CLCI ICLN	4	0	0	0	0	3.01448	1.24665	1.27297	-2.36807	1.02111
K1161_HUMAN	Uncharacterized family 31 glucosidase KIAA1161 (EC 3.2.1.-)	KIAA1161	4	0	0	0	0	3.01448	1.24665	1.27297	-2.36807	1.02111
MAP11_HUMAN	Methionine aminopeptidase 1 (MAP 1) (MetAP 1) (EC 3.4.11.18) (Peptidase M 1)	METAP1 KIAA0094	4	0	0	0	0	3.01448	1.24665	1.27297	-2.36807	1.02111
NCK1_HUMAN	Cytoplasmic protein NCK1 (NCK adaptor protein 1) (Nck-1) (SH2/SH3 adaptor protein NCK-alpha)	NCK1 NCK	4	0	0	0	0	3.01448	1.24665	1.27297	-2.36807	1.02111
PEF1_HUMAN	Peflin (PEF protein with a long N-terminal hydrophobic domain) (Penta-EF hand domain-containing protein 1)	PEF1 ABP32 UNQ1845/PRO3573	4	0	0	0	0	3.01448	1.24665	1.27297	-2.36807	1.02111
SHB_HUMAN	SH2 domain-containing adapter protein B	SHB	4	0	0	0	0	3.01448	1.24665	1.27297	-2.36807	1.02111
SRSF3_HUMAN	Serine/arginine-rich splicing factor 3 (Pre-mRNA-splicing factor SRP20) (Splicing factor, arginine/serine-rich 3)	SRSF3 SFRS3 SRP20	4	0	0	0	0	3.01448	1.24665	1.27297	-2.36807	1.02111
TFG_HUMAN	Protein TFG (TRK-fused gene protein)	TFG	4	0	0	0	0	3.01448	1.24665	1.27297	-2.36807	1.02111
TIP_HUMAN	T-cell immunomodulatory protein (Protein TIP) (Integrin-alpha FG-GAP repeat-containing protein 1) (Linkin)	ITFG1 LNKN-1 TIP CDA08	4	0	0	0	0	3.01448	1.24665	1.27297	-2.36807	1.02111
UBL3_HUMAN	Ubiquitin-like protein 3 (Membrane-anchored ubiquitin-fold protein) (HsMUB) (MUB) (Protein HCG-1)	UBL3 PNSC1	4	0	0	0	0	3.01448	1.24665	1.27297	-2.36807	1.02111
VPP1_HUMAN	V-type proton ATPase 116 kDa subunit a isoform 1 (V-ATPase 116 kDa isoform a1) (Clathrin-coated vesicle/synaptic vesicle proton pump 116 kDa subunit) (Vacuolar adenosine triphosphatase subunit Ac116) (Vacuolar proton pump subunit 1) (Vacuolar proton translocating ATPase 116 kDa subunit a isoform 1)	ATP6V0A1 ATP6N1 ATP6N1A VPP1	4	0	0	0	0	3.01448	1.24665	1.27297	-2.36807	1.02111
A8K3Q7_HUMAN	Annexin		3	0	0	0	0	2.44027	1.24665	1.27297	-1.917	1.02111
APLP2_HUMAN	Amyloid-like protein 2 (APLP-2) (APPH) (Amyloid protein homolog) (CDEI box-binding protein) (CDEBP)	APLP2 APPL2	3	0	0	0	0	2.44027	1.24665	1.27297	-1.917	1.02111
ARGAL_HUMAN	Rho guanine nucleotide exchange factor 10-like protein (GrinchGEF)	ARHGEF10L GRINCHGEF KIAA1626	3	0	0	0	0	2.44027	1.24665	1.27297	-1.917	1.02111
CLUS_HUMAN	Clusterin (Aging-associated gene 4 protein) (Apolipoprotein J) (Apo-J) (Complement cytolysis inhibitor) (CLI) (Complement-associated protein SP-40,40) (Ku70-binding protein 1) (NA1/NA2) (Testosterone-repressed prostate message 2) (TRPM-2) [Cleaved into: Clusterin beta chain (ApoJalpha) (Complement cytolysis inhibitor a chain); Clusterin alpha chain (ApoJbeta) (Complement cytolysis inhibitor b cha…	CLU APOJ CLI KUB1 AAG4	3	0	0	0	0	2.44027	1.24665	1.27297	-1.917	1.02111
COBL1_HUMAN	Cordon-bleu protein-like 1	COBLL1 KIAA0977	3	0	0	0	0	2.44027	1.24665	1.27297	-1.917	1.02111
F8VVT9_HUMAN	Arf-GAP with GTPase, ANK repeat and PH domain-containing protein 2	AGAP2	3	0	0	0	0	2.44027	1.24665	1.27297	-1.917	1.02111
FGD6_HUMAN	FYVE, RhoGEF and PH domain-containing protein 6 (Zinc finger FYVE domain-containing protein 24)	FGD6 KIAA1362 ZFYVE24	3	0	0	0	0	2.44027	1.24665	1.27297	-1.917	1.02111
G3V4T7_HUMAN	FERM domain-containing protein 6	FRMD6	3	0	0	0	0	2.44027	1.24665	1.27297	-1.917	1.02111
H3BUB6_HUMAN	Secretory carrier-associated membrane protein (Secretory carrier membrane protein) (Fragment)	SCAMP2	3	0	0	0	0	2.44027	1.24665	1.27297	-1.917	1.02111
HECD3_HUMAN	E3 ubiquitin-protein ligase HECTD3 (EC 2.3.2.26) (HECT domain-containing protein 3) (HECT-type E3 ubiquitin transferase HECTD3)	HECTD3	3	0	0	0	0	2.44027	1.24665	1.27297	-1.917	1.02111
ICAM2_HUMAN	Intercellular adhesion molecule 2 (ICAM-2) (CD antigen CD102)	ICAM2	3	0	0	0	0	2.44027	1.24665	1.27297	-1.917	1.02111
IMA3_HUMAN	Importin subunit alpha-3 (Importin alpha Q1) (Qip1) (Karyopherin subunit alpha-4)	KPNA4 QIP1	3	0	0	0	0	2.44027	1.24665	1.27297	-1.917	1.02111
LHPP_HUMAN	Phospholysine phosphohistidine inorganic pyrophosphate phosphatase (hLHPP) (EC 3.1.3.-) (EC 3.6.1.1)	LHPP	3	0	0	0	0	2.44027	1.24665	1.27297	-1.917	1.02111
LSM1_HUMAN	U6 snRNA-associated Sm-like protein LSm1 (Cancer-associated Sm-like) (Small nuclear ribonuclear CaSm)	LSM1 CASM	3	0	0	0	0	2.44027	1.24665	1.27297	-1.917	1.02111
M0R268_HUMAN	U1 small nuclear ribonucleoprotein A (Fragment)	SNRPA	3	0	0	0	0	2.44027	1.24665	1.27297	-1.917	1.02111
MALD2_HUMAN	MARVEL domain-containing protein 2 (Tricellulin)	MARVELD2 TRIC	3	0	0	0	0	2.44027	1.24665	1.27297	-1.917	1.02111
MIB1_HUMAN	E3 ubiquitin-protein ligase MIB1 (EC 2.3.2.27) (DAPK-interacting protein 1) (DIP-1) (Mind bomb homolog 1) (RING-type E3 ubiquitin transferase MIB1) (Zinc finger ZZ type with ankyrin repeat domain protein 2)	MIB1 DIP1 KIAA1323 ZZANK2	3	0	0	0	0	2.44027	1.24665	1.27297	-1.917	1.02111
PEAK1_HUMAN	Pseudopodium-enriched atypical kinase 1 (EC 2.7.10.2) (Sugen kinase 269) (Tyrosine-protein kinase SgK269)	PEAK1 KIAA2002	3	0	0	0	0	2.44027	1.24665	1.27297	-1.917	1.02111
PFD6_HUMAN	Prefoldin subunit 6 (Protein Ke2)	PFDN6 HKE2 PFD6	3	0	0	0	0	2.44027	1.24665	1.27297	-1.917	1.02111
RFA2_HUMAN	Replication protein A 32 kDa subunit (RP-A p32) (Replication factor A protein 2) (RF-A protein 2) (Replication protein A 34 kDa subunit) (RP-A p34)	RPA2 REPA2 RPA32 RPA34	3	0	0	0	0	2.44027	1.24665	1.27297	-1.917	1.02111
RGPA1_HUMAN	Ral GTPase-activating protein subunit alpha-1 (GAP-related-interacting partner to E12) (GRIPE) (GTPase-activating Rap/Ran-GAP domain-like 1) (Tuberin-like protein 1) (p240)	RALGAPA1 GARNL1 KIAA0884 TULIP1	3	0	0	0	0	2.44027	1.24665	1.27297	-1.917	1.02111
RLA1_HUMAN	60S acidic ribosomal protein P1	RPLP1 RRP1	3	0	0	0	0	2.44027	1.24665	1.27297	-1.917	1.02111
S35B2_HUMAN	Adenosine 3'-phospho 5'-phosphosulfate transporter 1 (PAPS transporter 1) (Putative MAPK-activating protein PM15) (Putative NF-kappa-B-activating protein 48) (Solute carrier family 35 member B2)	SLC35B2 PAPST1 PSEC0149	3	0	0	0	0	2.44027	1.24665	1.27297	-1.917	1.02111
SMUF2_HUMAN	E3 ubiquitin-protein ligase SMURF2 (hSMURF2) (EC 2.3.2.26) (HECT-type E3 ubiquitin transferase SMURF2) (SMAD ubiquitination regulatory factor 2) (SMAD-specific E3 ubiquitin-protein ligase 2)	SMURF2	3	0	0	0	0	2.44027	1.24665	1.27297	-1.917	1.02111
SNAPN_HUMAN	SNARE-associated protein Snapin (Biogenesis of lysosome-related organelles complex 1 subunit 7) (BLOC-1 subunit 7) (Synaptosomal-associated protein 25-binding protein) (SNAP-associated protein)	SNAPIN BLOC1S7 SNAP25BP SNAPAP	3	0	0	0	0	2.44027	1.24665	1.27297	-1.917	1.02111
SPRE1_HUMAN	Sprouty-related, EVH1 domain-containing protein 1 (Spred-1) (hSpred1)	SPRED1	3	0	0	0	0	2.44027	1.24665	1.27297	-1.917	1.02111
UBS3B_HUMAN	Ubiquitin-associated and SH3 domain-containing protein B (EC 3.1.3.48) (Cbl-interacting protein p70) (Suppressor of T-cell receptor signaling 1) (STS-1) (T-cell ubiquitin ligand 2) (TULA-2) (Tyrosine-protein phosphatase STS1/TULA2)	UBASH3B KIAA1959 STS1	3	0	0	0	0	2.44027	1.24665	1.27297	-1.917	1.02111
ABCB6_HUMAN	ATP-binding cassette sub-family B member 6, mitochondrial (Mitochondrial ABC transporter 3) (Mt-ABC transporter 3) (P-glycoprotein-related protein) (Ubiquitously-expressed mammalian ABC half transporter)	ABCB6 MTABC3 PRP UMAT	2	0	0	0	0	1.86608	1.24665	1.27297	-1.46593	1.02111
AL1L1_HUMAN	Cytosolic 10-formyltetrahydrofolate dehydrogenase (10-FTHFDH) (FDH) (EC 1.5.1.6) (Aldehyde dehydrogenase family 1 member L1)	ALDH1L1 FTHFD	2	0	0	0	0	1.86608	1.24665	1.27297	-1.46593	1.02111
ARI1B_HUMAN	AT-rich interactive domain-containing protein 1B (ARID domain-containing protein 1B) (BRG1-associated factor 250b) (BAF250B) (BRG1-binding protein hELD/OSA1) (Osa homolog 2) (hOsa2) (p250R)	ARID1B BAF250B DAN15 KIAA1235 OSA2	2	0	0	0	0	1.86608	1.24665	1.27297	-1.46593	1.02111
B4GT5_HUMAN	Beta-1,4-galactosyltransferase 5 (Beta-1,4-GalTase 5) (Beta4Gal-T5) (b4Gal-T5) (EC 2.4.1.-) (Beta-1,4-GalT II) (UDP-Gal:beta-GlcNAc beta-1,4-galactosyltransferase 5) (UDP-galactose:beta-N-acetylglucosamine beta-1,4-galactosyltransferase 5)	B4GALT5	2	0	0	0	0	1.86608	1.24665	1.27297	-1.46593	1.02111
CO2A1_HUMAN	Collagen alpha-1(II) chain (Alpha-1 type II collagen) [Cleaved into: Collagen alpha-1(II) chain; Chondrocalcin]	COL2A1	2	0	0	0	0	1.86608	1.24665	1.27297	-1.46593	1.02111
CO4A1_HUMAN	Collagen alpha-1(IV) chain [Cleaved into: Arresten]	COL4A1	2	0	0	0	0	1.86608	1.24665	1.27297	-1.46593	1.02111
CO7A1_HUMAN	Collagen alpha-1(VII) chain (Long-chain collagen) (LC collagen)	COL7A1	2	0	0	0	0	1.86608	1.24665	1.27297	-1.46593	1.02111
CSR2B_HUMAN	Cysteine-rich protein 2-binding protein (CSRP2-binding protein) (ADA2A-containing complex subunit 2) (ATAC2) (CRP2-binding partner) (CRP2BP) (Lysine acetyltransferase 14)	KAT14 CSRP2BP	2	0	0	0	0	1.86608	1.24665	1.27297	-1.46593	1.02111
FA89A_HUMAN	Protein FAM89A	FAM89A C1orf153	2	0	0	0	0	1.86608	1.24665	1.27297	-1.46593	1.02111
GAB2_HUMAN	GRB2-associated-binding protein 2 (GRB2-associated binder 2) (Growth factor receptor bound protein 2-associated protein 2) (pp100)	GAB2 KIAA0571	2	0	0	0	0	1.86608	1.24665	1.27297	-1.46593	1.02111
GZF1_HUMAN	GDNF-inducible zinc finger protein 1 (Zinc finger and BTB domain-containing protein 23) (Zinc finger protein 336)	GZF1 ZBTB23 ZNF336	2	0	0	0	0	1.86608	1.24665	1.27297	-1.46593	1.02111
H0YDJ3_HUMAN	Serine/threonine-protein kinase PRP4 homolog (Fragment)	PRPF4B	2	0	0	0	0	1.86608	1.24665	1.27297	-1.46593	1.02111
K1211_HUMAN	Uncharacterized protein KIAA1211	KIAA1211	2	0	0	0	0	1.86608	1.24665	1.27297	-1.46593	1.02111
M0R1P1_HUMAN	Zinc finger protein 333	ZNF333	2	0	0	0	0	1.86608	1.24665	1.27297	-1.46593	1.02111
MYO1G_HUMAN	Unconventional myosin-Ig [Cleaved into: Minor histocompatibility antigen HA-2 (mHag HA-2)]	MYO1G HA2	2	0	0	0	0	1.86608	1.24665	1.27297	-1.46593	1.02111
P5CR3_HUMAN	Pyrroline-5-carboxylate reductase 3 (P5C reductase 3) (P5CR 3) (EC 1.5.1.2) (Pyrroline-5-carboxylate reductase-like protein)	PYCRL	2	0	0	0	0	1.86608	1.24665	1.27297	-1.46593	1.02111
PAK6_HUMAN	Serine/threonine-protein kinase PAK 6 (EC 2.7.11.1) (PAK-5) (p21-activated kinase 6) (PAK-6)	PAK6 PAK5	2	0	0	0	0	1.86608	1.24665	1.27297	-1.46593	1.02111
PAR14_HUMAN	Poly [ADP-ribose] polymerase 14 (PARP-14) (EC 2.4.2.30) (ADP-ribosyltransferase diphtheria toxin-like 8) (ARTD8) (B aggressive lymphoma protein 2)	PARP14 BAL2 KIAA1268	2	0	0	0	0	1.86608	1.24665	1.27297	-1.46593	1.02111
PCSK9_HUMAN	Proprotein convertase subtilisin/kexin type 9 (EC 3.4.21.-) (Neural apoptosis-regulated convertase 1) (NARC-1) (Proprotein convertase 9) (PC9) (Subtilisin/kexin-like protease PC9)	PCSK9 NARC1 PSEC0052	2	0	0	0	0	1.86608	1.24665	1.27297	-1.46593	1.02111
PKHH1_HUMAN	Pleckstrin homology domain-containing family H member 1 (PH domain-containing family H member 1)	PLEKHH1 KIAA1200	2	0	0	0	0	1.86608	1.24665	1.27297	-1.46593	1.02111
PSME3_HUMAN	Proteasome activator complex subunit 3 (11S regulator complex subunit gamma) (REG-gamma) (Activator of multicatalytic protease subunit 3) (Ki nuclear autoantigen) (Proteasome activator 28 subunit gamma) (PA28g) (PA28gamma)	PSME3	2	0	0	0	0	1.86608	1.24665	1.27297	-1.46593	1.02111
PTN13_HUMAN	Tyrosine-protein phosphatase non-receptor type 13 (EC 3.1.3.48) (Fas-associated protein-tyrosine phosphatase 1) (FAP-1) (PTP-BAS) (Protein-tyrosine phosphatase 1E) (PTP-E1) (hPTPE1) (Protein-tyrosine phosphatase PTPL1)	PTPN13 PNP1 PTP1E PTPL1	2	0	0	0	0	1.86608	1.24665	1.27297	-1.46593	1.02111
RHG21_HUMAN	Rho GTPase-activating protein 21 (Rho GTPase-activating protein 10) (Rho-type GTPase-activating protein 21)	ARHGAP21 ARHGAP10 KIAA1424	2	0	0	0	0	1.86608	1.24665	1.27297	-1.46593	1.02111
RUXE_HUMAN	Small nuclear ribonucleoprotein E (snRNP-E) (Sm protein E) (Sm-E) (SmE)	SNRPE	2	0	0	0	0	1.86608	1.24665	1.27297	-1.46593	1.02111
S19A2_HUMAN	Thiamine transporter 1 (ThTr-1) (ThTr1) (Solute carrier family 19 member 2) (Thiamine carrier 1) (TC1)	SLC19A2 THT1 TRMA	2	0	0	0	0	1.86608	1.24665	1.27297	-1.46593	1.02111
SACS_HUMAN	Sacsin (DnaJ homolog subfamily C member 29) (DNAJC29)	SACS KIAA0730	2	0	0	0	0	1.86608	1.24665	1.27297	-1.46593	1.02111
TPPC3_HUMAN	Trafficking protein particle complex subunit 3 (BET3 homolog)	TRAPPC3 BET3 CDABP0066	2	0	0	0	0	1.86608	1.24665	1.27297	-1.46593	1.02111
VPS50_HUMAN	Syndetin (Coiled-coil domain-containing protein 132) (EARP/GARPII complex subunit VPS50)	VPS50 CCDC132 KIAA1861	2	0	0	0	0	1.86608	1.24665	1.27297	-1.46593	1.02111
YAP1_HUMAN	Transcriptional coactivator YAP1 (Yes-associated protein 1) (Protein yorkie homolog) (Yes-associated protein YAP65 homolog)	YAP1 YAP65	2	0	0	0	0	1.86608	1.24665	1.27297	-1.46593	1.02111
A0A024R231_HUMAN	Guanine deaminase, isoform CRA_b	GDA hCG_1813016	0	0	0	0	0	0.71771	1.24665	1.27297	1.77365	1.02111
A0A024R8V0_HUMAN	Septin 9, isoform CRA_a	SEPT9 hCG_1986631	0	0	0	0	0	0.71771	1.24665	1.27297	1.77365	1.02111
A0A075B749_HUMAN	Myomegalin	PDE4DIP	0	0	0	0	0	0.71771	1.24665	1.27297	1.77365	1.02111
A0A087WTS0_HUMAN	Glutathione peroxidase	GPX2	0	0	0	0	0	0.71771	1.24665	1.27297	1.77365	1.02111
A0A087WUT8_HUMAN	Chondroitin sulfate proteoglycan 5	CSPG5	0	0	0	0	0	0.71771	1.24665	1.27297	1.77365	1.02111
[truncated: 1,126 more rows]
