# Supplementary material for: Secreted midbody remnants are a class of extracellular vesicles molecularly distinct from exosomes and microparticles
Source: Commun Biol. 2021 Mar 25;4:400. doi: 10.1038/s42003-021-01882-z (PMC7994562; doi:10.1038/s42003-021-01882-z)
Supplement: Supplementary file 4 — Supplementary Data 2 [file 42003_2021_1882_MOESM4_ESM.xlsx]

## Sheet: Table S2
Supplementary Data 2. List of MS-MS-based proteins identified in RACGAP1 immune precipitate of sMB-Rs.
Gene	Accession	Protein names	RacGAP1 IP (SpC)	IgG IP (SpC)	Rsc (RacGAP1 IP vs IgG IP)
RACGAP1	Q9H0H5	Rac GTPase-activating protein 1	15	0	1.1
KIF23	Q02241	Kinesin-like protein KIF23	30	0	-1.75685
CIT	O14578	Citron Rho-interacting kinase	16	0	1.03238
RHOA	P61586	Transforming protein RhoA	15	0	1.09601
KIF4A	O95239	Chromosome-associated kinesin KIF4A	9	0	1.73846
KIF14	Q15058	Kinesin-like protein KIF14	5	0	2.85203
PLK1	P53350	Serine/threonine-protein kinase PLK1	5	0	2.85203
DYNC1H1	Q14204	Cytoplasmic dynein 1 heavy chain 1	135	0	-7.72863
MYH10	P35580	Myosin-10	70	0	-4.01924
YWHAG	P61981	14-3-3 protein gamma	66	0	-3.79231
TUBB2A	Q13885	Tubulin beta-2A chain	61	0	-3.50886
PRMT5	O14744	Protein arginine N-methyltransferase 5	59	0	-3.39555
RAP1B	P61224	Ras-related protein Rap-1b	56	0	-3.22565
KRT16	P08779	Keratin, type I cytoskeletal 16	51	0	-2.94269
PLEC	Q15149	Plectin	172	3	-2.8891
ITGB4	P16144	Integrin beta-4	49	0	-2.82957
CCT8	P50990	T-complex protein 1 subunit theta	48	0	-2.77302
IPO5	O00410	Importin-5	47	0	-2.71649
EZR	P15311	Ezrin	40	0	-2.32101
CTNNB1	B4DGU4	Catenin beta-1	39	0	-2.26455
MYO1C	O00159	Unconventional myosin-Ic	39	0	-2.26455
PFKP	Q01813	ATP-dependent 6-phosphofructokinase, platelet type	39	0	-2.26455
SPTBN1	Q01082	Spectrin beta chain, non-erythrocytic 1	37	0	-2.15166
VCP	P55072	Transitional endoplasmic reticulum ATPase	36	0	-2.09523
HSPG2	P98160	Basement membrane-specific heparan sulfate proteoglycan core protein	35	0	-2.03881
LMNA	P02545	Prelamin-A/C [Cleaved into: Lamin-A/C	35	0	-2.03881
TCP1	P17987	T-complex protein 1 subunit alpha	34	0	-1.9824
EHD4	Q9H223	EH domain-containing protein 4	33	0	-1.926
MYO1D	O94832	Unconventional myosin-Id	33	0	-1.926
VIM	P08670	Vimentin	33	0	-1.926
CTNNA1	P35221	Catenin alpha-1	32	0	-1.8696
TLN1	Q9Y490	Talin-1	32	0	-1.8696
VCL	P18206	Vinculin	32	0	-1.8696
COPA	P53621	Coatomer subunit alpha	31	0	-1.81322
FLJ00385	Q8NF17	FLJ00385 protein	31	0	-1.81322
	#N/A	cDNA FLJ75881, highly similar to Homo sapiens transferrin receptor	30	0	-1.75685
CAND1	Q86VP6	Cullin-associated NEDD8-dissociated protein 1	29	0	-1.70049
CYFIP1	Q7L576	Cytoplasmic FMR1-interacting protein 1	29	0	-1.70049
ITGA6	P23229	Integrin alpha-6	29	0	-1.70049
PRKDC	P78527	DNA-dependent protein kinase catalytic subunit	29	0	-1.70049
	#N/A	Chaperonin containing TCP1, subunit 7	29	0	-1.70049
CSE1L	P55060	Exportin-2	28	0	-1.64413
EPHA2	P29317	Ephrin type-A receptor 2	28	0	-1.64413
GFPT1	Q06210	Glutamine--fructose-6-phosphate aminotransferase [isomerizing] 1	28	0	-1.64413
HSP90B1	P14625	Endoplasmin	28	0	-1.64413
PICALM	A0A024R5L7	Phosphatidylinositol binding clathrin assembly protein, isoform CRA_c	28	0	-1.64413
	#N/A	AP complex subunit beta	28	0	-1.64413
	#N/A	cDNA FLJ51929, highly similar to Plastin-3	28	0	-1.64413
HSPD1	B3GQS7	Mitochondrial heat shock 60kD protein 1 variant 1	27	0	-1.58779
ATP5B	Q0QEN7	ATP synthase subunit beta	26	0	-1.53145
EHD1	Q9H4M9	EH domain-containing protein 1	26	0	-1.53145
NCKAP1	Q9Y2A7	Nck-associated protein 1	26	0	-1.53145
SF3B3	Q15393	Splicing factor 3B subunit 3	26	0	-1.53145
XRCC5	P13010	X-ray repair cross-complementing protein 5	26	0	-1.53145
	#N/A	IgG L chain	26	0	-1.53145
AHCY	P23526	Adenosylhomocysteinase	25	0	-1.47513
HUWE1	Q7Z6Z7	E3 ubiquitin-protein ligase HUWE1	25	0	-1.47513
PDCD6IP	Q8WUM4	Programmed cell death 6-interacting protein	25	0	-1.47513
PYGL	P06737	Glycogen phosphorylase, liver form	25	0	-1.47513
EEF1G	P26641	Elongation factor 1-gamma	24	0	-1.41881
RACK1	P63244	Receptor of activated protein C kinase 1	24	0	-1.41881
	#N/A	cDNA FLJ51896, highly similar to Glia-derived nexin	24	0	-1.41881
AHNAK	Q09666	Neuroblast differentiation-associated protein AHNAK	23	0	-1.36251
PGD	P52209	6-phosphogluconate dehydrogenase, decarboxylating	23	0	-1.36251
SHMT2	P34897	Serine hydroxymethyltransferase, mitochondrial	23	0	-1.36251
SPTAN1	Q13813	Spectrin alpha chain, non-erythrocytic 1	23	0	-1.36251
XPO1	O14980	Exportin-1	23	0	-1.36251
CTNND1	Q96FS1	CTNND1 protein	22	0	-1.30621
MDH2	P40926	Malate dehydrogenase, mitochondrial	22	0	-1.30621
MYO18A	Q92614	Unconventional myosin-XVIIIa	22	0	-1.30621
MYO1B	E9PDF6	Unconventional myosin-Ib	22	0	-1.30621
PSME1	Q06323	Proteasome activator complex subunit 1	22	0	-1.30621
RUVBL2	Q9Y230	RuvB-like 2	22	0	-1.30621
	#N/A	Structural maintenance of chromosomes protein	22	0	-1.30621
AP2A1	O95782	AP-2 complex subunit alpha-1	21	0	-1.24992
ATIC	P31939	Bifunctional purine biosynthesis protein PURH [Cleaved into: Bifunctional purine biosynthesis protein PURH, N-terminally processed] [Includes: Phosphoribosylaminoimidazolecarboxamide formyltransferase	21	0	-1.24992
CAD	F8VPD4	CAD protein	21	0	-1.24992
EIF2S1	P05198	Eukaryotic translation initiation factor 2 subunit 1	21	0	-1.24992
GNAS	Q5JWF2	Guanine nucleotide-binding protein G	21	0	-1.24992
IPO7	O95373	Importin-7	21	0	-1.24992
KPNB1	Q14974	Importin subunit beta-1	21	0	-1.24992
PAICS	P22234	Multifunctional protein ADE2 [Includes: Phosphoribosylaminoimidazole-succinocarboxamide synthase	21	0	-1.24992
PDIA3	P30101	Protein disulfide-isomerase A3	21	0	-1.24992
PKP3	Q9Y446	Plakophilin-3	21	0	-1.24992
	#N/A	Peptidyl-prolyl cis-trans isomerase	21	0	-1.24992
DNM2	P50570	Dynamin-2	20	0	-1.19365
KIF5B-RET(NM_020975)_K23;R12	M1VKJ2	KIF5B-RET	20	0	-1.19365
LRPPRC	P42704	Leucine-rich PPR motif-containing protein, mitochondrial	20	0	-1.19365
LTA4H	P09960	Leukotriene A-4 hydrolase	20	0	-1.19365
PABPC1	P11940	Polyadenylate-binding protein 1	20	0	-1.19365
RPS2	Q3KQT6	Ribosomal protein S2	20	0	-1.19365
SND1	Q7KZF4	Staphylococcal nuclease domain-containing protein 1	20	0	-1.19365
	#N/A	cDNA, FLJ93598, highly similar to Homo sapiens capping protein	20	0	-1.19365
	#N/A	cDNA FLJ54370, highly similar to Heat shock 70 kDa protein 1	20	0	-1.19365
ACTR2	P61160	Actin-related protein 2	19	0	-1.13738
DDX17	Q92841	Probable ATP-dependent RNA helicase DDX17	19	0	-1.13738
EIF3A	Q14152	Eukaryotic translation initiation factor 3 subunit A	19	0	-1.13738
RAN	B5MDF5	GTP-binding nuclear protein Ran	19	0	-1.13738
RPL6	Q8N5Z7	60S ribosomal protein L6	19	0	-1.13738
MYH9	P35579	Myosin-9	126	7	-1.08359
ACLY	Q4LE36	ACLY variant protein	18	0	-1.08112
EPS8	Q12929	Epidermal growth factor receptor kinase substrate 8	18	0	-1.08112
GANAB	Q14697	Neutral alpha-glucosidase AB	18	0	-1.08112
HNRNPM	P52272	Heterogeneous nuclear ribonucleoprotein M	18	0	-1.08112
HNRNPR	O43390	Heterogeneous nuclear ribonucleoprotein R	18	0	-1.08112
PAK2	Q13177	Serine/threonine-protein kinase PAK 2	18	0	-1.08112
PYGB	P11216	Glycogen phosphorylase, brain form	18	0	-1.08112
RPS8	P62241	40S ribosomal protein S8	18	0	-1.08112
XRCC6	P12956	X-ray repair cross-complementing protein 6	18	0	-1.08112
	#N/A	Threonyl-tRNA synthetase variant	18	0	-1.08112
	#N/A	cDNA FLJ61181, highly similar to Homo sapiens hydroxysteroid	18	0	-1.08112
CLTC	Q00610	Clathrin heavy chain 1	79	4	-1.07346
AARS	P49588	Alanine--tRNA ligase, cytoplasmic	48	2	-1.06397
FLNA	Q60FE6	Filamin A	76	4	-1.03307
ARF1	P84077	ADP-ribosylation factor 1	17	0	-1.02487
DDX39B	Q13838	Spliceosome RNA helicase DDX39B	17	0	-1.02487
EIF3L	B0QY89	Eukaryotic translation initiation factor 3 subunit L	17	0	-1.02487
GART	P22102	Trifunctional purine biosynthetic protein adenosine-3 [Includes: Phosphoribosylamine--glycine ligase	17	0	-1.02487
GOT2	A0A024R6W0	Aspartate aminotransferase	17	0	-1.02487
HSPA4	P34932	Heat shock 70 kDa protein 4	17	0	-1.02487
KARS	Q15046	Lysine--tRNA ligase	17	0	-1.02487
LARS	Q9P2J5	Leucine--tRNA ligase, cytoplasmic	17	0	-1.02487
PRDX1	Q06830	Peroxiredoxin-1	17	0	-1.02487
RARS	P54136	Arginine--tRNA ligase, cytoplasmic	17	0	-1.02487
RPS12	P25398	40S ribosomal protein S12	17	0	-1.02487
	#N/A	Isoleucyl-tRNA synthetase, cytoplasmic variant	17	0	-1.02487
	#N/A	Putative uncharacterized protein	17	0	-1.02487
	#N/A	TNF receptor-associated protein 1 variant	17	0	-1.02487
	#N/A	cDNA FLJ76855, highly similar to Homo sapiens exportin 7	17	0	-1.02487
ANXA7	P20073	Annexin A7	16	0	1.03238
CAPN2	P17655	Calpain-2 catalytic subunit	16	0	1.03238
EPRS	P07814	Bifunctional glutamate/proline--tRNA ligase	16	0	1.03238
FAM129B	Q96TA1	Niban-like protein 1	16	0	1.03238
HNRNPA1	P09651	Heterogeneous nuclear ribonucleoprotein A1	16	0	1.03238
HNRNPC	P07910	Heterogeneous nuclear ribonucleoproteins C1/C2	16	0	1.03238
ILF2	B4DY09	Interleukin enhancer-binding factor 2	16	0	1.03238
NAMPT	P43490	Nicotinamide phosphoribosyltransferase	16	0	1.03238
PRIC295	E1NZA1	Peroxisome proliferator activated receptor interacting complex protein	16	0	1.03238
RAB8A	P61006	Ras-related protein Rab-8A	16	0	1.03238
RPS9	P46781	40S ribosomal protein S9	16	0	1.03238
SUPT16H	Q9Y5B9	FACT complex subunit SPT16	16	0	1.03238
TNPO1	Q92973	Transportin-1	16	0	1.03238
	#N/A	Coronin	16	0	1.03238
	#N/A	cDNA FLJ30049 fis, clone ADRGL1000033, highly similar to 26S proteasome non-ATPase regulatory subunit 3	16	0	1.03238
	#N/A	Sulfhydryl oxidase	16	0	1.03238
ACSL4	O60488	Long-chain-fatty-acid--CoA ligase 4	15	0	1.09601
API5	Q9BZZ5	Apoptosis inhibitor 5	15	0	1.09601
CEMIP	Q8WUJ3	Cell migration-inducing and hyaluronan-binding protein	15	0	1.09601
DHX15	O43143	Pre-mRNA-splicing factor ATP-dependent RNA helicase DHX15	15	0	1.09601
EIF3C	A1KYQ7	Eukaryotic translation initiation factor 3 subunit C	15	0	1.09601
MYO6	A0A0A0MRM8	Unconventional myosin-VI	15	0	1.09601
NCL	B3KM80	Nucleolin, isoform CRA_c	15	0	1.09601
RPL10	P27635	60S ribosomal protein L10	15	0	1.09601
RPS16	P62249	40S ribosomal protein S16	15	0	1.09601
RPSA	P08865	40S ribosomal protein SA	15	0	1.09601
SARS	Q0VGA5	SARS protein	15	0	1.09601
UGDH	O60701	UDP-glucose 6-dehydrogenase	15	0	1.09601
USO1	O60763	General vesicular transport factor p115	15	0	1.09601
VPS35	Q96QK1	Vacuolar protein sorting-associated protein 35	15	0	1.09601
	#N/A	cDNA FLJ58049, highly similar to RNA-binding protein FUS	15	0	1.09601
	#N/A	Ribosomal protein L4 variant	15	0	1.09601
	#N/A	cDNA, FLJ96901, highly similar to Homo sapiens Rac GTPase activating protein 1	15	0	1.09601
	#N/A	cDNA FLJ50635, highly similar to ATP-dependent RNA helicase DDX19A	15	0	1.09601
	#N/A	CTP synthase	15	0	1.09601
	#N/A	Poly [ADP-ribose] polymerase	15	0	1.09601
CCT6A	P40227	T-complex protein 1 subunit zeta	14	0	1.16798
COPB1	P53618	Coatomer subunit beta	14	0	1.16798
DDX21	Q9NR30	Nucleolar RNA helicase 2	14	0	1.16798
DSTN	P60981	Destrin	14	0	1.16798
FH	P07954	Fumarate hydratase, mitochondrial	14	0	1.16798
GPI	P06744	Glucose-6-phosphate isomerase	14	0	1.16798
HLA-B	Q860B4	MHC class I antigen	14	0	1.16798
KRT83	A0JNT2	KRT83 protein	14	0	1.16798
PPP1CA	P62136	Serine/threonine-protein phosphatase PP1-alpha catalytic subunit	14	0	1.16798
PSMD11	O00231	26S proteasome non-ATPase regulatory subunit 11	14	0	1.16798
RAB6A	P20340	Ras-related protein Rab-6A	14	0	1.16798
RPL7	P18124	60S ribosomal protein L7	14	0	1.16798
RPS3A	P61247	40S ribosomal protein S3a	14	0	1.16798
SF3B1	O75533	Splicing factor 3B subunit 1	14	0	1.16798
SSRP1	Q08945	FACT complex subunit SSRP1	14	0	1.16798
VARS	P26640	Valine--tRNA ligase	14	0	1.16798
	#N/A	cDNA FLJ60345, highly similar to Protein transport protein Sec24C	14	0	1.16798
	#N/A	Fascin	14	0	1.16798
EEF2	P13639	Elongation factor 2	49	3	1.20596
FASN	P49327	Fatty acid synthase	108	8	1.20853
FLNB	O75369	Filamin-B	72	5	1.21718
ALDH18A1	P54886	Delta-1-pyrroline-5-carboxylate synthase	13	0	1.25005
ANXA11	P50995	Annexin A11	13	0	1.25005
ANXA3	P12429	Annexin A3	13	0	1.25005
ARPC2	O15144	Actin-related protein 2/3 complex subunit 2	13	0	1.25005
FERMT1	Q9BQL6	Fermitin family homolog 1	13	0	1.25005
FKBP4	Q02790	Peptidyl-prolyl cis-trans isomerase FKBP4	13	0	1.25005
FLII	Q13045	Protein flightless-1 homolog	13	0	1.25005
GSTK1	Q9Y2Q3	Glutathione S-transferase kappa 1	13	0	1.25005
HNRNPA2B1	P22626	Heterogeneous nuclear ribonucleoproteins A2/B1	13	0	1.25005
KRT13	P13646	Keratin, type I cytoskeletal 13	13	0	1.25005
MTA2	O94776	Metastasis-associated protein MTA2	13	0	1.25005
PRDX6	P30041	Peroxiredoxin-6	13	0	1.25005
RPL3	P39023	60S ribosomal protein L3	13	0	1.25005
RPL8	P62917	60S ribosomal protein L8	13	0	1.25005
RPLP0	P05388	60S acidic ribosomal protein P0	13	0	1.25005
SLC1A5	Q15758	Neutral amino acid transporter B	13	0	1.25005
SNRNP200	A4FU77	SNRNP200 protein	13	0	1.25005
YARS	P54577	Tyrosine--tRNA ligase, cytoplasmic	13	0	1.25005
	#N/A	Ribosomal protein L13a variant	13	0	1.25005
DHX9	Q08211	ATP-dependent RNA helicase A	35	2	1.27834
ACAT1	P24752	Acetyl-CoA acetyltransferase, mitochondrial	12	0	1.3445
AP2A2	O94973	AP-2 complex subunit alpha-2	12	0	1.3445
CAPN1	P07384	Calpain-1 catalytic subunit	12	0	1.3445
COPB2	P35606	Coatomer subunit beta'	12	0	1.3445
DDX3X	B5BTY4	ATP-dependent RNA helicase DDX3X	12	0	1.3445
EIF2S3	P41091	Eukaryotic translation initiation factor 2 subunit 3	12	0	1.3445
EIF3E	B2R806	Eukaryotic translation initiation factor 3 subunit E	12	0	1.3445
HNRNPL	P14866	Heterogeneous nuclear ribonucleoprotein L	12	0	1.3445
IGF2BP1	Q9NZI8	Insulin-like growth factor 2 mRNA-binding protein 1	12	0	1.3445
MVP	Q14764	Major vault protein	12	0	1.3445
NOTUM	Q6P988	Palmitoleoyl-protein carboxylesterase NOTUM	12	0	1.3445
NQO1	P15559	NAD	12	0	1.3445
PA2G4	Q9UQ80	Proliferation-associated protein 2G4	12	0	1.3445
PGAM1	P18669	Phosphoglycerate mutase 1	12	0	1.3445
PLCD3	Q8N3E9	1-phosphatidylinositol 4,5-bisphosphate phosphodiesterase delta-3	12	0	1.3445
PSMC2	P35998	26S protease regulatory subunit 7	12	0	1.3445
RALB	P11234	Ras-related protein Ral-B	12	0	1.3445
RPS11	P62280	40S ribosomal protein S11	12	0	1.3445
RTCB	Q9Y3I0	tRNA-splicing ligase RtcB homolog	12	0	1.3445
RUVBL1	B5BUB1	RuvB-like helicase	12	0	1.3445
TGFBI	Q15582	Transforming growth factor-beta-induced protein ig-h3	12	0	1.3445
U2AF1L4	K7EJH3	Splicing factor U2AF 26 kDa subunit	12	0	1.3445
WARS	P23381	Tryptophan--tRNA ligase, cytoplasmic	12	0	1.3445
	#N/A	cDNA FLJ53478, highly similar to Galectin-3-binding protein	12	0	1.3445
	#N/A	cDNA, FLJ94025, highly similar to Homo sapiens tripartite motif-containing 28	12	0	1.3445
CCT2	P78371	T-complex protein 1 subunit beta	32	2	1.39403
ACAT2	Q9BWD1	Acetyl-CoA acetyltransferase, cytosolic	11	0	1.45438
ACTR3	P61158	Actin-related protein 3	11	0	1.45438
ALDH2	P05091	Aldehyde dehydrogenase, mitochondrial	11	0	1.45438
AP2M1	Q96CW1	AP-2 complex subunit mu	11	0	1.45438
COPG1	Q9Y678	Coatomer subunit gamma-1	11	0	1.45438
CORO1B	Q9BR76	Coronin-1B	11	0	1.45438
DNAJA2	A0A024R6S1	DnaJ	11	0	1.45438
DNM1L	Q32Q67	DNM1L protein	11	0	1.45438
EIF3S9	A4D210	Eukaryotic translation initiation factor 3 subunit B	11	0	1.45438
ESYT1	Q9BSJ8	Extended synaptotagmin-1	11	0	1.45438
GARS	A0A090N8G0	Glycyl-tRNA synthetase	11	0	1.45438
GMDS	O60547	GDP-mannose 4,6 dehydratase	11	0	1.45438
HNRPA3	B4DDB6	Heterogeneous nuclear ribonucleoprotein A3, isoform CRA_a	11	0	1.45438
HPRT1	P00492	Hypoxanthine-guanine phosphoribosyltransferase	11	0	1.45438
HSPH1	Q92598	Heat shock protein 105 kDa	11	0	1.45438
LMNB1	Q6DC98	LMNB1 protein	11	0	1.45438
MARS	P56192	Methionine--tRNA ligase, cytoplasmic	11	0	1.45438
P4HB	P07237	Protein disulfide-isomerase	11	0	1.45438
PCSK9	Q8NBP7	Proprotein convertase subtilisin/kexin type 9	11	0	1.45438
PPP2R1A	P30153	Serine/threonine-protein phosphatase 2A 65 kDa regulatory subunit A alpha isoform	11	0	1.45438
PRPF8	Q6P2Q9	Pre-mRNA-processing-splicing factor 8	11	0	1.45438
RPL18A	Q02543	60S ribosomal protein L18a	11	0	1.45438
RPL36	Q9Y3U8	60S ribosomal protein L36	11	0	1.45438
RPL7A	P62424	60S ribosomal protein L7a	11	0	1.45438
RPS18	P62269	40S ribosomal protein S18	11	0	1.45438
SLC3A2	P08195	4F2 cell-surface antigen heavy chain	11	0	1.45438
TNS3	Q68CZ2	Tensin-3	11	0	1.45438
TPI1	P60174	Triosephosphate isomerase	11	0	1.45438
TUFM	P49411	Elongation factor Tu, mitochondrial	11	0	1.45438
WDR1	Q53GN4	WD repeat domain 1, isoform CRA_a	11	0	1.45438
	#N/A	Glucose-6-phosphate 1-dehydrogenase	11	0	1.45438
	#N/A	cDNA FLJ75185	11	0	1.45438
	#N/A	Histone H3	11	0	1.45438
	#N/A	Acyl-Coenzyme A dehydrogenase, very long chain variant	11	0	1.45438
ILF3	Q12906	Interleukin enhancer-binding factor 3	39	3	1.50685
	#N/A	T-complex protein 1 subunit gamma	29	2	1.53267
UBA1	P22314	Ubiquitin-like modifier-activating enzyme 1	38	3	1.54538
ALDH7A1	P49419	Alpha-aminoadipic semialdehyde dehydrogenase	10	0	1.58379
AP1G1	O43747	AP-1 complex subunit gamma-1	10	0	1.58379
AP1M1	Q9BXS5	AP-1 complex subunit mu-1	10	0	1.58379
ARHGAP1	Q07960	Rho GTPase-activating protein 1	10	0	1.58379
ARL1	P40616	ADP-ribosylation factor-like protein 1	10	0	1.58379
ASNS	P08243	Asparagine synthetase [glutamine-hydrolyzing]	10	0	1.58379
ATP6V1B2	P21281	V-type proton ATPase subunit B, brain isoform	10	0	1.58379
CDCP1	Q9H5V8	CUB domain-containing protein 1	10	0	1.58379
CPNE3	O75131	Copine-3	10	0	1.58379
DDX5	P17844	Probable ATP-dependent RNA helicase DDX5	10	0	1.58379
DIAPH1	A0RZB8	Diaphanous-1	10	0	1.58379
DKFZp686I15196	Q6N096	Putative uncharacterized protein DKFZp686I15196	10	0	1.58379
EIF4A3	P38919	Eukaryotic initiation factor 4A-III	10	0	1.58379
EPS8L2	Q9H6S3	Epidermal growth factor receptor kinase substrate 8-like protein 2	10	0	1.58379
FARSA	Q9Y285	Phenylalanine--tRNA ligase alpha subunit	10	0	1.58379
FARSB	Q9BR63	FARSB protein	10	0	1.58379
HYOU1	Q9Y4L1	Hypoxia up-regulated protein 1	10	0	1.58379
IMMT	H7C463	MICOS complex subunit MIC60	10	0	1.58379
KRT78	Q8N1N4	Keratin, type II cytoskeletal 78	10	0	1.58379
MATR3	A8MXP9	Matrin-3	10	0	1.58379
PPP2CA	P67775	Serine/threonine-protein phosphatase 2A catalytic subunit alpha isoform	10	0	1.58379
PPP2R5D	Q14738	Serine/threonine-protein phosphatase 2A 56 kDa regulatory subunit delta isoform	10	0	1.58379
PRPS2	P11908	Ribose-phosphate pyrophosphokinase 2	10	0	1.58379
PSMD2	Q13200	26S proteasome non-ATPase regulatory subunit 2	10	0	1.58379
PSMD6	Q15008	26S proteasome non-ATPase regulatory subunit 6	10	0	1.58379
RPL18	G3V203	60S ribosomal protein L18	10	0	1.58379
SORD	Q00796	Sorbitol dehydrogenase	10	0	1.58379
STK26	B4E0Y9	Serine/threonine-protein kinase 26	10	0	1.58379
TKFC	Q3LXA3	Triokinase/FMN cyclase	10	0	1.58379
TUBB3	Q13509	Tubulin beta-3 chain	10	0	1.58379
VAT1	Q99536	Synaptic vesicle membrane protein VAT-1 homolog	10	0	1.58379
	#N/A	cDNA FLJ76863, highly similar to Homo sapiens stress-induced-phosphoprotein 1	10	0	1.58379
	#N/A	Rho GTPase activating protein	10	0	1.58379
	#N/A	Terpene cyclase/mutase family member	10	0	1.58379
MTHFD1	P11586	C-1-tetrahydrofolate synthase, cytoplasmic	37	3	1.58591
HSPA9	P38646	Stress-70 protein, mitochondrial	27	2	1.64146
	#N/A	Ribosomal protein S4, X-linked X isoform variant	27	2	1.64146
ABCE1	P61221	ATP-binding cassette sub-family E member 1	9	0	1.73846
BAIAP2	Q9UQB8	Brain-specific angiogenesis inhibitor 1-associated protein 2	9	0	1.73846
CANX	P27824	Calnexin	9	0	1.73846
CSN1S1	P02662	Alpha-S1-casein	9	0	1.73846
CUL3	Q13618	Cullin-3	9	0	1.73846
DERA	Q9Y315	Deoxyribose-phosphate aldolase	9	0	1.73846
DOCK7	Q96N67	Dedicator of cytokinesis protein 7	9	0	1.73846
DOCK9	Q9BZ29	Dedicator of cytokinesis protein 9	9	0	1.73846
ETFB	P38117	Electron transfer flavoprotein subunit beta	9	0	1.73846
EWSR1	A0A0D9SFL3	RNA-binding protein EWS	9	0	1.73846
GDI2	P50395	Rab GDP dissociation inhibitor beta	9	0	1.73846
GNA11	P29992	Guanine nucleotide-binding protein subunit alpha-11	9	0	1.73846
GSTP1	A8MX94	Glutathione S-transferase P	9	0	1.73846
HADHA	P40939	Trifunctional enzyme subunit alpha, mitochondrial	9	0	1.73846
HNRNPD	Q14103	Heterogeneous nuclear ribonucleoprotein D0	9	0	1.73846
HNRNPUL2	Q1KMD3	Heterogeneous nuclear ribonucleoprotein U-like protein 2	9	0	1.73846
IDH2	P48735	Isocitrate dehydrogenase [NADP], mitochondrial	9	0	1.73846
LUC7L2	A0A0A6YYJ8	Putative RNA-binding protein Luc7-like 2	9	0	1.73846
MCM5	B1AHB1	DNA helicase	9	0	1.73846
PCNA	P12004	Proliferating cell nuclear antigen	9	0	1.73846
PDHB	P11177	Pyruvate dehydrogenase E1 component subunit beta, mitochondrial	9	0	1.73846
PRPF19	Q9UMS4	Pre-mRNA-processing factor 19	9	0	1.73846
PSMD13	Q9UNM6	26S proteasome non-ATPase regulatory subunit 13	9	0	1.73846
RPL15	E7ENU7	Ribosomal protein L15	9	0	1.73846
RPL32	D3YTB1	60S ribosomal protein L32	9	0	1.73846
RPS13	P62277	40S ribosomal protein S13	9	0	1.73846
RPS15A	I3L3P7	40S ribosomal protein S15a	9	0	1.73846
RPS6	Q96DV6	40S ribosomal protein S6	9	0	1.73846
SFPQ	Q86VG2	Splicing factor proline/glutamine-rich	9	0	1.73846
SLC25A5	P05141	ADP/ATP translocase 2	9	0	1.73846
SNRPD3	P62318	Small nuclear ribonucleoprotein Sm D3	9	0	1.73846
UPF1	A0A024R7L5	UPF1 regulator of nonsense transcripts homolog	9	0	1.73846
VDAC2	P45880	Voltage-dependent anion-selective channel protein 2	9	0	1.73846
VPS26A	O75436	Vacuolar protein sorting-associated protein 26A	9	0	1.73846
	#N/A	cDNA FLJ78483, highly similar to Homo sapiens elongation factor Tu GTP binding domain containing 2	9	0	1.73846
	#N/A	Dolichyl-diphosphooligosaccharide--protein glycosyltransferase subunit 1	9	0	1.73846
	#N/A	Adenylyl cyclase-associated protein	9	0	1.73846
	#N/A	Glucan, branching enzyme 1 variant	9	0	1.73846
	#N/A	cDNA FLJ57240, highly similar to Mitochondrial proteins import receptor	9	0	1.73846
ACTN1	P12814	Alpha-actinin-1	74	8	1.75966
KRT18	P05783	Keratin, type I cytoskeletal 18	54	6	1.87707
ACOT2	A0A087WT95	Acyl-coenzyme A thioesterase 2, mitochondrial	8	0	1.92656
ACTR1A	P61163	Alpha-centractin	8	0	1.92656
ANXA4	P09525	Annexin A4	8	0	1.92656
APOE	P02649	Apolipoprotein E	8	0	1.92656
ARCN1	B0YIW6	Archain 1, isoform CRA_a	8	0	1.92656
CDK1	A0A024QZP7	Cyclin-dependent kinase 1	8	0	1.92656
CTTN	Q14247	Src substrate cortactin	8	0	1.92656
DDX6	P26196	Probable ATP-dependent RNA helicase DDX6	8	0	1.92656
DIP2B	Q9P265	Disco-interacting protein 2 homolog B	8	0	1.92656
EPB41L2	O43491	Band 4.1-like protein 2	8	0	1.92656
H2AFY	O75367	Core histone macro-H2A.1	8	0	1.92656
HNRNPUL1	Q9BUJ2	Heterogeneous nuclear ribonucleoprotein U-like protein 1	8	0	1.92656
IMPDH2	H0Y4R1	Inosine-5'-monophosphate dehydrogenase 2	8	0	1.92656
INF2	Q27J81	Inverted formin-2	8	0	1.92656
LASP1	C9J9W2	LIM and SH3 domain protein 1	8	0	1.92656
LRBA	P50851	Lipopolysaccharide-responsive and beige-like anchor protein	8	0	1.92656
MCM4	A0A024R7U6	DNA helicase	8	0	1.92656
MDH1	P40925	Malate dehydrogenase, cytoplasmic	8	0	1.92656
MYL6	B7Z6Z4	Myosin light polypeptide 6	8	0	1.92656
NES	D3DVC4	Nestin, isoform CRA_c	8	0	1.92656
NONO	Q15233	Non-POU domain-containing octamer-binding protein	8	0	1.92656
OAT	P04181	Ornithine aminotransferase, mitochondrial	8	0	1.92656
OLA1	J3KQ32	Obg-like ATPase 1	8	0	1.92656
PAFAH1B1	P43034	Platelet-activating factor acetylhydrolase IB subunit alpha	8	0	1.92656
PALD1	Q9ULE6	Paladin	8	0	1.92656
PDHA1	P08559	Pyruvate dehydrogenase E1 component subunit alpha, somatic form, mitochondrial	8	0	1.92656
PDIA6	Q15084	Protein disulfide-isomerase A6	8	0	1.92656
PHB2	F5GY37	Prohibitin-2	8	0	1.92656
PPA1	Q15181	Inorganic pyrophosphatase	8	0	1.92656
PRDX2	P32119	Peroxiredoxin-2	8	0	1.92656
PRPSAP1	Q14558	Phosphoribosyl pyrophosphate synthase-associated protein 1	8	0	1.92656
RAB5C	P51148	Ras-related protein Rab-5C	8	0	1.92656
RCC2	A5PLK7	RCC2 protein	8	0	1.92656
RECQL	P46063	ATP-dependent DNA helicase Q1	8	0	1.92656
RNH1	P13489	Ribonuclease inhibitor	8	0	1.92656
ROCK2	O75116	Rho-associated protein kinase 2	8	0	1.92656
RPS27A	Q5RKT7	Ribosomal protein S27a	8	0	1.92656
SCRIB	Q14160	Protein scribble homolog	8	0	1.92656
STXBP3	O00186	Syntaxin-binding protein 3	8	0	1.92656
TARDBP	A0A024R4E2	TAR DNA binding protein, isoform CRA_b	8	0	1.92656
TNC	P24821	Tenascin	8	0	1.92656
TTLL12	Q14166	Tubulin--tyrosine ligase-like protein 12	8	0	1.92656
TUBA4A	P68366	Tubulin alpha-4A chain	8	0	1.92656
VAC14	Q08AM6	Protein VAC14 homolog	8	0	1.92656
VASP	P50552	Vasodilator-stimulated phosphoprotein	8	0	1.92656
	#N/A	cDNA, FLJ96494, highly similar to Homo sapiens ubiquitin specific peptidase 14	8	0	1.92656
	#N/A	DNA helicase	8	0	1.92656
	#N/A	Uncharacterized protein	8	0	1.92656
	#N/A	SNARE protein Ykt6	8	0	1.92656
	#N/A	cDNA FLJ77440, highly similar to Homo sapiens general transcription factor II, i	8	0	1.92656
PKM	P14618	Pyruvate kinase PKM	60	7	1.9281
PGK1	P00558	Phosphoglycerate kinase 1	36	4	2.01427
PFN1	P07737	Profilin-1	21	2	2.08516
YWHAE	P62258	14-3-3 protein epsilon	21	2	2.08516
KRT8	P05787	Keratin, type II cytoskeletal 8	108	15	2.14134
SEPT2	B5MCX3	Septin-2	7	0	2.16027
ABCF1	Q8NE71	ATP-binding cassette sub-family F member 1	7	0	2.16027
ATP6V1A	P38606	V-type proton ATPase catalytic subunit A	7	0	2.16027
CKAP5	Q14008	Cytoskeleton-associated protein 5	7	0	2.16027
COL18A1	P39060	Collagen alpha-1	7	0	2.16027
CS	B4DJV2	Citrate synthase	7	0	2.16027
DDOST	P39656	Dolichyl-diphosphooligosaccharide--protein glycosyltransferase 48 kDa subunit	7	0	2.16027
DDX1	A0A087X2G1	ATP-dependent RNA helicase DDX1	7	0	2.16027
DKFZp564E242	Q659F9	Putative uncharacterized protein DKFZp564E242	7	0	2.16027
DSG1	Q02413	Desmoglein-1	7	0	2.16027
FAM65A	A0A0A0MTL6	Protein FAM65A	7	0	2.16027
HDAC2	Q92769	Histone deacetylase 2	7	0	2.16027
KRAS	A0A024RAV5	V-Ki-ras2 Kirsten rat sarcoma viral oncogene homolog, isoform CRA_b	7	0	2.16027
LLGL2	J3QRV5	Lethal	7	0	2.16027
LSR	Q9BWS2	LSR protein	7	0	2.16027
MAP2K1	B4DFY5	Mitogen-activated protein kinase kinase 1, isoform CRA_d	7	0	2.16027
MAP4	E7EVA0	Microtubule-associated protein	7	0	2.16027
MTOR	P42345	Serine/threonine-protein kinase mTOR	7	0	2.16027
NANS	Q9NR45	Sialic acid synthase	7	0	2.16027
NARS	O43776	Asparagine--tRNA ligase, cytoplasmic	7	0	2.16027
NUMA1	Q14980	Nuclear mitotic apparatus protein 1	7	0	2.16027
PARVA	J3KNQ4	Alpha-parvin	7	0	2.16027
PRMT1	Q99873	Protein arginine N-methyltransferase 1	7	0	2.16027
PSMC5	P62195	26S protease regulatory subunit 8	7	0	2.16027
PSMC6	A0A087X2I1	26S protease regulatory subunit 10B	7	0	2.16027
PSME2	A0A087X1Z3	Proteasome activator complex subunit 2	7	0	2.16027
PTBP1	A6NLN1	Polypyrimidine tract binding protein 1, isoform CRA_b	7	0	2.16027
RAB14	P61106	Ras-related protein Rab-14	7	0	2.16027
RAB7A	P51149	Ras-related protein Rab-7a	7	0	2.16027
RAC1	A4D2P0	Ras-related C3 botulinum toxin substrate 1	7	0	2.16027
RALA	P11233	Ras-related protein Ral-A	7	0	2.16027
RBBP4	Q09028	Histone-binding protein RBBP4	7	0	2.16027
RPL24	C9JNW5	60S ribosomal protein L24	7	0	2.16027
RPL27A	E9PLL6	60S ribosomal protein L27a	7	0	2.16027
RPS24	A0A087WUS0	40S ribosomal protein S24	7	0	2.16027
RPS25	P62851	40S ribosomal protein S25	7	0	2.16027
RRAS2	P62070	Ras-related protein R-Ras2	7	0	2.16027
SEC23B	Q15437	Protein transport protein Sec23B	7	0	2.16027
SERPINB6	A0A024QZX5	Serpin B6	7	0	2.16027
TJP2	A0A024R225	Tight junction protein 2	7	0	2.16027
TNIK	Q9UKE5	TRAF2 and NCK-interacting protein kinase	7	0	2.16027
TUBA1A	Q71U36	Tubulin alpha-1A chain	7	0	2.16027
TXNIP	Q9H3M7	Thioredoxin-interacting protein	7	0	2.16027
	#N/A	DNA helicase	7	0	2.16027
	#N/A	cDNA FLJ52869, highly similar to Homo sapiens basic leucine zipper and W2 domains 2	7	0	2.16027
	#N/A	cDNA FLJ78449	7	0	2.16027
	#N/A	Signal recognition particle subunit SRP72	7	0	2.16027
	#N/A	cDNA FLJ53214, highly similar to Tubulointerstitial nephritis antigen-like	7	0	2.16027
	#N/A	cDNA FLJ54615, highly similar to Vesicle-fusing ATPase	7	0	2.16027
TUBB	P07437	Tubulin beta chain	73	10	2.17443
TUBB4B	P68371	Tubulin beta-4B chain	73	10	2.17443
DSP	P15924	Desmoplakin	53	7	2.17818
VIL1	P09327	Villin-1	53	7	2.17818
IQGAP1	P46940	Ras GTPase-activating-like protein IQGAP1	86	12	2.18233
	#N/A	cDNA FLJ54552, highly similar to Heterogeneous nuclear ribonucleoprotein K	20	2	2.18347
ACTN4	O43707	Alpha-actinin-4	102	15	2.26693
SEPT9	A0A024R8V0	Septin 9, isoform CRA_a	6	0	2.45844
AKR7A2	O43488	Aflatoxin B1 aldehyde reductase member 2	6	0	2.45844
ALDOA	P04075	Fructose-bisphosphate aldolase A	6	0	2.45844
ANXA5	P08758	Annexin A5	6	0	2.45844
ARHGDIA	P52565	Rho GDP-dissociation inhibitor 1	6	0	2.45844
ARPC1B	O15143	Actin-related protein 2/3 complex subunit 1B	6	0	2.45844
ARPC4	P59998	Actin-related protein 2/3 complex subunit 4	6	0	2.45844
BUB3	O43684	Mitotic checkpoint protein BUB3	6	0	2.45844
CASK	B7ZKY2	Calcium/calmodulin-dependent serine protein kinase	6	0	2.45844
CRYZ	Q08257	Quinone oxidoreductase	6	0	2.45844
CTPS2	Q9NRF8	CTP synthase 2	6	0	2.45844
CUL1	A0A0C4DGX4	Cullin-1	6	0	2.45844
CUL4A	Q13619	Cullin-4A	6	0	2.45844
DBN1	Q16643	Drebrin	6	0	2.45844
DPYSL3	Q14195	Dihydropyrimidinase-related protein 3	6	0	2.45844
EDC4	Q6P2E9	Enhancer of mRNA-decapping protein 4	6	0	2.45844
EIF3D	O15371	Eukaryotic translation initiation factor 3 subunit D	6	0	2.45844
ETF1	P62495	Eukaryotic peptide chain release factor subunit 1	6	0	2.45844
ETFA	P13804	Electron transfer flavoprotein subunit alpha, mitochondrial	6	0	2.45844
FEN1	P39748	Flap endonuclease 1	6	0	2.45844
GNA13	Q14344	Guanine nucleotide-binding protein subunit alpha-13	6	0	2.45844
HSD17B10	Q99714	3-hydroxyacyl-CoA dehydrogenase type-2	6	0	2.45844
IPO9	Q96P70	Importin-9	6	0	2.45844
LMO7	J3KP06	LIM domain only protein 7	6	0	2.45844
LRRC47	Q8N1G4	Leucine-rich repeat-containing protein 47	6	0	2.45844
MYOF	Q9NZM1	Myoferlin	6	0	2.45844
NOP56	A0PJ92	NOP56 protein	6	0	2.45844
NOP58	Q9Y2X3	Nucleolar protein 58	6	0	2.45844
OXSR1	C9JIG9	Serine/threonine-protein kinase OSR1	6	0	2.45844
PFKL	P17858	ATP-dependent 6-phosphofructokinase, liver type	6	0	2.45844
PITPNB	A0A0A0MSW4	Phosphatidylinositol transfer protein beta isoform	6	0	2.45844
PPFIBP1	Q86W92	Liprin-beta-1	6	0	2.45844
PRDX5	P30044	Peroxiredoxin-5, mitochondrial	6	0	2.45844
RDX	P35241	Radixin	6	0	2.45844
RPL23A	A8MUS3	60S ribosomal protein L23a	6	0	2.45844
RPL9	H0Y9V9	60S ribosomal protein L9	6	0	2.45844
SEMA3A	Q14563	Semaphorin-3A	6	0	2.45844
SNX9	A0A087WYU1	Sorting nexin	6	0	2.45844
STRAP	Q9Y3F4	Serine-threonine kinase receptor-associated protein	6	0	2.45844
TAF15	Q92804	TATA-binding protein-associated factor 2N	6	0	2.45844
TPP2	Q5VZU9	Tripeptidyl-peptidase 2	6	0	2.45844
TRIM25	Q14258	E3 ubiquitin/ISG15 ligase TRIM25	6	0	2.45844
TXN	P10599	Thioredoxin	6	0	2.45844
UBR4	Q5T4S7	E3 ubiquitin-protein ligase UBR4	6	0	2.45844
USP9X	Q93008	Probable ubiquitin carboxyl-terminal hydrolase FAF-X	6	0	2.45844
YWHAQ	P27348	14-3-3 protein theta	6	0	2.45844
	#N/A	Glutaminyl-tRNA synthetase variant	6	0	2.45844
	#N/A	Ribonucleoside-diphosphate reductase	6	0	2.45844
	#N/A	cDNA FLJ76282, highly similar to Homo sapiens proteasome	6	0	2.45844
	#N/A	Serine/threonine-protein phosphatase 2A 55 kDa regulatory subunit B	6	0	2.45844
	#N/A	cDNA FLJ76690, highly similar to Homo sapiens neuronal protein isoform a mRNA	6	0	2.45844
	#N/A	cDNA FLJ56618, highly similar to Ribosomal protein S6 kinase alpha-3	6	0	2.45844
	#N/A	cDNA, FLJ93125, highly similar to Homo sapiens cleavage and polyadenylation specific factor 5, 25 kDa	6	0	2.45844
	#N/A	Na	6	0	2.45844
	#N/A	Sulfurtransferase	6	0	2.45844
	#N/A	cDNA FLJ58476, highly similar to Poly	6	0	2.45844
DARS	P14868	Aspartate--tRNA ligase, cytoplasmic	23	3	2.50446
LCK	P06239	Tyrosine-protein kinase Lck	17	2	2.54304
GNAI2	P04899	Guanine nucleotide-binding protein G	28	4	2.56692
HSPA5	P11021	78 kDa glucose-regulated protein	33	5	2.61181
RAB11B	Q15907	Ras-related protein Rab-11B	16	2	2.69069
LCP1	P13796	Plastin-2	53	9	2.71282
MSN	P26038	Moesin	53	9	2.71282
HSPA8	P11142	Heat shock cognate 71 kDa protein	58	10	2.72839
ACSL3	O95573	Long-chain-fatty-acid--CoA ligase 3	5	0	2.85203
ACSS2	Q9NR19	Acetyl-coenzyme A synthetase, cytoplasmic	5	0	2.85203
ADK	P55263	Adenosine kinase	5	0	2.85203
AGRN	O00468	Agrin [Cleaved into: Agrin N-terminal 110 kDa subunit; Agrin C-terminal 110 kDa subunit; Agrin C-terminal 90 kDa fragment	5	0	2.85203
AIFM1	O95831	Apoptosis-inducing factor 1, mitochondrial	5	0	2.85203
AKR1C3	S4R3Z2	Aldo-keto reductase family 1 member C3	5	0	2.85203
ALDH16A1	Q8IZ83	Aldehyde dehydrogenase family 16 member A1	5	0	2.85203
APEX1	P27695	DNA-	5	0	2.85203
ATP2A2	P16615	Sarcoplasmic/endoplasmic reticulum calcium ATPase 2	5	0	2.85203
CACYBP	Q9HB71	Calcyclin-binding protein	5	0	2.85203
CDC42BPB	Q9Y5S2	Serine/threonine-protein kinase MRCK beta	5	0	2.85203
CNP	P09543	2',3'-cyclic-nucleotide 3'-phosphodiesterase	5	0	2.85203
COPZ1	P61923	Coatomer subunit zeta-1	5	0	2.85203
CPNE1	B0QZ18	Copine-1	5	0	2.85203
CYP51A1	A0A0C4DFL7	Lanosterol 14-alpha demethylase	5	0	2.85203
DCXR	J3QS36	L-xylulose reductase	5	0	2.85203
DDX42	Q86XP3	ATP-dependent RNA helicase DDX42	5	0	2.85203
DKC1	O60832	H/ACA ribonucleoprotein complex subunit 4	5	0	2.85203
DLAT	A0A024R3D8	Acetyltransferase component of pyruvate dehydrogenase complex	5	0	2.85203
ECHDC1	Q9NTX5	Ethylmalonyl-CoA decarboxylase	5	0	2.85203
EIF2A	Q9BY44	Eukaryotic translation initiation factor 2A	5	0	2.85203
EIF2S2	B5BU01	Eukaryotic translation initiation factor 2 beta	5	0	2.85203
EIF4G1	E7EUU4	Eukaryotic translation initiation factor 4 gamma 1	5	0	2.85203
EPHB2	B1AKC9	Ephrin type-B receptor 2	5	0	2.85203
ESYT2	H7BXI1	Extended synaptotagmin-2	5	0	2.85203
FDPS	P14324	Farnesyl pyrophosphate synthase	5	0	2.85203
FLOT1	Q6IB58	FLOT1 protein	5	0	2.85203
GNAI3	P08754	Guanine nucleotide-binding protein G	5	0	2.85203
GPC4	O75487	Glypican-4	5	0	2.85203
GSN	A0A0A0MS51	Gelsolin	5	0	2.85203
HADHB	D6W539	Hydroxyacyl-Coenzyme A dehydrogenase/3-ketoacyl-Coenzyme A thiolase/enoyl-Coenzyme A hydratase	5	0	2.85203
HNRNPH1	E9PCY7	Heterogeneous nuclear ribonucleoprotein H	5	0	2.85203
KRT4	P19013	Keratin, type II cytoskeletal 4	5	0	2.85203
LGALS1	P09382	Galectin-1	5	0	2.85203
LGALS3	P17931	Galectin-3	5	0	2.85203
LONP1	B3KU28	Lon protease homolog, mitochondrial	5	0	2.85203
MACF1	H3BPE1	Microtubule-actin cross-linking factor 1, isoforms 1/2/3/5	5	0	2.85203
MAT2A	P31153	S-adenosylmethionine synthase isoform type-2	5	0	2.85203
MCM6	Q14566	DNA replication licensing factor MCM6	5	0	2.85203
MPP6	B8ZZG1	MAGUK p55 subfamily member 6	5	0	2.85203
MTAP	B4DUC8	S-methyl-5'-thioadenosine phosphorylase	5	0	2.85203
NPEPPS	P55786	Puromycin-sensitive aminopeptidase	5	0	2.85203
PACSIN3	A0A0C4DGG1	Protein kinase C and casein kinase substrate in neurons protein 3	5	0	2.85203
PFKM	P08237	ATP-dependent 6-phosphofructokinase, muscle type	5	0	2.85203
PHB	C9JW96	Prohibitin	5	0	2.85203
PHGDH	O43175	D-3-phosphoglycerate dehydrogenase	5	0	2.85203
PIP	P12273	Prolactin-inducible protein	5	0	2.85203
PLXNB2	O15031	Plexin-B2	5	0	2.85203
PPME1	Q9Y570	Protein phosphatase methylesterase 1	5	0	2.85203
PSMD1	A0A087WW66	26S proteasome non-ATPase regulatory subunit 1	5	0	2.85203
PSMD12	O00232	26S proteasome non-ATPase regulatory subunit 12	5	0	2.85203
RAB2A	P61019	Ras-related protein Rab-2A	5	0	2.85203
RASA3	Q14644	Ras GTPase-activating protein 3	5	0	2.85203
RPL12	P30050	60S ribosomal protein L12	5	0	2.85203
RPL19	J3KTE4	Ribosomal protein L19	5	0	2.85203
RPS14	P62263	40S ribosomal protein S14	5	0	2.85203
SRSF7	A0A0B4J1Z1	Serine/arginine-rich-splicing factor 7	5	0	2.85203
SYNCRIP	Q05CK9	SYNCRIP protein	5	0	2.85203
VDAC1	P21796	Voltage-dependent anion-selective channel protein 1	5	0	2.85203
	#N/A	Importin subunit alpha	5	0	2.85203
	#N/A	cDNA FLJ75831, highly similar to Homo sapiens exportin, tRNA	5	0	2.85203
	#N/A	DIS3	5	0	2.85203
	#N/A	cDNA, FLJ92955, highly similar to Homo sapiens transportin-SR	5	0	2.85203
	#N/A	Similar to ribosomal protein L23	5	0	2.85203
	#N/A	cDNA FLJ53910, highly similar to Keratin, type II cytoskeletal 6A	5	0	2.85203
	#N/A	Chloride intracellular channel protein	5	0	2.85203
	#N/A	cDNA FLJ55678, highly similar to Syntaxin-binding protein 1	5	0	2.85203
	#N/A	cDNA FLJ51067, highly similar to DNA damage-binding protein 1	5	0	2.85203
	#N/A	Pyrroline-5-carboxylate reductase	5	0	2.85203
	#N/A	AP-3 complex subunit beta	5	0	2.85203
	#N/A	cDNA, FLJ96428, highly similar to Homo sapiens proteasome	5	0	2.85203
	#N/A	cDNA FLJ52708, highly similar to Basigin	5	0	2.85203
	#N/A	cDNA FLJ76877, highly similar to Homo sapiens superkiller viralicidic activity 2-like 2	5	0	2.85203
	#N/A	cDNA, FLJ93510, highly similar to Homo sapiens JTV1 gene	5	0	2.85203
	#N/A	Small nuclear ribonucleoprotein polypeptide A' variant	5	0	2.85203
	#N/A	cDNA FLJ36009 fis, clone TESTI2015675, highly similar to Ethanolamine-phosphate cytidylyltransferase	5	0	2.85203
	#N/A	Isocitrate dehydrogenase [NAD] subunit, mitochondrial	5	0	2.85203
	#N/A	cDNA FLJ77896, highly similar to Homo sapiens Ras homolog enriched in brain	5	0	2.85203
	#N/A	cDNA FLJ16285 fis, clone OCBBF2004038, highly similar to Dihydropyrimidinase-related protein 1	5	0	2.85203
ATP1A1	P05023	Sodium/potassium-transporting ATPase subunit alpha-1	25	4	2.86101
JUP	P14923	Junction plakoglobin	25	4	2.86101
RPS3	P23396	40S ribosomal protein S3	25	4	2.86101
ENO1	P06733	Alpha-enolase	45	8	2.87008
RPL13	Q6NZ55	60S ribosomal protein L13	64	13	3.14811
CCT4	P50991	T-complex protein 1 subunit delta	18	3	3.15631
HSP90AB1	P08238	Heat shock protein HSP 90-beta	77	16	3.18595
	#N/A	cDNA FLJ60424, highly similar to Junction plakoglobin	13	2	3.25798
HSP90AA1	P07900	Heat shock protein HSP 90-alpha	70	15	3.29403
KRT19	P08727	Keratin, type I cytoskeletal 19	77	17	3.37479
ABI1	Q8IZP0	Abl interactor 1	4	0	3.39557
ACOT7	O00154	Cytosolic acyl coenzyme A thioester hydrolase	4	0	3.39557
ALDH1B1	P30837	Aldehyde dehydrogenase X, mitochondrial	4	0	3.39557
ANXA1	P04083	Annexin A1	4	0	3.39557
ARF4	P18085	ADP-ribosylation factor 4	4	0	3.39557
ARPC3	O15145	Actin-related protein 2/3 complex subunit 3	4	0	3.39557
CAB39	A0A087X0K1	Calcium-binding protein 39	4	0	3.39557
CAMK2D	D6R938	Calcium/calmodulin-dependent protein kinase	4	0	3.39557
CAPZA2	P47755	F-actin-capping protein subunit alpha-2	4	0	3.39557
CBR1	P16152	Carbonyl reductase [NADPH] 1	4	0	3.39557
CD9	A6NNI4	Tetraspanin	4	0	3.39557
CHORDC1	A0A024R394	Cysteine and histidine-rich domain	4	0	3.39557
CLUH	I3L2B0	Clustered mitochondria protein homolog	4	0	3.39557
CMAS	Q8NFW8	N-acylneuraminate cytidylyltransferase	4	0	3.39557
CNOT1	A5YKK6	CCR4-NOT transcription complex subunit 1	4	0	3.39557
DBNL	B4DDD6	Drebrin-like protein	4	0	3.39557
EEF1D	E9PK01	Elongation factor 1-delta	4	0	3.39557
EIF3F	B3KSH1	Eukaryotic translation initiation factor 3 subunit F	4	0	3.39557
EIF6	P56537	Eukaryotic translation initiation factor 6	4	0	3.39557
ELAVL1	Q15717	ELAV-like protein 1	4	0	3.39557
EPB41	P11171	Protein 4.1	4	0	3.39557
FGFR2-AHCYL1	V5YQL4	Adenosylhomocysteinase	4	0	3.39557
FLOT2	E7EMK3	Flotillin-2	4	0	3.39557
GIPC1	O14908	PDZ domain-containing protein GIPC1	4	0	3.39557
HIST1H1B	P16401	Histone H1.5	4	0	3.39557
KHSRP	A0A087WTP3	Far upstream element-binding protein 2	4	0	3.39557
KRT17	Q04695	Keratin, type I cytoskeletal 17	4	0	3.39557
MAP1B	A0A024RAM4	Microtubule-associated protein 1B, isoform CRA_b	4	0	3.39557
MISP	Q8IVT2	Mitotic interactor and substrate of PLK1	4	0	3.39557
MOV10	Q9HCE1	Putative helicase MOV-10	4	0	3.39557
MTCH2	Q9Y6C9	Mitochondrial carrier homolog 2	4	0	3.39557
NACA	F8VZJ2	Nascent polypeptide-associated complex subunit alpha	4	0	3.39557
NME1	P15531	Nucleoside diphosphate kinase A	4	0	3.39557
NOP2	A0A087WV73	Probable 28S rRNA	4	0	3.39557
NPM1	P06748	Nucleophosmin	4	0	3.39557
NSUN2	Q08J23	tRNA	4	0	3.39557
PACSIN2	A0A024R4X1	Protein kinase C and casein kinase substrate in neurons 2, isoform CRA_a	4	0	3.39557
PDLIM5	A0A024RDE8	PDZ and LIM domain 5, isoform CRA_c	4	0	3.39557
PHYHIPL	A0A024QZK4	Phytanoyl-CoA 2-hydroxylase interacting protein-like, isoform CRA_b	4	0	3.39557
PKP2	Q99959	Plakophilin-2	4	0	3.39557
PLS1	Q14651	Plastin-1	4	0	3.39557
PPP6C	O00743	Serine/threonine-protein phosphatase 6 catalytic subunit	4	0	3.39557
PRDX3	P30048	Thioredoxin-dependent peroxide reductase, mitochondrial	4	0	3.39557
PRF1	P14222	Perforin-1	4	0	3.39557
PSMC3	P17980	26S protease regulatory subunit 6A	4	0	3.39557
PSME3	P61289	Proteasome activator complex subunit 3	4	0	3.39557
RAB18	A0A087X163	Ras-related protein Rab-18	4	0	3.39557
RALY	Q5QPL9	RNA-binding protein Raly	4	0	3.39557
RHOG	P84095	Rho-related GTP-binding protein RhoG	4	0	3.39557
RPL21	P46778	60S ribosomal protein L21	4	0	3.39557
RPL35	P42766	60S ribosomal protein L35	4	0	3.39557
RPL5	P46777	60S ribosomal protein L5	4	0	3.39557
RPS26	P62854	40S ribosomal protein S26	4	0	3.39557
RPS5	M0QZN2	40S ribosomal protein S5	4	0	3.39557
SLC16A3	O15427	Monocarboxylate transporter 4	4	0	3.39557
SLC7A5	Q01650	Large neutral amino acids transporter small subunit 1	4	0	3.39557
SPR	P35270	Sepiapterin reductase	4	0	3.39557
SRC	P12931	Proto-oncogene tyrosine-protein kinase Src	4	0	3.39557
SRM	P19623	Spermidine synthase	4	0	3.39557
SRP68	Q9UHB9	Signal recognition particle subunit SRP68	4	0	3.39557
SRSF2	J3KP15	Serine/arginine-rich-splicing factor 2	4	0	3.39557
TECR	Q9NZ01	Very-long-chain enoyl-CoA reductase	4	0	3.39557
TOP1	P11387	DNA topoisomerase 1	4	0	3.39557
TOP2A	P11388	DNA topoisomerase 2-alpha	4	0	3.39557
TWF1	Q12792	Twinfilin-1	4	0	3.39557
UBA6	A0AVT1	Ubiquitin-like modifier-activating enzyme 6	4	0	3.39557
USP5	P45974	Ubiquitin carboxyl-terminal hydrolase 5	4	0	3.39557
WDR77	Q9BQA1	Methylosome protein 50	4	0	3.39557
WDR82	Q6UXN9	WD repeat-containing protein 82	4	0	3.39557
YWHAZ	P63104	14-3-3 protein zeta/delta	4	0	3.39557
	#N/A	cDNA FLJ38393 fis, clone FEBRA2007212	4	0	3.39557
	#N/A	cDNA, FLJ96587, highly similar to Homo sapiens SUMO-1 activating enzyme subunit 2	4	0	3.39557
	#N/A	Mitogen-activated protein kinase	4	0	3.39557
	#N/A	cDNA FLJ77740, highly similar to Homo sapiens 7-dehydrocholesterol reductase, mRNA	4	0	3.39557
	#N/A	cDNA FLJ78501, highly similar to Homo sapiens serpin peptidase inhibitor, clade H	4	0	3.39557
	#N/A	cDNA FLJ60539, highly similar to Nucleosome assembly protein 1-like 1	4	0	3.39557
	#N/A	cDNA, FLJ92036, highly similar to Homo sapiens ribosomal protein L31	4	0	3.39557
	#N/A	Vesicle transport-related protein isoform a variant	4	0	3.39557
	#N/A	cDNA FLJ53330, highly similar to Exocyst complex component 4	4	0	3.39557
	#N/A	cDNA FLJ39243 fis, clone OCBBF2008283, highly similar to Protein NDRG1	4	0	3.39557
	#N/A	cDNA FLJ75392, highly similar to Homo sapiens hexokinase II	4	0	3.39557
	#N/A	cDNA FLJ10286 fis, clone HEMBB1001384, highly similar to COP9 signalosome complex subunit 4	4	0	3.39557
	#N/A	cDNA FLJ59332, highly similar to Hepatocyte growth factor receptor	4	0	3.39557
	#N/A	cDNA FLJ57995, moderately similar to Ubiquitin-conjugating enzyme E2-25 kDa	4	0	3.39557
	#N/A	cDNA, FLJ93619, highly similar to Homo sapiens PRP4 pre-mRNA processing factor 4 homolog	4	0	3.39557
	#N/A	cDNA FLJ53608, highly similar to Protein transport protein Sec23A	4	0	3.39557
	#N/A	cDNA FLJ53905, highly similar to Phosphatidylinositol-4-phosphate 3-kinase C2domain-containing alpha polypeptide	4	0	3.39557
	#N/A	cDNA FLJ10132 fis, clone HEMBA1003046, highly similar to Mitochondrial-processing peptidase subunit beta, mitochondrial	4	0	3.39557
	#N/A	cDNA FLJ55484, highly similar to ATP-dependent RNA helicase DDX39	4	0	3.39557
HEL-S-270	V9HW65	Annexin	42	9	3.40597
ACTB	P60709	Actin, cytoplasmic 1	89	20	3.4162
EIF4A1	P60842	Eukaryotic initiation factor 4A-I	33	7	3.45597
GAPDH	P04406	Glyceraldehyde-3-phosphate dehydrogenase	44	10	3.57679
HNRNPU	Q00839	Heterogeneous nuclear ribonucleoprotein U	23	5	3.69197
	#N/A	Dihydropyrimidinase-like 2 variant	19	4	3.7106
CFL1	P23528	Cofilin-1	15	3	3.73996
GNB2	P62879	Guanine nucleotide-binding protein G	15	3	3.73996
LDHA	P00338	L-lactate dehydrogenase A chain	30	7	3.78871
LDHB	P07195	L-lactate dehydrogenase B chain	35	9	4.06609
SLC2A1	P11166	Solute carrier family 2, facilitated glucose transporter member 1	17	4	4.11794
ABR	Q12979	Active breakpoint cluster region-related protein	3	0	4.19488
ACO1	P21399	Cytoplasmic aconitate hydratase	3	0	4.19488
ACTL6A	O96019	Actin-like protein 6A	3	0	4.19488
AHSA1	O95433	Activator of 90 kDa heat shock protein ATPase homolog 1	3	0	4.19488
AKR1A1	P14550	Alcohol dehydrogenase [NADP	3	0	4.19488
AP1B1	Q10567	AP-1 complex subunit beta-1	3	0	4.19488
AP1S2	A0A024RBX8	Adaptor-related protein complex 1, sigma 2 subunit, isoform CRA_d	3	0	4.19488
ATP5C1	P36542	ATP synthase subunit gamma, mitochondrial	3	0	4.19488
ATP6V1D	G3V2S6	V-type proton ATPase subunit D	3	0	4.19488
ATP6V1H	A0A024R7X3	ATPase, H+ transporting, lysosomal 50/57kDa, V1 subunit H, isoform CRA_b	3	0	4.19488
ATXN10	Q9UBB4	Ataxin-10	3	0	4.19488
AVL9	Q8NBF6	Late secretory pathway protein AVL9 homolog	3	0	4.19488
CHCHD3	C9JRZ6	MICOS complex subunit	3	0	4.19488
CKB	P12277	Creatine kinase B-type	3	0	4.19488
CNN3	Q15417	Calponin-3	3	0	4.19488
CTSD	P07339	Cathepsin D	3	0	4.19488
DCD	P81605	Dermcidin	3	0	4.19488
DCTN1	Q14203	Dynactin subunit 1	3	0	4.19488
DEK	P35659	Protein DEK	3	0	4.19488
DNAJB1	P25685	DnaJ homolog subfamily B member 1	3	0	4.19488
DNAJC2	Q99543	DnaJ homolog subfamily C member 2	3	0	4.19488
DRG2	P55039	Developmentally-regulated GTP-binding protein 2	3	0	4.19488
DSC1	Q08554	Desmocollin-1	3	0	4.19488
DYNC1LI2	O43237	Cytoplasmic dynein 1 light intermediate chain 2	3	0	4.19488
EIF3M	Q7L2H7	Eukaryotic translation initiation factor 3 subunit M	3	0	4.19488
EIF4E	D6RBW1	Eukaryotic translation initiation factor 4E	3	0	4.19488
FMNL1	O95466	Formin-like protein 1	3	0	4.19488
FYN	P06241	Tyrosine-protein kinase Fyn	3	0	4.19488
GBAS	O75323	Protein NipSnap homolog 2	3	0	4.19488
GGCT	O75223	Gamma-glutamylcyclotransferase	3	0	4.19488
GLRX3	O76003	Glutaredoxin-3	3	0	4.19488
GNPNAT1	A0A024R649	Glucosamine-phosphate N-acetyltransferase 1, isoform CRA_a	3	0	4.19488
HBA1;	P69905	Hemoglobin subunit alpha	3	0	4.19488
hCG_30204	A0A024R0Y2	HCG30204, isoform CRA_a	3	0	4.19488
HK1	A0A024QZK7	Hexokinase 1, isoform CRA_c	3	0	4.19488
HNRNPH3	P31942	Heterogeneous nuclear ribonucleoprotein H3	3	0	4.19488
ILK	A0A0A0MTH3	Integrin-linked protein kinase	3	0	4.19488
ITPA	Q9BY32	Inosine triphosphate pyrophosphatase	3	0	4.19488
JAK1	A0A0A0N0M2	Tyrosine-protein kinase	3	0	4.19488
KRT80	Q6KB66	Keratin, type II cytoskeletal 80	3	0	4.19488
LAP3	P28838	Cytosol aminopeptidase	3	0	4.19488
MARK2	Q7KZI7	Serine/threonine-protein kinase MARK2	3	0	4.19488
MOB1A	Q9H8S9	MOB kinase activator 1A	3	0	4.19488
MYL12A	J3QRS3	Myosin regulatory light chain 12A	3	0	4.19488
MYO1E	Q12965	Unconventional myosin-Ie	3	0	4.19488
NMT1	P30419	Glycylpeptide N-tetradecanoyltransferase 1	3	0	4.19488
NNT	Q13423	NAD	3	0	4.19488
NUDC	Q9Y266	Nuclear migration protein nudC	3	0	4.19488
NUP210	Q8TEM1	Nuclear pore membrane glycoprotein 210	3	0	4.19488
OSBP	P22059	Oxysterol-binding protein 1	3	0	4.19488
PGAM5	Q96HS1	Serine/threonine-protein phosphatase PGAM5, mitochondrial	3	0	4.19488
POF1B	Q8WVV4	Protein POF1B	3	0	4.19488
PPIB	P23284	Peptidyl-prolyl cis-trans isomerase B	3	0	4.19488
PSMA3	P25788	Proteasome subunit alpha type-3	3	0	4.19488
PSMC4	P43686	26S protease regulatory subunit 6B	3	0	4.19488
PSMD8	K7EJC1	26S proteasome non-ATPase regulatory subunit 8	3	0	4.19488
RAB22A	Q9UL26	Ras-related protein Rab-22A	3	0	4.19488
RAB5B	P61020	Ras-related protein Rab-5B	3	0	4.19488
RCC1	P18754	Regulator of chromosome condensation	3	0	4.19488
RPA1	P27694	Replication protein A 70 kDa DNA-binding subunit	3	0	4.19488
RPL29	A0A024R326	Ribosomal protein L29, isoform CRA_a	3	0	4.19488
RPS17	A0A075B716	40S ribosomal protein S17	3	0	4.19488
RTN4	Q9NQC3	Reticulon-4	3	0	4.19488
SERPINB12	Q96P63	Serpin B12	3	0	4.19488
SGPL1	O95470	Sphingosine-1-phosphate lyase 1	3	0	4.19488
SLK	Q9H2G2	STE20-like serine/threonine-protein kinase	3	0	4.19488
SSB	B5BUB5	Autoantigen La	3	0	4.19488
ST13	A0A087X1H6	Hsc70-interacting protein	3	0	4.19488
STK4	A0PJ51	STK4 protein	3	0	4.19488
STOML2	Q9UJZ1	Stomatin-like protein 2, mitochondrial	3	0	4.19488
TJP1	A0A087X0K9	Tight junction protein ZO-1	3	0	4.19488
UCHL3	A0A087WTB8	Ubiquitin carboxyl-terminal hydrolase	3	0	4.19488
UFL1	O94874	E3 UFM1-protein ligase 1	3	0	4.19488
UGP2	A0A087WYS1	UTP--glucose-1-phosphate uridylyltransferase	3	0	4.19488
UMPS	B5LY67	Uridine monophosphate synthetase isoform E	3	0	4.19488
	#N/A	cDNA FLJ77404, highly similar to Homo sapiens small nuclear ribonucleoprotein 70kDa polypeptide	3	0	4.19488
	#N/A	cDNA FLJ56887, highly similar to Homo sapiens guanine nucleotide binding protein-like 1	3	0	4.19488
	#N/A	cDNA FLJ56738, highly similar to Fibrillarin	3	0	4.19488
	#N/A	cDNA, FLJ92904, highly similar to Homo sapiens casein kinase 2, alpha 1 polypeptide	3	0	4.19488
	#N/A	cDNA, FLJ96923, highly similar to Homo sapiens ribophorin II	3	0	4.19488
	#N/A	cDNA FLJ77877, highly similar to Human ENO2 neuron specific	3	0	4.19488
	#N/A	Deleted.	3	0	4.19488
	#N/A	cDNA FLJ57604, highly similar to GMP synthase	3	0	4.19488
	#N/A	cDNA FLJ77424, highly similar to Homo sapiens anillin, actin binding protein	3	0	4.19488
	#N/A	Cell growth-inhibiting protein 34	3	0	4.19488
	#N/A	cDNA FLJ59571, highly similar to Eukaryotic translation initiation factor 4gamma 2	3	0	4.19488
	#N/A	cDNA FLJ77368, highly similar to Homo sapiens protein kinase, cAMP-dependent, catalytic, alpha	3	0	4.19488
	#N/A	cDNA FLJ75504, highly similar to Homo sapiens glucosidase I, mRNA	3	0	4.19488
	#N/A	cDNA, FLJ96718, highly similar to Homo sapiens splicing factor, arginine/serine-rich 10	3	0	4.19488
	#N/A	cDNA FLJ55534, highly similar to 4-trimethylaminobutyraldehyde dehydrogenase	3	0	4.19488
	#N/A	Immunoblobulin light chain	3	0	4.19488
	#N/A	cDNA FLJ51818, highly similar to Phosphoglucomutase-1	3	0	4.19488
	#N/A	Kinesin-like protein	3	0	4.19488
	#N/A	cDNA FLJ76936, highly similar to Homo sapiens RNA terminal phosphate cyclase domain 1	3	0	4.19488
	#N/A	cDNA FLJ75876, highly similar to Homo sapiens solute carrier family 38, member 2	3	0	4.19488
	#N/A	Sodium/potassium-transporting ATPase subunit beta	3	0	4.19488
	#N/A	Similar to phosphofructokinase, platelet	3	0	4.19488
	#N/A	cDNA FLJ75700, highly similar to Homo sapiens complement component 1, q subcomponent binding protein	3	0	4.19488
	#N/A	Protein kinase C, alpha variant	3	0	4.19488
	#N/A	cDNA FLJ76904, highly similar to Homo sapiens methionine adenosyltransferase II, beta	3	0	4.19488
	#N/A	cDNA, FLJ94267, highly similar to Homo sapiens glutathione S-transferase omega 1	3	0	4.19488
	#N/A	cDNA FLJ60519, highly similar to WD repeat protein 68	3	0	4.19488
	#N/A	cDNA FLJ60706, highly similar to Serine/threonine-protein kinase 24	3	0	4.19488
	#N/A	cDNA, FLJ92825, highly similar to Homo sapiens SAR1a gene homolog 1	3	0	4.19488
CLIC1	O00299	Chloride intracellular channel protein 1	13	3	4.26559
H2AFJ	Q9BTM1	Histone H2A.J	16	4	4.35703
EEF1A1	P68104	Elongation factor 1-alpha 1	35	10	4.46823
RPS7	P62081	40S ribosomal protein S7	28	8	4.5447
ANO1	Q5XXA6	Anoctamin-1	12	3	4.58791
ATP5A1	P25705	ATP synthase subunit alpha, mitochondrial	15	4	4.62555
	#N/A	Histone H2B	14	4	4.92928
ALB	P02769	Serum albumin	45	15	5.08537
HIST1H4A	P62805	Histone H4	22	7	5.0958
TUBA1C	Q9BQE3	Tubulin alpha-1C chain	35	12	5.27546
ABHD14B	Q96IU4	Protein ABHD14B	2	0	5.48607
ACO2	A2A274	Aconitate hydratase, mitochondrial	2	0	5.48607
ADRBK1	P25098	Beta-adrenergic receptor kinase 1	2	0	5.48607
ADSL	P30566	Adenylosuccinate lyase	2	0	5.48607
AIP	A5JGZ4	Non-functional aryl hydrocarbon receptor interacting protein	2	0	5.48607
AK1	P00568	Adenylate kinase isoenzyme 1	2	0	5.48607
ARPC1A	Q92747	Actin-related protein 2/3 complex subunit 1A	2	0	5.48607
ATAD3A	H0Y2W2	ATPase family AAA domain-containing protein 3A	2	0	5.48607
ATP1B3	P54709	Sodium/potassium-transporting ATPase subunit beta-3	2	0	5.48607
BPNT1	A6NF51	3'	2	0	5.48607
CDK2	A0A024RB10	Cyclin-dependent kinase 2, isoform CRA_a	2	0	5.48607
CELF1	Q92879	CUGBP Elav-like family member 1	2	0	5.48607
COPS2	P61201	COP9 signalosome complex subunit 2	2	0	5.48607
CSN3	P02668	Kappa-casein [Cleaved into: Casoxin-C; Casoxin-6; Casoxin-A; Casoxin-B; Casoplatelin]	2	0	5.48607
DRG1	Q9Y295	Developmentally-regulated GTP-binding protein 1	2	0	5.48607
DYNC1LI1	Q9Y6G9	Cytoplasmic dynein 1 light intermediate chain 1	2	0	5.48607
EEF1B2	P24534	Elongation factor 1-beta	2	0	5.48607
EEPD1	Q7L9B9	Endonuclease/exonuclease/phosphatase family domain-containing protein 1	2	0	5.48607
EIF5	P55010	Eukaryotic translation initiation factor 5	2	0	5.48607
EIF5A	I3L397	Eukaryotic translation initiation factor 5A	2	0	5.48607
FABP5	Q01469	Fatty acid-binding protein, epidermal	2	0	5.48607
FAM98B	Q52LJ0	Protein FAM98B	2	0	5.48607
FKBP1A	P62942	Peptidyl-prolyl cis-trans isomerase FKBP1A	2	0	5.48607
FMNL2	Q96PY5	Formin-like protein 2	2	0	5.48607
GSR	P00390	Glutathione reductase, mitochondrial	2	0	5.48607
HBB	C8C504	Beta-globin	2	0	5.48607
HCFC1	A6NEM2	Host cell factor 1	2	0	5.48607
HIP1	O00291	Huntingtin-interacting protein 1	2	0	5.48607
HLA-A	R9RVK4	MHC class I antigen	2	0	5.48607
HMGCS1	Q01581	Hydroxymethylglutaryl-CoA synthase, cytoplasmic	2	0	5.48607
HSPA14	Q0VDF9	Heat shock 70 kDa protein 14	2	0	5.48607
HSPB1	P04792	Heat shock protein beta-1	2	0	5.48607
KPNA6	Q5TFJ7	Importin subunit alpha-7	2	0	5.48607
KRT6B	P04259	Keratin, type II cytoskeletal 6B	2	0	5.48607
LMCD1	B4DEY6	LIM and cysteine-rich domains protein 1	2	0	5.48607
MEMO1	Q9Y316	Protein MEMO1	2	0	5.48607
MGST3	A0A024R8Z1	Microsomal glutathione S-transferase 3, isoform CRA_a	2	0	5.48607
MLLT4	Q5TIG5	Afadin	2	0	5.48607
MYBBP1A	I3L1L3	Myb-binding protein 1A	2	0	5.48607
NAGK	Q9UJ70	N-acetyl-D-glucosamine kinase	2	0	5.48607
PAK1	Q13153	Serine/threonine-protein kinase PAK 1	2	0	5.48607
PCBP1	Q15365	Poly	2	0	5.48607
PCK2	Q16822	Phosphoenolpyruvate carboxykinase [GTP], mitochondrial	2	0	5.48607
PDCD10	Q9BUL8	Programmed cell death protein 10	2	0	5.48607
PDXK	F2Z2Y4	Pyridoxal kinase	2	0	5.48607
PFAS	A8K8N7	Phosphoribosylformylglycinamidine synthase	2	0	5.48607
PLEK2	Q9NYT0	Pleckstrin-2	2	0	5.48607
PLP2	A0A024QYW3	Proteolipid protein 2	2	0	5.48607
PPP1CC	F8VYE8	Serine/threonine-protein phosphatase	2	0	5.48607
PPP1R7	C9J177	Protein phosphatase 1 regulatory subunit 7	2	0	5.48607
PPP2R4	A6PVN5	Serine/threonine-protein phosphatase 2A activator	2	0	5.48607
PRKAR1A	P10644	cAMP-dependent protein kinase type I-alpha regulatory subunit	2	0	5.48607
PSMC1	P62191	26S protease regulatory subunit 4	2	0	5.48607
PTPN1	P18031	Tyrosine-protein phosphatase non-receptor type 1	2	0	5.48607
PUF60	E9PQ56	Poly	2	0	5.48607
RAB10	P61026	Ras-related protein Rab-10	2	0	5.48607
RAB35	F5H157	Ras-related protein Rab-35	2	0	5.48607
RAB5A	P20339	Ras-related protein Rab-5A	2	0	5.48607
RAP2C	Q9Y3L5	Ras-related protein Rap-2c	2	0	5.48607
RBMX	H0Y6E7	RNA-binding motif protein, X chromosome	2	0	5.48607
RDH11	Q8TC12	Retinol dehydrogenase 11	2	0	5.48607
RPL17	A0A087WY81	60S ribosomal protein L17	2	0	5.48607
RPL28	H0YMF4	60S ribosomal protein L28	2	0	5.48607
RPS20	P60866	40S ribosomal protein S20	2	0	5.48607
RPS23	P62266	40S ribosomal protein S23	2	0	5.48607
SEC13	A0A0C4DFR6	Protein SEC13 homolog	2	0	5.48607
SEC31L1	A0A024RDH6	SEC31-like 1	2	0	5.48607
SLC25A6	P12236	ADP/ATP translocase 3	2	0	5.48607
SLC4A7	Q9Y6M7	Sodium bicarbonate cotransporter 3	2	0	5.48607
SMU1	Q2TAY7	WD40 repeat-containing protein SMU1	2	0	5.48607
SNRPB	A8MT02	Small nuclear ribonucleoprotein-associated proteins B and B'	2	0	5.48607
SNRPD2	P62316	Small nuclear ribonucleoprotein Sm D2	2	0	5.48607
SRPRB	Q9Y5M8	Signal recognition particle receptor subunit beta	2	0	5.48607
STXBP2	A0A087WWS7	Syntaxin-binding protein 2	2	0	5.48607
TGM3	Q08188	Protein-glutamine gamma-glutamyltransferase E	2	0	5.48607
TIA1	C9JTN7	Nucleolysin TIA-1 isoform p40	2	0	5.48607
VDAC3	Q9Y277	Voltage-dependent anion-selective channel protein 3	2	0	5.48607
YWHAH	Q04917	14-3-3 protein eta	2	0	5.48607
	#N/A	cDNA FLJ53753, highly similar to Myeloid-associated differentiation marker	2	0	5.48607
	#N/A	Heparin-binding protein HBp15	2	0	5.48607
	#N/A	Glutamate dehydrogenase	2	0	5.48607
	#N/A	cDNA FLJ36374 fis, clone THYMU2008185, highly similar to Xaa-Pro aminopeptidase 1	2	0	5.48607
	#N/A	Ribosomal protein S10 variant	2	0	5.48607
	#N/A	cDNA FLJ76472, highly similar to Homo sapiens Fas	2	0	5.48607
	#N/A	cDNA FLJ76121, highly similar to Homo sapiens zinc finger CCCH-type, antiviral 1	2	0	5.48607
	#N/A	Receptor-type tyrosine-protein phosphatase	2	0	5.48607
	#N/A	cDNA FLJ75422, highly similar to Homo sapiens capping protein	2	0	5.48607
	#N/A	Adenosine deaminase, RNA-specific isoform ADAR-a variant	2	0	5.48607
	#N/A	CS0DF038YO05 variant	2	0	5.48607
	#N/A	Protein kinase C	2	0	5.48607
	#N/A	cDNA FLJ11308 fis, clone PLACE1010074, highly similar to Sorting nexin-2	2	0	5.48607
	#N/A	cDNA FLJ78246, highly similar to Homo sapiens splicing factor 3a, subunit 3, 60kDa	2	0	5.48607
	#N/A	cDNA FLJ78119, highly similar to Homo sapiens G1 to S phase transition 1	2	0	5.48607
	#N/A	cDNA FLJ59846, highly similar to Renin receptor	2	0	5.48607
	#N/A	Tyrosine-protein kinase	2	0	5.48607
	#N/A	Protein XRP2	2	0	5.48607
	#N/A	cDNA FLJ32002 fis, clone NT2RP7009394, highly similar to Exocyst complex component 2	2	0	5.48607
	#N/A	cDNA FLJ44170 fis, clone THYMU2035319, highly similar to RNA-binding region-containing protein 2	2	0	5.48607
	#N/A	Ig kappa chain V-III region NG9	2	0	5.48607
	#N/A	cDNA FLJ75444, highly similar to Homo sapiens protein kinase, cAMP-dependent, regulatory, type II, alpha	2	0	5.48607
	#N/A	cDNA, FLJ93365, highly similar to Homo sapiens KH domain containing, RNA binding, signal transduction associated 1	2	0	5.48607
	#N/A	cDNA, FLJ94921, highly similar to Homo sapiens prolyl endopeptidase	2	0	5.48607
	#N/A		2	0	5.48607
TKT	P29401	Transketolase	7	2	5.63027
RPL14	Q6IPH7	RPL14 protein	12	4	5.67428
KRT6C	P48668	Keratin, type II cytoskeletal 6C	61	24	5.92844
ARF6	P62330	ADP-ribosylation factor 6	6	2	6.40741
KRT5	P13647	Keratin, type II cytoskeletal 5	59	26	6.62798
KRT1	H6VRF8	Keratin 1	143	72	7.83727
KRT14	P02533	Keratin, type I cytoskeletal 14	45	24	7.9902
KRT9	P35527	Keratin, type I cytoskeletal 9	46	27	8.78231
KRT77	Q7Z794	Keratin, type II cytoskeletal 1b	27	17	9.38764
RPL10A	P62906	60S ribosomal protein L10a	25	16	9.53918
KRT2	P35908	Keratin, type II cytoskeletal 2 epidermal	87	57	10.0372
KPRP	Q5T749	Keratinocyte proline-rich protein	6	4	10.3755
KRT10	P13645	Keratin, type I cytoskeletal 10	73	53	11.0664
ALB	P02769	Serum albumin	41	31	11.2733
HNRNPF	P52597	Heterogeneous nuclear ribonucleoprotein F	4	3	11.5868
SRSF1	J3KTL2	Serine/arginine-rich-splicing factor 1	4	4	14.3305
CASP14	P31944	Caspase-14	3	4	17.7039
	#N/A	cDNA FLJ54776, highly similar to Cell division control protein 42 homolog	0	3	48.6812
	#N/A	cDNA FLJ78440, highly similar to Human lactoferrin	0	4	60.2085
	#N/A	60S ribosomal protein L27	0	8	106.598
