# Supplementary material for: Secreted midbody remnants are a class of extracellular vesicles molecularly distinct from exosomes and microparticles
Source: Commun Biol. 2021 Mar 25;4:400. doi: 10.1038/s42003-021-01882-z (PMC7994562; doi:10.1038/s42003-021-01882-z)
Supplement: Supplementary file 5 — Supplementary Data 3 [file 42003_2021_1882_MOESM5_ESM.xlsx]

## Sheet: Table S3
Supplementary Data 3. List of 982 SW620 cellular proteins present in high abundance in sMB-Rs, compared to exosomes and sMV-LD (highlighted in red in the heatmap shown in Fig. 3b)
B7WPE2_HUMAN
CSTF3_HUMAN
DSRAD_HUMAN
E7EQZ4_HUMAN
H0YNT2_HUMAN
H7BXY3_HUMAN
HD_HUMAN
MPPB_HUMAN
NUDC1_HUMAN
PCD17_HUMAN
PDS5A_HUMAN
PSPC1_HUMAN
PUM3_HUMAN
QSOX2_HUMAN
RPB1_HUMAN
SEM3B_HUMAN
SPB12_HUMAN
SPT5H_HUMAN
WDR12_HUMAN
ZA2G_HUMAN
ZCHC3_HUMAN
ELP3_HUMAN
POF1B_HUMAN
KPRB_HUMAN
HNRPU_HUMAN
PSD11_HUMAN
TCPG_HUMAN
ACADV_HUMAN
TBCB_HUMAN
SYNJ2_HUMAN
RAB24_HUMAN
PK3CA_HUMAN
PIEZ1_HUMAN
PDGFA_HUMAN
P85A_HUMAN
OSBL8_HUMAN
NCK2_HUMAN
LV321_HUMAN
ITIH2_HUMAN
H3BV80_HUMAN
G5E977_HUMAN
F8VU90_HUMAN
F5H0F9_HUMAN
EIF3G_HUMAN
CO5_HUMAN
C9JL75_HUMAN
C1QC_HUMAN
B7Z553_HUMAN
AK1BA_HUMAN
ATPG_HUMAN
E7EVA0_HUMAN
ERI1_HUMAN
NU160_HUMAN
EIF3I_HUMAN
KT3K_HUMAN
DDX17_HUMAN
EIF3A_HUMAN
HNRPR_HUMAN
G3BP1_HUMAN
PSMD7_HUMAN
FRYL_HUMAN
NUP93_HUMAN
IF2B1_HUMAN
EIF3B_HUMAN
ATG7_HUMAN
BIN1_HUMAN
CRP_HUMAN
EXOS2_HUMAN
EXOS8_HUMAN
INADL_HUMAN
NPM_HUMAN
PELO_HUMAN
RU17_HUMAN
S26A2_HUMAN
SCAM4_HUMAN
SPB5_HUMAN
SSBP_HUMAN
TBL1R_HUMAN
UBA3_HUMAN
RUVB1_HUMAN
SYFB_HUMAN
TCPH_HUMAN
DHX9_HUMAN
ANM3_HUMAN
ODPB_HUMAN
H3BPE7_HUMAN
2ABA_HUMAN
PTN1_HUMAN
PSD12_HUMAN
PUR2_HUMAN
RBP56_HUMAN
RS25_HUMAN
B9A067_HUMAN
CMC2_HUMAN
CTBP2_HUMAN
F8WJN3_HUMAN
FIG4_HUMAN
FXR2_HUMAN
GEMI5_HUMAN
MTA2_HUMAN
NEST_HUMAN
NNTM_HUMAN
NUBP1_HUMAN
PCYOX_HUMAN
RHG26_HUMAN
UBP10_HUMAN
VCIP1_HUMAN
VPS52_HUMAN
VWA2_HUMAN
P3C2A_HUMAN
EFTU_HUMAN
RS7_HUMAN
ILF3_HUMAN
FEN1_HUMAN
RS14_HUMAN
IF2B_HUMAN
PRS6A_HUMAN
XRN2_HUMAN
ATPB_HUMAN
NOB1_HUMAN
UBE4A_HUMAN
SYLC_HUMAN
DHB4_HUMAN
H2AY_HUMAN
ELP1_HUMAN
SRSF7_HUMAN
FACR1_HUMAN
NEK9_HUMAN
HDAC4_HUMAN
KV315_HUMAN
A2GL_HUMAN
AFAM_HUMAN
ATG5_HUMAN
B1AL00_HUMAN
CD123_HUMAN
F5GWN5_HUMAN
G8JLB3_HUMAN
GEPH_HUMAN
H3BLV9_HUMAN
HECD1_HUMAN
ITPR2_HUMAN
K7EIK7_HUMAN
LAS1L_HUMAN
MTMRC_HUMAN
RIMS1_HUMAN
SI1L1_HUMAN
SQRD_HUMAN
TMM43_HUMAN
UBFD1_HUMAN
VP33A_HUMAN
WDR92_HUMAN
ANFY1_HUMAN
K2C4_HUMAN
NAMPT_HUMAN
RL6_HUMAN
EEA1_HUMAN
SYRC_HUMAN
RS8_HUMAN
H0YHA7_HUMAN
RBGPR_HUMAN
HNRH1_HUMAN
RACK1_HUMAN
U2AF1_HUMAN
GANAB_HUMAN
MOGS_HUMAN
VP13C_HUMAN
RL11_HUMAN
GCN1_HUMAN
ALPK3_HUMAN
ARMT1_HUMAN
CPSF1_HUMAN
CPT1A_HUMAN
DCPS_HUMAN
DDX18_HUMAN
ECHA_HUMAN
EXOSX_HUMAN
FOCAD_HUMAN
J3KQN4_HUMAN
NEUL_HUMAN
PANK2_HUMAN
PO210_HUMAN
SART3_HUMAN
SMCA5_HUMAN
VPS39_HUMAN
NUCL_HUMAN
K7EP32_HUMAN
TCPA_HUMAN
S10A9_HUMAN
IPO4_HUMAN
H13_HUMAN
K7ER00_HUMAN
PGTA_HUMAN
ASNS_HUMAN
B7ZAR1_HUMAN
AL7A1_HUMAN
PRPS2_HUMAN
K2C6B_HUMAN
COPB2_HUMAN
KNTC1_HUMAN
GLYM_HUMAN
HNRPD_HUMAN
TBK1_HUMAN
PLAP_HUMAN
I3L0N3_HUMAN
HBD_HUMAN
PSMD8_HUMAN
PRS10_HUMAN
PSMD3_HUMAN
UBP24_HUMAN
MAP1B_HUMAN
B4DJV2_HUMAN
PYRG1_HUMAN
CPNE1_HUMAN
IDHP_HUMAN
IPO11_HUMAN
IF2B2_HUMAN
RL14_HUMAN
HNRH3_HUMAN
SPEE_HUMAN
PDE12_HUMAN
PCNA_HUMAN
OSBL3_HUMAN
WDR82_HUMAN
TFCP2_HUMAN
SRSF9_HUMAN
B0QY89_HUMAN
APMAP_HUMAN
SRSF2_HUMAN
EIF3E_HUMAN
SRP68_HUMAN
SHOT1_HUMAN
CNOT1_HUMAN
VPS18_HUMAN
DHE3_HUMAN
A0A0A0MS08_HUMAN
E7ETK0_HUMAN
DDX1_HUMAN
G6PD_HUMAN
PSB2_HUMAN
ELAV1_HUMAN
DRG1_HUMAN
IF4A3_HUMAN
COPA_HUMAN
RL13_HUMAN
AATM_HUMAN
AL9A1_HUMAN
ABCF1_HUMAN
ILF2_HUMAN
XPO7_HUMAN
GAK_HUMAN
EIF3C_HUMAN
LARP1_HUMAN
DAAF5_HUMAN
THIL_HUMAN
GNL1_HUMAN
TTC37_HUMAN
X6R8F3_HUMAN
WDR36_HUMAN
UBA5_HUMAN
SPR2A_HUMAN
SPR1A_HUMAN
SMYD5_HUMAN
RPR1B_HUMAN
RPC1_HUMAN
RNH2B_HUMAN
Q4R9M9_HUMAN
PUM1_HUMAN
NDK7_HUMAN
KRT82_HUMAN
I5P2_HUMAN
GSDMA_HUMAN
FA98A_HUMAN
E9PEB5_HUMAN
DPCD_HUMAN
DHRS4_HUMAN
CHID1_HUMAN
BIRC6_HUMAN
B1AKJ5_HUMAN
A0A0C4DFV9_HUMAN
A0A087WVP4_HUMAN
A0A0B4J2A0_HUMAN
E9PLK3_HUMAN
K1C19_HUMAN
SC23A_HUMAN
RAE1_HUMAN
PYGB_HUMAN
GFPT1_HUMAN
AAPK1_HUMAN
A0A0R4J2G3_HUMAN
H0YKD8_HUMAN
CALX_HUMAN
AIP_HUMAN
2A5E_HUMAN
EWS_HUMAN
ETFA_HUMAN
IF4A1_HUMAN
GSHR_HUMAN
SPB9_HUMAN
D3YTB1_HUMAN
IDE_HUMAN
KSYK_HUMAN
WASH7_HUMAN
TGT_HUMAN
TAB1_HUMAN
IMDH2_HUMAN
RPN1_HUMAN
SYYC_HUMAN
G3V5Z7_HUMAN
AP3D1_HUMAN
SERPH_HUMAN
ESYT1_HUMAN
RL35_HUMAN
E9PF82_HUMAN
K2C78_HUMAN
RL13A_HUMAN
DD19A_HUMAN
CKAP5_HUMAN
LRC8E_HUMAN
SGT1_HUMAN
UGPA_HUMAN
PP1G_HUMAN
F8VWS0_HUMAN
AP3M1_HUMAN
ST38L_HUMAN
IGKC_HUMAN
COPG1_HUMAN
A0A0C4DGS1_HUMAN
ADT3_HUMAN
RAN_HUMAN
ROAA_HUMAN
XPOT_HUMAN
PPP5_HUMAN
K2C5_HUMAN
PYRG2_HUMAN
6PGD_HUMAN
MLEC_HUMAN
J3QRC4_HUMAN
RL21_HUMAN
WDR11_HUMAN
ERF1_HUMAN
DP13A_HUMAN
AACS_HUMAN
TBCE_HUMAN
THOP1_HUMAN
CLH1_HUMAN
HIP1_HUMAN
CCZ1B_HUMAN
FKBP4_HUMAN
ACLY_HUMAN
HS12A_HUMAN
ADCY6_HUMAN
A0A1C7CYX9_HUMAN
IPO7_HUMAN
TNPO1_HUMAN
LCMT1_HUMAN
GT251_HUMAN
SYTC_HUMAN
PANK4_HUMAN
BRCC3_HUMAN
Q5SRQ6_HUMAN
2A5D_HUMAN
AT2A2_HUMAN
A0A0A6YYL6_HUMAN
PCH2_HUMAN
MTNB_HUMAN
RASA1_HUMAN
PDIA3_HUMAN
K1C14_HUMAN
STT3B_HUMAN
OSB11_HUMAN
MDHC_HUMAN
IF4G1_HUMAN
OBSL1_HUMAN
SAHH_HUMAN
C9JIF9_HUMAN
DDB1_HUMAN
AP1G1_HUMAN
PDIA1_HUMAN
RL27A_HUMAN
F5H6X6_HUMAN
RPAC1_HUMAN
RL27_HUMAN
ADT2_HUMAN
TNPO2_HUMAN
FHOD1_HUMAN
ZPR1_HUMAN
FAF1_HUMAN
AP2A2_HUMAN
RL19_HUMAN
PRDX1_HUMAN
ESTD_HUMAN
J3KN67_HUMAN
CALR_HUMAN
A0A075B716_HUMAN
PSD13_HUMAN
TES_HUMAN
LRBA_HUMAN
SYAC_HUMAN
KINH_HUMAN
KAPCA_HUMAN
STIP1_HUMAN
NUDC_HUMAN
A0A0C4DG17_HUMAN
E7ENU7_HUMAN
ACL6A_HUMAN
HIP1R_HUMAN
TRPV2_HUMAN
RL23A_HUMAN
RL10_HUMAN
TMEDA_HUMAN
D6RER5_HUMAN
PSMD5_HUMAN
J9JIC5_HUMAN
S10A8_HUMAN
MDHM_HUMAN
J3KNQ4_HUMAN
AMPD2_HUMAN
TRIPC_HUMAN
EXOS4_HUMAN
RS4X_HUMAN
METK2_HUMAN
SF3B3_HUMAN
DOCK4_HUMAN
K7ENL9_HUMAN
IF4A2_HUMAN
CHRD1_HUMAN
STRAP_HUMAN
SMD1_HUMAN
UMPS_HUMAN
NQO1_HUMAN
BUB3_HUMAN
SYWC_HUMAN
UBP14_HUMAN
APOE_HUMAN
KPRP_HUMAN
K2C6C_HUMAN
Q5LJA9_HUMAN
RL24_HUMAN
PA2G4_HUMAN
PLEC_HUMAN
MALT1_HUMAN
MMS19_HUMAN
DDX6_HUMAN
A0A0D9SF53_HUMAN
EF1G_HUMAN
RL18A_HUMAN
XPO2_HUMAN
RL10A_HUMAN
TRI25_HUMAN
A0A0A0MR02_HUMAN
GCP2_HUMAN
PYGL_HUMAN
TRA2B_HUMAN
NIT1_HUMAN
UBA6_HUMAN
DHX36_HUMAN
ARGI1_HUMAN
LRC47_HUMAN
NADE_HUMAN
SNX2_HUMAN
IF2G_HUMAN
STAT1_HUMAN
B4DKY1_HUMAN
DNJC2_HUMAN
MTCH2_HUMAN
DYST_HUMAN
RL7A_HUMAN
M4K5_HUMAN
RL23_HUMAN
BACH_HUMAN
RS11_HUMAN
A0A0U1RRM4_HUMAN
ABCF2_HUMAN
RIR1_HUMAN
2A5A_HUMAN
CARM1_HUMAN
UGGG1_HUMAN
ABCE1_HUMAN
HYOU1_HUMAN
J3KR97_HUMAN
PP6R3_HUMAN
RS3_HUMAN
EIF3K_HUMAN
VDAC1_HUMAN
K1C13_HUMAN
Q7Z4W8_HUMAN
DJC13_HUMAN
RPGF6_HUMAN
NU205_HUMAN
MK13_HUMAN
RS16_HUMAN
TCPB_HUMAN
CATA_HUMAN
ANM1_HUMAN
AURKB_HUMAN
ARHGG_HUMAN
STRUM_HUMAN
GRHPR_HUMAN
RS10_HUMAN
TBC15_HUMAN
USO1_HUMAN
U119B_HUMAN
RUVB2_HUMAN
RS3A_HUMAN
XPO1_HUMAN
HNRPF_HUMAN
VATH_HUMAN
SC23B_HUMAN
PSMD6_HUMAN
K1C16_HUMAN
TARB1_HUMAN
ASSY_HUMAN
PKHA1_HUMAN
CSDE1_HUMAN
DHB11_HUMAN
AGO2_HUMAN
DSC1_HUMAN
R4GN35_HUMAN
NCDN_HUMAN
MYPT1_HUMAN
RBMX_HUMAN
FLII_HUMAN
ERG7_HUMAN
PI42C_HUMAN
PHB2_HUMAN
NUP43_HUMAN
RBGP1_HUMAN
GAPD1_HUMAN
RL5_HUMAN
RS9_HUMAN
IMA7_HUMAN
F91A1_HUMAN
PBDC1_HUMAN
VPS29_HUMAN
D6RFG8_HUMAN
RL7_HUMAN
RS2_HUMAN
AVL9_HUMAN
C9J5N1_HUMAN
PUR9_HUMAN
RENT1_HUMAN
RS26_HUMAN
ANLN_HUMAN
COPB_HUMAN
WDFY1_HUMAN
PFKAM_HUMAN
Q5T4L4_HUMAN
CH60_HUMAN
Q5T5C7_HUMAN
AIMP2_HUMAN
HUWE1_HUMAN
DX39B_HUMAN
AMPL_HUMAN
USP9X_HUMAN
AP3B1_HUMAN
KPRA_HUMAN
M0R0N4_HUMAN
MEP50_HUMAN
CBX3_HUMAN
ALBU_HUMAN
HNRPQ_HUMAN
SND1_HUMAN
SIAS_HUMAN
PUR8_HUMAN
RL4_HUMAN
AK1C3_HUMAN
DJB11_HUMAN
HNRPK_HUMAN
SYDC_HUMAN
AAKG1_HUMAN
RS6_HUMAN
TCPQ_HUMAN
J3KTL2_HUMAN
APEX1_HUMAN
ANM5_HUMAN
GDE_HUMAN
H0Y9V9_HUMAN
PUR1_HUMAN
GRP75_HUMAN
RL3_HUMAN
TRAP1_HUMAN
DNJC7_HUMAN
RS13_HUMAN
SYNC_HUMAN
DESP_HUMAN
ROA1_HUMAN
TCPD_HUMAN
SYK_HUMAN
B2R5W2_HUMAN
HDAC6_HUMAN
RHG04_HUMAN
H3BQK9_HUMAN
TTL12_HUMAN
SYG_HUMAN
ARHG7_HUMAN
RU2A_HUMAN
SF3B1_HUMAN
SYEP_HUMAN
GALK1_HUMAN
PRS7_HUMAN
HBA_HUMAN
RS20_HUMAN
PYR1_HUMAN
P20D2_HUMAN
TCPZ_HUMAN
RL8_HUMAN
RSMB_HUMAN
H33_HUMAN
MYCB2_HUMAN
SRRT_HUMAN
PSDE_HUMAN
EMAL4_HUMAN
CEP55_HUMAN
NOTUM_HUMAN
A2MG_HUMAN
EIF3D_HUMAN
J3QT46_HUMAN
AP3S1_HUMAN
ARHGB_HUMAN
F5GX77_HUMAN
CSN6_HUMAN
TRI47_HUMAN
GSK3A_HUMAN
DYHC1_HUMAN
PRS6B_HUMAN
PRKDC_HUMAN
GTF2I_HUMAN
SMC2_HUMAN
HDAC2_HUMAN
RFA1_HUMAN
CSK22_HUMAN
B1AHB1_HUMAN
UBP7_HUMAN
ERF3B_HUMAN
KI13B_HUMAN
SMC4_HUMAN
PSMD2_HUMAN
RPTOR_HUMAN
MCM2_HUMAN
H15_HUMAN
PRS8_HUMAN
PSB4_HUMAN
GCP3_HUMAN
A8MUM1_HUMAN
LA_HUMAN
CSN2_HUMAN
VPS16_HUMAN
M0R0F0_HUMAN
NMT1_HUMAN
PSB1_HUMAN
HNRPL_HUMAN
RECQ1_HUMAN
TM9S3_HUMAN
CLU_HUMAN
TOP1_HUMAN
UBE3C_HUMAN
PRS4_HUMAN
VIME_HUMAN
CO3_HUMAN
RTCB_HUMAN
KIF4A_HUMAN
K2C6A_HUMAN
SP16H_HUMAN
PRPS1_HUMAN
SFPQ_HUMAN
A0A024R4E5_HUMAN
MCM4_HUMAN
TPP2_HUMAN
WDR61_HUMAN
NPL4_HUMAN
IGHG2_HUMAN
PRC1_HUMAN
H0Y300_HUMAN
SPB4_HUMAN
DX39A_HUMAN
MCM3_HUMAN
COPG2_HUMAN
U520_HUMAN
ACACA_HUMAN
K2C1B_HUMAN
A1A4E9_HUMAN
FIBB_HUMAN
CSK21_HUMAN
SSRP1_HUMAN
MCM6_HUMAN
IGHG3_HUMAN
A8MXP9_HUMAN
LPPRC_HUMAN
IF2B3_HUMAN
F5GWP8_HUMAN
MCM7_HUMAN
A0A087WUK2_HUMAN
ATPA_HUMAN
LMNA_HUMAN
TRAF5_HUMAN
PRP8_HUMAN
A1AG1_HUMAN
HNRH2_HUMAN
ALDH2_HUMAN
APOA1_HUMAN
TOP2A_HUMAN
RRP44_HUMAN
FLNC_HUMAN
C9J2Y9_HUMAN
GLYC_HUMAN
FUBP2_HUMAN
CND3_HUMAN
K2C80_HUMAN
PP4C_HUMAN
SCFD1_HUMAN
C4BPA_HUMAN
CO4A_HUMAN
D6REX3_HUMAN
SHCBP_HUMAN
XPO5_HUMAN
A0A087WX29_HUMAN
KIF2A_HUMAN
SYMC_HUMAN
RALY_HUMAN
CFAH_HUMAN
HNRL1_HUMAN
DEK_HUMAN
IGHG4_HUMAN
E9PGN7_HUMAN
SAE2_HUMAN
V9GYM8_HUMAN
NSUN2_HUMAN
HSP7E_HUMAN
SKIV2_HUMAN
RCC1_HUMAN
PLK1_HUMAN
LC7L2_HUMAN
SK2L2_HUMAN
CERU_HUMAN
GUAA_HUMAN
MICA3_HUMAN
KI20B_HUMAN
FIBA_HUMAN
F5GWT4_HUMAN
TOP2B_HUMAN
A0A087X1U6_HUMAN
AACT_HUMAN
ANR28_HUMAN
GRWD1_HUMAN
HRG_HUMAN
K7EKI8_HUMAN
LRC8C_HUMAN
AIFM1_HUMAN
FAS_HUMAN
KIF14_HUMAN
EXOS7_HUMAN
GEMI4_HUMAN
KBP_HUMAN
SRP72_HUMAN
G5E9A6_HUMAN
OAT_HUMAN
RBBP4_HUMAN
NAA25_HUMAN
H3BQZ7_HUMAN
E2AK2_HUMAN
KIF23_HUMAN
A2A274_HUMAN
LMNB1_HUMAN
UPP1_HUMAN
KPCI_HUMAN
DIAP3_HUMAN
PLOD1_HUMAN
SRSF5_HUMAN
PCKGM_HUMAN
CTBP1_HUMAN
IPO8_HUMAN
SYIC_HUMAN
DNM1L_HUMAN
NOP58_HUMAN
FGFP1_HUMAN
IDH3A_HUMAN
A0A1B0GUU9_HUMAN
C9JTN7_HUMAN
EI2BG_HUMAN
SEM3A_HUMAN
U5S1_HUMAN
NUMA1_HUMAN
BCCIP_HUMAN
UAP1_HUMAN
FINC_HUMAN
LEG7_HUMAN
SEH1_HUMAN
NEUA_HUMAN
CUL2_HUMAN
SMC1A_HUMAN
A1AT_HUMAN
PAIRB_HUMAN
THTR_HUMAN
F120A_HUMAN
EIF2A_HUMAN
HAT1_HUMAN
Q6N092_HUMAN
KDM1A_HUMAN
RBM39_HUMAN
NOP56_HUMAN
ERP44_HUMAN
STAT3_HUMAN
SMU1_HUMAN
NOP2_HUMAN
A1AG2_HUMAN
H0Y4R2_HUMAN
F8W7U8_HUMAN
C9JC84_HUMAN
MOV10_HUMAN
U2AF2_HUMAN
F8VVM2_HUMAN
NCBP1_HUMAN
PRDX3_HUMAN
DDX21_HUMAN
CAPR1_HUMAN
MSH2_HUMAN
A0A0C4DG89_HUMAN
SC24A_HUMAN
PI3R4_HUMAN
VPS11_HUMAN
PTN12_HUMAN
SMC3_HUMAN
UBE3A_HUMAN
J3KN16_HUMAN
DKC1_HUMAN
CTRO_HUMAN
DHX29_HUMAN
KNG1_HUMAN
HBB_HUMAN
IMA5_HUMAN
A2ML1_HUMAN
Q6PIQ7_HUMAN
TGM3_HUMAN
SRP54_HUMAN
KIF11_HUMAN
PRP16_HUMAN
Q5JW30_HUMAN
STT3A_HUMAN
UFL1_HUMAN
TECR_HUMAN
UBP47_HUMAN
FBRL_HUMAN
GYS1_HUMAN
CO9_HUMAN
D6RF35_HUMAN
PABP2_HUMAN
G3BP2_HUMAN
ABCF3_HUMAN
ADAS_HUMAN
TXTP_HUMAN
UBR1_HUMAN
B0QYD3_HUMAN
HGB1A_HUMAN
HEBP1_HUMAN
SPB3_HUMAN
CNO10_HUMAN
MTMRE_HUMAN
PGAM5_HUMAN
RL1D1_HUMAN
SNR40_HUMAN
ROA3_HUMAN
E9PF10_HUMAN
M0R2B7_HUMAN
DHX15_HUMAN
KV320_HUMAN
B4E1Z4_HUMAN
INCE_HUMAN
KAT3_HUMAN
A0A087WWF6_HUMAN
ERC6L_HUMAN
HXK2_HUMAN
A6NEM2_HUMAN
TR150_HUMAN
RBM14_HUMAN
TRAF2_HUMAN
A0A087WUT6_HUMAN
XRN1_HUMAN
SRS10_HUMAN
FRG1_HUMAN
CARL2_HUMAN
F8VRR3_HUMAN
MBB1A_HUMAN
B4DXZ6_HUMAN
FGF3_HUMAN
CBX5_HUMAN
FA98B_HUMAN
NONO_HUMAN
KHDR1_HUMAN
RCC2_HUMAN
KI20A_HUMAN
ODO2_HUMAN
ASCC3_HUMAN
NEP1_HUMAN
VDAC3_HUMAN
TGM1_HUMAN
B7ZKJ8_HUMAN
S10A7_HUMAN
DDX47_HUMAN
GSTK1_HUMAN
UACA_HUMAN
ERF3A_HUMAN
STML2_HUMAN
SAMP_HUMAN
ROA0_HUMAN
LTN1_HUMAN
KV401_HUMAN
KLC4_HUMAN
K7EQ55_HUMAN
HV323_HUMAN
DHX16_HUMAN
A0A1B0GU03_HUMAN
ANT3_HUMAN
THADA_HUMAN
RGAP1_HUMAN
RS18_HUMAN
THOC2_HUMAN
DLDH_HUMAN
B5MCF9_HUMAN
BOREA_HUMAN
HNRPM_HUMAN
RL35A_HUMAN
SYQ_HUMAN
TTC7B_HUMAN
EDC4_HUMAN
A8K070_HUMAN
SYVC_HUMAN
F2Z2X4_HUMAN
STRN3_HUMAN
THOC6_HUMAN
DDX5_HUMAN
CND1_HUMAN
NAA15_HUMAN
TMED2_HUMAN
PRKRA_HUMAN
KCRU_HUMAN
G5EA30_HUMAN
APOH_HUMAN
CP51A_HUMAN
PTER_HUMAN
ROA2_HUMAN
TCRG1_HUMAN
SGPL1_HUMAN
SF3B2_HUMAN
SDC4_HUMAN
RN213_HUMAN
RL29_HUMAN
PSME4_HUMAN
ODP2_HUMAN
NOG1_HUMAN
MTMR9_HUMAN
MSH6_HUMAN
DDX20_HUMAN
E9PIN3_HUMAN
AT1B1_HUMAN
BGH3_HUMAN
MLKL_HUMAN
UBA1_HUMAN
PARP1_HUMAN
CEMIP_HUMAN
HS71B_HUMAN
MAP1S_HUMAN
GDN_HUMAN
TMED4_HUMAN
PSMD1_HUMAN
BAG6_HUMAN
A0A0J9YX62_HUMAN
XRCC6_HUMAN
PRP19_HUMAN
B3KS98_HUMAN
K7EPJ5_HUMAN
RBM4_HUMAN
TBG1_HUMAN
MET13_HUMAN
STON2_HUMAN
AIMP1_HUMAN
UBR4_HUMAN
TBB3_HUMAN
EXOC4_HUMAN
TRFE_HUMAN
KDIS_HUMAN
CCAR2_HUMAN
PI42B_HUMAN
