# Supplementary material for: Secreted midbody remnants are a class of extracellular vesicles molecularly distinct from exosomes and microparticles
Source: Commun Biol. 2021 Mar 25;4:400. doi: 10.1038/s42003-021-01882-z (PMC7994562; doi:10.1038/s42003-021-01882-z)
Supplement: Supplementary file 6 — Supplementary Data 4 [file 42003_2021_1882_MOESM6_ESM.xlsx]

## Sheet: Table S4
Supplementary Data 4. List of 33 of our 982 (listed in Table S1) identified sMB-R proteins that have been reported in Microkit database to temporally and spatially localize to distinct subcellular positions including the midbody, centrosome, kinetochore, telomere and mitotic spindle during cell division/ mitosis
TBG1_HUMAN
PRKDC_HUMAN
H33_HUMAN
DYHC1_HUMAN
PP1G_HUMAN
PLK1_HUMAN
AAPK1_HUMAN
CEP55_HUMAN
RUVB2_HUMAN
NUMA1_HUMAN
KIF14_HUMAN
RCC2_HUMAN
NUDC_HUMAN
BOREA_HUMAN
AURKB_HUMAN
INCE_HUMAN
HIP1_HUMAN
CTRO_HUMAN
LMNA_HUMAN
VIME_HUMAN
LMNB1_HUMAN
RACK1_HUMAN
SSRP1_HUMAN
CPNE1_HUMAN
KI13B_HUMAN
ANLN_HUMAN
PRC1_HUMAN
KI20A_HUMAN
KIF4A_HUMAN
KINH_HUMAN
KIF23_HUMAN
KI20B_HUMAN
RGAP1_HUMAN
