# Supplementary material for: Secreted midbody remnants are a class of extracellular vesicles molecularly distinct from exosomes and microparticles
Source: Commun Biol. 2021 Mar 25;4:400. doi: 10.1038/s42003-021-01882-z (PMC7994562; doi:10.1038/s42003-021-01882-z)
Supplement: Supplementary file 7 — Supplementary Data 5 [file 42003_2021_1882_MOESM7_ESM.xlsx]

## Sheet: Table S5
Supplementary Data 5. DAVID analysis of 2300 proteins identified in sMB-R.
Category	Term	Count	%	PValue	Genes	List Total	Pop Hits	Pop Total	Fold Enrichment	Bonferroni	Benjamini	FDR
BBID	66.Prot_Interac_w_integrin_domains	6	0.263505	0.00589081	RHG26_HUMAN, CD47_HUMAN, J3KPF3_HUMAN, A0A0A0MTH3_HUMAN, ITBP1_HUMAN, RACK1_HUMAN	84	7	388	3.95918	0.3348	0.3348	5.91439
BBID	65.Integrin_affinity_modulation	5	0.219587	0.00825561	RASK_HUMAN, RRAS_HUMAN, RASH_HUMAN, RASN_HUMAN, MK01_HUMAN	84	5	388	4.61905	0.435605	0.248738	8.1984
BBID	74.CD47-IAP_with_avB3	4	0.17567	0.0321166	E7ESA6_HUMAN, CD47_HUMAN, KSYK_HUMAN, LYN_HUMAN	84	4	388	4.61905	0.894855	0.528013	28.5976
BBID	105.Signaling_glucose_uptake	6	0.263505	0.0407613	GTR3_HUMAN, MTOR_HUMAN, AKT1_HUMAN, GTR1_HUMAN, P85A_HUMAN, MK01_HUMAN	84	10	388	2.77143	0.943384	0.512207	34.911
BBID	104.Insulin_signaling	8	0.351339	0.0483798	PTN11_HUMAN, TFR1_HUMAN, EF2_HUMAN, MTOR_HUMAN, AKT1_HUMAN, A8K6Q8_HUMAN, P85A_HUMAN, MK01_HUMAN, GRB2_HUMAN	84	17	388	2.17367	0.967342	0.495573	40.0522
BBID	106.Glycogen_synthase-synthesis	5	0.219587	0.067901	TFR1_HUMAN, MTOR_HUMAN, AKT1_HUMAN, A8K6Q8_HUMAN, P85A_HUMAN, MK01_HUMAN	84	8	388	2.8869	0.992186	0.554535	51.5951
BIOCARTA	h_rhoPathway:Rho cell motility signaling pathway	22	0.966184	2.94278e-06	COF1_HUMAN, RHG05_HUMAN, GELS_HUMAN, ARC1B_HUMAN, ARP3_HUMAN, RHG01_HUMAN, ROCK1_HUMAN, DIAP1_HUMAN, ARHGB_HUMAN, ARC1A_HUMAN, TLN1_HUMAN, RHOA_HUMAN, ARPC5_HUMAN, ARPC2_HUMAN, M0QZR4_HUMAN, SRC_HUMAN, PROF1_HUMAN, RHG04_HUMAN, ARP2_HUMAN, I3L4C2_HUMAN, ARPC3_HUMAN, VINC_HUMAN	396	34	1625	2.65523	0.000814818	0.000814818	0.00388451
BIOCARTA	h_ecmPathway:Erk and PI-3 Kinase Are Necessary for Collagen Binding in Corneal Epithelia	17	0.746596	1.16894e-05	E7ESA6_HUMAN, PK3CA_HUMAN, FYN_HUMAN, RHG05_HUMAN, MP2K1_HUMAN, GELS_HUMAN, P85A_HUMAN, ROCK1_HUMAN, DIAP1_HUMAN, MK01_HUMAN, TLN1_HUMAN, RHOA_HUMAN, F5GZ78_HUMAN, SRC_HUMAN, PROF1_HUMAN, RASH_HUMAN, ITB1_HUMAN	396	24	1625	2.90667	0.00323274	0.00161768	0.0154293
BIOCARTA	h_integrinPathway:Integrin Signaling Pathway	22	0.966184	1.92126e-05	ZYX_HUMAN, CAN1_HUMAN, E7ESA6_HUMAN, FYN_HUMAN, MP2K1_HUMAN, ROCK1_HUMAN, GRB2_HUMAN, MK01_HUMAN, CRKL_HUMAN, TLN1_HUMAN, RHOA_HUMAN, F5GZ78_HUMAN, BCAR1_HUMAN, SRC_HUMAN, MP2K2_HUMAN, RASH_HUMAN, CSK_HUMAN, RAP1A_HUMAN, A0A0C4DGQ5_HUMAN, VINC_HUMAN, ACTN1_HUMAN, ITB1_HUMAN	396	37	1625	2.43994	0.00530781	0.00177241	0.0253584
BIOCARTA	h_cdc42racPathway:Role of PI3K subunit p85 in regulation of Actin Organization and Cell Migration	13	0.570927	2.5377e-05	RHOA_HUMAN, ARPC5_HUMAN, ARPC2_HUMAN, RAC1_HUMAN, PK3CA_HUMAN, ARC1B_HUMAN, ARP3_HUMAN, P85A_HUMAN, ARP2_HUMAN, ARPC3_HUMAN, PAK1_HUMAN, ARC1A_HUMAN, CDC42_HUMAN	396	16	1625	3.33412	0.00700486	0.00175583	0.0334934
BIOCARTA	h_metPathway:Signaling of Hepatocyte Growth Factor Receptor	21	0.922266	4.68327e-05	RASA1_HUMAN, PTN11_HUMAN, E7ESA6_HUMAN, RAP1B_HUMAN, PK3CA_HUMAN, MP2K1_HUMAN, P85A_HUMAN, DOCK1_HUMAN, GRB2_HUMAN, MK01_HUMAN, PAK1_HUMAN, CRKL_HUMAN, F5GZ78_HUMAN, CRK_HUMAN, SRC_HUMAN, MP2K2_HUMAN, MET_HUMAN, RASH_HUMAN, RAP1A_HUMAN, STAT3_HUMAN, ITB1_HUMAN	396	36	1625	2.39373	0.0128892	0.00259123	0.0618033
BIOCARTA	h_ptdinsPathway:Phosphoinositides and their downstream targets.	15	0.658762	0.00018392	RAB5A_HUMAN, PFKAM_HUMAN, RAC1_HUMAN, E9PFW3_HUMAN, EEA1_HUMAN, VAV2_HUMAN, PFKAP_HUMAN, GSK3B_HUMAN, V9GYM8_HUMAN, PLCG1_HUMAN, GSK3A_HUMAN, AKT1_HUMAN, PFKAL_HUMAN, AP2A1_HUMAN, LYN_HUMAN	396	23	1625	2.67622	0.0496742	0.00845579	0.242509
BIOCARTA	h_eifPathway:Eukaryotic protein translation	12	0.527009	0.000201715	IF4A1_HUMAN, IF4G1_HUMAN, EF2_HUMAN, IF6_HUMAN, IF5_HUMAN, IF2A_HUMAN, EIF3A_HUMAN, IF4G2_HUMAN, IF2G_HUMAN, IF2B_HUMAN, IF4A2_HUMAN, D6RBW1_HUMAN	396	16	1625	3.07765	0.0543481	0.00795118	0.265944
BIOCARTA	h_actinYPathway:Y branching of actin filaments	14	0.614844	0.000249671	ARPC5_HUMAN, ARPC2_HUMAN, RAC1_HUMAN, WASF2_HUMAN, ARC1B_HUMAN, ARP3_HUMAN, PSA7_HUMAN, ARP2_HUMAN, ARPC3_HUMAN, WASF1_HUMAN, ARC1A_HUMAN, NCKP1_HUMAN, PIR_HUMAN, E7EP65_HUMAN	396	21	1625	2.73569	0.0668297	0.00860868	0.329074
BIOCARTA	h_mPRPathway:How Progesterone Initiates the Oocyte Maturation	19	0.834431	0.000260147	CCNB1_HUMAN, GNAI1_HUMAN, ARC1B_HUMAN, GNAS1_HUMAN, ARP3_HUMAN, CAP1_HUMAN, MK01_HUMAN, ARC1A_HUMAN, GBB1_HUMAN, ARPC5_HUMAN, ARPC2_HUMAN, CDK1_HUMAN, E9PGT3_HUMAN, SRC_HUMAN, KAP0_HUMAN, RASH_HUMAN, ARP2_HUMAN, ARPC3_HUMAN, KAP2_HUMAN	396	34	1625	2.29315	0.0695342	0.0079758	0.342859
BIOCARTA	h_cxcr4Pathway:CXCR4 Signaling Pathway	15	0.658762	0.000344747	E7ESA6_HUMAN, PK3CA_HUMAN, GNAI1_HUMAN, MP2K1_HUMAN, TF65_HUMAN, P85A_HUMAN, MK01_HUMAN, GBB1_HUMAN, F5GZ78_HUMAN, CRK_HUMAN, PLCG1_HUMAN, KPCA_HUMAN, BCAR1_HUMAN, GNAQ_HUMAN, RASH_HUMAN	396	24	1625	2.56471	0.091092	0.00950567	0.454123
BIOCARTA	h_uCalpainPathway:uCalpain and friends in Cell spread	12	0.527009	0.000447847	RHOA_HUMAN, CAN1_HUMAN, E7ESA6_HUMAN, F5GZ78_HUMAN, RAC1_HUMAN, SRC_HUMAN, A0A0C4DGQ5_HUMAN, EZRI_HUMAN, TLN1_HUMAN, SPTN1_HUMAN, ACTN1_HUMAN, ITB1_HUMAN	396	17	1625	2.89661	0.116692	0.0112167	0.589563
BIOCARTA	h_pyk2Pathway:Links between Pyk2 and Map Kinases	16	0.702679	0.000733467	RAC1_HUMAN, MP2K1_HUMAN, GRB2_HUMAN, MK01_HUMAN, PAK1_HUMAN, CRKL_HUMAN, MP2K3_HUMAN, PLCG1_HUMAN, KPCA_HUMAN, BCAR1_HUMAN, SRC_HUMAN, GNAQ_HUMAN, CALM_HUMAN, MP2K2_HUMAN, RASH_HUMAN, MK14_HUMAN	396	28	1625	2.34488	0.183922	0.0167944	0.963884
BIOCARTA	h_salmonellaPathway:How does salmonella hijack a cell	10	0.439174	0.000753256	ARPC2_HUMAN, ARPC5_HUMAN, RAC1_HUMAN, ARP3_HUMAN, ARC1B_HUMAN, ARP2_HUMAN, ARPC3_HUMAN, WASF1_HUMAN, ARC1A_HUMAN, CDC42_HUMAN	396	13	1625	3.15657	0.188386	0.015928	0.98977
BIOCARTA	h_igf1mtorPathway:Skeletal muscle hypertrophy is regulated via AKT/mTOR pathway	12	0.527009	0.00293351	PK3CA_HUMAN, GSK3B_HUMAN, MTOR_HUMAN, AKT1_HUMAN, P85A_HUMAN, C9J5X1_HUMAN, IF2A_HUMAN, IF2G_HUMAN, IF2B_HUMAN, SHIP2_HUMAN, D6RBW1_HUMAN, RS6_HUMAN	396	20	1625	2.46212	0.556819	0.0564698	3.8038
BIOCARTA	h_mtorPathway:mTOR Signaling Pathway	14	0.614844	0.00374302	IF4A1_HUMAN, IF4B_HUMAN, PK3CA_HUMAN, IF4G1_HUMAN, P85A_HUMAN, EIF3A_HUMAN, IF4G2_HUMAN, D6RBW1_HUMAN, RS6_HUMAN, RHEB_HUMAN, MTOR_HUMAN, AKT1_HUMAN, FKB1A_HUMAN, IF4A2_HUMAN	396	26	1625	2.2096	0.646108	0.0669074	4.82968
BIOCARTA	h_biopeptidesPathway:Bioactive Peptide Induced Signaling Pathway	18	0.790514	0.004217	STAT1_HUMAN, GNAI1_HUMAN, FYN_HUMAN, MP2K1_HUMAN, GNA11_HUMAN, GRB2_HUMAN, MK01_HUMAN, KNG1_HUMAN, E9PF82_HUMAN, GBB1_HUMAN, PLCG1_HUMAN, KPCA_HUMAN, CALM_HUMAN, MP2K2_HUMAN, RASH_HUMAN, CDK5_HUMAN, STAT3_HUMAN, MK14_HUMAN	396	38	1625	1.94378	0.689812	0.0705489	5.42563
BIOCARTA	h_eif4Pathway:Regulation of eIF4e and p70 S6 Kinase	13	0.570927	0.00532945	IF4A1_HUMAN, PK3CA_HUMAN, IF4G1_HUMAN, P85A_HUMAN, IF4G2_HUMAN, MK01_HUMAN, D6RBW1_HUMAN, KPCA_HUMAN, MTOR_HUMAN, PABP1_HUMAN, AKT1_HUMAN, IF4A2_HUMAN, MK14_HUMAN	396	24	1625	2.22275	0.772409	0.083388	6.81086
BIOCARTA	h_crebPathway:Transcription factor CREB and its extracellular signals	14	0.614844	0.00565578	RAC1_HUMAN, PK3CA_HUMAN, GNAS1_HUMAN, P85A_HUMAN, GRB2_HUMAN, MK01_HUMAN, E9PF82_HUMAN, KPCA_HUMAN, E9PGT3_HUMAN, AKT1_HUMAN, KAP0_HUMAN, RASH_HUMAN, KAP2_HUMAN, MK14_HUMAN	396	27	1625	2.12776	0.792183	0.0835826	7.21363
BIOCARTA	h_cell2cellPathway:Cell to Cell Adhesion Signaling	9	0.395257	0.00835764	E7ESA6_HUMAN, F5GZ78_HUMAN, SRC_HUMAN, BCAR1_HUMAN, CTNB1_HUMAN, CSK_HUMAN, CTNA1_HUMAN, VINC_HUMAN, ACTN1_HUMAN	396	14	1625	2.63799	0.902196	0.115168	10.4871
BIOCARTA	h_iresPathway:Internal Ribosome entry pathway	6	0.263505	0.0111895	IF4A1_HUMAN, IF4G1_HUMAN, EIF3A_HUMAN, IF4G2_HUMAN, IF4A2_HUMAN, D6RBW1_HUMAN	396	7	1625	3.51732	0.955709	0.144311	13.8033
BIOCARTA	h_sam68Pathway:Regulation of Splicing through Sam68	6	0.263505	0.0111895	RASA1_HUMAN, CDK1_HUMAN, SRC_HUMAN, KHDR1_HUMAN, RASH_HUMAN, MK01_HUMAN	396	7	1625	3.51732	0.955709	0.144311	13.8033
BIOCARTA	h_igf1rPathway:Multiple antiapoptotic pathways from IGF-1R signaling lead to BAD phosphorylation	12	0.527009	0.0114576	PK3CA_HUMAN, E9PGT3_HUMAN, MP2K1_HUMAN, AKT1_HUMAN, KAP0_HUMAN, P85A_HUMAN, C9J5X1_HUMAN, RASH_HUMAN, MK01_HUMAN, GRB2_HUMAN, 1433F_HUMAN, KAP2_HUMAN	396	23	1625	2.14097	0.958913	0.141015	14.1113
BIOCARTA	h_srcRPTPPathway:Activation of Src by Protein-tyrosine phosphatase alpha	8	0.351339	0.0118692	CCNB1_HUMAN, CDK1_HUMAN, KPCA_HUMAN, SRC_HUMAN, VPS16_HUMAN, PTPRA_HUMAN, GRB2_HUMAN, CSK_HUMAN	396	12	1625	2.73569	0.96339	0.139583	14.5821
BIOCARTA	h_rabPathway:Rab GTPases Mark Targets In The Endocytotic Machinery	8	0.351339	0.0118692	RAB5A_HUMAN, RAB6A_HUMAN, RAB1A_HUMAN, RAB2A_HUMAN, RAB8A_HUMAN, RAB4A_HUMAN, RB27A_HUMAN, RAB7A_HUMAN	396	12	1625	2.73569	0.96339	0.139583	14.5821
BIOCARTA	h_myosinPathway:PKC-catalyzed phosphorylation of inhibitory phosphoprotein of myosin phosphatase	9	0.395257	0.0141732	GBB1_HUMAN, M0QZR4_HUMAN, GNA13_HUMAN, RHG05_HUMAN, KPCA_HUMAN, GNA12_HUMAN, GNAQ_HUMAN, ROCK1_HUMAN, PKN1_HUMAN	396	15	1625	2.46212	0.980824	0.15795	17.1742
BIOCARTA	h_edg1Pathway:Phospholipids as signalling intermediaries	13	0.570927	0.016587	RHOA_HUMAN, GBB1_HUMAN, E7ESA6_HUMAN, RAC1_HUMAN, PK3CA_HUMAN, GNAI1_HUMAN, KPCA_HUMAN, SRC_HUMAN, AKT1_HUMAN, P85A_HUMAN, MK01_HUMAN, PDGFA_HUMAN, ITAV_HUMAN	396	27	1625	1.97578	0.990276	0.175557	19.8116
BIOCARTA	h_glycolysisPathway:Glycolysis Pathway	7	0.307422	0.0168632	G3P_HUMAN, A0A0A0MTS2_HUMAN, TPIS_HUMAN, PGAM1_HUMAN, PFKAL_HUMAN, ENOA_HUMAN, PGK1_HUMAN	396	10	1625	2.87247	0.991004	0.171747	20.1083
BIOCARTA	h_ndkDynaminPathway:Endocytotic role of NDK, Phosphins and Dynamin	9	0.395257	0.0224564	DYN1_HUMAN, PICAL_HUMAN, EPS15_HUMAN, CALM_HUMAN, E9PFW3_HUMAN, PP2BA_HUMAN, AP2A1_HUMAN, PP2BB_HUMAN, SYNJ2_HUMAN	396	16	1625	2.30824	0.998148	0.214924	25.9043
BIOCARTA	h_pdgfPathway:PDGF Signaling Pathway	13	0.570927	0.0228204	RASA1_HUMAN, PK3CA_HUMAN, PLCG1_HUMAN, STAT1_HUMAN, KPCA_HUMAN, MP2K1_HUMAN, CSK21_HUMAN, RASH_HUMAN, P85A_HUMAN, GRB2_HUMAN, PDGFA_HUMAN, STAT3_HUMAN, JAK1_HUMAN	396	28	1625	1.90521	0.998329	0.210877	26.2677
BIOCARTA	h_mCalpainPathway:mCalpain and friends in Cell motility	11	0.483092	0.0236529	CAN1_HUMAN, E7ESA6_HUMAN, F5GZ78_HUMAN, KAP0_HUMAN, RASH_HUMAN, CAN2_HUMAN, A0A0C4DGQ5_HUMAN, EZRI_HUMAN, KAP2_HUMAN, TLN1_HUMAN, ITB1_HUMAN	396	22	1625	2.05177	0.998681	0.210856	27.0926
BIOCARTA	h_eif2Pathway:Regulation of eIF2	7	0.307422	0.0296202	PP1A_HUMAN, GSK3B_HUMAN, E2AK2_HUMAN, IF5_HUMAN, IF2A_HUMAN, IF2G_HUMAN, IF2B_HUMAN	396	11	1625	2.61134	0.999759	0.249637	32.7602
BIOCARTA	h_ranMSPathway:Role of Ran in mitotic spindle regulation	7	0.307422	0.0296202	RAGP1_HUMAN, NUMA1_HUMAN, RAN_HUMAN, IMB1_HUMAN, F6WQW2_HUMAN, IMA1_HUMAN, RCC1_HUMAN	396	11	1625	2.61134	0.999759	0.249637	32.7602
BIOCARTA	h_tffPathway:Trefoil Factors Initiate Mucosal Healing	12	0.527009	0.031959	RHOA_HUMAN, ERBB2_HUMAN, E7ESA6_HUMAN, PK3CA_HUMAN, AKT1_HUMAN, CTNB1_HUMAN, P85A_HUMAN, C9JFR7_HUMAN, RASH_HUMAN, MK01_HUMAN, GRB2_HUMAN, ITB1_HUMAN	396	26	1625	1.89394	0.999876	0.259112	34.8683
BIOCARTA	h_ccr3Pathway:CCR3 signaling in Eosinophils	11	0.483092	0.033034	ROCK2_HUMAN, RHOA_HUMAN, GBB1_HUMAN, E7ESA6_HUMAN, COF1_HUMAN, KPCA_HUMAN, MP2K1_HUMAN, GNAS1_HUMAN, GNAQ_HUMAN, RASH_HUMAN, MK01_HUMAN	396	23	1625	1.96256	0.999909	0.2593	35.8167
BIOCARTA	h_par1pathway:Thrombin signaling and protease-activated receptors	11	0.483092	0.033034	RHOA_HUMAN, GBB1_HUMAN, M0QZR4_HUMAN, GNA13_HUMAN, PK3CA_HUMAN, GNAI1_HUMAN, KPCA_HUMAN, GNA12_HUMAN, GNAQ_HUMAN, P85A_HUMAN, ROCK1_HUMAN	396	23	1625	1.96256	0.999909	0.2593	35.8167
BIOCARTA	h_hcmvPathway:Human Cytomegalovirus and Map Kinase Pathways	9	0.395257	0.0336402	MP2K3_HUMAN, PK3CA_HUMAN, MP2K1_HUMAN, TF65_HUMAN, AKT1_HUMAN, MP2K2_HUMAN, P85A_HUMAN, MK01_HUMAN, MK14_HUMAN	396	17	1625	2.17246	0.999924	0.256368	36.3458
BIOCARTA	h_bArrestin-srcPathway:Roles of Ã¯Â¿Â½-arrestin-dependent Recruitment of Src Kinases in GPCR Signaling	10	0.439174	0.033681	GBB1_HUMAN, DYN1_HUMAN, SRC_HUMAN, MP2K1_HUMAN, GNAS1_HUMAN, ARRB1_HUMAN, MP2K2_HUMAN, RASH_HUMAN, ARBK1_HUMAN, MK01_HUMAN	396	20	1625	2.05177	0.999924	0.249928	36.3812
BIOCARTA	h_egfPathway:EGF Signaling Pathway	12	0.527009	0.0425273	RASA1_HUMAN, PK3CA_HUMAN, STAT1_HUMAN, PLCG1_HUMAN, KPCA_HUMAN, MP2K1_HUMAN, CSK21_HUMAN, P85A_HUMAN, RASH_HUMAN, GRB2_HUMAN, STAT3_HUMAN, JAK1_HUMAN	396	27	1625	1.82379	0.999994	0.298164	43.6542
BIOCARTA	h_ephA4Pathway:Eph Kinases and ephrins support platelet aggregation	6	0.263505	0.0432767	L1CAM_HUMAN, EPHA4_HUMAN, RAP1B_HUMAN, FYN_HUMAN, ITB1_HUMAN, LYN_HUMAN	396	9	1625	2.73569	0.999995	0.295408	44.2336
BIOCARTA	h_tpoPathway:TPO Signaling Pathway	11	0.483092	0.0447419	RASA1_HUMAN, PK3CA_HUMAN, STAT1_HUMAN, PLCG1_HUMAN, KPCA_HUMAN, MP2K1_HUMAN, CSK21_HUMAN, P85A_HUMAN, RASH_HUMAN, GRB2_HUMAN, STAT3_HUMAN	396	24	1625	1.88079	0.999997	0.296863	45.3505
BIOCARTA	h_sppaPathway:Aspirin Blocks Signaling Pathway Involved in Platelet Activation	10	0.439174	0.0466736	GBB1_HUMAN, E7ESA6_HUMAN, GNAI1_HUMAN, KPCA_HUMAN, SRC_HUMAN, MP2K1_HUMAN, RASH_HUMAN, MK01_HUMAN, KSYK_HUMAN, ITB1_HUMAN	396	21	1625	1.95406	0.999998	0.300814	46.7915
BIOCARTA	h_akap95Pathway:AKAP95 role in mitosis and chromosome dynamics	7	0.307422	0.0473711	DDX5_HUMAN, PP1A_HUMAN, CCNB1_HUMAN, CDK1_HUMAN, CND1_HUMAN, KAP2_HUMAN, AAKG1_HUMAN	396	12	1625	2.39373	0.999999	0.297955	47.3031
BIOCARTA	h_ptenPathway:PTEN dependent cell cycle arrest and apoptosis	9	0.395257	0.0480769	E7ESA6_HUMAN, PK3CA_HUMAN, BCAR1_HUMAN, AKT1_HUMAN, A0A0A0MTH3_HUMAN, P85A_HUMAN, MK01_HUMAN, GRB2_HUMAN, ITB1_HUMAN	396	18	1625	2.05177	0.999999	0.295277	47.8161
BIOCARTA	h_gpcrPathway:Signaling Pathway from G-Protein Families	14	0.614844	0.0481403	GBB1_HUMAN, GNAI1_HUMAN, PLCG1_HUMAN, KPCA_HUMAN, MP2K1_HUMAN, GNAS1_HUMAN, KS6A3_HUMAN, GNAQ_HUMAN, CALM_HUMAN, KAP0_HUMAN, RASH_HUMAN, PP2BA_HUMAN, KAP2_HUMAN, PP2BB_HUMAN	396	34	1625	1.68969	0.999999	0.289412	47.8619
BIOCARTA	h_vegfPathway:VEGF, Hypoxia, and Angiogenesis	13	0.570927	0.0516478	E7ESA6_HUMAN, F5GZ78_HUMAN, PK3CA_HUMAN, PLCG1_HUMAN, KPCA_HUMAN, EI2BG_HUMAN, IF2A_HUMAN, RASH_HUMAN, P85A_HUMAN, IF2B_HUMAN, IF2G_HUMAN, EI2BA_HUMAN, ELAV1_HUMAN	396	31	1625	1.72084	1	0.301116	50.3418
BIOCARTA	h_chemicalPathway:Apoptotic Signaling in Response to DNA Damage	10	0.439174	0.062611	E7ESA6_HUMAN, F5GZ78_HUMAN, STAT1_HUMAN, KPCA_HUMAN, CASP6_HUMAN, AKT1_HUMAN, C9JFR7_HUMAN, IF2A_HUMAN, PARP1_HUMAN, TLN1_HUMAN	396	22	1625	1.86524	1	0.347163	57.4077
BIOCARTA	h_eea1Pathway:The role of FYVE-finger proteins in vesicle transport	5	0.219587	0.0639297	RAB5A_HUMAN, TFR1_HUMAN, A8K6Q8_HUMAN, EEA1_HUMAN, HGS_HUMAN, TRFE_HUMAN	396	7	1625	2.9311	1	0.346609	58.1919
BIOCARTA	h_malPathway:Role of MAL in Rho-Mediated Activation of SRF	9	0.395257	0.0660116	RHOA_HUMAN, RAC1_HUMAN, MP2K1_HUMAN, MP2K2_HUMAN, RASH_HUMAN, ROCK1_HUMAN, MK01_HUMAN, DIAP1_HUMAN, CDC42_HUMAN	396	19	1625	1.94378	1	0.349442	59.4028
BIOCARTA	h_gcrpathway:Corticosteroids and cardioprotection	9	0.395257	0.0660116	GBB1_HUMAN, HS90A_HUMAN, ANXA1_HUMAN, PK3CA_HUMAN, TF65_HUMAN, GNAS1_HUMAN, AKT1_HUMAN, CALM_HUMAN, P85A_HUMAN	396	19	1625	1.94378	1	0.349442	59.4028
BIOCARTA	h_bArr-mapkPathway:Role of Ã¯Â¿Â½-arrestins in the activation and targeting of MAP kinases	8	0.351339	0.0688346	GBB1_HUMAN, DYN1_HUMAN, MP2K1_HUMAN, GNAS1_HUMAN, ARRB1_HUMAN, MP2K2_HUMAN, ARBK1_HUMAN, MK01_HUMAN	396	16	1625	2.05177	1	0.355322	60.993
BIOCARTA	h_SARSpathway:SARS Coronavirus Protease	6	0.263505	0.0696902	FBRL_HUMAN, NUCL_HUMAN, LDHB_HUMAN, LDHA_HUMAN, D6RBW1_HUMAN, MK14_HUMAN	396	10	1625	2.46212	1	0.352733	61.4635
BIOCARTA	h_npcPathway:Mechanism of Protein Import into the Nucleus	7	0.307422	0.0704626	RAGP1_HUMAN, RAN_HUMAN, NTF2_HUMAN, IMB1_HUMAN, IMA1_HUMAN, PO210_HUMAN, RCC1_HUMAN	396	13	1625	2.2096	1	0.349905	61.8837
BIOCARTA	h_rasPathway:Ras Signaling Pathway	10	0.439174	0.0816248	RHOA_HUMAN, RAC1_HUMAN, PK3CA_HUMAN, RALA_HUMAN, MP2K1_HUMAN, TF65_HUMAN, AKT1_HUMAN, P85A_HUMAN, RASH_HUMAN, CDC42_HUMAN	396	23	1625	1.78415	1	0.38822	67.5024
BIOCARTA	h_her2Pathway:Role of ERBB2 in Signal Transduction and Oncology	10	0.439174	0.0816248	ERBB2_HUMAN, PK3CA_HUMAN, MP2K1_HUMAN, CARM1_HUMAN, P85A_HUMAN, RASH_HUMAN, MK01_HUMAN, GRB2_HUMAN, STAT3_HUMAN, ERBB3_HUMAN	396	23	1625	1.78415	1	0.38822	67.5024
BIOCARTA	h_nkcellsPathway:Ras-Independent pathway in NK cell-mediated cytotoxicity	9	0.395257	0.0875653	A0A140T9X5_HUMAN, RAC1_HUMAN, PK3CA_HUMAN, MP2K1_HUMAN, PTN6_HUMAN, P85A_HUMAN, PAK1_HUMAN, 1A24_HUMAN, KSYK_HUMAN, ITB1_HUMAN	396	20	1625	1.84659	1	0.404313	70.1703
BIOCARTA	h_erkPathway:Erk1/Erk2 Mapk Signaling pathway	12	0.527009	0.0878077	GBB1_HUMAN, SRC_HUMAN, E9PGT3_HUMAN, MP2K1_HUMAN, GNAS1_HUMAN, MP2K2_HUMAN, C9J5X1_HUMAN, RASH_HUMAN, MK01_HUMAN, GRB2_HUMAN, STAT3_HUMAN, ITB1_HUMAN	396	30	1625	1.64141	1	0.398994	70.2748
BIOCARTA	h_raccycdPathway:Influence of Ras and Rho proteins on G1 to S Transition	11	0.483092	0.0954541	RHOA_HUMAN, RAC1_HUMAN, PK3CA_HUMAN, CDK6_HUMAN, TF65_HUMAN, AKT1_HUMAN, G3V5T9_HUMAN, P85A_HUMAN, RASH_HUMAN, MK01_HUMAN, PAK1_HUMAN	396	27	1625	1.67181	1	0.420093	73.4009
BIOCARTA	h_ghPathway:Growth Hormone Signaling Pathway	11	0.483092	0.0954541	PK3CA_HUMAN, PLCG1_HUMAN, KPCA_HUMAN, INSR_HUMAN, E9PGT3_HUMAN, MP2K1_HUMAN, PTN6_HUMAN, P85A_HUMAN, RASH_HUMAN, MK01_HUMAN, GRB2_HUMAN	396	27	1625	1.67181	1	0.420093	73.4009
BIOCARTA	h_antisensePathway:RNA polymerase III transcription	4	0.17567	0.0960274	SFPQ_HUMAN, NONO_HUMAN, A8MXP9_HUMAN, DSRAD_HUMAN	396	5	1625	3.28283	1	0.41596	73.6226
BIOCARTA	h_trkaPathway:Trka Receptor Signaling Pathway	7	0.307422	0.0989313	PK3CA_HUMAN, PLCG1_HUMAN, KPCA_HUMAN, AKT1_HUMAN, P85A_HUMAN, RASH_HUMAN, GRB2_HUMAN	396	14	1625	2.05177	1	0.419842	74.7194
COG_ONTOLOGY	Intracellular trafficking and secretion	28	1.22969	8.40239e-14	IMA7_HUMAN, SC23B_HUMAN, IMB1_HUMAN, VP33A_HUMAN, TNPO1_HUMAN, VP13C_HUMAN, SCFD1_HUMAN, VAMP7_HUMAN, COPG1_HUMAN, SC23A_HUMAN, COPG2_HUMAN, IPO4_HUMAN, YKT6_HUMAN, TNPO2_HUMAN, STXB3_HUMAN, IMA4_HUMAN, IPO5_HUMAN, VPS45_HUMAN, F5H008_HUMAN, IMA1_HUMAN, SC24A_HUMAN, STXB1_HUMAN, AP3D1_HUMAN, STX4_HUMAN, SC22B_HUMAN, RPTOR_HUMAN, SC24C_HUMAN, STXB2_HUMAN	293	42	2026	4.60978	3.52984e-12	3.52984e-12	7.77822e-11
COG_ONTOLOGY	Translation, ribosomal structure and biogenesis	23	1.0101	0.000218319	ERF3A_HUMAN, EXOS2_HUMAN, G8JLB3_HUMAN, J3QT46_HUMAN, SYNC_HUMAN, H0YHA7_HUMAN, PUM3_HUMAN, SYHC_HUMAN, A0A087X020_HUMAN, U5S1_HUMAN, B5MCF9_HUMAN, RL27_HUMAN, NOP58_HUMAN, EI2BA_HUMAN, EXOS7_HUMAN, EF2_HUMAN, ERF3B_HUMAN, MCTS1_HUMAN, MTNA_HUMAN, IF2A_HUMAN, B4DKY1_HUMAN, RAB23_HUMAN, SYG_HUMAN	293	71	2026	2.23997	0.00912849	0.00457471	0.201872
COG_ONTOLOGY	Posttranslational modification, protein turnover, chaperones	29	1.27361	0.000625695	UBE4A_HUMAN, PSMD2_HUMAN, PRDX6_HUMAN, PSD11_HUMAN, AHSA1_HUMAN, NEP_HUMAN, IDE_HUMAN, DJB11_HUMAN, PRS4_HUMAN, HS12A_HUMAN, ECE1_HUMAN, UBP5_HUMAN, B1AKJ5_HUMAN, PSMD1_HUMAN, DNJB1_HUMAN, PRS6B_HUMAN, PRS8_HUMAN, IPO8_HUMAN, EF1G_HUMAN, GSTO1_HUMAN, UBP7_HUMAN, CSN2_HUMAN, PSMD6_HUMAN, HS12B_HUMAN, IPO7_HUMAN, DNJA2_HUMAN, PRS7_HUMAN, PRS6A_HUMAN, PRS10_HUMAN	293	106	2026	1.89175	0.0259449	0.0087242	0.577587
COG_ONTOLOGY	Coenzyme metabolism	5	0.219587	0.0608335	PCYOX_HUMAN, COASY_HUMAN, GEPH_HUMAN, BPL1_HUMAN, ADPPT_HUMAN	293	11	2026	3.14303	0.928354	0.482635	44.0586
GOTERM_BP_DIRECT	GO:0098609~cell-cell adhesion	198	8.69565	1.1093e-114	ALDOA_HUMAN, EPHA2_HUMAN, CAZA1_HUMAN, SYRC_HUMAN, H3BQK9_HUMAN, TAGL2_HUMAN, PLEC_HUMAN, PUR6_HUMAN, SRC8_HUMAN, YKT6_HUMAN, AHNK_HUMAN, E7ENU7_HUMAN, DREB_HUMAN, GCN1_HUMAN, A0A0D9SF53_HUMAN, EF1G_HUMAN, NHRF2_HUMAN, A0A024R4E5_HUMAN, FBP1L_HUMAN, RL6_HUMAN, DBNL_HUMAN, TB10A_HUMAN, NOP56_HUMAN, RL29_HUMAN, PTN1_HUMAN, J3KPF3_HUMAN, CNN3_HUMAN, A0A087WUZ3_HUMAN, SWP70_HUMAN, PLCB3_HUMAN, TWF2_H…	2195	271	16792	5.58938	6.0967e-111	6.0967e-111	2.13208e-111
GOTERM_BP_DIRECT	GO:0006413~translational initiation	105	4.61133	9.29959e-64	EIF3G_HUMAN, IF4B_HUMAN, RL5_HUMAN, RS18_HUMAN, RL4_HUMAN, EI2BA_HUMAN, H0YKD8_HUMAN, RS14_HUMAN, CSN5_HUMAN, IF6_HUMAN, E7ENU7_HUMAN, A0A075B716_HUMAN, RS11_HUMAN, RS12_HUMAN, EIF3J_HUMAN, EIF3D_HUMAN, RS19_HUMAN, RL6_HUMAN, EIF3I_HUMAN, RL29_HUMAN, EIF3B_HUMAN, K7ELC2_HUMAN, F8VWS0_HUMAN, J3QRC4_HUMAN, H0Y9V9_HUMAN, IF1AX_HUMAN, RL13_HUMAN, IF4G2_HUMAN, IF2G_HUMAN, IF2B_HUMAN, RL24_HUMAN, RL18A…	2195	137	16792	5.86323	5.11106e-60	2.55553e-60	1.78739e-60
GOTERM_BP_DIRECT	GO:0006614~SRP-dependent cotranslational protein targeting to membrane	71	3.11814	2.86493e-42	RL5_HUMAN, RS18_HUMAN, SRP14_HUMAN, RL23_HUMAN, H0YHA7_HUMAN, RL10_HUMAN, RL13A_HUMAN, RL27_HUMAN, RL4_HUMAN, H0YKD8_HUMAN, RS14_HUMAN, RL3_HUMAN, SRP72_HUMAN, E7ENU7_HUMAN, RS10_HUMAN, A0A075B716_HUMAN, RS11_HUMAN, M0R0F0_HUMAN, RS12_HUMAN, RL23A_HUMAN, J3KQN4_HUMAN, RS19_HUMAN, SRP54_HUMAN, RL6_HUMAN, RS7_HUMAN, E5RI99_HUMAN, RL14_HUMAN, RL29_HUMAN, RS25_HUMAN, RS20_HUMAN, K7ELC2_HUMAN, F8VWS0_…	2195	94	16792	5.77828	1.57457e-38	5.24856e-39	5.50642e-39
GOTERM_BP_DIRECT	GO:0000184~nuclear-transcribed mRNA catabolic process, nonsense-mediated decay	80	3.51339	1.46783e-41	RL5_HUMAN, RS18_HUMAN, ERF3A_HUMAN, RL23_HUMAN, H0YHA7_HUMAN, RL10_HUMAN, RL13A_HUMAN, RL27_HUMAN, RL4_HUMAN, H0YKD8_HUMAN, RS14_HUMAN, RL3_HUMAN, ERF3B_HUMAN, ERF1_HUMAN, E7ENU7_HUMAN, RS10_HUMAN, A0A075B716_HUMAN, RS11_HUMAN, M0R0F0_HUMAN, RS12_HUMAN, H3BV80_HUMAN, NCBP1_HUMAN, RL23A_HUMAN, J3KQN4_HUMAN, 2ABA_HUMAN, RS19_HUMAN, RL6_HUMAN, RS7_HUMAN, E5RI99_HUMAN, RL14_HUMAN, RL29_HUMAN, EIF3E_H…	2195	119	16792	5.14293	8.06722e-38	2.0168e-38	2.82119e-38
GOTERM_BP_DIRECT	GO:0019083~viral transcription	75	3.29381	8.7104e-39	RL5_HUMAN, RS18_HUMAN, RL23_HUMAN, H0YHA7_HUMAN, RL10_HUMAN, RL13A_HUMAN, RL27_HUMAN, NUP93_HUMAN, RL4_HUMAN, H0YKD8_HUMAN, RS14_HUMAN, RL3_HUMAN, E7ENU7_HUMAN, NU160_HUMAN, RS10_HUMAN, A0A075B716_HUMAN, RS11_HUMAN, M0R0F0_HUMAN, RS12_HUMAN, RL23A_HUMAN, J3KQN4_HUMAN, RS19_HUMAN, RL6_HUMAN, RS7_HUMAN, E9PQ57_HUMAN, E5RI99_HUMAN, RL14_HUMAN, RL29_HUMAN, RS25_HUMAN, RS20_HUMAN, K7ELC2_HUMAN, F8VWS0…	2195	112	16792	5.12284	4.78724e-35	9.57447e-36	1.67414e-35
GOTERM_BP_DIRECT	GO:0043488~regulation of mRNA stability	65	2.85463	2.26413e-31	PSB1_HUMAN, PSB7_HUMAN, PSD11_HUMAN, G3V5Z7_HUMAN, PSD12_HUMAN, TNPO1_HUMAN, PSDE_HUMAN, PSB2_HUMAN, PSB4_HUMAN, E9PKE3_HUMAN, CHSP1_HUMAN, KPCA_HUMAN, AKT1_HUMAN, PRS6B_HUMAN, XPO1_HUMAN, PRS8_HUMAN, EXOS2_HUMAN, PSD13_HUMAN, EXOS4_HUMAN, PSB5_HUMAN, PSB3_HUMAN, PRS7_HUMAN, HS71B_HUMAN, PABP1_HUMAN, PSB6_HUMAN, PSA7_HUMAN, PAIRB_HUMAN, PSA5_HUMAN, ELAV1_HUMAN, PSMD2_HUMAN, 1433Z_HUMAN, PRS4_HUMA…	2195	103	16792	4.82774	1.24436e-27	2.07394e-28	4.35167e-28
GOTERM_BP_DIRECT	GO:0006364~rRNA processing	93	4.08432	1.10084e-27	RL5_HUMAN, RS18_HUMAN, RL23_HUMAN, H0YHA7_HUMAN, DKC1_HUMAN, RL10_HUMAN, B5MCF9_HUMAN, RL13A_HUMAN, RL27_HUMAN, RL4_HUMAN, H0YKD8_HUMAN, RS14_HUMAN, RL3_HUMAN, XRN2_HUMAN, GEMI4_HUMAN, E7ENU7_HUMAN, RS10_HUMAN, A0A075B716_HUMAN, RS11_HUMAN, M0R0F0_HUMAN, RS12_HUMAN, RL23A_HUMAN, J3KQN4_HUMAN, RS19_HUMAN, FRG1_HUMAN, EXOS2_HUMAN, RL6_HUMAN, RS7_HUMAN, E5RI99_HUMAN, NOB1_HUMAN, EXOS4_HUMAN, NOP56_H…	2195	214	16792	3.32458	6.05022e-24	8.64318e-25	2.11582e-24
GOTERM_BP_DIRECT	GO:0016032~viral process	110	4.83092	2.54677e-25	EPHA2_HUMAN, PSB1_HUMAN, VATH_HUMAN, TOP1_HUMAN, CUL1_HUMAN, SF3B2_HUMAN, CH60_HUMAN, NUP93_HUMAN, K1C18_HUMAN, NACAM_HUMAN, PLCG1_HUMAN, LCK_HUMAN, H3BLV9_HUMAN, XPO1_HUMAN, UBP7_HUMAN, E9PQ57_HUMAN, PSB5_HUMAN, CUL5_HUMAN, PSB3_HUMAN, 1B67_HUMAN, VIME_HUMAN, DDB1_HUMAN, E9PF10_HUMAN, GRB2_HUMAN, RACK1_HUMAN, HNRPK_HUMAN, TLN1_HUMAN, A0A140T9X5_HUMAN, CUL2_HUMAN, HTAI2_HUMAN, E9PIN3_HUMAN, LYN_H…	2195	299	16792	2.81442	1.39971e-21	1.74963e-22	4.89491e-22
GOTERM_BP_DIRECT	GO:0006521~regulation of cellular amino acid metabolic process	38	1.66886	2.85016e-22	PSMD2_HUMAN, PSB1_HUMAN, PSB7_HUMAN, PSD11_HUMAN, G3V5Z7_HUMAN, PSD12_HUMAN, PRS4_HUMAN, PSMD5_HUMAN, PSDE_HUMAN, PSB2_HUMAN, PSME2_HUMAN, PSB4_HUMAN, PSMD3_HUMAN, PSME1_HUMAN, PSMD1_HUMAN, PSA2_HUMAN, PRS6B_HUMAN, PSMD8_HUMAN, PRS8_HUMAN, PSA1_HUMAN, PSD10_HUMAN, PSA3_HUMAN, NQO1_HUMAN, PSME4_HUMAN, PSMF1_HUMAN, PSD13_HUMAN, PSMD6_HUMAN, PSA4_HUMAN, PSB5_HUMAN, PSB3_HUMAN, PSMD7_HUMAN, PRS7_HUMA…	2195	51	16792	5.70008	1.56645e-18	1.7405e-19	5.47802e-19
GOTERM_BP_DIRECT	GO:0006412~translation	94	4.12824	4.34465e-22	RL5_HUMAN, RS18_HUMAN, RL23_HUMAN, SYHC_HUMAN, H0YHA7_HUMAN, IF2B3_HUMAN, RL10_HUMAN, RL13A_HUMAN, RL27_HUMAN, RL4_HUMAN, NACAM_HUMAN, H0YKD8_HUMAN, RS14_HUMAN, RL3_HUMAN, CSN5_HUMAN, Q5T5C7_HUMAN, AKT1_HUMAN, E2AK2_HUMAN, E7ENU7_HUMAN, RS10_HUMAN, A0A075B716_HUMAN, RS11_HUMAN, M0R0F0_HUMAN, RS12_HUMAN, RL23A_HUMAN, GCN1_HUMAN, J3KQN4_HUMAN, RS19_HUMAN, A0A0A6YYL6_HUMAN, RL6_HUMAN, RS7_HUMAN, E5R…	2195	253	16792	2.84233	2.38782e-18	2.38782e-19	8.35044e-19
GOTERM_BP_DIRECT	GO:0002223~stimulatory C-type lectin receptor signaling pathway	55	2.41546	2.93728e-21	PSB1_HUMAN, MALT1_HUMAN, PSB7_HUMAN, PSD11_HUMAN, G3V5Z7_HUMAN, PSD12_HUMAN, CUL1_HUMAN, PAK1_HUMAN, PSDE_HUMAN, PSB2_HUMAN, PAK2_HUMAN, RASK_HUMAN, PSB4_HUMAN, UBE2N_HUMAN, PRS6B_HUMAN, PRS8_HUMAN, KAPCA_HUMAN, PSD13_HUMAN, PSB5_HUMAN, PSB3_HUMAN, PRS7_HUMAN, PSB6_HUMAN, RASH_HUMAN, PSA7_HUMAN, TAB1_HUMAN, PSA5_HUMAN, KSYK_HUMAN, PSMD2_HUMAN, UB2V1_HUMAN, PRS4_HUMAN, PSMD5_HUMAN, PSME2_HUMAN, PS…	2195	105	16792	4.0072	1.61433e-17	1.46757e-18	5.64547e-18
GOTERM_BP_DIRECT	GO:0002479~antigen processing and presentation of exogenous peptide antigen via MHC class I, TAP-dependent	41	1.80061	1.28105e-20	PSMD2_HUMAN, PSB1_HUMAN, PSB7_HUMAN, PSD11_HUMAN, G3V5Z7_HUMAN, PSD12_HUMAN, ITB5_HUMAN, PRS4_HUMAN, PSMD5_HUMAN, PSDE_HUMAN, PSB2_HUMAN, PSME2_HUMAN, A0A140T9X5_HUMAN, PSB4_HUMAN, PSMD3_HUMAN, PSME1_HUMAN, PSMD1_HUMAN, PSA2_HUMAN, PRS6B_HUMAN, PSMD8_HUMAN, PRS8_HUMAN, PSA1_HUMAN, PSD10_HUMAN, PSA3_HUMAN, PSME4_HUMAN, PSMD6_HUMAN, PSMF1_HUMAN, PSD13_HUMAN, PSA4_HUMAN, PSB5_HUMAN, PSB3_HUMAN, PSMD…	2195	63	16792	4.97865	7.04066e-17	5.86721e-18	2.46219e-17
GOTERM_BP_DIRECT	GO:0038061~NIK/NF-kappaB signaling	42	1.84453	1.39756e-20	PSMD2_HUMAN, PSB1_HUMAN, PSB7_HUMAN, PSD11_HUMAN, G3V5Z7_HUMAN, PSD12_HUMAN, CUL1_HUMAN, PRS4_HUMAN, PSMD5_HUMAN, PSDE_HUMAN, PSB2_HUMAN, PP4C_HUMAN, PSME2_HUMAN, PSB4_HUMAN, PSMD3_HUMAN, PSME1_HUMAN, PSMD1_HUMAN, PSA2_HUMAN, PRS6B_HUMAN, PSMD8_HUMAN, PRS8_HUMAN, PSA1_HUMAN, PSD10_HUMAN, PSA3_HUMAN, PSME4_HUMAN, PSMD6_HUMAN, PSMF1_HUMAN, PSD13_HUMAN, PSA4_HUMAN, PSB5_HUMAN, UBA3_HUMAN, PSB3_HUMAN…	2195	66	16792	4.86825	7.68097e-17	5.90844e-18	2.68611e-17
GOTERM_BP_DIRECT	GO:0060071~Wnt signaling pathway, planar cell polarity pathway	50	2.19587	2.83367e-20	PSB1_HUMAN, PSB7_HUMAN, PSD11_HUMAN, PSD12_HUMAN, G3V5Z7_HUMAN, PSDE_HUMAN, PSB2_HUMAN, PSB4_HUMAN, PRS6B_HUMAN, PRS8_HUMAN, PSD13_HUMAN, E9PFW3_HUMAN, PSB5_HUMAN, PSB3_HUMAN, RHOA_HUMAN, PRS7_HUMAN, AP2A2_HUMAN, PSB6_HUMAN, PROF1_HUMAN, PSA7_HUMAN, PSA5_HUMAN, CDC42_HUMAN, PSMD2_HUMAN, PRS4_HUMAN, CLH1_HUMAN, PSMD5_HUMAN, PSME2_HUMAN, PSME1_HUMAN, PSMD3_HUMAN, PSMD1_HUMAN, PSA2_HUMAN, PSMD8_HUMA…	2195	92	16792	4.15767	1.55739e-16	1.11242e-17	5.44633e-17
GOTERM_BP_DIRECT	GO:0031145~anaphase-promoting complex-dependent catabolic process	45	1.97628	2.33335e-19	PSMD2_HUMAN, PSB1_HUMAN, PSB7_HUMAN, PSD11_HUMAN, G3V5Z7_HUMAN, PSD12_HUMAN, PLK1_HUMAN, PRS4_HUMAN, PSMD5_HUMAN, PSDE_HUMAN, PSB2_HUMAN, PSME2_HUMAN, PSB4_HUMAN, CDK1_HUMAN, PSMD3_HUMAN, PSME1_HUMAN, PSMD1_HUMAN, PSA2_HUMAN, PRS6B_HUMAN, F5H0F9_HUMAN, PSMD8_HUMAN, PRS8_HUMAN, BUB3_HUMAN, PSA1_HUMAN, PSD10_HUMAN, PSA3_HUMAN, CCNB1_HUMAN, PSME4_HUMAN, PSMD6_HUMAN, PSD13_HUMAN, PSMF1_HUMAN, PSA4_HU…	2195	79	16792	4.35766	1.28241e-15	8.54938e-17	4.48471e-16
GOTERM_BP_DIRECT	GO:0051437~positive regulation of ubiquitin-protein ligase activity involved in regulation of mitotic cell cycle transition	44	1.93237	2.63545e-19	PSMD2_HUMAN, PSB1_HUMAN, PSB7_HUMAN, PSD11_HUMAN, G3V5Z7_HUMAN, PSD12_HUMAN, PLK1_HUMAN, CUL1_HUMAN, PRS4_HUMAN, PSMD5_HUMAN, PSDE_HUMAN, PSB2_HUMAN, PSME2_HUMAN, PSB4_HUMAN, CDK1_HUMAN, PSMD3_HUMAN, PSME1_HUMAN, PSMD1_HUMAN, PSA2_HUMAN, PRS6B_HUMAN, F5H0F9_HUMAN, PSMD8_HUMAN, PRS8_HUMAN, BUB3_HUMAN, PSA1_HUMAN, PSD10_HUMAN, PSA3_HUMAN, CCNB1_HUMAN, PSME4_HUMAN, PSMD6_HUMAN, PSD13_HUMAN, PSMF1_HU…	2195	76	16792	4.42901	1.44844e-15	9.05276e-17	5.06534e-16
GOTERM_BP_DIRECT	GO:0006886~intracellular protein transport	85	3.73298	4.49393e-19	VP26B_HUMAN, TB10B_HUMAN, IMB1_HUMAN, E7EW20_HUMAN, TNPO1_HUMAN, COPA_HUMAN, SAR1A_HUMAN, AP1M1_HUMAN, H7C1E4_HUMAN, A0A024R571_HUMAN, SC23A_HUMAN, SRC8_HUMAN, IPO4_HUMAN, A0A0J9YW33_HUMAN, STX7_HUMAN, VPS16_HUMAN, XPO1_HUMAN, IPO5_HUMAN, VPS45_HUMAN, RBGP1_HUMAN, IPO8_HUMAN, HDAC6_HUMAN, SNX2_HUMAN, XPOT_HUMAN, SNX5_HUMAN, E9PFW3_HUMAN, HGS_HUMAN, SC24A_HUMAN, TB10A_HUMAN, A0A0A0MRI2_HUMAN, RAN_…	2195	236	16792	2.75534	2.46986e-15	1.45286e-16	8.63736e-16
GOTERM_BP_DIRECT	GO:0051436~negative regulation of ubiquitin-protein ligase activity involved in mitotic cell cycle	42	1.84453	6.41048e-19	PSMD2_HUMAN, PSB1_HUMAN, PSB7_HUMAN, PSD11_HUMAN, G3V5Z7_HUMAN, PSD12_HUMAN, PRS4_HUMAN, PSMD5_HUMAN, PSDE_HUMAN, PSB2_HUMAN, PSME2_HUMAN, PSB4_HUMAN, CDK1_HUMAN, PSMD3_HUMAN, PSME1_HUMAN, PSMD1_HUMAN, PSA2_HUMAN, PRS6B_HUMAN, F5H0F9_HUMAN, PSMD8_HUMAN, PRS8_HUMAN, BUB3_HUMAN, PSA1_HUMAN, PSD10_HUMAN, PSA3_HUMAN, CCNB1_HUMAN, PSMD6_HUMAN, PSMF1_HUMAN, PSD13_HUMAN, PSA4_HUMAN, PSB5_HUMAN, PSB3_HUM…	2195	71	16792	4.52542	3.5232e-15	1.95733e-16	1.2321e-15
GOTERM_BP_DIRECT	GO:0038095~Fc-epsilon receptor signaling pathway	68	2.98639	6.34559e-17	PSB1_HUMAN, MALT1_HUMAN, PSB7_HUMAN, PSD11_HUMAN, G3V5Z7_HUMAN, PSD12_HUMAN, CUL1_HUMAN, PAK1_HUMAN, PSDE_HUMAN, PSB2_HUMAN, RASK_HUMAN, PAK2_HUMAN, PSB4_HUMAN, PLCG1_HUMAN, UBE2N_HUMAN, PRS6B_HUMAN, PRS8_HUMAN, PSD13_HUMAN, P85A_HUMAN, PP2BA_HUMAN, MK01_HUMAN, PSB5_HUMAN, PSB3_HUMAN, IGKC_HUMAN, PRS7_HUMAN, LV321_HUMAN, PSB6_HUMAN, PSA7_HUMAN, RASH_HUMAN, TAB1_HUMAN, PSA5_HUMAN, PP2BB_HUMAN, KSY…	2195	178	16792	2.92252	6.10179e-13	3.20854e-14	2.10942e-13
GOTERM_BP_DIRECT	GO:0050852~T cell receptor signaling pathway	60	2.63505	3.15903e-16	PSB1_HUMAN, MALT1_HUMAN, PSB7_HUMAN, PSD11_HUMAN, G3V5Z7_HUMAN, PSD12_HUMAN, CUL1_HUMAN, PAK1_HUMAN, STML2_HUMAN, PSDE_HUMAN, PSB2_HUMAN, PAK2_HUMAN, PTPRJ_HUMAN, PSB4_HUMAN, PLCG1_HUMAN, UBE2N_HUMAN, PRS6B_HUMAN, LCK_HUMAN, PRS8_HUMAN, PSD13_HUMAN, P85A_HUMAN, MK01_HUMAN, PSB5_HUMAN, PSB3_HUMAN, PRS7_HUMAN, PSB6_HUMAN, SHIP1_HUMAN, PSA7_HUMAN, RASH_HUMAN, CSK_HUMAN, PSA5_HUMAN, PSMD2_HUMAN, PK3C…	2195	148	16792	3.1014	1.83054e-12	9.14824e-14	6.43929e-13
GOTERM_BP_DIRECT	GO:0006457~protein folding	67	2.94247	6.02408e-16	CALX_HUMAN, ENPL_HUMAN, F8VU90_HUMAN, TCPB_HUMAN, F5H6X6_HUMAN, TCPA_HUMAN, PPIH_HUMAN, THIO_HUMAN, GANAB_HUMAN, CSK22_HUMAN, B7ZAR1_HUMAN, TCPQ_HUMAN, TCPG_HUMAN, CALR_HUMAN, K7ELL7_HUMAN, GBB1_HUMAN, HS74L_HUMAN, QSOX2_HUMAN, ERP44_HUMAN, S4R3N1_HUMAN, E9PKE3_HUMAN, MOGS_HUMAN, DNJB1_HUMAN, GBB2_HUMAN, TCPH_HUMAN, GNAZ_HUMAN, GNAI1_HUMAN, TBCE_HUMAN, TXNL1_HUMAN, GNAI3_HUMAN, TXND5_HUMAN, BAG2_…	2195	180	16792	2.84754	3.05089e-12	1.45328e-13	1.06581e-12
GOTERM_BP_DIRECT	GO:0048013~ephrin receptor signaling pathway	43	1.88845	9.22102e-16	EPHA2_HUMAN, PTN11_HUMAN, E7ESA6_HUMAN, EPHB2_HUMAN, ARP3_HUMAN, EPHB3_HUMAN, PAK1_HUMAN, J3QRU1_HUMAN, ARPC2_HUMAN, ARPC5_HUMAN, SRC_HUMAN, ACTB_HUMAN, LYN_HUMAN, RASA1_HUMAN, ROCK2_HUMAN, DYN1_HUMAN, RAC1_HUMAN, FYN_HUMAN, ARC1B_HUMAN, M0R0N4_HUMAN, SI1L1_HUMAN, E9PFW3_HUMAN, ROCK1_HUMAN, ARC1A_HUMAN, VAV2_HUMAN, NICA_HUMAN, RHOA_HUMAN, EPHA4_HUMAN, F8WCM8_HUMAN, CRK_HUMAN, ARHG7_HUMAN, AP2A2_H…	2195	86	16792	3.82506	4.88143e-12	2.21934e-13	1.70974e-12
GOTERM_BP_DIRECT	GO:0000398~mRNA splicing, via spliceosome	74	3.24989	1.4744e-14	RU2A_HUMAN, DX39A_HUMAN, HNRPR_HUMAN, SRSF2_HUMAN, NONO_HUMAN, H3BPE7_HUMAN, PSPC1_HUMAN, PPIH_HUMAN, HNRH2_HUMAN, HNRPM_HUMAN, SRSF7_HUMAN, SF3B2_HUMAN, DDX5_HUMAN, PRP8_HUMAN, HNRPU_HUMAN, SF3B1_HUMAN, E9PKE3_HUMAN, RU17_HUMAN, SART3_HUMAN, SNR40_HUMAN, HNRL1_HUMAN, CPSF5_HUMAN, H3BV80_HUMAN, NCBP1_HUMAN, SMD1_HUMAN, DHX16_HUMAN, FRG1_HUMAN, SF3B3_HUMAN, GEMI5_HUMAN, SRSF9_HUMAN, TRA2B_HUMAN, J…	2195	222	16792	2.55004	8.11538e-11	3.5284e-12	2.83773e-11
GOTERM_BP_DIRECT	GO:0006928~movement of cell or subcellular component	41	1.80061	3.69219e-14	VIME_HUMAN, ABI1_HUMAN, COR1A_HUMAN, ARP3_HUMAN, J3KN67_HUMAN, THIO_HUMAN, A0A087WWU8_HUMAN, CAZA1_HUMAN, WASF1_HUMAN, HSPB1_HUMAN, TLN1_HUMAN, TPM4_HUMAN, ARPC2_HUMAN, TBB4B_HUMAN, ARPC5_HUMAN, PAK4_HUMAN, B1AK88_HUMAN, TBB5_HUMAN, ACTB_HUMAN, G8JLH6_HUMAN, VINC_HUMAN, SPB5_HUMAN, STAT3_HUMAN, MK14_HUMAN, E7EP65_HUMAN, RAC1_HUMAN, RON_HUMAN, ARF6_HUMAN, CAZA2_HUMAN, MOES_HUMAN, MP2K1_HUMAN, Q6ZN…	2195	86	16792	3.64715	2.03189e-10	8.46623e-12	7.10543e-11
GOTERM_BP_DIRECT	GO:0006446~regulation of translational initiation	25	1.09794	1.40053e-13	EIF3G_HUMAN, IF4B_HUMAN, IF4G2_HUMAN, HSPB1_HUMAN, EI2BA_HUMAN, A0A087WUT6_HUMAN, IF4A2_HUMAN, NCBP1_HUMAN, IF4A1_HUMAN, EIF3J_HUMAN, EIF3D_HUMAN, EIF3F_HUMAN, IF4G1_HUMAN, EIF3C_HUMAN, B0QY89_HUMAN, EIF3I_HUMAN, EIF3A_HUMAN, DDX1_HUMAN, EIF3K_HUMAN, EIF3E_HUMAN, EIF3B_HUMAN, IF5_HUMAN, EIF3M_HUMAN, B3KS98_HUMAN, IF4H_HUMAN	2195	36	16792	5.31258	7.69435e-10	3.07774e-11	2.69074e-10
GOTERM_BP_DIRECT	GO:0038096~Fc-gamma receptor signaling pathway involved in phagocytosis	50	2.19587	3.83901e-13	E7ESA6_HUMAN, ABI1_HUMAN, PAK1_HUMAN, J3QRU1_HUMAN, ARPC5_HUMAN, PLCG1_HUMAN, ACTB_HUMAN, SPN90_HUMAN, WASF2_HUMAN, IGHG3_HUMAN, P85A_HUMAN, MK01_HUMAN, ARC1A_HUMAN, A0A0G2JQH3_HUMAN, IGKC_HUMAN, HS90A_HUMAN, LV321_HUMAN, ARP2_HUMAN, I3L4C2_HUMAN, ARPC3_HUMAN, CDC42_HUMAN, ACTG_HUMAN, KSYK_HUMAN, A0A0A0MS08_HUMAN, A0A0A0MQX1_HUMAN, KV401_HUMAN, PK3CA_HUMAN, ARP3_HUMAN, GRB2_HUMAN, KV320_HUMAN, AR…	2195	127	16792	3.01186	2.11e-09	8.11538e-11	7.37888e-10
GOTERM_BP_DIRECT	GO:0043161~proteasome-mediated ubiquitin-dependent protein catabolic process	67	2.94247	4.90056e-13	E9PRQ7_HUMAN, PSB1_HUMAN, PSB7_HUMAN, PSD11_HUMAN, PP2AB_HUMAN, G3V5Z7_HUMAN, PSD12_HUMAN, CUL1_HUMAN, PSDE_HUMAN, PSB2_HUMAN, PSB4_HUMAN, GSK3B_HUMAN, PRS6B_HUMAN, PRS8_HUMAN, H0YJ75_HUMAN, FAF1_HUMAN, PSD13_HUMAN, PSB5_HUMAN, PSB3_HUMAN, BACD3_HUMAN, PRS7_HUMAN, PSB6_HUMAN, PSA7_HUMAN, CTNB1_HUMAN, CUL3_HUMAN, PSA5_HUMAN, NSF1C_HUMAN, PSMD2_HUMAN, DDB1_HUMAN, KIF14_HUMAN, CUL4A_HUMAN, PRS4_HUMA…	2195	203	16792	2.52491	2.69333e-09	9.97529e-11	9.4188e-10
GOTERM_BP_DIRECT	GO:0007264~small GTPase mediated signal transduction	76	3.33773	5.21582e-13	DOCK9_HUMAN, RAB13_HUMAN, AR13B_HUMAN, DOCK7_HUMAN, RHG35_HUMAN, ABR_HUMAN, RAB35_HUMAN, GDIA_HUMAN, RAB7A_HUMAN, RASK_HUMAN, RB22A_HUMAN, RAB10_HUMAN, B4DZG7_HUMAN, RAB5A_HUMAN, RHG18_HUMAN, RAP1B_HUMAN, RB11B_HUMAN, DOCK4_HUMAN, RHOG_HUMAN, ARF3_HUMAN, RHG01_HUMAN, DOCK6_HUMAN, RAB18_HUMAN, RHOA_HUMAN, RAN_HUMAN, RAB2A_HUMAN, RAB1A_HUMAN, RAB1B_HUMAN, A6NIW2_HUMAN, RAC2_HUMAN, 1433T_HUMAN, RGS1…	2195	246	16792	2.36345	2.86662e-09	1.02379e-10	1.00249e-09
GOTERM_BP_DIRECT	GO:0030036~actin cytoskeleton organization	50	2.19587	1.07701e-12	COR1A_HUMAN, COR1C_HUMAN, LIS1_HUMAN, F8VWL3_HUMAN, NF1_HUMAN, CAP1_HUMAN, ABR_HUMAN, WASF1_HUMAN, CIP4_HUMAN, ABL2_HUMAN, IP3KA_HUMAN, MERL_HUMAN, RASK_HUMAN, ARPC5_HUMAN, RHG26_HUMAN, DIAP3_HUMAN, FSCN1_HUMAN, G5E9Q6_HUMAN, TMOD3_HUMAN, B1AK88_HUMAN, FGD5_HUMAN, PDGFA_HUMAN, COR1B_HUMAN, MOB2_HUMAN, INF2_HUMAN, RAC1_HUMAN, WASF2_HUMAN, COF1_HUMAN, NHRF1_HUMAN, RHOG_HUMAN, 41_HUMAN, ADDA_HUMAN, …	2195	130	16792	2.94235	5.91934e-09	2.04115e-10	2.07006e-09
GOTERM_BP_DIRECT	GO:0000165~MAPK cascade	78	3.42556	2.05067e-12	E7ESA6_HUMAN, PSB1_HUMAN, H3BQ19_HUMAN, PSB7_HUMAN, PSD11_HUMAN, FGF3_HUMAN, NF1_HUMAN, G3V5Z7_HUMAN, PSD12_HUMAN, PPP5_HUMAN, PAK1_HUMAN, PSDE_HUMAN, PSB2_HUMAN, RASK_HUMAN, ERBB2_HUMAN, MP2K3_HUMAN, PSB4_HUMAN, PRS6B_HUMAN, PRS8_HUMAN, RASA1_HUMAN, SMAD1_HUMAN, IRS2_HUMAN, MP2K1_HUMAN, NGAP_HUMAN, PSD13_HUMAN, MK01_HUMAN, FGFR4_HUMAN, PSB5_HUMAN, PSB3_HUMAN, E9PF82_HUMAN, PRS7_HUMAN, PSB6_HUMAN…	2195	262	16792	2.27751	1.12706e-08	3.75687e-10	3.94145e-09
GOTERM_BP_DIRECT	GO:0033209~tumor necrosis factor-mediated signaling pathway	46	2.0202	5.59334e-12	PSMD2_HUMAN, PSB1_HUMAN, PSB7_HUMAN, PSD11_HUMAN, TRAF2_HUMAN, G3V5Z7_HUMAN, PSD12_HUMAN, TR10B_HUMAN, PRS4_HUMAN, PSMD5_HUMAN, K1C18_HUMAN, PSDE_HUMAN, PSB2_HUMAN, PSME2_HUMAN, PSB4_HUMAN, PSMD3_HUMAN, PSME1_HUMAN, PSMD1_HUMAN, PSA2_HUMAN, PRS6B_HUMAN, PSMD8_HUMAN, PRS8_HUMAN, PSA1_HUMAN, PSD10_HUMAN, PSA3_HUMAN, STAT1_HUMAN, PSME4_HUMAN, K2C8_HUMAN, PSMD6_HUMAN, PSMF1_HUMAN, PSD13_HUMAN, TRADD_…	2195	118	16792	2.98225	3.07408e-08	9.91639e-10	1.07504e-08
GOTERM_BP_DIRECT	GO:0016477~cell migration	58	2.54721	7.90553e-12	EPHA2_HUMAN, TENS3_HUMAN, CARL1_HUMAN, RHG35_HUMAN, SRBS2_HUMAN, AGRG1_HUMAN, PLXB1_HUMAN, ARPC5_HUMAN, PAK4_HUMAN, FSCN1_HUMAN, GSK3B_HUMAN, PLCG1_HUMAN, PLAK_HUMAN, UBP24_HUMAN, COR1B_HUMAN, AVL9_HUMAN, PTPRF_HUMAN, TYK2_HUMAN, MRCKB_HUMAN, FGFR4_HUMAN, CEAM1_HUMAN, RHOA_HUMAN, RAB1A_HUMAN, CD151_HUMAN, DEP1B_HUMAN, CUL3_HUMAN, Q5JPT2_HUMAN, CSK_HUMAN, SL9A1_HUMAN, ARP5L_HUMAN, JAK1_HUMAN, ITB1…	2195	172	16792	2.57969	4.3449e-08	1.35778e-09	1.51945e-08
GOTERM_BP_DIRECT	GO:0000209~protein polyubiquitination	60	2.63505	1.59763e-11	E9PLK3_HUMAN, PSB1_HUMAN, PSB7_HUMAN, PSD11_HUMAN, G3V5Z7_HUMAN, PSD12_HUMAN, RN213_HUMAN, TPP2_HUMAN, CUL1_HUMAN, PSDE_HUMAN, PSB2_HUMAN, PSB4_HUMAN, PRS6B_HUMAN, PRS8_HUMAN, HDAC6_HUMAN, LCAP_HUMAN, PSD13_HUMAN, PSB5_HUMAN, PSB3_HUMAN, PRS7_HUMAN, BLMH_HUMAN, HUWE1_HUMAN, PSB6_HUMAN, PSA7_HUMAN, CUL3_HUMAN, PSA5_HUMAN, PSMD2_HUMAN, UBE4A_HUMAN, UB2V1_HUMAN, K7EPJ5_HUMAN, PEBB_HUMAN, PRS4_HUMAN,…	2195	184	16792	2.4946	8.78059e-08	2.66079e-09	3.07066e-08
GOTERM_BP_DIRECT	GO:0006418~tRNA aminoacylation for protein translation	24	1.05402	3.97317e-11	SYIC_HUMAN, SYWC_HUMAN, K7ER00_HUMAN, SYAC_HUMAN, SYK_HUMAN, SYHC_HUMAN, SYNC_HUMAN, SYFB_HUMAN, MCA3_HUMAN, AIMP1_HUMAN, AIMP2_HUMAN, SYQ_HUMAN, SYRC_HUMAN, SYEP_HUMAN, SYMC_HUMAN, SYYC_HUMAN, Q5T5C7_HUMAN, SYVC_HUMAN, B4DKY1_HUMAN, SYG_HUMAN, SYTC_HUMAN, SYLC_HUMAN, IPYR_HUMAN, SYDC_HUMAN	2195	40	16792	4.59007	2.18365e-07	6.42251e-09	7.63645e-08
GOTERM_BP_DIRECT	GO:0001731~formation of translation preinitiation complex	18	0.790514	4.1166e-11	EIF3J_HUMAN, IF4B_HUMAN, EIF3G_HUMAN, EIF3D_HUMAN, EIF3F_HUMAN, EIF3C_HUMAN, B0QY89_HUMAN, EIF3I_HUMAN, EIF3A_HUMAN, IF2G_HUMAN, EIF3K_HUMAN, EIF3E_HUMAN, MCTS1_HUMAN, EIF3M_HUMAN, IF5_HUMAN, EIF3B_HUMAN, B3KS98_HUMAN, IF4H_HUMAN	2195	23	16792	5.98705	2.26249e-07	6.46425e-09	7.91214e-08
GOTERM_BP_DIRECT	GO:0007010~cytoskeleton organization	54	2.37154	5.64903e-11	OBSL1_HUMAN, B4DDF4_HUMAN, F8VWL3_HUMAN, A1A4E9_HUMAN, TBB4B_HUMAN, H3BQK9_HUMAN, PAK4_HUMAN, B1AK88_HUMAN, ACTB_HUMAN, DYST_HUMAN, K2C4_HUMAN, SPN90_HUMAN, FGD5_HUMAN, TBB6_HUMAN, TBB2B_HUMAN, SVIL_HUMAN, K2C6B_HUMAN, COF1_HUMAN, MOES_HUMAN, TNIK_HUMAN, MRCKB_HUMAN, SIPA1_HUMAN, K1C13_HUMAN, Q5JPT2_HUMAN, GAN_HUMAN, A0A087WUZ3_HUMAN, SPTN1_HUMAN, A0A1C7CYX9_HUMAN, SI1L3_HUMAN, TBB4A_HUMAN, HIP1_…	2195	161	16792	2.56588	3.1047e-07	8.62418e-09	1.08575e-07
GOTERM_BP_DIRECT	GO:0010467~gene expression	26	1.14185	1.04259e-10	HNRPR_HUMAN, HNRH1_HUMAN, B2R5W2_HUMAN, IF2B3_HUMAN, HNRH2_HUMAN, HNRPM_HUMAN, HNRPK_HUMAN, IF2B2_HUMAN, HNRPU_HUMAN, HNRPL_HUMAN, C9J2Y9_HUMAN, IF2B1_HUMAN, NCBP1_HUMAN, GOLP3_HUMAN, HNRPF_HUMAN, A0A0U1RRM4_HUMAN, PCBP1_HUMAN, ROA2_HUMAN, RBMX_HUMAN, ROA3_HUMAN, C9JLU1_HUMAN, ROA1_HUMAN, RPB1_HUMAN, ROA0_HUMAN, HNRPD_HUMAN, PCBP2_HUMAN	2195	48	16792	4.14381	5.73008e-07	1.54867e-08	2.00387e-07
GOTERM_BP_DIRECT	GO:0015031~protein transport	99	4.34783	1.25929e-10	STRUM_HUMAN, LIN7C_HUMAN, TMED9_HUMAN, DD19A_HUMAN, DOP2_HUMAN, GDIA_HUMAN, NACAM_HUMAN, IST1_HUMAN, IPO4_HUMAN, YKT6_HUMAN, RAB5A_HUMAN, A0A087WY55_HUMAN, RFIP1_HUMAN, STXB1_HUMAN, RAB2A_HUMAN, SC22B_HUMAN, RAB1B_HUMAN, MB12A_HUMAN, MTM1_HUMAN, EXOC5_HUMAN, VPS29_HUMAN, PDC6I_HUMAN, VP33A_HUMAN, F8VV56_HUMAN, VPS53_HUMAN, WASH7_HUMAN, SCAM3_HUMAN, EXOC3_HUMAN, MON2_HUMAN, EXOC6_HUMAN, U119B_HUMA…	2195	395	16792	1.91737	6.92106e-07	1.82133e-08	2.42037e-07
GOTERM_BP_DIRECT	GO:0090263~positive regulation of canonical Wnt signaling pathway	44	1.93237	1.73901e-10	H7BYT1_HUMAN, PSMD2_HUMAN, PSB1_HUMAN, PSB7_HUMAN, PSD11_HUMAN, A0A0A0MTH3_HUMAN, G3V5Z7_HUMAN, PSD12_HUMAN, PRS4_HUMAN, PSMD5_HUMAN, PSDE_HUMAN, PSB2_HUMAN, PSME2_HUMAN, PSB4_HUMAN, PSMD3_HUMAN, PSME1_HUMAN, SRC_HUMAN, PSMD1_HUMAN, PLAK_HUMAN, PSA2_HUMAN, PRS6B_HUMAN, PSMD8_HUMAN, PRS8_HUMAN, PSA1_HUMAN, PSD10_HUMAN, PSA3_HUMAN, PSME4_HUMAN, PSMD6_HUMAN, PSMF1_HUMAN, PSD13_HUMAN, PSA4_HUMAN, PSB…	2195	120	16792	2.80504	9.55758e-07	2.45066e-08	3.34238e-07
GOTERM_BP_DIRECT	GO:0016192~vesicle-mediated transport	51	2.23979	2.02221e-10	EPN4_HUMAN, SAR1A_HUMAN, AP1M1_HUMAN, H7C1E4_HUMAN, SC23A_HUMAN, PICAL_HUMAN, RAB10_HUMAN, YKT6_HUMAN, E9PFW3_HUMAN, RAB1A_HUMAN, SC22B_HUMAN, CPNE3_HUMAN, AP2A2_HUMAN, AP1S2_HUMAN, ACTZ_HUMAN, MON1B_HUMAN, SC23B_HUMAN, VP33A_HUMAN, RAB2B_HUMAN, KI20A_HUMAN, VAMP7_HUMAN, CIP4_HUMAN, CLH1_HUMAN, COPG1_HUMAN, AP3B1_HUMAN, AP1G1_HUMAN, COPG2_HUMAN, AP3S1_HUMAN, VPS39_HUMAN, CCZ1B_HUMAN, AP3M1_HUMAN,…	2195	152	16792	2.56681	1.11141e-06	2.77852e-08	3.88671e-07
GOTERM_BP_DIRECT	GO:0090090~negative regulation of canonical Wnt signaling pathway	53	2.32762	3.1104e-10	SCYL2_HUMAN, G3BP1_HUMAN, PSB1_HUMAN, PSB7_HUMAN, PSD11_HUMAN, PSD12_HUMAN, G3V5Z7_HUMAN, PSDE_HUMAN, PSB2_HUMAN, GSK3B_HUMAN, PSB4_HUMAN, PRS6B_HUMAN, PRS8_HUMAN, MK14_HUMAN, NKD1_HUMAN, PSD13_HUMAN, PSB5_HUMAN, PSB3_HUMAN, PRS7_HUMAN, PSB6_HUMAN, RGS19_HUMAN, CUL3_HUMAN, PSA7_HUMAN, PSA5_HUMAN, PSMD2_HUMAN, PRS4_HUMAN, PSMD5_HUMAN, PSME2_HUMAN, PSME1_HUMAN, PSMD3_HUMAN, GSK3A_HUMAN, PSMD1_HUMAN…	2195	163	16792	2.48746	1.70948e-06	4.16946e-08	5.97821e-07
GOTERM_BP_DIRECT	GO:0048010~vascular endothelial growth factor receptor signaling pathway	32	1.40536	3.12105e-10	E7ESA6_HUMAN, PK3CA_HUMAN, ABI1_HUMAN, HSPB1_HUMAN, MK13_HUMAN, PAK2_HUMAN, F5GZ78_HUMAN, SRC_HUMAN, ACTB_HUMAN, MK14_HUMAN, CYFP2_HUMAN, ROCK2_HUMAN, RAC1_HUMAN, UFO_HUMAN, WASF2_HUMAN, FYN_HUMAN, P85A_HUMAN, ROCK1_HUMAN, DOCK1_HUMAN, CYFP1_HUMAN, VAV2_HUMAN, A0A0G2JQH3_HUMAN, NCKP1_HUMAN, ITAV_HUMAN, RHOA_HUMAN, HS90A_HUMAN, CRK_HUMAN, ELMO2_HUMAN, BCAR1_HUMAN, NCK2_HUMAN, I3L4C2_HUMAN, CDC42_H…	2195	72	16792	3.40005	1.71533e-06	4.08412e-08	5.99868e-07
GOTERM_BP_DIRECT	GO:1900026~positive regulation of substrate adhesion-dependent cell spreading	20	0.878349	9.48616e-10	RAC1_HUMAN, CARL1_HUMAN, LIMS1_HUMAN, APOA1_HUMAN, DOCK1_HUMAN, FIBA_HUMAN, S10AA_HUMAN, CRKL_HUMAN, CALR_HUMAN, DYN2_HUMAN, FIBB_HUMAN, MYADM_HUMAN, ARPC2_HUMAN, CRK_HUMAN, ARHG7_HUMAN, C9JC84_HUMAN, CDC42_HUMAN, DOCK5_HUMAN, FLNA_HUMAN, CIB1_HUMAN	2195	32	16792	4.78132	5.21358e-06	1.21246e-07	1.82324e-06
GOTERM_BP_DIRECT	GO:0050900~leukocyte migration	43	1.88845	1.17139e-09	PTN11_HUMAN, ITA5_HUMAN, PK3CA_HUMAN, PPIA_HUMAN, BASI_HUMAN, AIMP1_HUMAN, GRB2_HUMAN, ITA6_HUMAN, RASK_HUMAN, LEUK_HUMAN, J3QRU1_HUMAN, PLCG1_HUMAN, SRC_HUMAN, MIF_HUMAN, LCK_HUMAN, CXAR_HUMAN, AT1B3_HUMAN, YLAT2_HUMAN, LYN_HUMAN, MOES_HUMAN, FYN_HUMAN, MOT4_HUMAN, MOT1_HUMAN, P85A_HUMAN, ROCK1_HUMAN, RASN_HUMAN, CD44_HUMAN, CEAM1_HUMAN, ITAV_HUMAN, L1CAM_HUMAN, MYH9_HUMAN, JAM1_HUMAN, CD47_HUMA…	2195	122	16792	2.69635	6.43794e-06	1.46317e-07	2.25142e-06
GOTERM_BP_DIRECT	GO:0050821~protein stabilization	46	2.0202	1.30008e-09	A6NEM2_HUMAN, TCPZ_HUMAN, LAMP1_HUMAN, HIP1_HUMAN, TCPB_HUMAN, TCPA_HUMAN, APOA1_HUMAN, B7ZAR1_HUMAN, TCPQ_HUMAN, CH60_HUMAN, TCPG_HUMAN, CALR_HUMAN, TCPD_HUMAN, G3P_HUMAN, G5E9Q6_HUMAN, CDC37_HUMAN, PLPP3_HUMAN, NOG1_HUMAN, GNAQ_HUMAN, CHP3_HUMAN, AT1B3_HUMAN, TCPH_HUMAN, FLNA_HUMAN, DSG1_HUMAN, KPCD_HUMAN, HIP1R_HUMAN, GOGA7_HUMAN, PHB2_HUMAN, UBP7_HUMAN, PDC10_HUMAN, P85A_HUMAN, PARK7_HUMAN, E…	2195	136	16792	2.58754	7.14522e-06	1.58783e-07	2.49876e-06
GOTERM_BP_DIRECT	GO:0006890~retrograde vesicle-mediated transport, Golgi to ER	33	1.44928	3.23279e-09	KIF11_HUMAN, KIF2A_HUMAN, TMED9_HUMAN, B0YIW6_HUMAN, COPA_HUMAN, ZW10_HUMAN, KIF4A_HUMAN, SCFD1_HUMAN, PIPNB_HUMAN, ARF4_HUMAN, COPG1_HUMAN, RAB6A_HUMAN, COPG2_HUMAN, KIF23_HUMAN, RGAP1_HUMAN, HD_HUMAN, COPB_HUMAN, GOLP3_HUMAN, F8VVA7_HUMAN, COPB2_HUMAN, A0A0A6YYA0_HUMAN, ARF3_HUMAN, ARF5_HUMAN, SURF4_HUMAN, M0QXB4_HUMAN, RAB1A_HUMAN, SC22B_HUMAN, RAB1B_HUMAN, I3L0N3_HUMAN, TMED2_HUMAN, TMEDA_HUM…	2195	82	16792	3.0787	1.77673e-05	3.86249e-07	6.21345e-06
GOTERM_BP_DIRECT	GO:0070527~platelet aggregation	22	0.966184	4.88389e-09	FIBP_HUMAN, CLIC1_HUMAN, GNAS1_HUMAN, HBB_HUMAN, A0A0A0MTH3_HUMAN, FIBA_HUMAN, STXB1_HUMAN, HSPB1_HUMAN, TLN1_HUMAN, FIBB_HUMAN, CSRP1_HUMAN, MYH9_HUMAN, PTN6_HUMAN, J3QRS3_HUMAN, ACTB_HUMAN, C9JC84_HUMAN, RAP2B_HUMAN, STXB3_HUMAN, VINC_HUMAN, ACTN1_HUMAN, FLNA_HUMAN, ACTG_HUMAN	2195	41	16792	4.10494	2.68415e-05	5.71103e-07	9.38686e-06
GOTERM_BP_DIRECT	GO:0019886~antigen processing and presentation of exogenous peptide antigen via MHC class II	35	1.53711	5.53876e-09	CALX_HUMAN, KIF11_HUMAN, KIF2A_HUMAN, DYL2_HUMAN, DCTN5_HUMAN, DC1L2_HUMAN, SEC13_HUMAN, KIF4A_HUMAN, CLH1_HUMAN, AP1M1_HUMAN, RAB7A_HUMAN, H7C1E4_HUMAN, AP1G1_HUMAN, SC23A_HUMAN, DYHC1_HUMAN, KIF23_HUMAN, RGAP1_HUMAN, ACTY_HUMAN, AP1B1_HUMAN, DCTN2_HUMAN, M0R0N4_HUMAN, DC1I2_HUMAN, E7EX90_HUMAN, E9PFW3_HUMAN, SC24A_HUMAN, DCTN4_HUMAN, DYN2_HUMAN, AP2A2_HUMAN, AP1S2_HUMAN, SPTN2_HUMAN, D6REX3_HUM…	2195	92	16792	2.91037	3.04406e-05	6.34188e-07	1.06455e-05
GOTERM_BP_DIRECT	GO:0043087~regulation of GTPase activity	28	1.22969	1.10985e-08	RICTR_HUMAN, E7ESA6_HUMAN, TB10B_HUMAN, LIS1_HUMAN, F8VWL3_HUMAN, NF1_HUMAN, EPHB3_HUMAN, RPGF6_HUMAN, GAPD1_HUMAN, PLXB2_HUMAN, PLXB1_HUMAN, MTMRD_HUMAN, LST8_HUMAN, ITBP1_HUMAN, FGD5_HUMAN, RBGPR_HUMAN, SI1L1_HUMAN, NGAP_HUMAN, VAV2_HUMAN, RADI_HUMAN, DAB2P_HUMAN, MTMR5_HUMAN, EPHA4_HUMAN, CRK_HUMAN, IQGA1_HUMAN, MTOR_HUMAN, IQGA3_HUMAN, TBC15_HUMAN	2195	65	16792	3.29543	6.09957e-05	1.24485e-06	2.13314e-05
GOTERM_BP_DIRECT	GO:0006888~ER to Golgi vesicle-mediated transport	49	2.15195	1.39325e-08	DYL2_HUMAN, SC23B_HUMAN, DCTN5_HUMAN, DC1L2_HUMAN, TMED9_HUMAN, B0YIW6_HUMAN, COPA_HUMAN, ZW10_HUMAN, RAB35_HUMAN, TPPC4_HUMAN, VAMP7_HUMAN, USO1_HUMAN, TERA_HUMAN, ARF4_HUMAN, COPG1_HUMAN, A1AT_HUMAN, SC23A_HUMAN, DYHC1_HUMAN, COPG2_HUMAN, YKT6_HUMAN, COPB_HUMAN, F8VVA7_HUMAN, DCTN2_HUMAN, FOLR1_HUMAN, COPB2_HUMAN, A0A0A6YYA0_HUMAN, DC1I2_HUMAN, E7EX90_HUMAN, CD59_HUMAN, SC24A_HUMAN, DCTN4_HUMAN…	2195	160	16792	2.34285	7.65703e-05	1.53146e-06	2.67784e-05
GOTERM_BP_DIRECT	GO:0043547~positive regulation of GTPase activity	122	5.35793	1.54487e-08	E7ESA6_HUMAN, FGF3_HUMAN, F8VWL3_HUMAN, ABR_HUMAN, ITA6_HUMAN, GDIA_HUMAN, EI2BA_HUMAN, PLXB1_HUMAN, M0QZR4_HUMAN, GSK3B_HUMAN, GNAQ_HUMAN, FGD5_HUMAN, J3QRV5_HUMAN, IRS2_HUMAN, GNAS1_HUMAN, FBP1L_HUMAN, NGAP_HUMAN, PGAM5_HUMAN, RHG12_HUMAN, E9PF82_HUMAN, MTMR5_HUMAN, GDIR1_HUMAN, RIC8A_HUMAN, ARHG7_HUMAN, IQGA1_HUMAN, A6NIW2_HUMAN, RHG17_HUMAN, RGS19_HUMAN, DNM1L_HUMAN, AFAD_HUMAN, A0A087WUZ3_HU…	2195	565	16792	1.65188	8.49023e-05	1.66482e-06	2.96924e-05
GOTERM_BP_DIRECT	GO:0031532~actin cytoskeleton reorganization	23	1.0101	1.7975e-08	RICTR_HUMAN, EPS8_HUMAN, RALA_HUMAN, RAP2A_HUMAN, PTK7_HUMAN, TNIK_HUMAN, MRCKB_HUMAN, SI1L1_HUMAN, PAK1_HUMAN, EZRI_HUMAN, A0A0A0MRJ0_HUMAN, RHOA_HUMAN, MINK1_HUMAN, ANXA1_HUMAN, MYH9_HUMAN, PTN1_HUMAN, SRC8_HUMAN, PARVB_HUMAN, S10A9_HUMAN, CXAR_HUMAN, FARP2_HUMAN, J3KNQ4_HUMAN, FLNA_HUMAN	2195	47	16792	3.74367	9.87855e-05	1.89981e-06	3.4548e-05
GOTERM_BP_DIRECT	GO:1900034~regulation of cellular response to heat	30	1.31752	2.23373e-08	A0A087WYT3_HUMAN, E9PF10_HUMAN, DNJC2_HUMAN, NUP93_HUMAN, NUP43_HUMAN, GSK3B_HUMAN, E9PKE3_HUMAN, DNJB1_HUMAN, LST8_HUMAN, NU160_HUMAN, 1433E_HUMAN, RFA1_HUMAN, FKBP4_HUMAN, DNJC7_HUMAN, BAG2_HUMAN, CHRD1_HUMAN, E9PQ57_HUMAN, MK01_HUMAN, CCAR2_HUMAN, E9PF82_HUMAN, SEH1_HUMAN, HS90A_HUMAN, HS71B_HUMAN, MTOR_HUMAN, RPTOR_HUMAN, HS105_HUMAN, HS90B_HUMAN, A0A0J9YX62_HUMAN, PO210_HUMAN, NU205_HUMAN	2195	75	16792	3.06005	0.000122758	2.31633e-06	4.29324e-05
GOTERM_BP_DIRECT	GO:0051056~regulation of small GTPase mediated signal transduction	43	1.88845	2.74071e-08	SI1L3_HUMAN, CHIO_HUMAN, A2MG_HUMAN, RHG05_HUMAN, I5P2_HUMAN, ARAP1_HUMAN, M0R0P8_HUMAN, F8VWL3_HUMAN, RHG35_HUMAN, ABR_HUMAN, CIP4_HUMAN, GDIA_HUMAN, DEPD7_HUMAN, RHG26_HUMAN, B7ZM87_HUMAN, RGAP1_HUMAN, ARHGG_HUMAN, RGPA2_HUMAN, RHOF_HUMAN, RHG39_HUMAN, RLGPB_HUMAN, RAC1_HUMAN, RHG18_HUMAN, TRIO_HUMAN, RHOG_HUMAN, SI1L1_HUMAN, RHG01_HUMAN, ARHGC_HUMAN, SIPA1_HUMAN, ARHGB_HUMAN, RHG12_HUMAN, VAV2…	2195	134	16792	2.45489	0.000150618	2.78943e-06	5.26766e-05
GOTERM_BP_DIRECT	GO:0008360~regulation of cell shape	44	1.93237	3.65219e-08	H7BYT1_HUMAN, ALDOA_HUMAN, E7ESA6_HUMAN, A0A0A0MQX1_HUMAN, COR1A_HUMAN, ARAP1_HUMAN, F8VWL3_HUMAN, FMNL1_HUMAN, RHG35_HUMAN, PLXB2_HUMAN, EZRI_HUMAN, MYH10_HUMAN, KC1G3_HUMAN, PLXB1_HUMAN, ANXA1_HUMAN, FGD5_HUMAN, VILI_HUMAN, WDR1_HUMAN, ANXA7_HUMAN, RASA1_HUMAN, U3KQB3_HUMAN, EPS8_HUMAN, RHG18_HUMAN, MOES_HUMAN, ITA7_HUMAN, FYN_HUMAN, NHRF1_HUMAN, Q6ZN40_HUMAN, GNA12_HUMAN, A0A0C4DFT3_HUMAN, DIA…	2195	140	16792	2.40432	0.000200704	3.64953e-06	7.01953e-05
GOTERM_BP_DIRECT	GO:0050690~regulation of defense response to virus by virus	17	0.746596	4.39767e-08	AP1B1_HUMAN, RAC1_HUMAN, CD4_HUMAN, FYN_HUMAN, VATH_HUMAN, M0R0N4_HUMAN, E9PFW3_HUMAN, AP1M1_HUMAN, PAK2_HUMAN, A0A140T9X5_HUMAN, H7C1E4_HUMAN, AP1G1_HUMAN, AP1S2_HUMAN, AP2A2_HUMAN, LCK_HUMAN, AP2A1_HUMAN, AP2B1_HUMAN, 1A24_HUMAN	2195	28	16792	4.64471	0.000241667	4.31599e-06	8.45235e-05
GOTERM_BP_DIRECT	GO:0017148~negative regulation of translation	25	1.09794	7.86755e-08	ILF3_HUMAN, IF2B3_HUMAN, B4DXZ6_HUMAN, RS3_HUMAN, RL13A_HUMAN, RACK1_HUMAN, IREB2_HUMAN, CNOT1_HUMAN, CALR_HUMAN, IF2B2_HUMAN, G3P_HUMAN, HNRPQ_HUMAN, IF2B1_HUMAN, E2AK2_HUMAN, RBM4_HUMAN, FXR2_HUMAN, A0A0D9SF53_HUMAN, G5EA30_HUMAN, CAPR1_HUMAN, RCD1_HUMAN, D6RBW1_HUMAN, SYEP_HUMAN, GRB7_HUMAN, C9JTN7_HUMAN, IF4A3_HUMAN	2195	58	16792	3.29746	0.000432307	7.58595e-06	0.000151215
GOTERM_BP_DIRECT	GO:0030033~microvillus assembly	13	0.570927	7.88078e-08	MINK1_HUMAN, RAP1B_HUMAN, RAP2C_HUMAN, A0A0D9SEY1_HUMAN, NHRF1_HUMAN, RAP2A_HUMAN, TNIK_HUMAN, RPGF6_HUMAN, RAP2B_HUMAN, Q8NBY1_HUMAN, RAP1A_HUMAN, EZRI_HUMAN, RADI_HUMAN	2195	17	16792	5.85009	0.000433034	7.46769e-06	0.000151469
GOTERM_BP_DIRECT	GO:0061621~canonical glycolysis	16	0.702679	9.84671e-08	ALDOA_HUMAN, PFKAM_HUMAN, F262_HUMAN, HXK2_HUMAN, ENOG_HUMAN, PFKAP_HUMAN, KPYM_HUMAN, G3P_HUMAN, A0A0A0MTS2_HUMAN, ENOB_HUMAN, TPIS_HUMAN, PGAM1_HUMAN, PFKAL_HUMAN, H3BTN5_HUMAN, ENOA_HUMAN, PGK1_HUMAN, ALDOC_HUMAN	2195	26	16792	4.70776	0.000541029	9.17242e-06	0.000189254
GOTERM_BP_DIRECT	GO:0006904~vesicle docking involved in exocytosis	16	0.702679	9.84671e-08	EXOC4_HUMAN, RAB13_HUMAN, RAB8A_HUMAN, F5H008_HUMAN, VP33A_HUMAN, STXB1_HUMAN, SCFD1_HUMAN, VPS11_HUMAN, RAB8B_HUMAN, EXOC6_HUMAN, YKT6_HUMAN, EXC6B_HUMAN, STXB3_HUMAN, STXB2_HUMAN, VPS18_HUMAN, VPS45_HUMAN	2195	26	16792	4.70776	0.000541029	9.17242e-06	0.000189254
GOTERM_BP_DIRECT	GO:0051017~actin filament bundle assembly	17	0.746596	1.62248e-07	EPS8_HUMAN, ACTN4_HUMAN, PLST_HUMAN, ADDA_HUMAN, MYO1B_HUMAN, EZRI_HUMAN, PLSL_HUMAN, DPYL3_HUMAN, FSCN1_HUMAN, BI2L1_HUMAN, LIMA1_HUMAN, I3L4C2_HUMAN, PLSI_HUMAN, COR1B_HUMAN, CDC42_HUMAN, SWP70_HUMAN, ACTN1_HUMAN	2195	30	16792	4.33506	0.000891317	1.48618e-05	0.000311841
GOTERM_BP_DIRECT	GO:0007173~epidermal growth factor receptor signaling pathway	24	1.05402	1.72459e-07	EPS8_HUMAN, PTN11_HUMAN, E7ESA6_HUMAN, PK3CA_HUMAN, P85A_HUMAN, A0A0U1RQX8_HUMAN, RASN_HUMAN, GRB2_HUMAN, P3C2A_HUMAN, ARF4_HUMAN, RASK_HUMAN, F5GZ78_HUMAN, PLCG1_HUMAN, IQGA1_HUMAN, BCAR1_HUMAN, SRC_HUMAN, EPS15_HUMAN, GRB7_HUMAN, NCK2_HUMAN, RASH_HUMAN, CSK_HUMAN, ADA17_HUMAN, VILI_HUMAN, ERBIN_HUMAN	2195	56	16792	3.27862	0.000947388	1.55382e-05	0.000331467
GOTERM_BP_DIRECT	GO:0030866~cortical actin cytoskeleton organization	15	0.658762	2.20219e-07	ROCK2_HUMAN, ARF6_HUMAN, RAB13_HUMAN, 41_HUMAN, FMNL1_HUMAN, ROCK1_HUMAN, A0A0C4DFT3_HUMAN, CALR_HUMAN, TLN1_HUMAN, E41L1_HUMAN, E41L2_HUMAN, L2GL1_HUMAN, CDK5_HUMAN, FMNL2_HUMAN, J3QRV5_HUMAN	2195	24	16792	4.78132	0.00120959	1.95211e-05	0.00042326
GOTERM_BP_DIRECT	GO:0030100~regulation of endocytosis	17	0.746596	2.94612e-07	RAB5A_HUMAN, CAD13_HUMAN, HIP1R_HUMAN, RAB4A_HUMAN, M0R0N4_HUMAN, BIN1_HUMAN, HIP1_HUMAN, RAB5B_HUMAN, ABL2_HUMAN, PACN3_HUMAN, EHD4_HUMAN, PICAL_HUMAN, STON2_HUMAN, PTN1_HUMAN, SNX12_HUMAN, PACN2_HUMAN, RAB5C_HUMAN	2195	31	16792	4.19522	0.00161788	2.57011e-05	0.000566245
GOTERM_BP_DIRECT	GO:0010592~positive regulation of lamellipodium assembly	12	0.527009	4.29618e-07	TWF2_HUMAN, ARPC2_HUMAN, HS90A_HUMAN, WASF2_HUMAN, RAC1_HUMAN, FSCN1_HUMAN, RAC2_HUMAN, MTOR_HUMAN, CARL2_HUMAN, HDAC4_HUMAN, DYN2_HUMAN, NCKP1_HUMAN	2195	16	16792	5.73759	0.0023584	3.68928e-05	0.000825725
GOTERM_BP_DIRECT	GO:0046718~viral entry into host cell	29	1.27361	4.497e-07	A0A0C4DG17_HUMAN, ITA5_HUMAN, NPC1_HUMAN, LAMP1_HUMAN, ARBK1_HUMAN, ITB5_HUMAN, AAAT_HUMAN, IDE_HUMAN, NECT2_HUMAN, A6NMH8_HUMAN, CXAR_HUMAN, IMA4_HUMAN, VPS18_HUMAN, WWP2_HUMAN, UFO_HUMAN, TFR1_HUMAN, A8K6Q8_HUMAN, B7ZKQ9_HUMAN, ITCH_HUMAN, PVR_HUMAN, J3KMZ9_HUMAN, ITAV_HUMAN, CLD1_HUMAN, JAM1_HUMAN, HS71B_HUMAN, EPS15_HUMAN, ITA2_HUMAN, XPR1_HUMAN, ITB1_HUMAN, SPB3_HUMAN	2195	80	16792	2.77317	0.0024685	3.80232e-05	0.000864323
GOTERM_BP_DIRECT	GO:0001649~osteoblast differentiation	34	1.49319	5.98693e-07	EPHA2_HUMAN, A0A0A0MSG2_HUMAN, B2R5W2_HUMAN, PEBB_HUMAN, NF1_HUMAN, DHX9_HUMAN, CLH1_HUMAN, TPM4_HUMAN, HNRPU_HUMAN, HNRPQ_HUMAN, U520_HUMAN, NOG1_HUMAN, AKT1_HUMAN, RS11_HUMAN, DJC13_HUMAN, UFL1_HUMAN, FAS_HUMAN, SYIC_HUMAN, H33_HUMAN, SND1_HUMAN, DHB4_HUMAN, ATPB_HUMAN, FBRL_HUMAN, MBB1A_HUMAN, PRS7_HUMAN, RL1D1_HUMAN, DDX21_HUMAN, K7ELC2_HUMAN, RBMX_HUMAN, RRAS2_HUMAN, PHB_HUMAN, DSRAD_HUMAN, …	2195	104	16792	2.501	0.00328501	4.98535e-05	0.00115068
GOTERM_BP_DIRECT	GO:0006897~endocytosis	41	1.80061	7.31173e-07	H7BYT1_HUMAN, A0A1C7CYX9_HUMAN, H7BXI1_HUMAN, NPC1_HUMAN, VATH_HUMAN, EPN4_HUMAN, E7EW20_HUMAN, EEA1_HUMAN, GAPD1_HUMAN, P3C2A_HUMAN, CIP4_HUMAN, VAMP7_HUMAN, KC1G3_HUMAN, RAB7A_HUMAN, A0A024R571_HUMAN, RB22A_HUMAN, PICAL_HUMAN, SH3B4_HUMAN, MYO1E_HUMAN, STEA2_HUMAN, U3KQB3_HUMAN, DYN1_HUMAN, RAB5A_HUMAN, SNX2_HUMAN, DYN3_HUMAN, BIN1_HUMAN, FBP1L_HUMAN, SHIP2_HUMAN, DYN2_HUMAN, PACN3_HUMAN, J3KMZ…	2195	139	16792	2.25651	0.00401047	5.99762e-05	0.00140531
GOTERM_BP_DIRECT	GO:0016241~regulation of macroautophagy	20	0.878349	8.02819e-07	CAN1_HUMAN, EXOC4_HUMAN, VATE1_HUMAN, VP26B_HUMAN, VATH_HUMAN, SNX5_HUMAN, VATD_HUMAN, VATB2_HUMAN, VP26A_HUMAN, VPS35_HUMAN, A0A0A0MRI2_HUMAN, EXOC1_HUMAN, G3P_HUMAN, VATA_HUMAN, CDK5_HUMAN, A0A0C4DGQ5_HUMAN, EXOC7_HUMAN, EXOC8_HUMAN, VATC1_HUMAN, F5GYQ1_HUMAN	2195	44	16792	3.47732	0.00440258	6.48846e-05	0.00154301
GOTERM_BP_DIRECT	GO:0030168~platelet activation	36	1.58103	8.4106e-07	PTN11_HUMAN, PK3CA_HUMAN, 1433Z_HUMAN, ITPR2_HUMAN, GBB1_HUMAN, KPCA_HUMAN, SRC_HUMAN, C9JC84_HUMAN, AKT1_HUMAN, G8JLH6_HUMAN, GNAQ_HUMAN, RAP2B_HUMAN, LCK_HUMAN, FLNA_HUMAN, LYN_HUMAN, ACTN1_HUMAN, HRG_HUMAN, RAC1_HUMAN, UFO_HUMAN, KPCD_HUMAN, FYN_HUMAN, RHOG_HUMAN, GNA11_HUMAN, GNA12_HUMAN, P85A_HUMAN, MK01_HUMAN, FIBA_HUMAN, VAV2_HUMAN, FIBB_HUMAN, RHOA_HUMAN, GNA13_HUMAN, RAC2_HUMAN, PTN6_HUM…	2195	115	16792	2.39482	0.0046118	6.699e-05	0.00161651
GOTERM_BP_DIRECT	GO:0051016~barbed-end actin filament capping	11	0.483092	8.62309e-07	EPS8_HUMAN, TWF2_HUMAN, CAZA2_HUMAN, GELS_HUMAN, B1AK88_HUMAN, ADDA_HUMAN, VILI_HUMAN, CAZA1_HUMAN, TWF1_HUMAN, CAPG_HUMAN, RADI_HUMAN	2195	14	16792	6.0108	0.00472804	6.77013e-05	0.00165735
GOTERM_BP_DIRECT	GO:0002576~platelet degranulation	33	1.44928	1.48576e-06	ALDOA_HUMAN, E9PGN7_HUMAN, A2MG_HUMAN, A1AG2_HUMAN, APOA1_HUMAN, ALBU_HUMAN, F8VV56_HUMAN, TLN1_HUMAN, LG3BP_HUMAN, KNG1_HUMAN, MRP4_HUMAN, A1AT_HUMAN, C9JC84_HUMAN, G8JLH6_HUMAN, CALM_HUMAN, AACT_HUMAN, WDR1_HUMAN, PDGFA_HUMAN, VINC_HUMAN, B7ZKJ8_HUMAN, FLNA_HUMAN, LYN_HUMAN, ACTN1_HUMAN, HRG_HUMAN, ACTN4_HUMAN, TBA4A_HUMAN, FIBA_HUMAN, STXB1_HUMAN, TRFE_HUMAN, FIBB_HUMAN, APOH_HUMAN, A1AG1_HUMA…	2195	103	16792	2.45101	0.00813249	0.000115004	0.0028556
GOTERM_BP_DIRECT	GO:0007165~signal transduction	207	9.09091	1.52301e-06	CLIC1_HUMAN, TB10B_HUMAN, C9J5X1_HUMAN, GDIA_HUMAN, PLXB1_HUMAN, GBB1_HUMAN, PLCG1_HUMAN, KHDR1_HUMAN, ASPP2_HUMAN, MPZL1_HUMAN, PGAM5_HUMAN, FIBA_HUMAN, HGS_HUMAN, MTOR_HUMAN, RHG17_HUMAN, FGFP1_HUMAN, RAGP1_HUMAN, CIP4_HUMAN, LG3BP_HUMAN, Q5TG12_HUMAN, ACL6A_HUMAN, SRC_HUMAN, GNL1_HUMAN, ANXA4_HUMAN, NDRG3_HUMAN, RALB_HUMAN, CD4_HUMAN, ROCK1_HUMAN, RASF6_HUMAN, MYPT1_HUMAN, DYN2_HUMAN, ELP1_HUM…	2195	1161	16792	1.36397	0.00833554	0.00011625	0.00292719
GOTERM_BP_DIRECT	GO:0006914~autophagy	39	1.71278	1.6642e-06	SNF8_HUMAN, LAMP1_HUMAN, NPC1_HUMAN, VPS51_HUMAN, RAB24_HUMAN, S10A8_HUMAN, ATG4B_HUMAN, LRSM1_HUMAN, TERA_HUMAN, TOLIP_HUMAN, VPS39_HUMAN, ATG7_HUMAN, H3BTL1_HUMAN, S10A9_HUMAN, CHMP6_HUMAN, CHMP3_HUMAN, MAP1S_HUMAN, ANXA7_HUMAN, ATG5_HUMAN, TIGAR_HUMAN, VPS18_HUMAN, VPS25_HUMAN, A0A087WY55_HUMAN, ITB4_HUMAN, FBP1L_HUMAN, VPS4A_HUMAN, PARK7_HUMAN, HGS_HUMAN, VPS11_HUMAN, RAB1A_HUMAN, RAB1B_HUMAN…	2195	133	16792	2.24327	0.00910476	0.000125286	0.00319856
GOTERM_BP_DIRECT	GO:0038128~ERBB2 signaling pathway	18	0.790514	1.67e-06	CHIP_HUMAN, PK3CA_HUMAN, P85A_HUMAN, RASN_HUMAN, GRB2_HUMAN, CUL5_HUMAN, RASK_HUMAN, ERBB2_HUMAN, HS90A_HUMAN, CPNE3_HUMAN, CDC37_HUMAN, SRC_HUMAN, AKT1_HUMAN, GRB7_HUMAN, RASH_HUMAN, ERBIN_HUMAN, RS27A_HUMAN, ERBB3_HUMAN	2195	38	16792	3.62374	0.00913631	0.000124023	0.00320969
GOTERM_BP_DIRECT	GO:0007266~Rho protein signal transduction	21	0.922266	1.79704e-06	ROCK2_HUMAN, COF1_HUMAN, CAD13_HUMAN, RHOG_HUMAN, RHG05_HUMAN, RTKN_HUMAN, GNA12_HUMAN, M0R0P8_HUMAN, HACD3_HUMAN, RHG01_HUMAN, ROCK1_HUMAN, AGRG1_HUMAN, ARHGB_HUMAN, RHOA_HUMAN, GNA13_HUMAN, ES8L2_HUMAN, GDIR1_HUMAN, M0QZR4_HUMAN, RHG04_HUMAN, RHOB_HUMAN, PHAR4_HUMAN	2195	50	16792	3.21305	0.00982791	0.000131678	0.00345386
GOTERM_BP_DIRECT	GO:0051291~protein heterooligomerization	25	1.09794	1.82728e-06	PHS_HUMAN, SEPT9_HUMAN, LIMS1_HUMAN, TRAF2_HUMAN, HBB_HUMAN, A0A0A0MTH3_HUMAN, TRADD_HUMAN, HBA_HUMAN, PPP5_HUMAN, METK2_HUMAN, GRB2_HUMAN, IDE_HUMAN, CTNA1_HUMAN, AAPK1_HUMAN, SEPT7_HUMAN, D6RER5_HUMAN, K7ELL7_HUMAN, CAB39_HUMAN, CLD1_HUMAN, AAKB1_HUMAN, PLAK_HUMAN, 1433B_HUMAN, RASH_HUMAN, STXB3_HUMAN, CHMP3_HUMAN	2195	67	16792	2.85452	0.00999246	0.000132132	0.00351198
GOTERM_BP_DIRECT	GO:0008283~cell proliferation	81	3.55731	1.85049e-06	A0A087WYT3_HUMAN, LARP1_HUMAN, A0A0A0MTH3_HUMAN, THIO_HUMAN, DKC1_HUMAN, B5MCF9_HUMAN, PLK1_HUMAN, CUL1_HUMAN, GBB1_HUMAN, ERBB2_HUMAN, PAK4_HUMAN, M0QZR4_HUMAN, B7ZM87_HUMAN, FSCN1_HUMAN, PICAL_HUMAN, PRKDC_HUMAN, AKT1_HUMAN, MET_HUMAN, GLNA_HUMAN, A6NMH8_HUMAN, KHDR1_HUMAN, BGH3_HUMAN, RL23A_HUMAN, STAT3_HUMAN, DCTN2_HUMAN, IRS2_HUMAN, RAP1B_HUMAN, PCNA_HUMAN, DP13A_HUMAN, BIN1_HUMAN, SIPA1_HUM…	2195	366	16792	1.69306	0.0101187	0.000132073	0.00355658
GOTERM_BP_DIRECT	GO:1904874~positive regulation of telomerase RNA localization to Cajal body	11	0.483092	2.28221e-06	TCPZ_HUMAN, TCPD_HUMAN, TCPB_HUMAN, TCPA_HUMAN, DKC1_HUMAN, RUVB2_HUMAN, B7ZAR1_HUMAN, TCPQ_HUMAN, TCPG_HUMAN, TCPH_HUMAN, RUVB1_HUMAN	2195	15	16792	5.61008	0.0124647	0.000160796	0.00438634
GOTERM_BP_DIRECT	GO:0045454~cell redox homeostasis	27	1.18577	2.49626e-06	PRDX6_HUMAN, THIO_HUMAN, PRDX3_HUMAN, ERP44_HUMAN, QSOX2_HUMAN, PRDX5_HUMAN, AIFM1_HUMAN, PDIA3_HUMAN, PRDX2_HUMAN, PDIA6_HUMAN, PRDX1_HUMAN, NXN_HUMAN, NNTM_HUMAN, TXNL1_HUMAN, PDIA1_HUMAN, TXND5_HUMAN, E1CEI4_HUMAN, PRDX4_HUMAN, GSHR_HUMAN, PDIA4_HUMAN, ERO1A_HUMAN, NHLC2_HUMAN, APEX1_HUMAN, GLRX3_HUMAN, A0A087WSY9_HUMAN, KRIT1_HUMAN, DLDH_HUMAN	2195	77	16792	2.68251	0.0136258	0.000173649	0.00479772
GOTERM_BP_DIRECT	GO:0006511~ubiquitin-dependent protein catabolic process	48	2.10804	2.5025e-06	UBE4A_HUMAN, UBA6_HUMAN, PSD11_HUMAN, G3V5Z7_HUMAN, RN213_HUMAN, CUL4A_HUMAN, UBP14_HUMAN, CUL1_HUMAN, UBP43_HUMAN, CUL4B_HUMAN, PSDE_HUMAN, TERA_HUMAN, NPL4_HUMAN, UBP5_HUMAN, TOLIP_HUMAN, UBE2K_HUMAN, USP9X_HUMAN, PSMD3_HUMAN, CUL2_HUMAN, UBE2N_HUMAN, PSA2_HUMAN, UBP24_HUMAN, PSA1_HUMAN, CHIP_HUMAN, PSA3_HUMAN, G5E9A6_HUMAN, UBP46_HUMAN, F6WQW2_HUMAN, UBP7_HUMAN, UB2G1_HUMAN, PSD13_HUMAN, PSMF1…	2195	182	16792	2.01761	0.0136596	0.000171907	0.00480972
GOTERM_BP_DIRECT	GO:0006396~RNA processing	31	1.36144	3.46861e-06	HNRH3_HUMAN, HNRH1_HUMAN, CSTF3_HUMAN, DKC1_HUMAN, DHX9_HUMAN, PABP2_HUMAN, HNRPK_HUMAN, HNRPU_HUMAN, HNRPL_HUMAN, XRN2_HUMAN, HNRPQ_HUMAN, SNR40_HUMAN, SART3_HUMAN, HNRL1_HUMAN, DDX20_HUMAN, A0A087WUK2_HUMAN, RBM4_HUMAN, SMD1_HUMAN, DDX17_HUMAN, HNRPF_HUMAN, LA_HUMAN, B1ANR0_HUMAN, H7BXY3_HUMAN, RTCA_HUMAN, RBM39_HUMAN, DHX29_HUMAN, DHX36_HUMAN, EXOSX_HUMAN, SMD3_HUMAN, HNRPD_HUMAN, DSRAD_HUMAN	2195	97	16792	2.44488	0.018883	0.000235325	0.00666649
GOTERM_BP_DIRECT	GO:0002181~cytoplasmic translation	14	0.614844	3.50491e-06	EIF3J_HUMAN, IF4B_HUMAN, J3KQN4_HUMAN, RL35A_HUMAN, RL6_HUMAN, RL29_HUMAN, RL8_HUMAN, RL7_HUMAN, E7ENU7_HUMAN, RL36_HUMAN, F8VWS0_HUMAN, J3QRC4_HUMAN, H0Y9V9_HUMAN, IF4H_HUMAN	2195	25	16792	4.28406	0.0190787	0.000234887	0.00673624
GOTERM_BP_DIRECT	GO:0042059~negative regulation of epidermal growth factor receptor signaling pathway	17	0.746596	3.75526e-06	ITA1_HUMAN, M0R0N4_HUMAN, E9PFW3_HUMAN, A0A0U1RQX8_HUMAN, HGS_HUMAN, GRB2_HUMAN, DAB2P_HUMAN, PTPRJ_HUMAN, ARHG7_HUMAN, AP2A2_HUMAN, EPS15_HUMAN, Q5JPT2_HUMAN, TS101_HUMAN, AP2A1_HUMAN, AP2B1_HUMAN, CDC42_HUMAN, RS27A_HUMAN	2195	36	16792	3.61255	0.0204274	0.000248631	0.00721738
GOTERM_BP_DIRECT	GO:0048208~COPII vesicle coating	23	1.0101	4.28139e-06	H7BYT1_HUMAN, FOLR1_HUMAN, SEC13_HUMAN, PPP6_HUMAN, CD59_HUMAN, SCFD1_HUMAN, SC24A_HUMAN, TPPC4_HUMAN, USO1_HUMAN, A1AT_HUMAN, SC23A_HUMAN, RAB1A_HUMAN, ANR28_HUMAN, RAB1B_HUMAN, SC22B_HUMAN, I3L0N3_HUMAN, TMED2_HUMAN, D6REX3_HUMAN, CUL3_HUMAN, TMEDA_HUMAN, SC24C_HUMAN, PP6R3_HUMAN, SNAA_HUMAN	2195	61	16792	2.88447	0.0232559	0.000280086	0.00822853
GOTERM_BP_DIRECT	GO:0030855~epithelial cell differentiation	25	1.09794	4.44517e-06	A0A0C4DG17_HUMAN, HNRH3_HUMAN, GSTK1_HUMAN, LEG3_HUMAN, THTR_HUMAN, TAGL2_HUMAN, TOLIP_HUMAN, CDK1_HUMAN, K2C4_HUMAN, VILI_HUMAN, ANXA7_HUMAN, ANXA4_HUMAN, PGK1_HUMAN, ALDOC_HUMAN, PCNA_HUMAN, VDAC1_HUMAN, ACADV_HUMAN, CBR1_HUMAN, B1AL00_HUMAN, JAM1_HUMAN, CPT1A_HUMAN, PTER_HUMAN, K1C14_HUMAN, CASP6_HUMAN, CNN3_HUMAN	2195	70	16792	2.73218	0.0241347	0.000287379	0.0085433
GOTERM_BP_DIRECT	GO:1904871~positive regulation of protein localization to Cajal body	8	0.351339	4.56921e-06	TCPZ_HUMAN, TCPD_HUMAN, TCPB_HUMAN, TCPA_HUMAN, B7ZAR1_HUMAN, TCPQ_HUMAN, TCPG_HUMAN, TCPH_HUMAN	2195	8	16792	7.65011	0.0247998	0.000291963	0.00878169
GOTERM_BP_DIRECT	GO:0007229~integrin-mediated signaling pathway	31	1.36144	5.5078e-06	ZYX_HUMAN, PTN11_HUMAN, E7ESA6_HUMAN, CCM2_HUMAN, ITA5_HUMAN, APOA1_HUMAN, A0A0A0MTH3_HUMAN, ITB5_HUMAN, ITA6_HUMAN, ADA15_HUMAN, RCC2_HUMAN, SRC_HUMAN, DYST_HUMAN, ITBP1_HUMAN, Q32Q12_HUMAN, ERBIN_HUMAN, ITA1_HUMAN, ITA7_HUMAN, ITB4_HUMAN, DOCK1_HUMAN, CEAM1_HUMAN, ITAV_HUMAN, MYH9_HUMAN, CD47_HUMAN, BCAR1_HUMAN, CUL3_HUMAN, ITA2_HUMAN, KSYK_HUMAN, FERM2_HUMAN, ITB1_HUMAN, ADA10_HUMAN	2195	99	16792	2.39549	0.0298174	0.000347882	0.0105855
GOTERM_BP_DIRECT	GO:0006139~nucleobase-containing compound metabolic process	20	0.878349	5.60545e-06	A0A1C7CYX9_HUMAN, Q5T9B7_HUMAN, KPRA_HUMAN, PYRG1_HUMAN, B4DUC8_HUMAN, F8W1A4_HUMAN, S29A2_HUMAN, BPNT1_HUMAN, DUT_HUMAN, PRPS2_HUMAN, KPRB_HUMAN, S23A2_HUMAN, S29A1_HUMAN, KCY_HUMAN, TPMT_HUMAN, PUR9_HUMAN, KITH_HUMAN, DPYL1_HUMAN, UPP1_HUMAN, PNPH_HUMAN	2195	49	16792	3.1225	0.0303379	0.000350026	0.0107732
GOTERM_BP_DIRECT	GO:0006661~phosphatidylinositol biosynthetic process	22	0.966184	6.5556e-06	PK3CA_HUMAN, PI42B_HUMAN, P4K2A_HUMAN, PI4KA_HUMAN, ARF3_HUMAN, P85A_HUMAN, P3C2A_HUMAN, FIG4_HUMAN, SHIP2_HUMAN, PI42A_HUMAN, IMPA1_HUMAN, MTMR2_HUMAN, SHIP1_HUMAN, SAC1_HUMAN, MTMRE_HUMAN, PI3R4_HUMAN, MTM1_HUMAN, F5GWN5_HUMAN, F8WA39_HUMAN, VAC14_HUMAN, PI42C_HUMAN, SYNJ2_HUMAN	2195	58	16792	2.90177	0.0353883	0.000404746	0.0125991
GOTERM_BP_DIRECT	GO:0006406~mRNA export from nucleus	31	1.36144	6.89542e-06	I3L397_HUMAN, DX39A_HUMAN, SRSF2_HUMAN, E9PF10_HUMAN, DD19A_HUMAN, NUP93_HUMAN, SRSF7_HUMAN, NUP43_HUMAN, PRP16_HUMAN, NU160_HUMAN, E9PIN3_HUMAN, H3BV80_HUMAN, NCBP1_HUMAN, SRS10_HUMAN, DX39B_HUMAN, THOC6_HUMAN, SRSF9_HUMAN, THOC2_HUMAN, E9PQ57_HUMAN, U2AF2_HUMAN, D6RBW1_HUMAN, J3KTL2_HUMAN, SEH1_HUMAN, CPSF1_HUMAN, ROA2_HUMAN, RENT1_HUMAN, U2AF1_HUMAN, SRSF5_HUMAN, IF4A3_HUMAN, PO210_HUMAN, NU20…	2195	100	16792	2.37154	0.0371883	0.000420993	0.0132522
GOTERM_BP_DIRECT	GO:0090004~positive regulation of establishment of protein localization to plasma membrane	15	0.658762	7.56606e-06	EPHA2_HUMAN, KPCI_HUMAN, ARF6_HUMAN, RHOG_HUMAN, P85A_HUMAN, A0A0C4DFT3_HUMAN, KINH_HUMAN, EZRI_HUMAN, STX4_HUMAN, AKT1_HUMAN, ARHGG_HUMAN, VILI_HUMAN, PLSI_HUMAN, CIB1_HUMAN, ITB1_HUMAN	2195	30	16792	3.82506	0.0407305	0.000456854	0.014541
GOTERM_BP_DIRECT	GO:0006096~glycolytic process	16	0.702679	8.44533e-06	ALDOA_HUMAN, PFKAM_HUMAN, F262_HUMAN, PGM1_HUMAN, HXK2_HUMAN, ENOG_HUMAN, G3P_HUMAN, A0A0A0MTS2_HUMAN, ENOB_HUMAN, TPIS_HUMAN, PGAM1_HUMAN, LDHA_HUMAN, PFKAL_HUMAN, PGK1_HUMAN, ALDOC_HUMAN, ENOA_HUMAN	2195	34	16792	3.60005	0.045355	0.000504392	0.0162307
GOTERM_BP_DIRECT	GO:0090002~establishment of protein localization to plasma membrane	18	0.790514	8.80777e-06	ROCK2_HUMAN, TTC7B_HUMAN, A0A1B0GUZ7_HUMAN, NHRF1_HUMAN, RAB13_HUMAN, ROCK1_HUMAN, PKP2_HUMAN, GAK_HUMAN, E7EMK3_HUMAN, S10AA_HUMAN, EZRI_HUMAN, RADI_HUMAN, PKP3_HUMAN, JAM1_HUMAN, TSN15_HUMAN, PLAK_HUMAN, FLOT1_HUMAN, A0A087WXI5_HUMAN	2195	42	16792	3.27862	0.0472548	0.000520378	0.0169272
GOTERM_BP_DIRECT	GO:0051764~actin crosslink formation	9	0.395257	9.58735e-06	EPS8_HUMAN, DPYL3_HUMAN, PLSL_HUMAN, BI2L1_HUMAN, PLST_HUMAN, I3L4C2_HUMAN, PLSI_HUMAN, FLNA_HUMAN, ACTN1_HUMAN	2195	11	16792	6.25918	0.0513281	0.000560399	0.0184253
GOTERM_BP_DIRECT	GO:0090557~establishment of endothelial intestinal barrier	9	0.395257	9.58735e-06	RAB1A_HUMAN, ZO2_HUMAN, RAP2C_HUMAN, JAM1_HUMAN, RAB1B_HUMAN, RPGF6_HUMAN, RAP2B_HUMAN, G5E9E7_HUMAN, AFAD_HUMAN	2195	11	16792	6.25918	0.0513281	0.000560399	0.0184253
GOTERM_BP_DIRECT	GO:0072583~clathrin-mediated endocytosis	12	0.527009	9.97382e-06	CALX_HUMAN, DYN1_HUMAN, PICAL_HUMAN, HIP1R_HUMAN, HIP1_HUMAN, AP2A2_HUMAN, M0R0N4_HUMAN, FBP1L_HUMAN, E9PFW3_HUMAN, AP2A1_HUMAN, GAK_HUMAN, AP2B1_HUMAN	2195	20	16792	4.59007	0.053341	0.000576848	0.019168
GOTERM_BP_DIRECT	GO:0031032~actomyosin structure organization	14	0.614844	1.04782e-05	MY18A_HUMAN, B4DDF4_HUMAN, 41_HUMAN, MRCKB_HUMAN, E41L5_HUMAN, MYH10_HUMAN, A0A0A0MRJ0_HUMAN, E41L1_HUMAN, FRMD5_HUMAN, MYH9_HUMAN, E41L2_HUMAN, JAM1_HUMAN, E41LB_HUMAN, CNN3_HUMAN	2195	27	16792	3.96673	0.0559617	0.000599701	0.0201373
GOTERM_BP_DIRECT	GO:0032956~regulation of actin cytoskeleton organization	19	0.834431	1.20706e-05	RICTR_HUMAN, HRG_HUMAN, ROCK2_HUMAN, TWF2_HUMAN, RHG18_HUMAN, KPCD_HUMAN, COR1A_HUMAN, HIP1R_HUMAN, A0A0A0MTH3_HUMAN, RHG35_HUMAN, ROCK1_HUMAN, EZRI_HUMAN, RHOA_HUMAN, CRK_HUMAN, FSCN1_HUMAN, MTOR_HUMAN, LST8_HUMAN, I3L4C2_HUMAN, PDGFA_HUMAN	2195	47	16792	3.0926	0.0641878	0.000683688	0.0231972
GOTERM_BP_DIRECT	GO:0000302~response to reactive oxygen species	17	0.746596	1.31654e-05	PRDX1_HUMAN, CCS_HUMAN, PRDX6_HUMAN, PDIA1_HUMAN, THIO_HUMAN, C9JFR7_HUMAN, GSHR_HUMAN, PRDX3_HUMAN, TRA2B_HUMAN, ERO1A_HUMAN, S10A7_HUMAN, PRDX5_HUMAN, APOE_HUMAN, A0A087WSY9_HUMAN, GSTP1_HUMAN, PRDX2_HUMAN, CATA_HUMAN	2195	39	16792	3.33467	0.069802	0.000738072	0.025301
GOTERM_BP_DIRECT	GO:0051301~cell division	75	3.29381	1.52654e-05	KIF11_HUMAN, NUMA1_HUMAN, BOREA_HUMAN, PAR6B_HUMAN, ZW10_HUMAN, CND3_HUMAN, CD123_HUMAN, D6RER5_HUMAN, IST1_HUMAN, TBB5_HUMAN, J3QRV5_HUMAN, CIB1_HUMAN, GNAI1_HUMAN, GNAI3_HUMAN, SMC3_HUMAN, SMC4_HUMAN, MARE1_HUMAN, B5ME97_HUMAN, BRCC3_HUMAN, GNAI2_HUMAN, DC1L1_HUMAN, BIRC6_HUMAN, RCC1_HUMAN, SMC1A_HUMAN, RAN_HUMAN, PP1B_HUMAN, ZWILC_HUMAN, G3V5T9_HUMAN, CDK5_HUMAN, CDC42_HUMAN, ANX11_HUMAN, PP1A…	2195	350	16792	1.63931	0.0804763	0.000847111	0.0293362
GOTERM_BP_DIRECT	GO:0000910~cytokinesis	19	0.834431	1.6968e-05	ROCK2_HUMAN, B1AMS2_HUMAN, RALB_HUMAN, RALA_HUMAN, G3XAH0_HUMAN, PLK1_HUMAN, KI20A_HUMAN, RAB35_HUMAN, ARHGB_HUMAN, SEPT7_HUMAN, INCE_HUMAN, MYH9_HUMAN, KIF23_HUMAN, ARL3_HUMAN, IST1_HUMAN, PRC1_HUMAN, CTRO_HUMAN, C9J6U3_HUMAN, RHOB_HUMAN	2195	48	16792	3.02817	0.0890407	0.000932136	0.0326076
GOTERM_BP_DIRECT	GO:1904851~positive regulation of establishment of protein localization to telomere	8	0.351339	1.8222e-05	TCPZ_HUMAN, TCPD_HUMAN, TCPB_HUMAN, TCPA_HUMAN, DKC1_HUMAN, B7ZAR1_HUMAN, TCPQ_HUMAN, TCPH_HUMAN	2195	9	16792	6.8001	0.0952972	0.00099108	0.0350169
GOTERM_BP_DIRECT	GO:0010501~RNA secondary structure unwinding	18	0.790514	1.83356e-05	A0A0D9SF53_HUMAN, IF4A1_HUMAN, A0A0C4DG89_HUMAN, DX39B_HUMAN, DX39A_HUMAN, DDX18_HUMAN, DD19A_HUMAN, DDX1_HUMAN, DDX47_HUMAN, DDX5_HUMAN, DHX36_HUMAN, DDX21_HUMAN, DDX6_HUMAN, DDX20_HUMAN, AGO2_HUMAN, IF4A2_HUMAN, IF4A3_HUMAN, DDX17_HUMAN	2195	44	16792	3.12959	0.0958619	0.000987485	0.0352352
GOTERM_BP_DIRECT	GO:0006094~gluconeogenesis	18	0.790514	1.83356e-05	ALDOA_HUMAN, CMC2_HUMAN, PGM1_HUMAN, MDHM_HUMAN, MDHC_HUMAN, ENOG_HUMAN, G3P_HUMAN, TXTP_HUMAN, A0A0A0MTS2_HUMAN, AATM_HUMAN, ENOB_HUMAN, TPIS_HUMAN, PGAM1_HUMAN, PCKGM_HUMAN, AATC_HUMAN, PGK1_HUMAN, ALDOC_HUMAN, ENOA_HUMAN	2195	44	16792	3.12959	0.0958619	0.000987485	0.0352352
GOTERM_BP_DIRECT	GO:0030335~positive regulation of cell migration	46	2.0202	1.84383e-05	E7ESA6_HUMAN, ITA5_HUMAN, CAD13_HUMAN, CARL1_HUMAN, COR1A_HUMAN, CARL2_HUMAN, A0A0A0MTH3_HUMAN, C9J5X1_HUMAN, GRP78_HUMAN, RACK1_HUMAN, ITA6_HUMAN, PAK1_HUMAN, MYADM_HUMAN, NUMB_HUMAN, CEMIP_HUMAN, KPCA_HUMAN, INSR_HUMAN, NOTC1_HUMAN, VILI_HUMAN, PDGFA_HUMAN, LYN_HUMAN, CIB1_HUMAN, MYO1C_HUMAN, IRS2_HUMAN, ACTN4_HUMAN, ELP3_HUMAN, MUC18_HUMAN, PDC10_HUMAN, P85A_HUMAN, MK01_HUMAN, MARE1_HUMAN, DIA…	2195	184	16792	1.91253	0.0963725	0.000983381	0.0354326
GOTERM_BP_DIRECT	GO:0045727~positive regulation of translation	20	0.878349	2.10584e-05	A0A0D9SF53_HUMAN, LARP1_HUMAN, NPM_HUMAN, DX39B_HUMAN, IF4G2_HUMAN, MK01_HUMAN, SYQ_HUMAN, F5GWP8_HUMAN, ERBB2_HUMAN, ABCF1_HUMAN, EF2_HUMAN, IF6_HUMAN, MTOR_HUMAN, PABP1_HUMAN, PAIP1_HUMAN, RS4X_HUMAN, ITA2_HUMAN, HNRPD_HUMAN, IF4A3_HUMAN, ELAV1_HUMAN	2195	53	16792	2.88684	0.109291	0.00111225	0.0404665
GOTERM_BP_DIRECT	GO:0006606~protein import into nucleus	21	0.922266	2.48624e-05	IPO8_HUMAN, TXNIP_HUMAN, COF1_HUMAN, IMA7_HUMAN, E9PF10_HUMAN, NTF2_HUMAN, F6WQW2_HUMAN, IMB1_HUMAN, E9PQ57_HUMAN, PP2BA_HUMAN, IMA1_HUMAN, IPO7_HUMAN, NUP93_HUMAN, IPO9_HUMAN, RAN_HUMAN, XPO2_HUMAN, IMA5_HUMAN, PDIA3_HUMAN, IMA4_HUMAN, DSRAD_HUMAN, STAT3_HUMAN	2195	58	16792	2.76987	0.127721	0.00130054	0.0477749
GOTERM_BP_DIRECT	GO:0006099~tricarboxylic acid cycle	14	0.614844	2.74897e-05	FUMH_HUMAN, IDHC_HUMAN, NNTM_HUMAN, ODP2_HUMAN, MDHM_HUMAN, ODPB_HUMAN, MDHC_HUMAN, A2A274_HUMAN, IDH3A_HUMAN, ACOC_HUMAN, IDHP_HUMAN, B4DJV2_HUMAN, ODO2_HUMAN, DLDH_HUMAN	2195	29	16792	3.69316	0.140226	0.00142432	0.0528222
GOTERM_BP_DIRECT	GO:0075522~IRES-dependent viral translational initiation	7	0.307422	3.07515e-05	A0A0U1RRM4_HUMAN, EIF3D_HUMAN, EIF3F_HUMAN, EIF3B_HUMAN, LA_HUMAN, EIF3A_HUMAN, PCBP2_HUMAN	2195	7	16792	7.65011	0.155502	0.00157831	0.059088
GOTERM_BP_DIRECT	GO:0031124~mRNA 3'-end processing	19	0.834431	3.23553e-05	DX39B_HUMAN, DX39A_HUMAN, SRSF2_HUMAN, THOC6_HUMAN, CSTF3_HUMAN, SRSF9_HUMAN, THOC2_HUMAN, PABP2_HUMAN, SRSF7_HUMAN, U2AF2_HUMAN, PRP16_HUMAN, J3KTL2_HUMAN, CPSF1_HUMAN, U2AF1_HUMAN, SRSF5_HUMAN, CPSF5_HUMAN, H3BV80_HUMAN, IF4A3_HUMAN, NCBP1_HUMAN	2195	50	16792	2.90704	0.162913	0.0016452	0.0621687
GOTERM_BP_DIRECT	GO:0006405~RNA export from nucleus	20	0.878349	3.83032e-05	DX39B_HUMAN, DX39A_HUMAN, SRSF2_HUMAN, THOC6_HUMAN, E9PF10_HUMAN, F6WQW2_HUMAN, SRSF9_HUMAN, THOC2_HUMAN, SRSF7_HUMAN, U2AF2_HUMAN, D6RBW1_HUMAN, PRP16_HUMAN, J3KTL2_HUMAN, ROA1_HUMAN, U2AF1_HUMAN, SRSF5_HUMAN, E9PIN3_HUMAN, H3BV80_HUMAN, IF4A3_HUMAN, NCBP1_HUMAN	2195	55	16792	2.78186	0.189836	0.0019295	0.0735933
GOTERM_BP_DIRECT	GO:0045070~positive regulation of viral genome replication	13	0.570927	3.92667e-05	A0A0D9SF53_HUMAN, LARP1_HUMAN, PPID_HUMAN, PABP1_HUMAN, DDB1_HUMAN, TOP2A_HUMAN, PPIH_HUMAN, PPIA_HUMAN, NOTC1_HUMAN, HACD3_HUMAN, H3BLV9_HUMAN, Q5JW30_HUMAN, DSRAD_HUMAN	2195	26	16792	3.82506	0.194115	0.00196002	0.0754438
GOTERM_BP_DIRECT	GO:0018107~peptidyl-threonine phosphorylation	16	0.702679	4.21559e-05	KPCD_HUMAN, KAPCA_HUMAN, PYR1_HUMAN, E9PC69_HUMAN, TGFR2_HUMAN, ARBK1_HUMAN, MK01_HUMAN, OXSR1_HUMAN, E9PF82_HUMAN, GSK3B_HUMAN, CDK1_HUMAN, MTOR_HUMAN, AKT1_HUMAN, CDK5_HUMAN, STK39_HUMAN, F5GWT4_HUMAN	2195	38	16792	3.2211	0.206811	0.00208515	0.0809928
GOTERM_BP_DIRECT	GO:0007030~Golgi organization	24	1.05402	4.25226e-05	H7BYT1_HUMAN, NSF1C_HUMAN, MY18A_HUMAN, OBSL1_HUMAN, TMED9_HUMAN, BIG1_HUMAN, ZW10_HUMAN, GAK_HUMAN, SURF4_HUMAN, USO1_HUMAN, NPL4_HUMAN, RAB2A_HUMAN, RAB1A_HUMAN, ARHG7_HUMAN, B4DZG7_HUMAN, HD_HUMAN, KC1A_HUMAN, AT8B1_HUMAN, TMED2_HUMAN, TMEDA_HUMAN, CTRO_HUMAN, LMAN2_HUMAN, CDC42_HUMAN, GOLP3_HUMAN	2195	74	16792	2.48112	0.208408	0.00208451	0.081697
GOTERM_BP_DIRECT	GO:0051493~regulation of cytoskeleton organization	11	0.483092	4.25932e-05	E7ESA6_HUMAN, CLIC4_HUMAN, E9PC69_HUMAN, STMN1_HUMAN, S10A8_HUMAN, CAN6_HUMAN, CAN2_HUMAN, S10A9_HUMAN, MK01_HUMAN, TAOK1_HUMAN, PLXB1_HUMAN	2195	19	16792	4.42901	0.208715	0.00206951	0.0818327
GOTERM_BP_DIRECT	GO:0009116~nucleoside metabolic process	11	0.483092	4.25932e-05	KPRA_HUMAN, UMPS_HUMAN, PUR9_HUMAN, B4DUC8_HUMAN, APT_HUMAN, PRPS1_HUMAN, PRPS2_HUMAN, UPP1_HUMAN, PUR1_HUMAN, KPRB_HUMAN, PNPH_HUMAN	2195	19	16792	4.42901	0.208715	0.00206951	0.0818327
GOTERM_BP_DIRECT	GO:0016601~Rac protein signal transduction	11	0.483092	4.25932e-05	EPS8_HUMAN, WASF2_HUMAN, CAD13_HUMAN, RHOG_HUMAN, HACD3_HUMAN, DBNL_HUMAN, CYFP1_HUMAN, WASF1_HUMAN, FARP2_HUMAN, A0A0G2JQH3_HUMAN, NCKP1_HUMAN, E7EP65_HUMAN	2195	19	16792	4.42901	0.208715	0.00206951	0.0818327
GOTERM_BP_DIRECT	GO:0030307~positive regulation of cell growth	26	1.14185	4.53996e-05	S10A8_HUMAN, IF4G2_HUMAN, ERBB2_HUMAN, E9PGT3_HUMAN, KS6A3_HUMAN, AKT1_HUMAN, S10A9_HUMAN, NCBP1_HUMAN, CIB1_HUMAN, PSD10_HUMAN, A0A0D9SF53_HUMAN, IF4G1_HUMAN, EXOS2_HUMAN, H33_HUMAN, CSK21_HUMAN, ACSL4_HUMAN, EXOS4_HUMAN, H15_HUMAN, F5GWP8_HUMAN, UBP47_HUMAN, RPTOR_HUMAN, 1433S_HUMAN, ADA17_HUMAN, SL9A1_HUMAN, CDC42_HUMAN, ADA10_HUMAN	2195	84	16792	2.36789	0.220827	0.00218639	0.0872221
GOTERM_BP_DIRECT	GO:0043066~negative regulation of apoptotic process	90	3.95257	5.15251e-05	ENPL_HUMAN, NIBL1_HUMAN, E7ESA6_HUMAN, MALT1_HUMAN, C9J5X1_HUMAN, SPB9_HUMAN, PLK1_HUMAN, AAPK1_HUMAN, CH60_HUMAN, PRDX3_HUMAN, K1C18_HUMAN, PAK2_HUMAN, PRDX5_HUMAN, ANXA1_HUMAN, GSK3B_HUMAN, E9PGT3_HUMAN, PRKDC_HUMAN, E2AK2_HUMAN, KS6A3_HUMAN, AKT1_HUMAN, Q32Q12_HUMAN, STAT3_HUMAN, CIB1_HUMAN, FLNA_HUMAN, A0A0D9SF53_HUMAN, COF1_HUMAN, NQO1_HUMAN, THOC6_HUMAN, CPIN1_HUMAN, TXND5_HUMAN, PDC10_HUMA…	2195	455	16792	1.51321	0.246623	0.00245949	0.0989851
GOTERM_BP_DIRECT	GO:0051639~actin filament network formation	8	0.351339	5.38429e-05	ARPC5_HUMAN, PLSL_HUMAN, CARL1_HUMAN, CARL2_HUMAN, PLST_HUMAN, PLSI_HUMAN, COBL_HUMAN, ACTN1_HUMAN	2195	10	16792	6.12009	0.256159	0.00254786	0.103436
GOTERM_BP_DIRECT	GO:0000715~nucleotide-excision repair, DNA damage recognition	12	0.527009	5.50724e-05	CSN7B_HUMAN, CSN5_HUMAN, DDB1_HUMAN, D6RFN0_HUMAN, CSN2_HUMAN, PARP1_HUMAN, CSN3_HUMAN, CUL4A_HUMAN, A8K070_HUMAN, CUL4B_HUMAN, RS27A_HUMAN, CSN6_HUMAN	2195	23	16792	3.99136	0.261169	0.00258372	0.105796
GOTERM_BP_DIRECT	GO:0000086~G2/M transition of mitotic cell cycle	36	1.58103	5.82286e-05	H7BYT1_HUMAN, 2AAA_HUMAN, CKAP5_HUMAN, TBB4A_HUMAN, RAB8A_HUMAN, LIS1_HUMAN, PLK1_HUMAN, CUL1_HUMAN, NEST_HUMAN, TBB4B_HUMAN, CDK1_HUMAN, DYHC1_HUMAN, PHLA1_HUMAN, TBB5_HUMAN, CALM_HUMAN, KHDR1_HUMAN, CTRO_HUMAN, 1433E_HUMAN, TBG1_HUMAN, DCTN2_HUMAN, 2ABA_HUMAN, CCNB1_HUMAN, TBA4A_HUMAN, KAPCA_HUMAN, DC1I2_HUMAN, E7EX90_HUMAN, MYPT1_HUMAN, MARE1_HUMAN, TBA1A_HUMAN, DYN2_HUMAN, HS90A_HUMAN, PP1B_H…	2195	137	16792	2.01025	0.273876	0.00270848	0.111856
GOTERM_BP_DIRECT	GO:0009168~purine ribonucleoside monophosphate biosynthetic process	9	0.395257	5.85558e-05	GUAA_HUMAN, PUR6_HUMAN, PUR9_HUMAN, PUR8_HUMAN, PURA2_HUMAN, IMDH2_HUMAN, PUR4_HUMAN, PUR1_HUMAN, PUR2_HUMAN	2195	13	16792	5.29623	0.27518	0.00270082	0.112484
GOTERM_BP_DIRECT	GO:0060996~dendritic spine development	9	0.395257	5.85558e-05	ARF4_HUMAN, PAK2_HUMAN, PAK4_HUMAN, UBA6_HUMAN, B7ZM87_HUMAN, EPHB2_HUMAN, NCK2_HUMAN, EPHB3_HUMAN, ACSL4_HUMAN	2195	13	16792	5.29623	0.27518	0.00270082	0.112484
GOTERM_BP_DIRECT	GO:0006461~protein complex assembly	32	1.40536	6.06801e-05	2AAA_HUMAN, PPIH_HUMAN, TRAF2_HUMAN, GTR1_HUMAN, PAR6B_HUMAN, ZW10_HUMAN, CAZA1_HUMAN, WASF1_HUMAN, CDK1_HUMAN, PICAL_HUMAN, L2GL1_HUMAN, VILI_HUMAN, IMA4_HUMAN, MPP6_HUMAN, YLAT2_HUMAN, CCNB1_HUMAN, CAZA2_HUMAN, PPID_HUMAN, SF3B3_HUMAN, NHRF2_HUMAN, NHRF1_HUMAN, GEMI5_HUMAN, KNTC1_HUMAN, FIBA_HUMAN, CAPG_HUMAN, ELP1_HUMAN, CD2AP_HUMAN, SYEP_HUMAN, RIMS1_HUMAN, GCP2_HUMAN, SNAG_HUMAN, SYDC_HUMAN	2195	116	16792	2.11038	0.283594	0.00277537	0.116563
GOTERM_BP_DIRECT	GO:0006541~glutamine metabolic process	11	0.483092	7.52127e-05	GGH_HUMAN, PYRG1_HUMAN, GUAA_HUMAN, NIT2_HUMAN, PYRG2_HUMAN, DHE3_HUMAN, PYR1_HUMAN, GFPT1_HUMAN, ASNS_HUMAN, SERA_HUMAN, PUR4_HUMAN	2195	20	16792	4.20756	0.338592	0.00341057	0.14446
GOTERM_BP_DIRECT	GO:0007015~actin filament organization	23	1.0101	8.24903e-05	ALDOA_HUMAN, KPCI_HUMAN, CARL1_HUMAN, COR1A_HUMAN, Q6ZN40_HUMAN, J3KN67_HUMAN, A0A0C4DFT3_HUMAN, CTNA1_HUMAN, A0A087WWU8_HUMAN, MYO1B_HUMAN, SRBS2_HUMAN, SHIP2_HUMAN, TPM4_HUMAN, FSCN1_HUMAN, V9GYM8_HUMAN, RAC2_HUMAN, TMOD3_HUMAN, BCAR1_HUMAN, NCK2_HUMAN, AKAP2_HUMAN, C9J6U3_HUMAN, DREB_HUMAN, RHOF_HUMAN, ACTN1_HUMAN	2195	72	16792	2.44379	0.364527	0.00370938	0.158428
GOTERM_BP_DIRECT	GO:0032869~cellular response to insulin stimulus	24	1.05402	8.47953e-05	IRS2_HUMAN, KPCI_HUMAN, RAB13_HUMAN, STAT1_HUMAN, RAB8A_HUMAN, R4GN35_HUMAN, APT_HUMAN, E1CEI4_HUMAN, P85A_HUMAN, PAK1_HUMAN, CEAM1_HUMAN, RAB10_HUMAN, GSK3A_HUMAN, INSR_HUMAN, SRC_HUMAN, PRKDC_HUMAN, AKT1_HUMAN, C2CD5_HUMAN, PARP1_HUMAN, SRSF5_HUMAN, GSTP1_HUMAN, SL9A1_HUMAN, PUR1_HUMAN, AATC_HUMAN	2195	77	16792	2.38445	0.372527	0.00378189	0.162851
GOTERM_BP_DIRECT	GO:0071353~cellular response to interleukin-4	12	0.527009	8.96923e-05	RL3_HUMAN, ARGI1_HUMAN, COR1A_HUMAN, A0A0B4J2A0_HUMAN, TBA1B_HUMAN, F8VWS0_HUMAN, GRP78_HUMAN, HS90B_HUMAN, KEAP1_HUMAN, IMDH2_HUMAN, MCM2_HUMAN, FAS_HUMAN	2195	24	16792	3.82506	0.389191	0.00396768	0.172248
GOTERM_BP_DIRECT	GO:1901998~toxin transport	15	0.658762	9.18488e-05	DYN1_HUMAN, COPB2_HUMAN, TCPB_HUMAN, TCPA_HUMAN, GRP78_HUMAN, B7ZAR1_HUMAN, TCPQ_HUMAN, TCPG_HUMAN, SCFD1_HUMAN, MTMRC_HUMAN, VPS11_HUMAN, TCPD_HUMAN, DNJA1_HUMAN, TCPH_HUMAN, F8VVA7_HUMAN	2195	36	16792	3.18755	0.396388	0.00403045	0.176386
GOTERM_BP_DIRECT	GO:0007062~sister chromatid cohesion	29	1.27361	9.79319e-05	KIF2A_HUMAN, CKAP5_HUMAN, RAGP1_HUMAN, NUDC_HUMAN, F8W7U8_HUMAN, BOREA_HUMAN, SEC13_HUMAN, LIS1_HUMAN, PLK1_HUMAN, ZW10_HUMAN, NUP43_HUMAN, RCC2_HUMAN, ERC6L_HUMAN, NU160_HUMAN, TAOK1_HUMAN, XPO1_HUMAN, BUB3_HUMAN, PDS5A_HUMAN, PP1G_HUMAN, PHB2_HUMAN, Q5T4L4_HUMAN, KNTC1_HUMAN, SMC3_HUMAN, MARE1_HUMAN, SMC1A_HUMAN, SEH1_HUMAN, INCE_HUMAN, ZWILC_HUMAN, AURKB_HUMAN	2195	103	16792	2.15392	0.416237	0.00426279	0.188058
GOTERM_BP_DIRECT	GO:0008286~insulin receptor signaling pathway	24	1.05402	0.000105561	IRS2_HUMAN, DP13A_HUMAN, VATE1_HUMAN, VATH_HUMAN, VATD_HUMAN, VATB2_HUMAN, C9J5X1_HUMAN, P85A_HUMAN, IDE_HUMAN, GRB2_HUMAN, P3C2A_HUMAN, AP3S1_HUMAN, GSK3A_HUMAN, BI2L1_HUMAN, VATA_HUMAN, PTN1_HUMAN, BCAR1_HUMAN, INSR_HUMAN, AKT1_HUMAN, NAMPT_HUMAN, I3L4C2_HUMAN, PTPRA_HUMAN, VATC1_HUMAN, F5GYQ1_HUMAN	2195	78	16792	2.35388	0.440212	0.00455806	0.202695
GOTERM_BP_DIRECT	GO:0006610~ribosomal protein import into nucleus	7	0.307422	0.000109298	RL23_HUMAN, IMB1_HUMAN, IPO4_HUMAN, TNPO2_HUMAN, TNPO1_HUMAN, IPO5_HUMAN, IPO11_HUMAN	2195	8	16792	6.69385	0.451593	0.00468226	0.209863
GOTERM_BP_DIRECT	GO:0018105~peptidyl-serine phosphorylation	33	1.44928	0.000113673	H7BYT1_HUMAN, RICTR_HUMAN, TGFR2_HUMAN, A0A0A0MTH3_HUMAN, ARBK1_HUMAN, PLK1_HUMAN, KC1G3_HUMAN, CAB39_HUMAN, MK13_HUMAN, PAK2_HUMAN, CDK1_HUMAN, GSK3B_HUMAN, KPCA_HUMAN, SRC_HUMAN, PRKDC_HUMAN, AKT1_HUMAN, STK39_HUMAN, ST38L_HUMAN, MK14_HUMAN, U3KQB3_HUMAN, KPCI_HUMAN, KPCD_HUMAN, KAPCA_HUMAN, MK01_HUMAN, TBK1_HUMAN, E9PF82_HUMAN, STK4_HUMAN, MTOR_HUMAN, KC1A_HUMAN, G3V5T9_HUMAN, CDK5_HUMAN, PKN1…	2195	125	16792	2.01963	0.464621	0.00483155	0.218254
GOTERM_BP_DIRECT	GO:0042493~response to drug	64	2.81072	0.000116903	ECHA_HUMAN, NPC1_HUMAN, SRP14_HUMAN, E7EW20_HUMAN, APOA1_HUMAN, TGFR2_HUMAN, TOP1_HUMAN, CH60_HUMAN, AT1A1_HUMAN, CALR_HUMAN, MRP4_HUMAN, X6R8F3_HUMAN, ANXA1_HUMAN, SRP72_HUMAN, LEG1_HUMAN, LCK_HUMAN, XPO1_HUMAN, STAT3_HUMAN, ARGI1_HUMAN, STAT1_HUMAN, GNAS1_HUMAN, RPN2_HUMAN, GNA12_HUMAN, SRP54_HUMAN, GNAO_HUMAN, HS90A_HUMAN, BLMH_HUMAN, ENOB_HUMAN, ITA2_HUMAN, LDHA_HUMAN, CTNB1_HUMAN, ADA17_HUMA…	2195	304	16792	1.61055	0.474043	0.00493038	0.224449
GOTERM_BP_DIRECT	GO:0031529~ruffle organization	9	0.395257	0.000120943	RAC1_HUMAN, ARF6_HUMAN, CARL1_HUMAN, MTOR_HUMAN, LIMA1_HUMAN, Q6ZN40_HUMAN, PKHA1_HUMAN, CYFP1_HUMAN, COR1B_HUMAN, A0A0G2JQH3_HUMAN	2195	14	16792	4.91793	0.485594	0.00506152	0.232197
GOTERM_BP_DIRECT	GO:0006369~termination of RNA polymerase II transcription	21	0.922266	0.000121248	DX39B_HUMAN, DX39A_HUMAN, SRSF2_HUMAN, THOC6_HUMAN, CSTF3_HUMAN, SRSF9_HUMAN, THOC2_HUMAN, PABP2_HUMAN, RSMB_HUMAN, SRSF7_HUMAN, U2AF2_HUMAN, PRP16_HUMAN, J3KTL2_HUMAN, CPSF1_HUMAN, SMD3_HUMAN, U2AF1_HUMAN, SRSF5_HUMAN, CPSF5_HUMAN, H3BV80_HUMAN, IF4A3_HUMAN, NCBP1_HUMAN	2195	64	16792	2.51019	0.486457	0.00503592	0.232783
GOTERM_BP_DIRECT	GO:0001889~liver development	23	1.0101	0.00012954	DX39B_HUMAN, ARF6_HUMAN, PK3CA_HUMAN, ARGI1_HUMAN, THTM_HUMAN, LSR_HUMAN, PYR1_HUMAN, TF65_HUMAN, NF1_HUMAN, MPRI_HUMAN, THIL_HUMAN, DHPR_HUMAN, K7ELL7_HUMAN, RASK_HUMAN, AACS_HUMAN, KPYM_HUMAN, HMCS1_HUMAN, GNA1_HUMAN, NOTC1_HUMAN, ASSY_HUMAN, H3BTN5_HUMAN, ASNS_HUMAN, HNRPD_HUMAN, COBL_HUMAN	2195	74	16792	2.37774	0.509336	0.00533905	0.248682
GOTERM_BP_DIRECT	GO:0006098~pentose-phosphate shunt	8	0.351339	0.00013129	6PGL_HUMAN, 6PGD_HUMAN, TPIS_HUMAN, G6PD_HUMAN, TALDO_HUMAN, TKT_HUMAN, DEOC_HUMAN, RPIA_HUMAN	2195	11	16792	5.56372	0.514034	0.00537073	0.252039
GOTERM_BP_DIRECT	GO:0006470~protein dephosphorylation	33	1.44928	0.000133572	PP1A_HUMAN, 2AAA_HUMAN, A0A0R4J2G3_HUMAN, PTPRE_HUMAN, PTN12_HUMAN, PP2AB_HUMAN, PPP5_HUMAN, Q5TG12_HUMAN, PP4C_HUMAN, PLPP_HUMAN, MTMR2_HUMAN, PLPP3_HUMAN, LCK_HUMAN, PTN14_HUMAN, 2ABA_HUMAN, PP1G_HUMAN, 2A5D_HUMAN, PPP6_HUMAN, PGAM5_HUMAN, C9JFR7_HUMAN, MYPT1_HUMAN, CPPED_HUMAN, PP2BA_HUMAN, A0A0C4DFT3_HUMAN, CTDS1_HUMAN, MTMR5_HUMAN, CTDSL_HUMAN, PP1B_HUMAN, PTN1_HUMAN, PTN6_HUMAN, MTM1_HUMAN,…	2195	126	16792	2.0036	0.520091	0.00542346	0.256413
GOTERM_BP_DIRECT	GO:1903146~regulation of mitophagy	14	0.614844	0.000139797	H0YKD8_HUMAN, HDAC6_HUMAN, ACL6A_HUMAN, RPC1_HUMAN, GSK3A_HUMAN, SRC8_HUMAN, ATG7_HUMAN, VDAC1_HUMAN, H3BTL1_HUMAN, DNM1L_HUMAN, CSK22_HUMAN, U2AF1_HUMAN, U2AF2_HUMAN, RUVB1_HUMAN	2195	33	16792	3.2455	0.536236	0.00563393	0.26835
GOTERM_BP_DIRECT	GO:0015949~nucleobase-containing small molecule interconversion	12	0.527009	0.000141314	KCY_HUMAN, Q5T9B7_HUMAN, PYRG1_HUMAN, RIR1_HUMAN, PYRG2_HUMAN, F8W1A4_HUMAN, RIR2_HUMAN, THIO_HUMAN, A0A087WSY9_HUMAN, GSHR_HUMAN, KTHY_HUMAN, Q32Q12_HUMAN	2195	25	16792	3.67205	0.540087	0.00565343	0.271257
GOTERM_BP_DIRECT	GO:0000281~mitotic cytokinesis	13	0.570927	0.000144537	STABP_HUMAN, RASA1_HUMAN, KIF23_HUMAN, RGAP1_HUMAN, CEP55_HUMAN, STMN1_HUMAN, ANLN_HUMAN, PLK1_HUMAN, SNX9_HUMAN, KI20A_HUMAN, KIF4A_HUMAN, A0A087WUZ3_HUMAN, MYH10_HUMAN	2195	29	16792	3.42936	0.548162	0.00574022	0.277435
GOTERM_BP_DIRECT	GO:0000289~nuclear-transcribed mRNA poly(A) tail shortening	13	0.570927	0.000144537	IF4A1_HUMAN, IF4B_HUMAN, CNO10_HUMAN, IF4G1_HUMAN, TB182_HUMAN, CNOT7_HUMAN, RCD1_HUMAN, CNOT1_HUMAN, D6RBW1_HUMAN, PABP1_HUMAN, PAIP1_HUMAN, IF4A2_HUMAN, IF4A3_HUMAN	2195	29	16792	3.42936	0.548162	0.00574022	0.277435
GOTERM_BP_DIRECT	GO:0030336~negative regulation of cell migration	27	1.18577	0.000151805	RAP2A_HUMAN, NHRF1_HUMAN, B4DDF4_HUMAN, Q6ZN40_HUMAN, TCAF1_HUMAN, NF1_HUMAN, PKP2_HUMAN, DPEP1_HUMAN, MERL_HUMAN, Q5TG12_HUMAN, ADA15_HUMAN, ROBO1_HUMAN, RRAS_HUMAN, DPYL3_HUMAN, GDIR1_HUMAN, RAP2C_HUMAN, PTPRJ_HUMAN, CLIC4_HUMAN, OSBL8_HUMAN, NOG1_HUMAN, K1C16_HUMAN, A0A087X1U6_HUMAN, RAP2B_HUMAN, RHG04_HUMAN, VINC_HUMAN, RHOB_HUMAN, B4DR80_HUMAN	2195	95	16792	2.17424	0.565859	0.00598479	0.291368
GOTERM_BP_DIRECT	GO:0006468~protein phosphorylation	88	3.86473	0.000153421	SCYL2_HUMAN, BMR1A_HUMAN, CSKP_HUMAN, G3V4P8_HUMAN, A0A0A0MTH3_HUMAN, TGFR2_HUMAN, FRK_HUMAN, CSK22_HUMAN, PLK1_HUMAN, AAPK1_HUMAN, PAK1_HUMAN, IP3KA_HUMAN, MLKL_HUMAN, AAKG1_HUMAN, MINK1_HUMAN, PAK2_HUMAN, ERBB2_HUMAN, GSK3B_HUMAN, E9PGT3_HUMAN, KPCA_HUMAN, KS6A3_HUMAN, E2AK2_HUMAN, AKT1_HUMAN, TOPK_HUMAN, LCK_HUMAN, ST38L_HUMAN, H3BLV9_HUMAN, SMAD2_HUMAN, M4K5_HUMAN, GRK6_HUMAN, TYK2_HUMAN, KAP…	2195	456	16792	1.47634	0.569698	0.00600524	0.294465
GOTERM_BP_DIRECT	GO:0006695~cholesterol biosynthetic process	15	0.658762	0.000181407	KIME_HUMAN, IDI1_HUMAN, HMCS1_HUMAN, DHCR7_HUMAN, NB5R3_HUMAN, FPPS_HUMAN, NSDHL_HUMAN, APOA1_HUMAN, G6PD_HUMAN, CNBP_HUMAN, AAPK1_HUMAN, CP51A_HUMAN, ERG7_HUMAN, ACLY_HUMAN, MVD1_HUMAN	2195	38	16792	3.01978	0.631053	0.00704669	0.348089
GOTERM_BP_DIRECT	GO:0006189~'de novo' IMP biosynthetic process	6	0.263505	0.000202834	PUR6_HUMAN, PUR9_HUMAN, PUR8_HUMAN, PUR4_HUMAN, PUR1_HUMAN, PUR2_HUMAN	2195	6	16792	7.65011	0.672048	0.00782059	0.389129
GOTERM_BP_DIRECT	GO:0019076~viral release from host cell	6	0.263505	0.000202834	PPID_HUMAN, IST1_HUMAN, PPIA_HUMAN, VPS4B_HUMAN, VPS4A_HUMAN, RAB7A_HUMAN	2195	6	16792	7.65011	0.672048	0.00782059	0.389129
GOTERM_BP_DIRECT	GO:0000082~G1/S transition of mitotic cell cycle	28	1.22969	0.000209337	PCNA_HUMAN, ERF3A_HUMAN, F6WQW2_HUMAN, PPP6_HUMAN, PP2BA_HUMAN, CUL4A_HUMAN, CUL1_HUMAN, MCM2_HUMAN, CUL5_HUMAN, RS6_HUMAN, D6RBW1_HUMAN, B1AHB1_HUMAN, MCM3_HUMAN, MCM4_HUMAN, RCC1_HUMAN, E9PF82_HUMAN, CDK1_HUMAN, CDK6_HUMAN, CUL2_HUMAN, IQGA3_HUMAN, MCM6_HUMAN, RIR2_HUMAN, G3V5T9_HUMAN, CUL3_HUMAN, MCM7_HUMAN, RFA1_HUMAN, PUR1_HUMAN, ITB1_HUMAN	2195	102	16792	2.10003	0.683565	0.00801413	0.401581
GOTERM_BP_DIRECT	GO:0006611~protein export from nucleus	13	0.570927	0.000212411	I3L397_HUMAN, NTF2_HUMAN, SAHH2_HUMAN, CALR_HUMAN, XPO7_HUMAN, RAN_HUMAN, GSK3B_HUMAN, F2Z2X4_HUMAN, XPO2_HUMAN, XPO1_HUMAN, XPO5_HUMAN, GRP75_HUMAN, DSRAD_HUMAN	2195	30	16792	3.31505	0.688867	0.00807511	0.407467
GOTERM_BP_DIRECT	GO:0070301~cellular response to hydrogen peroxide	19	0.834431	0.000225455	HDAC6_HUMAN, ALDR_HUMAN, UFO_HUMAN, KPCD_HUMAN, ARGI1_HUMAN, PCNA_HUMAN, TF65_HUMAN, RS3_HUMAN, PPP5_HUMAN, PARK7_HUMAN, AAPK1_HUMAN, X6R8F3_HUMAN, ANXA1_HUMAN, CDK1_HUMAN, HDAC2_HUMAN, APEX1_HUMAN, AIFM1_HUMAN, PKHA1_HUMAN, RHOB_HUMAN	2195	57	16792	2.55004	0.710395	0.00851005	0.432436
GOTERM_BP_DIRECT	GO:0008543~fibroblast growth factor receptor signaling pathway	24	1.05402	0.000241012	FGFP1_HUMAN, PTN11_HUMAN, FIBP_HUMAN, A0A0U1RRM4_HUMAN, HNRH1_HUMAN, RAB14_HUMAN, FGF3_HUMAN, HNRPM_HUMAN, A0A0U1RQX8_HUMAN, FGFR4_HUMAN, GRB2_HUMAN, MK01_HUMAN, IQGA1_HUMAN, C9J2Y9_HUMAN, SHCBP_HUMAN, ROA1_HUMAN, C9JLU1_HUMAN, SPRE2_HUMAN, C9JTN7_HUMAN, RPB1_HUMAN, NCBP1_HUMAN, SHOC2_HUMAN, RS27A_HUMAN, HNRPF_HUMAN	2195	82	16792	2.23906	0.734134	0.00903267	0.462211
GOTERM_BP_DIRECT	GO:0034329~cell junction assembly	8	0.351339	0.000279468	VASP_HUMAN, LIMS1_HUMAN, ACTB_HUMAN, A0A0A0MTH3_HUMAN, FLNA_HUMAN, FLNC_HUMAN, FERM2_HUMAN, ACTG_HUMAN	2195	12	16792	5.10008	0.784797	0.0103957	0.535775
GOTERM_BP_DIRECT	GO:0044319~wound healing, spreading of cells	8	0.351339	0.000279468	RHOA_HUMAN, PLSL_HUMAN, CARL2_HUMAN, PDC10_HUMAN, RHG35_HUMAN, DDR1_HUMAN, CEAM1_HUMAN, FLNA_HUMAN	2195	12	16792	5.10008	0.784797	0.0103957	0.535775
GOTERM_BP_DIRECT	GO:0043248~proteasome assembly	8	0.351339	0.000279468	PSMG2_HUMAN, PSMD4_HUMAN, PSD11_HUMAN, J3KN16_HUMAN, PSD13_HUMAN, PSMD8_HUMAN, PSMG1_HUMAN, PSMD5_HUMAN	2195	12	16792	5.10008	0.784797	0.0103957	0.535775
GOTERM_BP_DIRECT	GO:0006164~purine nucleotide biosynthetic process	8	0.351339	0.000279468	HPRT_HUMAN, PUR9_HUMAN, PUR8_HUMAN, IMDH2_HUMAN, PRPS1_HUMAN, F5H2F4_HUMAN, PUR4_HUMAN, PUR1_HUMAN	2195	12	16792	5.10008	0.784797	0.0103957	0.535775
GOTERM_BP_DIRECT	GO:0023014~signal transduction by protein phosphorylation	16	0.702679	0.000291139	BMR1A_HUMAN, SLK_HUMAN, TGFR2_HUMAN, OXSR1_HUMAN, CAB39_HUMAN, PAK2_HUMAN, STK10_HUMAN, PAK4_HUMAN, A0A0D9SEY1_HUMAN, INSR_HUMAN, STK4_HUMAN, Q8NBY1_HUMAN, TAOK1_HUMAN, STK39_HUMAN, B4DR80_HUMAN, LYN_HUMAN	2195	44	16792	2.78186	0.798171	0.0107548	0.558089
GOTERM_BP_DIRECT	GO:0061025~membrane fusion	16	0.702679	0.000291139	NSF1C_HUMAN, DYN1_HUMAN, SNP23_HUMAN, DYN3_HUMAN, F5H008_HUMAN, DYN2_HUMAN, USO1_HUMAN, STX4_HUMAN, A0A0J9YW33_HUMAN, ATG7_HUMAN, RIMS1_HUMAN, SNAG_HUMAN, DNM1L_HUMAN, ANXA7_HUMAN, VAPA_HUMAN, SNAA_HUMAN	2195	44	16792	2.78186	0.798171	0.0107548	0.558089
GOTERM_BP_DIRECT	GO:0010388~cullin deneddylation	7	0.307422	0.000291451	CSN7B_HUMAN, CSN5_HUMAN, D6RFN0_HUMAN, CSN2_HUMAN, CSN3_HUMAN, A8K070_HUMAN, CSN6_HUMAN	2195	9	16792	5.95009	0.798517	0.0106944	0.558686
GOTERM_BP_DIRECT	GO:0039694~viral RNA genome replication	7	0.307422	0.000291451	ROCK2_HUMAN, RAB5A_HUMAN, PCBP1_HUMAN, PI4KA_HUMAN, EEA1_HUMAN, CDC42_HUMAN, PCBP2_HUMAN	2195	9	16792	5.95009	0.798517	0.0106944	0.558686
GOTERM_BP_DIRECT	GO:0045899~positive regulation of RNA polymerase II transcriptional preinitiation complex assembly	7	0.307422	0.000291451	PRS7_HUMAN, PRS6A_HUMAN, PRS6B_HUMAN, CAND1_HUMAN, PRS4_HUMAN, PRS8_HUMAN, PRS10_HUMAN	2195	9	16792	5.95009	0.798517	0.0106944	0.558686
GOTERM_BP_DIRECT	GO:0031295~T cell costimulation	23	1.0101	0.000299229	RICTR_HUMAN, PTN11_HUMAN, RAC1_HUMAN, CD4_HUMAN, PK3CA_HUMAN, FYN_HUMAN, SIN1_HUMAN, P85A_HUMAN, GRB2_HUMAN, PAK1_HUMAN, PAK2_HUMAN, LEUK_HUMAN, J3QRU1_HUMAN, MTOR_HUMAN, SRC_HUMAN, PTN6_HUMAN, AKT1_HUMAN, LST8_HUMAN, LEG1_HUMAN, LCK_HUMAN, CSK_HUMAN, CDC42_HUMAN, LYN_HUMAN	2195	78	16792	2.2558	0.806951	0.0109055	0.573555
GOTERM_BP_DIRECT	GO:0032781~positive regulation of ATPase activity	13	0.570927	0.00030563	G5E9Q6_HUMAN, RAB4A_HUMAN, DNJC7_HUMAN, Q6ZN40_HUMAN, DNJB1_HUMAN, AHSA1_HUMAN, PROF1_HUMAN, DNJC2_HUMAN, GBRL2_HUMAN, A0A0J9YX62_HUMAN, DJB11_HUMAN, AT1B3_HUMAN, AT1B1_HUMAN	2195	31	16792	3.20811	0.813626	0.0110642	0.58579
GOTERM_BP_DIRECT	GO:0030032~lamellipodium assembly	13	0.570927	0.00030563	WASF2_HUMAN, RAC1_HUMAN, CARL1_HUMAN, CAD13_HUMAN, F8VWL3_HUMAN, CYFP1_HUMAN, VAV2_HUMAN, A0A0G2JQH3_HUMAN, ARHG7_HUMAN, B1AK88_HUMAN, NCK2_HUMAN, PARVB_HUMAN, VINC_HUMAN, GOLP3_HUMAN	2195	31	16792	3.20811	0.813626	0.0110642	0.58579
GOTERM_BP_DIRECT	GO:0036258~multivesicular body assembly	13	0.570927	0.00030563	SNF8_HUMAN, VPS25_HUMAN, A0A087WY55_HUMAN, PDC6I_HUMAN, VPS4A_HUMAN, HGS_HUMAN, IST1_HUMAN, VPS36_HUMAN, MB12A_HUMAN, VPS4B_HUMAN, CHMP6_HUMAN, CHMP3_HUMAN, TS101_HUMAN	2195	31	16792	3.20811	0.813626	0.0110642	0.58579
GOTERM_BP_DIRECT	GO:0007067~mitotic nuclear division	53	2.32762	0.000328992	KIF11_HUMAN, NUMA1_HUMAN, SGT1_HUMAN, SRSF2_HUMAN, PLK1_HUMAN, PPP5_HUMAN, ZW10_HUMAN, TOPK_HUMAN, DCTN2_HUMAN, SMC3_HUMAN, MARE1_HUMAN, BRCC3_HUMAN, DC1L1_HUMAN, SEPT7_HUMAN, BIRC6_HUMAN, RCC1_HUMAN, RAN_HUMAN, INCE_HUMAN, ZWILC_HUMAN, G3V5T9_HUMAN, AURKB_HUMAN, EMAL4_HUMAN, CKAP5_HUMAN, NUDC_HUMAN, LIS1_HUMAN, RS3_HUMAN, MISP_HUMAN, CLH1_HUMAN, NUP43_HUMAN, CDK1_HUMAN, RCC2_HUMAN, USP9X_HUMAN, …	2195	248	16792	1.6349	0.83609	0.0118271	0.630434
GOTERM_BP_DIRECT	GO:0045184~establishment of protein localization	15	0.658762	0.00033775	LIMS1_HUMAN, RAP2A_HUMAN, KIF14_HUMAN, CARL2_HUMAN, COR1C_HUMAN, IMB1_HUMAN, CEP55_HUMAN, PLK1_HUMAN, TERA_HUMAN, RADI_HUMAN, IST1_HUMAN, RCC2_HUMAN, PKHA1_HUMAN, ITA2_HUMAN, FLNA_HUMAN	2195	40	16792	2.86879	0.843796	0.0120612	0.647165
GOTERM_BP_DIRECT	GO:0038083~peptidyl-tyrosine autophosphorylation	15	0.658762	0.00033775	TYK2_HUMAN, E7ESA6_HUMAN, FYN_HUMAN, FRK_HUMAN, C9J5X1_HUMAN, DDR1_HUMAN, ABL2_HUMAN, J3QRU1_HUMAN, INSR_HUMAN, SRC_HUMAN, LCK_HUMAN, CSK_HUMAN, KSYK_HUMAN, LYN_HUMAN, JAK1_HUMAN	2195	40	16792	2.86879	0.843796	0.0120612	0.647165
GOTERM_BP_DIRECT	GO:0006464~cellular protein modification process	28	1.22969	0.000348431	UBA6_HUMAN, TGM1_HUMAN, LCMT1_HUMAN, PGTA_HUMAN, ABL2_HUMAN, KC1G3_HUMAN, J3QRU1_HUMAN, UBE2N_HUMAN, PRKDC_HUMAN, ATG7_HUMAN, AKT1_HUMAN, TGM3_HUMAN, ATG3_HUMAN, RPN1_HUMAN, WWP2_HUMAN, UBA1_HUMAN, RPN2_HUMAN, BPL1_HUMAN, UBA3_HUMAN, MSRA_HUMAN, TTL12_HUMAN, ERO1A_HUMAN, A0A0A6YYG9_HUMAN, Q96II5_HUMAN, PLOD1_HUMAN, UBC12_HUMAN, TS101_HUMAN, FBX2_HUMAN	2195	105	16792	2.04003	0.852704	0.0123601	0.667565
GOTERM_BP_DIRECT	GO:0016310~phosphorylation	27	1.18577	0.000369193	PK3CA_HUMAN, EKI1_HUMAN, EPHB2_HUMAN, A0A0B4J2A0_HUMAN, TOP1_HUMAN, KIME_HUMAN, PAK2_HUMAN, TOLIP_HUMAN, PANK2_HUMAN, KCRB_HUMAN, PANK4_HUMAN, AKT1_HUMAN, PDXK_HUMAN, KITH_HUMAN, D6RFG8_HUMAN, 5NTC_HUMAN, KT3K_HUMAN, STAT3_HUMAN, PGK1_HUMAN, PGM2L_HUMAN, PI4KA_HUMAN, PRPS2_HUMAN, KCRU_HUMAN, MTOR_HUMAN, COASY_HUMAN, CDK5_HUMAN, PRPS1_HUMAN	2195	100	16792	2.06553	0.868594	0.013008	0.70721
GOTERM_BP_DIRECT	GO:0030334~regulation of cell migration	22	0.966184	0.000371327	RAC1_HUMAN, KIF14_HUMAN, SLK_HUMAN, PAR6B_HUMAN, PLXB2_HUMAN, CEAM1_HUMAN, PLXD1_HUMAN, PLXB1_HUMAN, RHOA_HUMAN, RTN4_HUMAN, MINK1_HUMAN, GNA13_HUMAN, PLXA1_HUMAN, DPYL3_HUMAN, RCC2_HUMAN, GDN_HUMAN, AKT1_HUMAN, CDK5_HUMAN, RHOB_HUMAN, VINC_HUMAN, LMNA_HUMAN, FLNA_HUMAN	2195	74	16792	2.27436	0.870127	0.0129994	0.711284
GOTERM_BP_DIRECT	GO:0006283~transcription-coupled nucleotide-excision repair	22	0.966184	0.000371327	CSN7B_HUMAN, PCNA_HUMAN, DDB1_HUMAN, UBP7_HUMAN, D6RFN0_HUMAN, CSN2_HUMAN, CSN3_HUMAN, PRP19_HUMAN, CUL4A_HUMAN, A8K070_HUMAN, CUL4B_HUMAN, M0R2B7_HUMAN, CSN5_HUMAN, C9J2Y9_HUMAN, RFC4_HUMAN, C9JLU1_HUMAN, RPB1_HUMAN, A0A087WWF6_HUMAN, RFC5_HUMAN, RFA1_HUMAN, RS27A_HUMAN, CSN6_HUMAN	2195	74	16792	2.27436	0.870127	0.0129994	0.711284
GOTERM_BP_DIRECT	GO:0030838~positive regulation of actin filament polymerization	16	0.702679	0.00038449	RICTR_HUMAN, MYO1C_HUMAN, RAC1_HUMAN, CARL1_HUMAN, ARF6_HUMAN, VASP_HUMAN, A0A0C4DFT3_HUMAN, GRB2_HUMAN, G5E9Q6_HUMAN, BI2L1_HUMAN, MTOR_HUMAN, SRC8_HUMAN, LST8_HUMAN, PROF1_HUMAN, NCK2_HUMAN, I3L4C2_HUMAN	2195	45	16792	2.72004	0.879193	0.013372	0.736409
GOTERM_BP_DIRECT	GO:0007017~microtubule-based process	14	0.614844	0.00038575	EMAL4_HUMAN, TBB3_HUMAN, TBB4B_HUMAN, DCTN2_HUMAN, DYL2_HUMAN, TBA4A_HUMAN, TBB4A_HUMAN, NEK9_HUMAN, TBA1B_HUMAN, TBB5_HUMAN, LIS1_HUMAN, TBB6_HUMAN, TBB2B_HUMAN, TBA1A_HUMAN	2195	36	16792	2.97504	0.880028	0.0133312	0.738815
GOTERM_BP_DIRECT	GO:0061024~membrane organization	13	0.570927	0.00043131	KPCI_HUMAN, RALA_HUMAN, RAB13_HUMAN, RAB8A_HUMAN, 1433Z_HUMAN, LCAP_HUMAN, RAB14_HUMAN, RAB10_HUMAN, 1433T_HUMAN, 1433B_HUMAN, 1433S_HUMAN, 1433E_HUMAN, 1433F_HUMAN	2195	32	16792	3.10786	0.906612	0.0148013	0.82573
GOTERM_BP_DIRECT	GO:0032212~positive regulation of telomere maintenance via telomerase	13	0.570927	0.00043131	TCPZ_HUMAN, TCPD_HUMAN, TCPB_HUMAN, TCPA_HUMAN, ROA1_HUMAN, DKC1_HUMAN, CTNB1_HUMAN, B7ZAR1_HUMAN, MK01_HUMAN, TCPQ_HUMAN, TCPG_HUMAN, TCPH_HUMAN, AURKB_HUMAN	2195	32	16792	3.10786	0.906612	0.0148013	0.82573
GOTERM_BP_DIRECT	GO:0042060~wound healing	23	1.0101	0.000441335	DCBD2_HUMAN, PTK7_HUMAN, B4DDF4_HUMAN, Q6ZN40_HUMAN, NF1_HUMAN, TGFR2_HUMAN, B7ZKQ9_HUMAN, S10A8_HUMAN, PAK1_HUMAN, DESP_HUMAN, SCRIB_HUMAN, ERBB2_HUMAN, H3BQK9_HUMAN, E41LB_HUMAN, MTOR_HUMAN, K2C6A_HUMAN, A0A087X1U6_HUMAN, SDC4_HUMAN, PDGFA_HUMAN, COR1B_HUMAN, FINC_HUMAN, ERBB3_HUMAN, TENA_HUMAN	2195	80	16792	2.19941	0.91162	0.0150488	0.844847
GOTERM_BP_DIRECT	GO:0031397~negative regulation of protein ubiquitination	15	0.658762	0.000451813	NXN_HUMAN, E9PRQ7_HUMAN, FYN_HUMAN, ISG15_HUMAN, E1CEI4_HUMAN, RS3_HUMAN, PARK7_HUMAN, ANM3_HUMAN, HS71B_HUMAN, MTOR_HUMAN, ARRB1_HUMAN, NOG1_HUMAN, CDK5_HUMAN, DNJA1_HUMAN, UFL1_HUMAN	2195	41	16792	2.79882	0.916568	0.0153085	0.864822
GOTERM_BP_DIRECT	GO:0051289~protein homotetramerization	19	0.834431	0.000456951	ALDOA_HUMAN, PHS_HUMAN, GLYM_HUMAN, HPRT_HUMAN, VASP_HUMAN, IMDH2_HUMAN, QOR_HUMAN, IDE_HUMAN, NNRE_HUMAN, GLYC_HUMAN, DCXR_HUMAN, A0A087WZK0_HUMAN, ACACA_HUMAN, KITH_HUMAN, PFKAL_HUMAN, DNM1L_HUMAN, MTNB_HUMAN, PUR1_HUMAN, CATA_HUMAN	2195	60	16792	2.42254	0.918892	0.0153864	0.874616
GOTERM_BP_DIRECT	GO:0007265~Ras protein signal transduction	21	0.922266	0.00046052	RALB_HUMAN, G3BP2_HUMAN, RALA_HUMAN, G3BP1_HUMAN, NF1_HUMAN, RPGF6_HUMAN, SHOT1_HUMAN, RASN_HUMAN, GRB2_HUMAN, PARK7_HUMAN, CRKL_HUMAN, TIF1B_HUMAN, GBB1_HUMAN, RRAS_HUMAN, RASK_HUMAN, IQGA3_HUMAN, G3V5T9_HUMAN, RASH_HUMAN, RRAS2_HUMAN, SHOC2_HUMAN, MK14_HUMAN	2195	70	16792	2.29503	0.920468	0.0154113	0.881418
GOTERM_BP_DIRECT	GO:0098869~cellular oxidant detoxification	21	0.922266	0.00046052	NXN_HUMAN, GSTO1_HUMAN, TXNL1_HUMAN, PRDX6_HUMAN, GSTK1_HUMAN, HBB_HUMAN, ALBU_HUMAN, THIO_HUMAN, GSHR_HUMAN, PRDX4_HUMAN, HBA_HUMAN, PARK7_HUMAN, PRDX3_HUMAN, PRDX5_HUMAN, APOE_HUMAN, A0A087WSY9_HUMAN, S10A9_HUMAN, H0Y300_HUMAN, GSTP1_HUMAN, CATA_HUMAN, TXD17_HUMAN	2195	70	16792	2.29503	0.920468	0.0154113	0.881418
GOTERM_BP_DIRECT	GO:2000145~regulation of cell motility	12	0.527009	0.00046804	ROCK2_HUMAN, RHOA_HUMAN, ERBB2_HUMAN, RHG18_HUMAN, MEMO1_HUMAN, CDK6_HUMAN, A6NMH8_HUMAN, ROCK1_HUMAN, DIAP1_HUMAN, PKN1_HUMAN, ABL2_HUMAN, ERBB3_HUMAN	2195	28	16792	3.27862	0.92369	0.0155663	0.895749
GOTERM_BP_DIRECT	GO:0034332~adherens junction organization	14	0.614844	0.000524226	CAD13_HUMAN, CTNA1_HUMAN, RAB8B_HUMAN, PVR_HUMAN, DESP_HUMAN, NUMB_HUMAN, CTND1_HUMAN, SRC_HUMAN, PLAK_HUMAN, NECT2_HUMAN, CSK_HUMAN, A0A087WXI5_HUMAN, AFAD_HUMAN, CDC42_HUMAN	2195	37	16792	2.89464	0.943972	0.0173144	1.00277
GOTERM_BP_DIRECT	GO:0030837~negative regulation of actin filament polymerization	8	0.351339	0.0005372	MYADM_HUMAN, TWF2_HUMAN, KPCD_HUMAN, G5E9Q6_HUMAN, HIP1R_HUMAN, PROF1_HUMAN, BIG1_HUMAN, TWF1_HUMAN	2195	13	16792	4.70776	0.94783	0.0176333	1.02746
GOTERM_BP_DIRECT	GO:0000226~microtubule cytoskeleton organization	21	0.922266	0.000563499	TBG1_HUMAN, EMAL4_HUMAN, E7ESA6_HUMAN, MAP1B_HUMAN, TRI18_HUMAN, TBCE_HUMAN, OBSL1_HUMAN, MARK3_HUMAN, DC1L2_HUMAN, B7WPE2_HUMAN, LIS1_HUMAN, E9PC69_HUMAN, DOCK7_HUMAN, G3P_HUMAN, CDK1_HUMAN, TBA1B_HUMAN, DYST_HUMAN, CN37_HUMAN, ZPR1_HUMAN, MAP1S_HUMAN, DPYL1_HUMAN	2195	71	16792	2.26271	0.954854	0.0183791	1.07751
GOTERM_BP_DIRECT	GO:0036010~protein localization to endosome	6	0.263505	0.00063304	CC50A_HUMAN, ARF6_HUMAN, TOLIP_HUMAN, PACN2_HUMAN, ACAP2_HUMAN, RAB35_HUMAN	2195	7	16792	6.55724	0.969202	0.0205029	1.20972
GOTERM_BP_DIRECT	GO:0051014~actin filament severing	6	0.263505	0.00063304	DEST_HUMAN, B7ZM87_HUMAN, GELS_HUMAN, FMNL1_HUMAN, FLII_HUMAN, VILI_HUMAN	2195	7	16792	6.55724	0.969202	0.0205029	1.20972
GOTERM_BP_DIRECT	GO:0051028~mRNA transport	16	0.702679	0.000649769	MYO1C_HUMAN, G3BP2_HUMAN, NTF2_HUMAN, SEC13_HUMAN, IF2B3_HUMAN, XPO7_HUMAN, IF2B2_HUMAN, IF2B1_HUMAN, ROA3_HUMAN, ROA1_HUMAN, MVP_HUMAN, LPPRC_HUMAN, FUBP2_HUMAN, E9PIN3_HUMAN, XPO1_HUMAN, NCBP1_HUMAN	2195	47	16792	2.60429	0.971909	0.020916	1.24149
GOTERM_BP_DIRECT	GO:2000114~regulation of establishment of cell polarity	9	0.395257	0.00068002	RICTR_HUMAN, ROCK2_HUMAN, RAP1B_HUMAN, KI20B_HUMAN, KRIT1_HUMAN, BIG1_HUMAN, ROCK1_HUMAN, SHOT1_HUMAN, RACK1_HUMAN	2195	17	16792	4.05006	0.976214	0.021752	1.29894
GOTERM_BP_DIRECT	GO:0008380~RNA splicing	38	1.66886	0.00069391	HNRH3_HUMAN, RU2A_HUMAN, 2AAA_HUMAN, SRSF2_HUMAN, B2R5W2_HUMAN, NONO_HUMAN, U5S1_HUMAN, RSMB_HUMAN, SF3B2_HUMAN, SRSF7_HUMAN, LEG3_HUMAN, PRP8_HUMAN, SFPQ_HUMAN, TR150_HUMAN, DHX15_HUMAN, RU17_HUMAN, HNRPQ_HUMAN, SNR40_HUMAN, RBM4_HUMAN, H3BLV9_HUMAN, NCBP1_HUMAN, SMD1_HUMAN, H3BV80_HUMAN, DX39B_HUMAN, DHX16_HUMAN, A0A0U1RRM4_HUMAN, A0A087WX29_HUMAN, SF3B3_HUMAN, THOC6_HUMAN, THOC2_HUMAN, CCAR2_H…	2195	166	16792	1.75123	0.977964	0.0220632	1.3253
GOTERM_BP_DIRECT	GO:0070372~regulation of ERK1 and ERK2 cascade	11	0.483092	0.000715836	RRAS_HUMAN, EPHA2_HUMAN, ERBB2_HUMAN, PTN6_HUMAN, ANM5_HUMAN, GSTP1_HUMAN, CEAM1_HUMAN, MTNB_HUMAN, FINC_HUMAN, KSYK_HUMAN, LYN_HUMAN	2195	25	16792	3.36605	0.980467	0.0226218	1.36691
GOTERM_BP_DIRECT	GO:0048025~negative regulation of mRNA splicing, via spliceosome	10	0.439174	0.000729464	TRA2B_HUMAN, SRS10_HUMAN, A0A0U1RRM4_HUMAN, ROA2_HUMAN, RBMX_HUMAN, SRSF9_HUMAN, HNRPK_HUMAN, SRSF7_HUMAN, H3BV80_HUMAN, U2AF2_HUMAN	2195	21	16792	3.64291	0.981877	0.022916	1.39276
GOTERM_BP_DIRECT	GO:0051894~positive regulation of focal adhesion assembly	10	0.439174	0.000729464	HRG_HUMAN, RAC1_HUMAN, PTPRJ_HUMAN, LIMS1_HUMAN, IQGA1_HUMAN, ITBP1_HUMAN, ROCK1_HUMAN, SDC4_HUMAN, S10AA_HUMAN, E41L5_HUMAN	2195	21	16792	3.64291	0.981877	0.022916	1.39276
GOTERM_BP_DIRECT	GO:0010951~negative regulation of endopeptidase activity	30	1.31752	0.000754055	SPB4_HUMAN, E9PGN7_HUMAN, A2MG_HUMAN, CYTB_HUMAN, ITIH2_HUMAN, CO3_HUMAN, CD109_HUMAN, SPB9_HUMAN, UBP14_HUMAN, A2ML1_HUMAN, KNG1_HUMAN, A1AT_HUMAN, ILEU_HUMAN, SERPH_HUMAN, GDN_HUMAN, AKT1_HUMAN, A0A024QZX5_HUMAN, ANT3_HUMAN, AACT_HUMAN, PEBP1_HUMAN, SPB12_HUMAN, B7ZKJ8_HUMAN, SPB5_HUMAN, HRG_HUMAN, CO5_HUMAN, PSMF1_HUMAN, BIRC6_HUMAN, Q5LJA9_HUMAN, CO4A_HUMAN, SPB3_HUMAN	2195	121	16792	1.89672	0.98417	0.0235451	1.43939
GOTERM_BP_DIRECT	GO:0006397~mRNA processing	40	1.7567	0.000807093	SRSF2_HUMAN, HNRPR_HUMAN, NONO_HUMAN, U5S1_HUMAN, PDE12_HUMAN, SF3B2_HUMAN, SRSF7_HUMAN, LEG3_HUMAN, PRP8_HUMAN, SFPQ_HUMAN, TR150_HUMAN, HNRPL_HUMAN, XRN2_HUMAN, RU17_HUMAN, DHX15_HUMAN, KHDR1_HUMAN, RBM4_HUMAN, CPSF5_HUMAN, F8WJN3_HUMAN, H3BLV9_HUMAN, A0A0U1RRM4_HUMAN, KAPCA_HUMAN, SF3B3_HUMAN, A0A087WX29_HUMAN, SRSF9_HUMAN, G5EA30_HUMAN, U2AF2_HUMAN, CCAR2_HUMAN, E7EQZ4_HUMAN, DDX47_HUMAN, J3K…	2195	179	16792	1.70952	0.988175	0.0250388	1.53988
GOTERM_BP_DIRECT	GO:0051603~proteolysis involved in cellular protein catabolic process	16	0.702679	0.000832384	PSA3_HUMAN, PSB1_HUMAN, PSB7_HUMAN, G3V5Z7_HUMAN, PSA4_HUMAN, GRP78_HUMAN, IDE_HUMAN, PSB5_HUMAN, PSB3_HUMAN, PSB2_HUMAN, PSB4_HUMAN, PSB6_HUMAN, PSA2_HUMAN, PSA7_HUMAN, CAN2_HUMAN, PSA1_HUMAN	2195	48	16792	2.55004	0.989711	0.0256687	1.58777
GOTERM_BP_DIRECT	GO:0007052~mitotic spindle organization	12	0.527009	0.000928187	DCTN2_HUMAN, KIF11_HUMAN, KIF2A_HUMAN, CCNB1_HUMAN, SMC1A_HUMAN, RAN_HUMAN, DYHC1_HUMAN, A0A087X020_HUMAN, STMN1_HUMAN, SMC3_HUMAN, E7EVA0_HUMAN, RCC1_HUMAN	2195	30	16792	3.06005	0.993926	0.0284226	1.76898
GOTERM_BP_DIRECT	GO:0008333~endosome to lysosome transport	14	0.614844	0.000929117	SCYL2_HUMAN, TGFA1_HUMAN, K7EPJ5_HUMAN, F5H008_HUMAN, VP33A_HUMAN, VAMP7_HUMAN, VPS11_HUMAN, RAB7A_HUMAN, VPS39_HUMAN, VPS16_HUMAN, MTM1_HUMAN, TS101_HUMAN, RHOB_HUMAN, VPS18_HUMAN	2195	39	16792	2.74619	0.993957	0.0282932	1.77073
GOTERM_BP_DIRECT	GO:0042176~regulation of protein catabolic process	8	0.351339	0.000953457	SNF8_HUMAN, FAF1_HUMAN, PSMD3_HUMAN, A0A1B0GVY1_HUMAN, PSMD1_HUMAN, HGS_HUMAN, XPO1_HUMAN, CDC42_HUMAN	2195	14	16792	4.37149	0.994714	0.0288641	1.81672
GOTERM_BP_DIRECT	GO:0007160~cell-matrix adhesion	24	1.05402	0.001014	ZYX_HUMAN, ITA1_HUMAN, RAC1_HUMAN, ITA7_HUMAN, ITB4_HUMAN, A0A0A0MTH3_HUMAN, ITB5_HUMAN, FIBA_HUMAN, ITA6_HUMAN, F8VV56_HUMAN, CD44_HUMAN, FIBB_HUMAN, ITAV_HUMAN, ADA15_HUMAN, F5GZ78_HUMAN, C9JC84_HUMAN, LIPA1_HUMAN, ITBP1_HUMAN, ITA2_HUMAN, CTNB1_HUMAN, CDK5_HUMAN, VINC_HUMAN, FERM2_HUMAN, ITB1_HUMAN	2195	90	16792	2.04003	0.996211	0.0305015	1.93101
GOTERM_BP_DIRECT	GO:0001701~in utero embryonic development	41	1.80061	0.00101607	BMR1A_HUMAN, CCM2_HUMAN, I5P2_HUMAN, FLVC1_HUMAN, PLOD3_HUMAN, TGFR2_HUMAN, KEAP1_HUMAN, CUL4A_HUMAN, IF2B_HUMAN, KDIS_HUMAN, MYH10_HUMAN, K7ELL7_HUMAN, RTCB_HUMAN, PLCG1_HUMAN, A0A0A0MTS2_HUMAN, NOTC1_HUMAN, MYO1E_HUMAN, SMAD2_HUMAN, CCNB1_HUMAN, CO5_HUMAN, Q6ZN40_HUMAN, GNA12_HUMAN, ATP7A_HUMAN, CSN3_HUMAN, ADDA_HUMAN, KDM1A_HUMAN, E41L5_HUMAN, J3KTL2_HUMAN, GNA13_HUMAN, RIC8A_HUMAN, MYH9_HUMAN…	2195	187	16792	1.6773	0.996254	0.0303967	1.93492
GOTERM_BP_DIRECT	GO:0007049~cell cycle	46	2.0202	0.00101662	ANX11_HUMAN, PP1A_HUMAN, A6NEM2_HUMAN, TXNIP_HUMAN, PDC6I_HUMAN, PAR6B_HUMAN, KTHY_HUMAN, RACK1_HUMAN, A8K070_HUMAN, SPT5H_HUMAN, MCM2_HUMAN, CD123_HUMAN, CUL4B_HUMAN, D6RER5_HUMAN, K1C18_HUMAN, MK13_HUMAN, PAK4_HUMAN, SRC_HUMAN, ERF3B_HUMAN, E9PGT3_HUMAN, KS6A3_HUMAN, SEPT2_HUMAN, CHMP3_HUMAN, ASPP2_HUMAN, ERBIN_HUMAN, RBBP4_HUMAN, BCCIP_HUMAN, RBGP1_HUMAN, ARL2_HUMAN, KPCD_HUMAN, ARF6_HUMAN, SE…	2195	217	16792	1.62168	0.996266	0.0302485	1.93597
GOTERM_BP_DIRECT	GO:0043154~negative regulation of cysteine-type endopeptidase activity involved in apoptotic process	20	0.878349	0.00103735	A0A0D9SF53_HUMAN, IGBP1_HUMAN, CSK21_HUMAN, SPB9_HUMAN, CD44_HUMAN, DPEP1_HUMAN, PRDX3_HUMAN, H0Y4R2_HUMAN, PRDX5_HUMAN, UBP47_HUMAN, E9PGT3_HUMAN, SRC_HUMAN, A0A0A0MTS2_HUMAN, AKT1_HUMAN, ARRB1_HUMAN, KS6A3_HUMAN, 1433S_HUMAN, 1433E_HUMAN, VILI_HUMAN, A0A0J9YX62_HUMAN	2195	69	16792	2.21742	0.996668	0.03069	1.97507
GOTERM_BP_DIRECT	GO:0042147~retrograde transport, endosome to Golgi	20	0.878349	0.00103735	SNX1_HUMAN, SNX2_HUMAN, VPS29_HUMAN, TB10B_HUMAN, VPS51_HUMAN, VP26B_HUMAN, SNX5_HUMAN, E7EX90_HUMAN, VP26A_HUMAN, VPS53_HUMAN, TB10A_HUMAN, CLH1_HUMAN, RAB7A_HUMAN, VPS35_HUMAN, H7C1E4_HUMAN, A0A0A0MRI2_HUMAN, B4DZG7_HUMAN, ANFY1_HUMAN, YKT6_HUMAN, VPS52_HUMAN	2195	69	16792	2.21742	0.996668	0.03069	1.97507
GOTERM_BP_DIRECT	GO:0051170~nuclear import	9	0.395257	0.00108453	GEMI4_HUMAN, DDX20_HUMAN, ROA1_HUMAN, GEMI5_HUMAN, SMD3_HUMAN, RSMB_HUMAN, HTAI2_HUMAN, SMD1_HUMAN, E7EQZ4_HUMAN	2195	18	16792	3.82506	0.99743	0.0318923	2.064
GOTERM_BP_DIRECT	GO:0006414~translational elongation	9	0.395257	0.00108453	EF1G_HUMAN, EF1B_HUMAN, E9PRY8_HUMAN, EF2_HUMAN, J3QT46_HUMAN, EF1A1_HUMAN, MCA3_HUMAN, EFTU_HUMAN, GTPB1_HUMAN	2195	18	16792	3.82506	0.99743	0.0318923	2.064
GOTERM_BP_DIRECT	GO:0006090~pyruvate metabolic process	10	0.439174	0.00109234	ODP2_HUMAN, MOT4_HUMAN, ODPB_HUMAN, MOT1_HUMAN, LDHB_HUMAN, LDHA_HUMAN, BASI_HUMAN, DLDH_HUMAN, PCKGM_HUMAN, LGUL_HUMAN	2195	22	16792	3.47732	0.997538	0.0319475	2.07871
GOTERM_BP_DIRECT	GO:0071902~positive regulation of protein serine/threonine kinase activity	13	0.570927	0.00109467	RALB_HUMAN, MP2K1_HUMAN, PDC10_HUMAN, DAB2P_HUMAN, CAB39_HUMAN, RHOA_HUMAN, SRC_HUMAN, STK4_HUMAN, MP2K2_HUMAN, RPTOR_HUMAN, CALM_HUMAN, HS90B_HUMAN, CIB1_HUMAN	2195	35	16792	2.84147	0.997569	0.0318453	2.08311
GOTERM_BP_DIRECT	GO:0034976~response to endoplasmic reticulum stress	21	0.922266	0.00119943	ENPL_HUMAN, A0A087WX29_HUMAN, AT2A2_HUMAN, TXND5_HUMAN, PDIA1_HUMAN, TRAF2_HUMAN, PP2AB_HUMAN, TMM33_HUMAN, P85A_HUMAN, UBA5_HUMAN, PDIA4_HUMAN, TR10B_HUMAN, HYOU1_HUMAN, ERO1A_HUMAN, ERP44_HUMAN, EF2_HUMAN, IF2A_HUMAN, PDIA3_HUMAN, FLOT1_HUMAN, UFL1_HUMAN, PDIA6_HUMAN	2195	75	16792	2.14203	0.998634	0.0346581	2.2803
GOTERM_BP_DIRECT	GO:0051262~protein tetramerization	14	0.614844	0.00121385	DHRS4_HUMAN, FUMH_HUMAN, DYN1_HUMAN, RS19_HUMAN, GLYM_HUMAN, MTMR2_HUMAN, MTMRD_HUMAN, PUR8_HUMAN, TGM3_HUMAN, C9J5X1_HUMAN, CPSF5_HUMAN, F8WJN3_HUMAN, GLYC_HUMAN, CATA_HUMAN	2195	40	16792	2.67754	0.998738	0.0348843	2.3074
GOTERM_BP_DIRECT	GO:0010628~positive regulation of gene expression	53	2.32762	0.00124104	SNF8_HUMAN, B4DDF4_HUMAN, SPB9_HUMAN, AAPK1_HUMAN, EZRI_HUMAN, CALR_HUMAN, AAKG1_HUMAN, X6R8F3_HUMAN, RASK_HUMAN, ERBB2_HUMAN, HNRPU_HUMAN, E41LB_HUMAN, CHP3_HUMAN, STAT3_HUMAN, MK14_HUMAN, A0A0D9SF53_HUMAN, SMAD1_HUMAN, MOES_HUMAN, MP2K1_HUMAN, PDC10_HUMAN, HGS_HUMAN, FGFR4_HUMAN, RADI_HUMAN, HS71B_HUMAN, MTOR_HUMAN, AAKB1_HUMAN, TMED2_HUMAN, RIMS1_HUMAN, RASH_HUMAN, CDC42_HUMAN, FINC_HUMAN, ERB…	2195	262	16792	1.54754	0.998914	0.0354669	2.35851
GOTERM_BP_DIRECT	GO:0009113~purine nucleobase biosynthetic process	5	0.219587	0.00130199	GUAA_HUMAN, PUR6_HUMAN, PUR1_HUMAN, GLYC_HUMAN, PUR2_HUMAN	2195	5	16792	7.65011	0.999223	0.036985	2.47297
GOTERM_BP_DIRECT	GO:0075525~viral translational termination-reinitiation	5	0.219587	0.00130199	EIF3G_HUMAN, EIF3D_HUMAN, EIF3B_HUMAN, B0QY89_HUMAN, EIF3A_HUMAN	2195	5	16792	7.65011	0.999223	0.036985	2.47297
GOTERM_BP_DIRECT	GO:0007179~transforming growth factor beta receptor signaling pathway	24	1.05402	0.00139653	SMAD1_HUMAN, ZYX_HUMAN, TGFA1_HUMAN, BMR1A_HUMAN, E7ESA6_HUMAN, FNTA_HUMAN, APOA1_HUMAN, TGFR2_HUMAN, ITB5_HUMAN, A0A0U1RQX8_HUMAN, Q5TG12_HUMAN, RHOA_HUMAN, F5GZ78_HUMAN, JAM1_HUMAN, USP9X_HUMAN, SRC_HUMAN, UBC12_HUMAN, FKB1A_HUMAN, PARP1_HUMAN, SMAD2_HUMAN, TAB1_HUMAN, RS27A_HUMAN, FERM2_HUMAN, ITB1_HUMAN	2195	92	16792	1.99568	0.999538	0.0394152	2.65026
GOTERM_BP_DIRECT	GO:0042769~DNA damage response, detection of DNA damage	13	0.570927	0.00144913	PCNA_HUMAN, DDB1_HUMAN, RS3_HUMAN, CUL4A_HUMAN, CUL4B_HUMAN, M0R2B7_HUMAN, RFC4_HUMAN, PARP1_HUMAN, A0A087WWF6_HUMAN, DNJA1_HUMAN, RFA1_HUMAN, RFC5_HUMAN, RS27A_HUMAN	2195	36	16792	2.76254	0.999654	0.0406616	2.74877
GOTERM_BP_DIRECT	GO:0000059~protein import into nucleus, docking	6	0.263505	0.00150594	IMB1_HUMAN, IPO4_HUMAN, TNPO2_HUMAN, TNPO1_HUMAN, IPO5_HUMAN, NU205_HUMAN	2195	8	16792	5.73759	0.999747	0.0420087	2.85506
GOTERM_BP_DIRECT	GO:2000643~positive regulation of early endosome to late endosome transport	6	0.263505	0.00150594	MOES_HUMAN, MTMR2_HUMAN, RAB21_HUMAN, EZRI_HUMAN, VPS11_HUMAN, RADI_HUMAN	2195	8	16792	5.73759	0.999747	0.0420087	2.85506
GOTERM_BP_DIRECT	GO:2000641~regulation of early endosome to late endosome transport	6	0.263505	0.00150594	SRC_HUMAN, MP2K1_HUMAN, MP2K2_HUMAN, CHMP3_HUMAN, MK01_HUMAN, DJC13_HUMAN	2195	8	16792	5.73759	0.999747	0.0420087	2.85506
GOTERM_BP_DIRECT	GO:0019509~L-methionine biosynthetic process from methylthioadenosine	6	0.263505	0.00150594	ENOPH_HUMAN, MTND_HUMAN, B4DUC8_HUMAN, MTNA_HUMAN, MTNB_HUMAN, EI2BA_HUMAN	2195	8	16792	5.73759	0.999747	0.0420087	2.85506
GOTERM_BP_DIRECT	GO:0043149~stress fiber assembly	8	0.351339	0.00158695	RHOA_HUMAN, ZYX_HUMAN, SRC_HUMAN, ARRB1_HUMAN, PDC10_HUMAN, CUL3_HUMAN, ITB5_HUMAN, ITB1_HUMAN	2195	15	16792	4.08006	0.999838	0.0439967	3.00644
GOTERM_BP_DIRECT	GO:1903543~positive regulation of exosomal secretion	8	0.351339	0.00158695	SNF8_HUMAN, PDC6I_HUMAN, VPS4B_HUMAN, VPS4A_HUMAN, TS101_HUMAN, SDC4_HUMAN, HGS_HUMAN, RAB7A_HUMAN	2195	15	16792	4.08006	0.999838	0.0439967	3.00644
GOTERM_BP_DIRECT	GO:0048026~positive regulation of mRNA splicing, via spliceosome	8	0.351339	0.00158695	TRA2B_HUMAN, TR150_HUMAN, E9PKE3_HUMAN, RU17_HUMAN, RBMX_HUMAN, PRP19_HUMAN, IF4A3_HUMAN, K7EQ55_HUMAN	2195	15	16792	4.08006	0.999838	0.0439967	3.00644
GOTERM_BP_DIRECT	GO:0006607~NLS-bearing protein import into nucleus	10	0.439174	0.00158827	IMA7_HUMAN, IMB1_HUMAN, IPO4_HUMAN, TNPO2_HUMAN, IMA5_HUMAN, IMA1_HUMAN, TNPO1_HUMAN, SPN90_HUMAN, IMA4_HUMAN, IPO5_HUMAN	2195	23	16792	3.32614	0.999839	0.0438116	3.00889
GOTERM_BP_DIRECT	GO:0006479~protein methylation	10	0.439174	0.00158827	ERF3A_HUMAN, ERF1_HUMAN, LCMT1_HUMAN, CARM1_HUMAN, A0A0A0MRJ6_HUMAN, SMD3_HUMAN, RSMB_HUMAN, ANM1_HUMAN, ANM3_HUMAN, ARMT1_HUMAN	2195	23	16792	3.32614	0.999839	0.0438116	3.00889
GOTERM_BP_DIRECT	GO:0075733~intracellular transport of virus	16	0.702679	0.00165969	E9PF10_HUMAN, IMB1_HUMAN, E9PQ57_HUMAN, IMA1_HUMAN, NUP93_HUMAN, NUP43_HUMAN, SEH1_HUMAN, RAN_HUMAN, IMA5_HUMAN, TS101_HUMAN, NU160_HUMAN, XPO1_HUMAN, IMA4_HUMAN, PO210_HUMAN, NU205_HUMAN, RS27A_HUMAN	2195	51	16792	2.40004	0.999892	0.0455097	3.14216
GOTERM_BP_DIRECT	GO:0042542~response to hydrogen peroxide	16	0.702679	0.00165969	TXNIP_HUMAN, STAT1_HUMAN, HBB_HUMAN, PDC10_HUMAN, PP2AB_HUMAN, HBA_HUMAN, CH60_HUMAN, PRDX3_HUMAN, GNAO_HUMAN, EF2_HUMAN, SRC_HUMAN, LDHA_HUMAN, Q8NBY1_HUMAN, H0Y300_HUMAN, CATA_HUMAN, B4DR80_HUMAN	2195	51	16792	2.40004	0.999892	0.0455097	3.14216
GOTERM_BP_DIRECT	GO:0006892~post-Golgi vesicle-mediated transport	9	0.395257	0.00166019	EXOC5_HUMAN, SNP23_HUMAN, SCAM3_HUMAN, STX4_HUMAN, ARL3_HUMAN, XRP2_HUMAN, MYO1B_HUMAN, SCFD1_HUMAN, VAMP7_HUMAN	2195	19	16792	3.62374	0.999892	0.0452973	3.14309
GOTERM_BP_DIRECT	GO:0000028~ribosomal small subunit assembly	9	0.395257	0.00166019	A0A0C4DG17_HUMAN, S4R435_HUMAN, RS14_HUMAN, RS19_HUMAN, Q5T4L4_HUMAN, K7ELC2_HUMAN, RS10_HUMAN, A0A075B716_HUMAN, M0R0F0_HUMAN	2195	19	16792	3.62374	0.999892	0.0452973	3.14309
GOTERM_BP_DIRECT	GO:0006887~exocytosis	22	0.966184	0.00188245	EXOC5_HUMAN, CDK16_HUMAN, RALA_HUMAN, LIN7C_HUMAN, BIG1_HUMAN, PAK1_HUMAN, P3C2A_HUMAN, MYH10_HUMAN, SCRN1_HUMAN, EXOC1_HUMAN, EXOC3_HUMAN, J3QL71_HUMAN, SC22B_HUMAN, I3L0N3_HUMAN, MICA3_HUMAN, L2GL1_HUMAN, RIMS1_HUMAN, VPS52_HUMAN, J3QRV5_HUMAN, EXOC7_HUMAN, RB27A_HUMAN, DNJC5_HUMAN	2195	83	16792	2.02774	0.999968	0.0509574	3.5567
GOTERM_BP_DIRECT	GO:0006006~glucose metabolic process	19	0.834431	0.0018866	FABP5_HUMAN, AK1A1_HUMAN, PGM2L_HUMAN, IRS2_HUMAN, ODP2_HUMAN, PK3CA_HUMAN, PGM1_HUMAN, ODPB_HUMAN, G6PD_HUMAN, AIMP1_HUMAN, AAPK1_HUMAN, SHIP2_HUMAN, DCXR_HUMAN, GNPI1_HUMAN, G3P_HUMAN, DHSO_HUMAN, CPT1A_HUMAN, AKT1_HUMAN, MK14_HUMAN	2195	67	16792	2.16944	0.999969	0.0508168	3.5644
GOTERM_BP_DIRECT	GO:0007162~negative regulation of cell adhesion	13	0.570927	0.00189308	RASA1_HUMAN, HRG_HUMAN, LEUK_HUMAN, GDIR1_HUMAN, CAD13_HUMAN, SIPA1_HUMAN, PLXB2_HUMAN, BGH3_HUMAN, KNG1_HUMAN, PLXB1_HUMAN, TENA_HUMAN, ADA10_HUMAN, ERBB3_HUMAN	2195	37	16792	2.68788	0.99997	0.0507387	3.57644
GOTERM_BP_DIRECT	GO:0061077~chaperone-mediated protein folding	13	0.570927	0.00189308	CALX_HUMAN, FKBP3_HUMAN, F8VU90_HUMAN, PPID_HUMAN, UN45A_HUMAN, CSK21_HUMAN, CHRD1_HUMAN, FKB1A_HUMAN, PDIA4_HUMAN, FKBP4_HUMAN, CALR_HUMAN, PPIB_HUMAN, TRAP1_HUMAN	2195	37	16792	2.68788	0.99997	0.0507387	3.57644
GOTERM_BP_DIRECT	GO:0046854~phosphatidylinositol phosphorylation	24	1.05402	0.00189657	PTN11_HUMAN, IRS2_HUMAN, TTC7B_HUMAN, PK3CA_HUMAN, A0A1B0GUZ7_HUMAN, FYN_HUMAN, PI42B_HUMAN, P4K2A_HUMAN, PI4KA_HUMAN, FGF3_HUMAN, BPNT1_HUMAN, P85A_HUMAN, FGFR4_HUMAN, GRB2_HUMAN, PIPSL_HUMAN, P3C2A_HUMAN, ERBB2_HUMAN, PI42A_HUMAN, IMPA1_HUMAN, LCK_HUMAN, F5GWN5_HUMAN, PDGFA_HUMAN, PI42C_HUMAN, ERBB3_HUMAN	2195	94	16792	1.95322	0.999971	0.0505834	3.58291
GOTERM_BP_DIRECT	GO:0008284~positive regulation of cell proliferation	84	3.68906	0.00190399	TENS3_HUMAN, I3L397_HUMAN, E7ESA6_HUMAN, FGF3_HUMAN, A0A0A0MTH3_HUMAN, TGFR2_HUMAN, C9J5X1_HUMAN, CNOT7_HUMAN, AAPK1_HUMAN, MEP50_HUMAN, PAK1_HUMAN, CD123_HUMAN, PRDX3_HUMAN, CALR_HUMAN, RASK_HUMAN, CIAO1_HUMAN, INSR_HUMAN, A0A0J9YW33_HUMAN, K2C6A_HUMAN, A6NMH8_HUMAN, NAMPT_HUMAN, A0A0C4DGQ5_HUMAN, AK1C3_HUMAN, STAT3_HUMAN, CIB1_HUMAN, IRS2_HUMAN, NOP2_HUMAN, RHOG_HUMAN, PDC10_HUMAN, MK01_HUMAN, …	2195	466	16792	1.37899	0.999972	0.0505316	3.5967
GOTERM_BP_DIRECT	GO:0000387~spliceosomal snRNP assembly	11	0.483092	0.00198552	SART3_HUMAN, GEMI4_HUMAN, DDX20_HUMAN, GEMI5_HUMAN, SMD3_HUMAN, ANM5_HUMAN, RSMB_HUMAN, MEP50_HUMAN, SMD1_HUMAN, STRAP_HUMAN, E7EQZ4_HUMAN	2195	28	16792	3.0054	0.999982	0.0523871	3.74793
GOTERM_BP_DIRECT	GO:0051496~positive regulation of stress fiber assembly	14	0.614844	0.00200273	RAC1_HUMAN, CARL1_HUMAN, Q6ZN40_HUMAN, APOA1_HUMAN, S10AA_HUMAN, PAK1_HUMAN, MERL_HUMAN, RHOA_HUMAN, G5E9Q6_HUMAN, MTOR_HUMAN, PROF1_HUMAN, FHOD1_HUMAN, ITBP1_HUMAN, SDC4_HUMAN	2195	42	16792	2.55004	0.999984	0.0525773	3.77983
GOTERM_BP_DIRECT	GO:0006986~response to unfolded protein	14	0.614844	0.00200273	HSP72_HUMAN, CH60_HUMAN, HSPB1_HUMAN, HS74L_HUMAN, HS90A_HUMAN, ERP44_HUMAN, E9PKE3_HUMAN, SERPH_HUMAN, DNJB1_HUMAN, STT3B_HUMAN, HS105_HUMAN, HS90B_HUMAN, DNJA1_HUMAN, HSP74_HUMAN	2195	42	16792	2.55004	0.999984	0.0525773	3.77983
GOTERM_BP_DIRECT	GO:0031175~neuron projection development	25	1.09794	0.00202401	CDK16_HUMAN, RAB13_HUMAN, TBC24_HUMAN, DOCK7_HUMAN, E7EVA0_HUMAN, RAB35_HUMAN, GRIN1_HUMAN, CUL4B_HUMAN, SERA_HUMAN, Q5TG12_HUMAN, ATX10_HUMAN, A0A024R571_HUMAN, A0A0J9YW33_HUMAN, B1AK88_HUMAN, SEPT2_HUMAN, A0A087WXI5_HUMAN, NCDN_HUMAN, LYN_HUMAN, BIG1_HUMAN, STMN1_HUMAN, GNAO_HUMAN, FRYL_HUMAN, CDK5_HUMAN, VAPA_HUMAN, ANM1_HUMAN	2195	100	16792	1.91253	0.999985	0.0528693	3.81926
GOTERM_BP_DIRECT	GO:0031100~organ regeneration	15	0.658762	0.00205248	UFO_HUMAN, PYR1_HUMAN, APOA1_HUMAN, TGFR2_HUMAN, MPRI_HUMAN, ANXA3_HUMAN, PRPS2_HUMAN, KPYM_HUMAN, PLSL_HUMAN, CDK1_HUMAN, PUR9_HUMAN, NOTC1_HUMAN, H3BTN5_HUMAN, PRPS1_HUMAN, GSTP1_HUMAN, PUR1_HUMAN	2195	47	16792	2.44153	0.999988	0.0533402	3.87197
GOTERM_BP_DIRECT	GO:0048015~phosphatidylinositol-mediated signaling	26	1.14185	0.00213719	RICTR_HUMAN, PTN11_HUMAN, PK3CA_HUMAN, SIN1_HUMAN, FGF3_HUMAN, C9J5X1_HUMAN, GRB2_HUMAN, P3C2A_HUMAN, EZRI_HUMAN, ERBB2_HUMAN, EXOC1_HUMAN, LST8_HUMAN, AKT1_HUMAN, LCK_HUMAN, F5GWN5_HUMAN, PDGFA_HUMAN, AGO2_HUMAN, IRS2_HUMAN, MOV10_HUMAN, FYN_HUMAN, PI4KA_HUMAN, P85A_HUMAN, FGFR4_HUMAN, RHOA_HUMAN, MTOR_HUMAN, ERBB3_HUMAN	2195	106	16792	1.87644	0.999992	0.0552213	4.02868
GOTERM_BP_DIRECT	GO:0043065~positive regulation of apoptotic process	58	2.54721	0.00215046	F8VWL3_HUMAN, NF1_HUMAN, ABR_HUMAN, ITA6_HUMAN, CH60_HUMAN, AIFM2_HUMAN, PTPA_HUMAN, ATG7_HUMAN, PRKDC_HUMAN, AKT1_HUMAN, AIFM1_HUMAN, DDX20_HUMAN, H3BV80_HUMAN, A0A0D9SF53_HUMAN, FAF1_HUMAN, BIN1_HUMAN, TRADD_HUMAN, CCAR2_HUMAN, B1AL00_HUMAN, NICA_HUMAN, ARHG7_HUMAN, TGM2_HUMAN, SHIP1_HUMAN, LDHA_HUMAN, CTNB1_HUMAN, DNM1L_HUMAN, SL9A1_HUMAN, ITB1_HUMAN, TXNIP_HUMAN, DCNL3_HUMAN, TOP2A_HUMAN, RAC…	2195	300	16792	1.47902	0.999993	0.0552955	4.05322
GOTERM_BP_DIRECT	GO:0032456~endocytic recycling	10	0.439174	0.00224961	EHD4_HUMAN, A0A024R571_HUMAN, SNF8_HUMAN, RAB13_HUMAN, VPS51_HUMAN, RAB14_HUMAN, EPS15_HUMAN, VPS52_HUMAN, RAB35_HUMAN, VPS53_HUMAN	2195	24	16792	3.18755	0.999996	0.0575043	4.23629
GOTERM_BP_DIRECT	GO:0046856~phosphatidylinositol dephosphorylation	10	0.439174	0.00224961	TM55B_HUMAN, I5P2_HUMAN, MTMR2_HUMAN, SHIP1_HUMAN, SAC1_HUMAN, MTM1_HUMAN, F8WA39_HUMAN, SHIP2_HUMAN, Q5T1B5_HUMAN, SYNJ2_HUMAN	2195	24	16792	3.18755	0.999996	0.0575043	4.23629
GOTERM_BP_DIRECT	GO:0048870~cell motility	10	0.439174	0.00224961	EPHA2_HUMAN, E7ESA6_HUMAN, RAC1_HUMAN, FSCN1_HUMAN, ITB4_HUMAN, MP2K1_HUMAN, SRC8_HUMAN, DYST_HUMAN, PLD2_HUMAN, ADA17_HUMAN	2195	24	16792	3.18755	0.999996	0.0575043	4.23629
GOTERM_BP_DIRECT	GO:0061014~positive regulation of mRNA catabolic process	7	0.307422	0.00225604	HNRPR_HUMAN, RENT1_HUMAN, CNOT7_HUMAN, FUBP2_HUMAN, CNOT1_HUMAN, GTPB1_HUMAN, C9J6P4_HUMAN	2195	12	16792	4.46257	0.999996	0.0573973	4.24814
GOTERM_BP_DIRECT	GO:0031581~hemidesmosome assembly	7	0.307422	0.00225604	PLEC_HUMAN, K1C14_HUMAN, ITB4_HUMAN, CD151_HUMAN, DYST_HUMAN, ITA6_HUMAN, K2C5_HUMAN	2195	12	16792	4.46257	0.999996	0.0573973	4.24814
GOTERM_BP_DIRECT	GO:0006107~oxaloacetate metabolic process	7	0.307422	0.00225604	NIT2_HUMAN, AATM_HUMAN, MDHM_HUMAN, MDHC_HUMAN, PCKGM_HUMAN, AATC_HUMAN, ACLY_HUMAN	2195	12	16792	4.46257	0.999996	0.0573973	4.24814
GOTERM_BP_DIRECT	GO:0071364~cellular response to epidermal growth factor stimulus	12	0.527009	0.00226638	ERBB2_HUMAN, PLCG1_HUMAN, IQGA1_HUMAN, PYR1_HUMAN, PTN12_HUMAN, AKT1_HUMAN, EF1A1_HUMAN, MCM7_HUMAN, ZPR1_HUMAN, VILI_HUMAN, GSTP1_HUMAN, DAB2P_HUMAN	2195	33	16792	2.78186	0.999996	0.0573878	4.26722
GOTERM_BP_DIRECT	GO:0051592~response to calcium ion	17	0.746596	0.00246014	ANX11_HUMAN, CMC2_HUMAN, TXNIP_HUMAN, F6WQW2_HUMAN, SAHH2_HUMAN, PP2BA_HUMAN, FIBA_HUMAN, GDIA_HUMAN, FIBB_HUMAN, PDCD6_HUMAN, C9JC84_HUMAN, S10AG_HUMAN, CALM_HUMAN, D6REX3_HUMAN, HOME1_HUMAN, ANXA7_HUMAN, HNRPD_HUMAN	2195	58	16792	2.24227	0.999999	0.0618605	4.62392
GOTERM_BP_DIRECT	GO:0045109~intermediate filament organization	8	0.351339	0.00250515	K22E_HUMAN, VIME_HUMAN, A0A087X1U6_HUMAN, MTM1_HUMAN, A0A0J9YX62_HUMAN, K1C9_HUMAN, F5GWP8_HUMAN, DESP_HUMAN	2195	16	16792	3.82506	0.999999	0.062671	4.70659
GOTERM_BP_DIRECT	GO:0042274~ribosomal small subunit biogenesis	8	0.351339	0.00250515	RS19_HUMAN, NEP1_HUMAN, K7ELC2_HUMAN, RS7_HUMAN, RS16_HUMAN, A0A075B716_HUMAN, E7ETK0_HUMAN, RS6_HUMAN	2195	16	16792	3.82506	0.999999	0.062671	4.70659
GOTERM_BP_DIRECT	GO:0031623~receptor internalization	14	0.614844	0.00253252	SNX1_HUMAN, DYN1_HUMAN, DYN3_HUMAN, TFR1_HUMAN, A8K6Q8_HUMAN, ARBK1_HUMAN, GRB2_HUMAN, EZRI_HUMAN, CLH1_HUMAN, DYN2_HUMAN, PICAL_HUMAN, G8JLH6_HUMAN, A6NMH8_HUMAN, ITB1_HUMAN, KSYK_HUMAN	2195	43	16792	2.49073	0.999999	0.0630482	4.75684
GOTERM_BP_DIRECT	GO:0034260~negative regulation of GTPase activity	14	0.614844	0.00253252	ARL2_HUMAN, RCC2_HUMAN, JAM1_HUMAN, IQGA1_HUMAN, RTKN_HUMAN, TMED2_HUMAN, ARRB1_HUMAN, SH3B4_HUMAN, RASH_HUMAN, BIG1_HUMAN, A8K070_HUMAN, IPO5_HUMAN, RADI_HUMAN, DAB2P_HUMAN	2195	43	16792	2.49073	0.999999	0.0630482	4.75684
GOTERM_BP_DIRECT	GO:0007596~blood coagulation	39	1.71278	0.00258449	HBD_HUMAN, DOCK9_HUMAN, CARL1_HUMAN, CAZA1_HUMAN, CBX5_HUMAN, AP3B1_HUMAN, A0A024R571_HUMAN, A1AT_HUMAN, GDN_HUMAN, B1AK88_HUMAN, C9JC84_HUMAN, GNAQ_HUMAN, ANT3_HUMAN, ANO6_HUMAN, KAP2_HUMAN, VPS45_HUMAN, LYN_HUMAN, RAB5A_HUMAN, RAC1_HUMAN, KAPCA_HUMAN, CAZA2_HUMAN, FYN_HUMAN, H33_HUMAN, HBB_HUMAN, GNA12_HUMAN, ANXA5_HUMAN, B1ANR0_HUMAN, DOCK6_HUMAN, DOCK1_HUMAN, CD59_HUMAN, FIBA_HUMAN, KDM1A_HUM…	2195	184	16792	1.62149	0.999999	0.0640117	4.85217
GOTERM_BP_DIRECT	GO:0048008~platelet-derived growth factor receptor signaling pathway	11	0.483092	0.00268014	PTN11_HUMAN, TXNIP_HUMAN, PTPRJ_HUMAN, SRC_HUMAN, IQGA1_HUMAN, SGPL1_HUMAN, BCAR1_HUMAN, PKHA1_HUMAN, PDGFA_HUMAN, MYO1E_HUMAN, P3C2A_HUMAN	2195	29	16792	2.90177	1	0.066007	5.02739
GOTERM_BP_DIRECT	GO:0007163~establishment or maintenance of cell polarity	11	0.483092	0.00268014	LEUK_HUMAN, ARP3_HUMAN, CARL2_HUMAN, MRCKB_HUMAN, CAP1_HUMAN, ARP2_HUMAN, PAR6B_HUMAN, A0A0C4DFT3_HUMAN, CTNA1_HUMAN, CDC42_HUMAN, J3KNQ4_HUMAN	2195	29	16792	2.90177	1	0.066007	5.02739
GOTERM_BP_DIRECT	GO:0043086~negative regulation of catalytic activity	20	0.878349	0.0029816	KPRA_HUMAN, RINI_HUMAN, TXNIP_HUMAN, NQO1_HUMAN, HNRPR_HUMAN, ANXA5_HUMAN, ATP7A_HUMAN, ANXA3_HUMAN, MYPT1_HUMAN, PPME1_HUMAN, NEST_HUMAN, A0A0C4DFV9_HUMAN, CCAR2_HUMAN, KPRB_HUMAN, HPBP1_HUMAN, NOTC1_HUMAN, CAND1_HUMAN, ANXA2_HUMAN, SPB3_HUMAN, ANXA4_HUMAN	2195	75	16792	2.04003	1	0.0728393	5.57763
GOTERM_BP_DIRECT	GO:2000786~positive regulation of autophagosome assembly	6	0.263505	0.00302406	PI42A_HUMAN, RALB_HUMAN, PI42B_HUMAN, RBGPR_HUMAN, LRSM1_HUMAN, PI42C_HUMAN	2195	9	16792	5.10008	1	0.0735128	5.65488
GOTERM_BP_DIRECT	GO:0034101~erythrocyte homeostasis	6	0.263505	0.00302406	PRDX1_HUMAN, UFO_HUMAN, A0A0A0MTS2_HUMAN, A0A075B716_HUMAN, IREB2_HUMAN, E7ETK0_HUMAN	2195	9	16792	5.10008	1	0.0735128	5.65488
GOTERM_BP_DIRECT	GO:0019852~L-ascorbic acid metabolic process	6	0.263505	0.00302406	GTR3_HUMAN, NB5R3_HUMAN, GSTO1_HUMAN, E1CEI4_HUMAN, GTR1_HUMAN, S23A2_HUMAN	2195	9	16792	5.10008	1	0.0735128	5.65488
GOTERM_BP_DIRECT	GO:0050853~B cell receptor signaling pathway	16	0.702679	0.00308276	A0A0A0MS08_HUMAN, NTAL_HUMAN, IGHG3_HUMAN, MK01_HUMAN, LIME1_HUMAN, IGKC_HUMAN, A0A1B0GUU9_HUMAN, BCAR1_HUMAN, PTN6_HUMAN, PKHA1_HUMAN, IGHG2_HUMAN, HV323_HUMAN, LCK_HUMAN, IGHG4_HUMAN, KSYK_HUMAN, LYN_HUMAN	2195	54	16792	2.2667	1	0.0745582	5.76158
GOTERM_BP_DIRECT	GO:0046686~response to cadmium ion	10	0.439174	0.00311236	CDK1_HUMAN, PCNA_HUMAN, ARGI1_HUMAN, NPC1_HUMAN, DHSO_HUMAN, A0A0A0MTS2_HUMAN, GSHB_HUMAN, E1CEI4_HUMAN, KTHY_HUMAN, CATA_HUMAN	2195	25	16792	3.06005	1	0.0749187	5.81536
GOTERM_BP_DIRECT	GO:0021762~substantia nigra development	15	0.658762	0.00315416	SIN1_HUMAN, DHE3_HUMAN, G6PD_HUMAN, GRP78_HUMAN, RHOA_HUMAN, KCRB_HUMAN, ACTB_HUMAN, 1433T_HUMAN, CALM_HUMAN, ENOB_HUMAN, LDHA_HUMAN, CN37_HUMAN, 1433E_HUMAN, 1433F_HUMAN, CDC42_HUMAN	2195	49	16792	2.34187	1	0.0755571	5.89122
GOTERM_BP_DIRECT	GO:0032508~DNA duplex unwinding	14	0.614844	0.00317171	A0A0D9SF53_HUMAN, ANXA1_HUMAN, RECQ1_HUMAN, G3BP1_HUMAN, XRCC5_HUMAN, ASCC3_HUMAN, F8W7U8_HUMAN, XRCC6_HUMAN, DHX9_HUMAN, RUVB2_HUMAN, DDX1_HUMAN, B1AHB1_HUMAN, MCM3_HUMAN, RUVB1_HUMAN	2195	44	16792	2.43413	1	0.0756329	5.92307
GOTERM_BP_DIRECT	GO:0007077~mitotic nuclear envelope disassembly	14	0.614844	0.00317171	CCNB1_HUMAN, E9PF10_HUMAN, PLK1_HUMAN, E9PQ57_HUMAN, NUP93_HUMAN, NUP43_HUMAN, SEH1_HUMAN, CDK1_HUMAN, KPCA_HUMAN, NEK9_HUMAN, NU160_HUMAN, PO210_HUMAN, LMNA_HUMAN, NU205_HUMAN	2195	44	16792	2.43413	1	0.0756329	5.92307
GOTERM_BP_DIRECT	GO:0033138~positive regulation of peptidyl-serine phosphorylation	19	0.834431	0.0031862	PK3CA_HUMAN, IF4G1_HUMAN, DOCK7_HUMAN, THIO_HUMAN, PDC10_HUMAN, TBK1_HUMAN, PARK7_HUMAN, CD44_HUMAN, PAK1_HUMAN, AT2B4_HUMAN, GSK3B_HUMAN, G5E9Q6_HUMAN, STK4_HUMAN, Q96II5_HUMAN, AKT1_HUMAN, ARRB1_HUMAN, RPTOR_HUMAN, MIF_HUMAN, CDC42_HUMAN	2195	70	16792	2.07646	1	0.075638	5.94934
GOTERM_BP_DIRECT	GO:0016236~macroautophagy	20	0.878349	0.00349837	HDAC6_HUMAN, DYL2_HUMAN, VDAC1_HUMAN, AAPK1_HUMAN, ATG4B_HUMAN, AAKG1_HUMAN, RHEB_HUMAN, MTOR_HUMAN, AAKB1_HUMAN, ATG7_HUMAN, LST8_HUMAN, RPTOR_HUMAN, MTMRE_HUMAN, PI3R4_HUMAN, H3BTL1_HUMAN, GBRL2_HUMAN, ATG5_HUMAN, ATG3_HUMAN, RRAGA_HUMAN, RS27A_HUMAN	2195	76	16792	2.01319	1	0.0823924	6.51383
GOTERM_BP_DIRECT	GO:0006415~translational termination	5	0.219587	0.0035003	F5GX77_HUMAN, C9JIF9_HUMAN, ABCE1_HUMAN, ERF3B_HUMAN, ERF1_HUMAN	2195	6	16792	6.37509	1	0.0820851	6.51731
GOTERM_BP_DIRECT	GO:0072673~lamellipodium morphogenesis	5	0.219587	0.0035003	SNX1_HUMAN, SNX2_HUMAN, WASF2_HUMAN, ABI1_HUMAN, WASF1_HUMAN	2195	6	16792	6.37509	1	0.0820851	6.51731
GOTERM_BP_DIRECT	GO:0045861~negative regulation of proteolysis	9	0.395257	0.00351342	HDAC6_HUMAN, BAG6_HUMAN, CYTB_HUMAN, GDN_HUMAN, AKT1_HUMAN, CDK5_HUMAN, IDE_HUMAN, KNG1_HUMAN, SPB3_HUMAN	2195	21	16792	3.27862	1	0.0820312	6.54097
GOTERM_BP_DIRECT	GO:0045773~positive regulation of axon extension	11	0.483092	0.00355612	L1CAM_HUMAN, TWF2_HUMAN, TRPV2_HUMAN, H3BQK9_HUMAN, GSK3B_HUMAN, MAP1B_HUMAN, LIS1_HUMAN, A0A0A0MTH3_HUMAN, SHOT1_HUMAN, IF4G2_HUMAN, FINC_HUMAN	2195	30	16792	2.80504	1	0.0826373	6.61792
GOTERM_BP_DIRECT	GO:0045197~establishment or maintenance of epithelial cell apical/basal polarity	7	0.307422	0.00372933	ARF4_HUMAN, KPCI_HUMAN, E9PC69_HUMAN, A0A0A0MTH3_HUMAN, A0A0C4DFT3_HUMAN, ERBIN_HUMAN, Q5JUW8_HUMAN	2195	13	16792	4.11929	1	0.0861277	6.9294
GOTERM_BP_DIRECT	GO:0034975~protein folding in endoplasmic reticulum	7	0.307422	0.00372933	CALX_HUMAN, ERO1A_HUMAN, ENPL_HUMAN, PDIA3_HUMAN, GRP78_HUMAN, VAPA_HUMAN, CALR_HUMAN	2195	13	16792	4.11929	1	0.0861277	6.9294
GOTERM_BP_DIRECT	GO:0048268~clathrin coat assembly	7	0.307422	0.00372933	PICAL_HUMAN, HIP1_HUMAN, M0R0N4_HUMAN, EPS15_HUMAN, EPN4_HUMAN, P3C2A_HUMAN, AP2B1_HUMAN	2195	13	16792	4.11929	1	0.0861277	6.9294
GOTERM_BP_DIRECT	GO:1901216~positive regulation of neuron death	8	0.351339	0.00378274	PICAL_HUMAN, GSK3B_HUMAN, APOE_HUMAN, MTOR_HUMAN, IF2A_HUMAN, PARP1_HUMAN, ASPP2_HUMAN, AIMP2_HUMAN	2195	17	16792	3.60005	1	0.0869438	7.02525
GOTERM_BP_DIRECT	GO:0006911~phagocytosis, engulfment	12	0.527009	0.00381555	A0A0A0MS08_HUMAN, MFGM_HUMAN, MYH9_HUMAN, GELS_HUMAN, IGHG3_HUMAN, IGHG2_HUMAN, HV323_HUMAN, DOCK1_HUMAN, IGHG4_HUMAN, VAMP7_HUMAN, IGKC_HUMAN, A0A1B0GUU9_HUMAN	2195	35	16792	2.6229	1	0.0873012	7.08409
GOTERM_BP_DIRECT	GO:0033572~transferrin transport	12	0.527009	0.00381555	RB11B_HUMAN, TFR1_HUMAN, VATH_HUMAN, VATE1_HUMAN, VATD_HUMAN, VATB2_HUMAN, A8K6Q8_HUMAN, TRFE_HUMAN, DYN2_HUMAN, CLH1_HUMAN, VATA_HUMAN, VATC1_HUMAN, F5GYQ1_HUMAN	2195	35	16792	2.6229	1	0.0873012	7.08409
GOTERM_BP_DIRECT	GO:0016197~endosomal transport	18	0.790514	0.00401628	STRUM_HUMAN, SNF8_HUMAN, VPS25_HUMAN, A0A087WY55_HUMAN, RAB13_HUMAN, VPS4A_HUMAN, HGS_HUMAN, RAB35_HUMAN, WASH7_HUMAN, PICAL_HUMAN, RAB10_HUMAN, VPS36_HUMAN, VPS4B_HUMAN, CHMP6_HUMAN, CHMP3_HUMAN, TS101_HUMAN, SNX9_HUMAN, RS27A_HUMAN	2195	66	16792	2.08639	1	0.0913075	7.44328
GOTERM_BP_DIRECT	GO:0031047~gene silencing by RNA	26	1.14185	0.0041168	CNO10_HUMAN, E9PF10_HUMAN, H4_HUMAN, CNOT7_HUMAN, NUP93_HUMAN, NUP43_HUMAN, ERI1_HUMAN, C9J2Y9_HUMAN, NU160_HUMAN, AGO2_HUMAN, NCBP1_HUMAN, IPO8_HUMAN, H33_HUMAN, E9PQ57_HUMAN, SND1_HUMAN, RCD1_HUMAN, E9PGT1_HUMAN, SEH1_HUMAN, RAN_HUMAN, PRKRA_HUMAN, PABP1_HUMAN, C9JLU1_HUMAN, RPB1_HUMAN, PO210_HUMAN, XPO5_HUMAN, NU205_HUMAN	2195	111	16792	1.79192	1	0.0931035	7.62266
GOTERM_BP_DIRECT	GO:0001933~negative regulation of protein phosphorylation	17	0.746596	0.00426697	CCNB1_HUMAN, A0A087WX29_HUMAN, COR1C_HUMAN, CD109_HUMAN, PPP5_HUMAN, PARK7_HUMAN, CTDS1_HUMAN, DAB2P_HUMAN, MYADM_HUMAN, CTDSL_HUMAN, MTOR_HUMAN, PLPP3_HUMAN, PRKDC_HUMAN, FKB1A_HUMAN, STK39_HUMAN, CIB1_HUMAN, LYN_HUMAN	2195	61	16792	2.132	1	0.0959446	7.89003
GOTERM_BP_DIRECT	GO:0032092~positive regulation of protein binding	17	0.746596	0.00426697	RALB_HUMAN, HIP1R_HUMAN, 41_HUMAN, ADDA_HUMAN, E41L5_HUMAN, PLXD1_HUMAN, F8WCM8_HUMAN, RAN_HUMAN, GSK3B_HUMAN, ARHG7_HUMAN, STK4_HUMAN, ARRB1_HUMAN, FKB1A_HUMAN, KRIT1_HUMAN, CDK5_HUMAN, HS90B_HUMAN, FLOT1_HUMAN	2195	61	16792	2.132	1	0.0959446	7.89003
GOTERM_BP_DIRECT	GO:1990090~cellular response to nerve growth factor stimulus	11	0.483092	0.00464447	H7BYT1_HUMAN, A0A024R571_HUMAN, RL8_HUMAN, AKT1_HUMAN, ACAP2_HUMAN, A0A0U1RQX8_HUMAN, RAP1A_HUMAN, ARPC3_HUMAN, RAB35_HUMAN, KDIS_HUMAN, CIB1_HUMAN	2195	31	16792	2.71456	1	0.103574	8.55888
GOTERM_BP_DIRECT	GO:0046777~protein autophosphorylation	36	1.58103	0.00476477	E7ESA6_HUMAN, E9PC69_HUMAN, PYR1_HUMAN, SLK_HUMAN, EPHB3_HUMAN, C9J5X1_HUMAN, PAK1_HUMAN, TIF1B_HUMAN, MINK1_HUMAN, PAK2_HUMAN, ERBB2_HUMAN, GSK3B_HUMAN, SRC_HUMAN, INSR_HUMAN, AKT1_HUMAN, E2AK2_HUMAN, Q32Q12_HUMAN, STK39_HUMAN, LYN_HUMAN, KAPCA_HUMAN, TNIK_HUMAN, DDR1_HUMAN, FGFR4_HUMAN, E9PF82_HUMAN, EPHA4_HUMAN, STK10_HUMAN, MTOR_HUMAN, STK4_HUMAN, Q8NBY1_HUMAN, IF2A_HUMAN, CDK5_HUMAN, CSK_HUM…	2195	172	16792	1.60119	1	0.105688	8.77105
GOTERM_BP_DIRECT	GO:0019985~translesion synthesis	12	0.527009	0.00485677	M0R2B7_HUMAN, PCNA_HUMAN, TRI25_HUMAN, RFC4_HUMAN, ISG15_HUMAN, UBP10_HUMAN, A0A087WWF6_HUMAN, RFC5_HUMAN, UBP43_HUMAN, RFA1_HUMAN, RS27A_HUMAN, TERA_HUMAN	2195	36	16792	2.55004	1	0.107189	8.93301
GOTERM_BP_DIRECT	GO:0034314~Arp2/3 complex-mediated actin nucleation	9	0.395257	0.0048969	ARPC2_HUMAN, ARPC5_HUMAN, A0A0A6YYG9_HUMAN, ARP3_HUMAN, ARC1B_HUMAN, ARP2_HUMAN, ARPC3_HUMAN, ARC1A_HUMAN, ARP5L_HUMAN	2195	22	16792	3.12959	1	0.107597	9.00356
GOTERM_BP_DIRECT	GO:0030163~protein catabolic process	13	0.570927	0.00490769	LCAP_HUMAN, TRAF2_HUMAN, UCHL3_HUMAN, PRS4_HUMAN, LRSM1_HUMAN, UBR1_HUMAN, PRS7_HUMAN, MTOR_HUMAN, AKT1_HUMAN, PRS6A_HUMAN, PRS6B_HUMAN, PRS8_HUMAN, PRS10_HUMAN	2195	41	16792	2.42565	1	0.107394	9.02253
GOTERM_BP_DIRECT	GO:0001525~angiogenesis	44	1.93237	0.0053617	SYWC_HUMAN, E7ESA6_HUMAN, ITA5_HUMAN, PK3CA_HUMAN, EPHB2_HUMAN, EPHB3_HUMAN, RN213_HUMAN, AIMP1_HUMAN, AGRG1_HUMAN, PLXD1_HUMAN, PLCD3_HUMAN, ADA15_HUMAN, MFGM_HUMAN, PDCD6_HUMAN, CLIC4_HUMAN, KPCA_HUMAN, A0A0A0MTS2_HUMAN, HTAI2_HUMAN, PDGFA_HUMAN, BGH3_HUMAN, MK14_HUMAN, CIB1_HUMAN, PLCD1_HUMAN, HRG_HUMAN, WASF2_HUMAN, MUC18_HUMAN, PDC10_HUMAN, VAV2_HUMAN, CEAM1_HUMAN, DAB2P_HUMAN, ATPB_HUMAN, I…	2195	223	16792	1.50944	1	0.116292	9.81701
GOTERM_BP_DIRECT	GO:0006268~DNA unwinding involved in DNA replication	6	0.263505	0.00540025	TOP2B_HUMAN, TOP2A_HUMAN, MCM6_HUMAN, MCM7_HUMAN, MCM2_HUMAN, MCM4_HUMAN	2195	10	16792	4.59007	1	0.116621	9.88418
GOTERM_BP_DIRECT	GO:0044070~regulation of anion transport	6	0.263505	0.00540025	LRC8C_HUMAN, RB11B_HUMAN, LRC8E_HUMAN, SAHH2_HUMAN, LRC8A_HUMAN, LRC8D_HUMAN	2195	10	16792	4.59007	1	0.116621	9.88418
GOTERM_BP_DIRECT	GO:0031115~negative regulation of microtubule polymerization	6	0.263505	0.00540025	B1AK88_HUMAN, J3KR97_HUMAN, K7EIK7_HUMAN, STMN1_HUMAN, MARE1_HUMAN, FKBP4_HUMAN	2195	10	16792	4.59007	1	0.116621	9.88418
GOTERM_BP_DIRECT	GO:0015937~coenzyme A biosynthetic process	6	0.263505	0.00540025	PANK2_HUMAN, PANK4_HUMAN, COASY_HUMAN, THIL_HUMAN, BACH_HUMAN, PPCS_HUMAN	2195	10	16792	4.59007	1	0.116621	9.88418
GOTERM_BP_DIRECT	GO:0010762~regulation of fibroblast migration	6	0.263505	0.00540025	RAC1_HUMAN, RCC2_HUMAN, MTA2_HUMAN, COR1C_HUMAN, GNA12_HUMAN, SDC4_HUMAN	2195	10	16792	4.59007	1	0.116621	9.88418
GOTERM_BP_DIRECT	GO:0006891~intra-Golgi vesicle-mediated transport	10	0.439174	0.00560188	COPB2_HUMAN, COPG2_HUMAN, I3L0N3_HUMAN, SNAG_HUMAN, GBRL2_HUMAN, COPA_HUMAN, M0QXB4_HUMAN, COPB_HUMAN, F8VVA7_HUMAN, SNAA_HUMAN	2195	27	16792	2.83338	1	0.120243	10.2346
GOTERM_BP_DIRECT	GO:0043101~purine-containing compound salvage	7	0.307422	0.00581123	HPRT_HUMAN, B4DUC8_HUMAN, APT_HUMAN, ADK_HUMAN, AMPD2_HUMAN, D6RFG8_HUMAN, PNPH_HUMAN	2195	14	16792	3.82506	1	0.123976	10.5972
GOTERM_BP_DIRECT	GO:0070830~bicellular tight junction assembly	11	0.483092	0.00597822	ACTN4_HUMAN, ARL2_HUMAN, KPCI_HUMAN, CLD1_HUMAN, INADL_HUMAN, JAM1_HUMAN, RAB13_HUMAN, J3KR97_HUMAN, PAR6B_HUMAN, A0A0C4DFT3_HUMAN, MPP7_HUMAN	2195	32	16792	2.62973	1	0.126823	10.8854
GOTERM_BP_DIRECT	GO:0046034~ATP metabolic process	11	0.483092	0.00597822	Q5T9B7_HUMAN, VATA_HUMAN, E9PKE3_HUMAN, HS71B_HUMAN, F8W1A4_HUMAN, VATB2_HUMAN, AMPD2_HUMAN, AT1B1_HUMAN, OLA1_HUMAN, ATPB_HUMAN, TERA_HUMAN	2195	32	16792	2.62973	1	0.126823	10.8854
GOTERM_BP_DIRECT	GO:0007584~response to nutrient	19	0.834431	0.00599882	ACSL3_HUMAN, NQO1_HUMAN, STAT1_HUMAN, PUR8_HUMAN, APOA1_HUMAN, E1CEI4_HUMAN, TGFR2_HUMAN, ACSL4_HUMAN, GNAI2_HUMAN, H0Y4R2_HUMAN, KPYM_HUMAN, AACS_HUMAN, MTOR_HUMAN, SAHH_HUMAN, HAT1_HUMAN, LDHA_HUMAN, ANT3_HUMAN, ASSY_HUMAN, H3BTN5_HUMAN, AK1C3_HUMAN	2195	74	16792	1.96422	1	0.126745	10.9208
GOTERM_BP_DIRECT	GO:0007080~mitotic metaphase plate congression	12	0.527009	0.00611064	SEH1_HUMAN, CCNB1_HUMAN, KIF14_HUMAN, IMB1_HUMAN, BOREA_HUMAN, PDC6I_HUMAN, VPS4B_HUMAN, CEP55_HUMAN, CUL3_HUMAN, VPS4A_HUMAN, CHMP6_HUMAN, ZW10_HUMAN	2195	37	16792	2.48112	1	0.128464	11.1133
GOTERM_BP_DIRECT	GO:0032467~positive regulation of cytokinesis	12	0.527009	0.00611064	RHOA_HUMAN, SVIL_HUMAN, KI20B_HUMAN, KIF23_HUMAN, RGAP1_HUMAN, KIF14_HUMAN, CUL3_HUMAN, CTRO_HUMAN, CDC42_HUMAN, AURKB_HUMAN, PKP4_HUMAN, GIPC1_HUMAN	2195	37	16792	2.48112	1	0.128464	11.1133
GOTERM_BP_DIRECT	GO:0048812~neuron projection morphogenesis	14	0.614844	0.00715573	ITA1_HUMAN, B7ZM87_HUMAN, KI20B_HUMAN, SRC8_HUMAN, A0A0A0MTH3_HUMAN, ATP7A_HUMAN, SHOT1_HUMAN, DBNL_HUMAN, MAP1S_HUMAN, PAK1_HUMAN, DYN2_HUMAN, PLXB1_HUMAN, DAB2P_HUMAN, B1AL00_HUMAN	2195	48	16792	2.23128	1	0.148235	12.8926
GOTERM_BP_DIRECT	GO:0000060~protein import into nucleus, translocation	10	0.439174	0.00731489	RAN_HUMAN, NTF2_HUMAN, IMB1_HUMAN, PHB2_HUMAN, IPO4_HUMAN, AKT1_HUMAN, TNPO2_HUMAN, TNPO1_HUMAN, AK1C3_HUMAN, IPO5_HUMAN	2195	28	16792	2.73218	1	0.150716	13.1606
GOTERM_BP_DIRECT	GO:0007018~microtubule-based movement	20	0.878349	0.00732035	KIF2A_HUMAN, KIF11_HUMAN, KI20B_HUMAN, KIF14_HUMAN, M0R0N4_HUMAN, DC1L2_HUMAN, DC1I2_HUMAN, E9PFW3_HUMAN, KINH_HUMAN, KI20A_HUMAN, KIF4A_HUMAN, DC1L1_HUMAN, KI13B_HUMAN, KIF23_HUMAN, ARP10_HUMAN, DYHC1_HUMAN, RGAP1_HUMAN, AP2A2_HUMAN, AP2A1_HUMAN, AP2B1_HUMAN	2195	81	16792	1.88892	1	0.15026	13.1697
GOTERM_BP_DIRECT	GO:1900029~positive regulation of ruffle assembly	5	0.219587	0.0073233	ES8L2_HUMAN, CARL2_HUMAN, PROF1_HUMAN, RASH_HUMAN, COBL_HUMAN	2195	7	16792	5.46437	1	0.14976	13.1747
GOTERM_BP_DIRECT	GO:0031340~positive regulation of vesicle fusion	5	0.219587	0.0073233	ANXA1_HUMAN, C2CD5_HUMAN, KINH_HUMAN, J3KQA0_HUMAN, ANXA2_HUMAN	2195	7	16792	5.46437	1	0.14976	13.1747
GOTERM_BP_DIRECT	GO:2000394~positive regulation of lamellipodium morphogenesis	5	0.219587	0.0073233	ARHG7_HUMAN, SRC_HUMAN, COR1C_HUMAN, VILI_HUMAN, COR1B_HUMAN	2195	7	16792	5.46437	1	0.14976	13.1747
GOTERM_BP_DIRECT	GO:0051683~establishment of Golgi localization	5	0.219587	0.0073233	COPG1_HUMAN, NHRF1_HUMAN, 1433Z_HUMAN, PDC10_HUMAN, CDC42_HUMAN	2195	7	16792	5.46437	1	0.14976	13.1747
GOTERM_BP_DIRECT	GO:1903608~protein localization to cytoplasmic stress granule	5	0.219587	0.0073233	A0A0D9SF53_HUMAN, LA_HUMAN, C9JTN7_HUMAN, DHX9_HUMAN, DDX1_HUMAN	2195	7	16792	5.46437	1	0.14976	13.1747
GOTERM_BP_DIRECT	GO:0035556~intracellular signal transduction	71	3.11814	0.00733054	TENS3_HUMAN, ABR_HUMAN, AAPK1_HUMAN, NUDT4_HUMAN, K7ELL7_HUMAN, DEPD7_HUMAN, PLXB1_HUMAN, MINK1_HUMAN, CAB39_HUMAN, GSK3B_HUMAN, TOLIP_HUMAN, CHSP1_HUMAN, PLCG1_HUMAN, E9PGT3_HUMAN, KPCA_HUMAN, RGAP1_HUMAN, KS6A3_HUMAN, AKT1_HUMAN, 1433E_HUMAN, ST38L_HUMAN, H3BLV9_HUMAN, SMAD2_HUMAN, M4K5_HUMAN, MK14_HUMAN, RASA1_HUMAN, PLCD1_HUMAN, A0A0D9SF53_HUMAN, TYK2_HUMAN, INADL_HUMAN, TNIK_HUMAN, MRCKB_HUM…	2195	403	16792	1.34779	1	0.149345	13.1869
GOTERM_BP_DIRECT	GO:0009615~response to virus	25	1.09794	0.00737247	A0A0D9SF53_HUMAN, EF1G_HUMAN, RON_HUMAN, COF1_HUMAN, STMN1_HUMAN, B7ZAR1_HUMAN, TBK1_HUMAN, HSPB1_HUMAN, DDX1_HUMAN, C9J6P4_HUMAN, X6R8F3_HUMAN, H7C1E4_HUMAN, SRC_HUMAN, PRKRA_HUMAN, CDK6_HUMAN, DHX36_HUMAN, PSA2_HUMAN, E2AK2_HUMAN, DDX21_HUMAN, HNRL1_HUMAN, RS15A_HUMAN, Q5W0H4_HUMAN, XPR1_HUMAN, DSRAD_HUMAN, ENOA_HUMAN	2195	110	16792	1.73866	1	0.149583	13.2573
GOTERM_BP_DIRECT	GO:0034446~substrate adhesion-dependent cell spreading	12	0.527009	0.00760503	UFO_HUMAN, RAC1_HUMAN, RAB1A_HUMAN, B7ZM87_HUMAN, SRC_HUMAN, KIF14_HUMAN, A0A0A0MTH3_HUMAN, EPHB3_HUMAN, ITAV_HUMAN, FINC_HUMAN, J3KNQ4_HUMAN, FERM2_HUMAN	2195	38	16792	2.41583	1	0.153374	13.6471
GOTERM_BP_DIRECT	GO:2001237~negative regulation of extrinsic apoptotic signaling pathway	12	0.527009	0.00760503	SRC_HUMAN, SRC8_HUMAN, HD_HUMAN, TF65_HUMAN, E1CEI4_HUMAN, PARK7_HUMAN, ITA6_HUMAN, LEG3_HUMAN, GSTP1_HUMAN, LMNA_HUMAN, ITAV_HUMAN, BIRC6_HUMAN	2195	38	16792	2.41583	1	0.153374	13.6471
GOTERM_BP_DIRECT	GO:0070987~error-free translesion synthesis	8	0.351339	0.00773954	NPL4_HUMAN, UFD1_HUMAN, PCNA_HUMAN, RFC4_HUMAN, RFC5_HUMAN, RFA1_HUMAN, RS27A_HUMAN, TERA_HUMAN	2195	19	16792	3.2211	1	0.155307	13.8718
GOTERM_BP_DIRECT	GO:0002159~desmosome assembly	4	0.17567	0.00803919	PKP3_HUMAN, KPCA_HUMAN, PLAK_HUMAN, PKP2_HUMAN	2195	4	16792	7.65011	1	0.160252	14.3703
GOTERM_BP_DIRECT	GO:1902115~regulation of organelle assembly	4	0.17567	0.00803919	MOES_HUMAN, EZRI_HUMAN, VPS11_HUMAN, RADI_HUMAN	2195	4	16792	7.65011	1	0.160252	14.3703
GOTERM_BP_DIRECT	GO:0006564~L-serine biosynthetic process	4	0.17567	0.00803919	GLYM_HUMAN, SERC_HUMAN, SERB_HUMAN, SERA_HUMAN	2195	4	16792	7.65011	1	0.160252	14.3703
GOTERM_BP_DIRECT	GO:0042752~regulation of circadian rhythm	14	0.614844	0.00860075	H7BYT1_HUMAN, PP1A_HUMAN, ROCK2_HUMAN, PP1G_HUMAN, NONO_HUMAN, TOP2A_HUMAN, PSPC1_HUMAN, AAPK1_HUMAN, CCAR2_HUMAN, PP1B_HUMAN, SFPQ_HUMAN, UBE3A_HUMAN, PRKDC_HUMAN, HNRPD_HUMAN	2195	49	16792	2.18575	1	0.16987	15.2972
GOTERM_BP_DIRECT	GO:0045104~intermediate filament cytoskeleton organization	7	0.307422	0.00862742	KC1A_HUMAN, DYST_HUMAN, K2C6A_HUMAN, K1C16_HUMAN, ERBIN_HUMAN, K1C18_HUMAN, K2C6C_HUMAN	2195	15	16792	3.57005	1	0.169746	15.341
GOTERM_BP_DIRECT	GO:0042026~protein refolding	7	0.307422	0.00862742	DNJA2_HUMAN, HS90A_HUMAN, E9PKE3_HUMAN, HS71B_HUMAN, HSP72_HUMAN, FKB1A_HUMAN, CH60_HUMAN	2195	15	16792	3.57005	1	0.169746	15.341
GOTERM_BP_DIRECT	GO:0045055~regulated exocytosis	7	0.307422	0.00862742	RB11B_HUMAN, RFIP1_HUMAN, RIMS1_HUMAN, TMEDA_HUMAN, CDK5_HUMAN, STEA2_HUMAN, DNJC5_HUMAN	2195	15	16792	3.57005	1	0.169746	15.341
GOTERM_BP_DIRECT	GO:0033120~positive regulation of RNA splicing	6	0.263505	0.008844	J3KTL2_HUMAN, RPB1_HUMAN, P85A_HUMAN, ZPR1_HUMAN, SRSF5_HUMAN, U2AF2_HUMAN	2195	11	16792	4.17279	1	0.173018	15.6958
GOTERM_BP_DIRECT	GO:0034116~positive regulation of heterotypic cell-cell adhesion	6	0.263505	0.008844	C9JC84_HUMAN, FLOT1_HUMAN, FIBA_HUMAN, CD44_HUMAN, FIBB_HUMAN, B1AL00_HUMAN	2195	11	16792	4.17279	1	0.173018	15.6958
GOTERM_BP_DIRECT	GO:0033628~regulation of cell adhesion mediated by integrin	6	0.263505	0.008844	EPHA2_HUMAN, PTN11_HUMAN, E7ESA6_HUMAN, ITBP1_HUMAN, CHP3_HUMAN, LYN_HUMAN	2195	11	16792	4.17279	1	0.173018	15.6958
GOTERM_BP_DIRECT	GO:0006048~UDP-N-acetylglucosamine biosynthetic process	6	0.263505	0.008844	GNPI1_HUMAN, NAGK_HUMAN, GNA1_HUMAN, UAP1_HUMAN, GFPT1_HUMAN, AGM1_HUMAN	2195	11	16792	4.17279	1	0.173018	15.6958
GOTERM_BP_DIRECT	GO:0048675~axon extension	9	0.395257	0.00886744	MAP1B_HUMAN, USP9X_HUMAN, CDK5_HUMAN, CYFP1_HUMAN, VINC_HUMAN, A0A0G2JQH3_HUMAN, PP2BB_HUMAN, PLXB1_HUMAN, C9K0J5_HUMAN, ITB1_HUMAN	2195	24	16792	2.86879	1	0.172826	15.7341
GOTERM_BP_DIRECT	GO:0045732~positive regulation of protein catabolic process	16	0.702679	0.00890563	SNX1_HUMAN, NKD1_HUMAN, SNF8_HUMAN, CSK21_HUMAN, ATG4B_HUMAN, CUL4B_HUMAN, TERA_HUMAN, DAB2P_HUMAN, RAB7A_HUMAN, GSK3B_HUMAN, SC22B_HUMAN, GSK3A_HUMAN, A0A1B0GVY1_HUMAN, I3L0N3_HUMAN, ATG7_HUMAN, C4BPA_HUMAN	2195	60	16792	2.04003	1	0.172896	15.7965
GOTERM_BP_DIRECT	GO:0010977~negative regulation of neuron projection development	13	0.570927	0.00903909	DPYL3_HUMAN, VIME_HUMAN, GSK3B_HUMAN, SEM3A_HUMAN, HDAC2_HUMAN, LIS1_HUMAN, LEG1_HUMAN, DPYL1_HUMAN, GAK_HUMAN, FKBP4_HUMAN, K7ELL7_HUMAN, ADCY6_HUMAN, CIB1_HUMAN	2195	44	16792	2.26026	1	0.174645	16.0141
GOTERM_BP_DIRECT	GO:0006605~protein targeting	12	0.527009	0.00936888	MYO1C_HUMAN, KI13B_HUMAN, AKA12_HUMAN, CDC37_HUMAN, 1433Z_HUMAN, 1433B_HUMAN, 1433T_HUMAN, 1433E_HUMAN, RL11_HUMAN, ERBIN_HUMAN, RB27A_HUMAN, GIPC1_HUMAN	2195	39	16792	2.35388	1	0.179806	16.5497
GOTERM_BP_DIRECT	GO:0045859~regulation of protein kinase activity	11	0.483092	0.00952192	FAF1_HUMAN, NHRF1_HUMAN, ELP3_HUMAN, AAKB1_HUMAN, RAC2_HUMAN, MTOR_HUMAN, KDIS_HUMAN, CDC42_HUMAN, Q5SRQ6_HUMAN, ELP1_HUMAN, GCN1_HUMAN	2195	34	16792	2.47504	1	0.181842	16.7972
GOTERM_BP_DIRECT	GO:0050790~regulation of catalytic activity	17	0.746596	0.00957695	2ABA_HUMAN, 2A5D_HUMAN, VATH_HUMAN, BAG2_HUMAN, IPO7_HUMAN, BRCC3_HUMAN, MTMRC_HUMAN, MTMR9_HUMAN, MAT2B_HUMAN, RIMS1_HUMAN, SH3B4_HUMAN, SEPT2_HUMAN, KRIT1_HUMAN, 2A5E_HUMAN, PP1R7_HUMAN, H0YJ75_HUMAN, SHOC2_HUMAN	2195	66	16792	1.97048	1	0.182167	16.886
GOTERM_BP_DIRECT	GO:0010976~positive regulation of neuron projection development	21	0.922266	0.00985822	TWF2_HUMAN, KPCI_HUMAN, PTK7_HUMAN, FYN_HUMAN, F6WQW2_HUMAN, E9PC69_HUMAN, RHG35_HUMAN, PLXB2_HUMAN, KDM1A_HUMAN, KDIS_HUMAN, ABL2_HUMAN, FIG4_HUMAN, DAB2P_HUMAN, CC50A_HUMAN, DPYL3_HUMAN, NPTN_HUMAN, SPN90_HUMAN, Q32Q12_HUMAN, RAP1A_HUMAN, MOB2_HUMAN, LYN_HUMAN	2195	89	16792	1.80508	1	0.186369	17.3385
GOTERM_BP_DIRECT	GO:0014066~regulation of phosphatidylinositol 3-kinase signaling	19	0.834431	0.0105645	PTN11_HUMAN, IRS2_HUMAN, PK3CA_HUMAN, PI42B_HUMAN, FYN_HUMAN, FGF3_HUMAN, P85A_HUMAN, FGFR4_HUMAN, GRB2_HUMAN, MK01_HUMAN, CEAM1_HUMAN, ERBB2_HUMAN, PI42A_HUMAN, AKT1_HUMAN, LCK_HUMAN, PDGFA_HUMAN, H0YJ75_HUMAN, PI42C_HUMAN, ERBB3_HUMAN	2195	78	16792	1.86349	1	0.197698	18.4644
GOTERM_BP_DIRECT	GO:0008361~regulation of cell size	8	0.351339	0.0105862	RAC1_HUMAN, MOES_HUMAN, NHRF1_HUMAN, IQGA3_HUMAN, RPTOR_HUMAN, EZRI_HUMAN, VAV2_HUMAN, RADI_HUMAN	2195	20	16792	3.06005	1	0.197397	18.4988
GOTERM_BP_DIRECT	GO:0042744~hydrogen peroxide catabolic process	8	0.351339	0.0105862	PRDX1_HUMAN, PRDX5_HUMAN, PRDX6_HUMAN, HBB_HUMAN, HBA_HUMAN, PRDX3_HUMAN, PRDX2_HUMAN, CATA_HUMAN	2195	20	16792	3.06005	1	0.197397	18.4988
GOTERM_BP_DIRECT	GO:0001895~retina homeostasis	12	0.527009	0.0114319	PRDX1_HUMAN, PIP_HUMAN, ZA2G_HUMAN, ACTB_HUMAN, IGHG3_HUMAN, ALBU_HUMAN, WDR36_HUMAN, HSPB1_HUMAN, TRFE_HUMAN, K2C1_HUMAN, IGKC_HUMAN, ACTG_HUMAN	2195	40	16792	2.29503	1	0.21075	19.8272
GOTERM_BP_DIRECT	GO:0006520~cellular amino acid metabolic process	12	0.527009	0.0114319	A0A1B0GW23_HUMAN, GGT1_HUMAN, DHE3_HUMAN, KAT3_HUMAN, PYR1_HUMAN, AATM_HUMAN, GSHB_HUMAN, PEPD_HUMAN, DHPR_HUMAN, YLAT2_HUMAN, A0A087WY96_HUMAN, LAT1_HUMAN	2195	40	16792	2.29503	1	0.21075	19.8272
GOTERM_BP_DIRECT	GO:0046580~negative regulation of Ras protein signal transduction	9	0.395257	0.0115757	STABP_HUMAN, RASA1_HUMAN, SIN1_HUMAN, RASA2_HUMAN, NF1_HUMAN, NGAP_HUMAN, RASA3_HUMAN, PP2AB_HUMAN, DAB2P_HUMAN	2195	25	16792	2.75404	1	0.212406	20.0512
GOTERM_BP_DIRECT	GO:0002474~antigen processing and presentation of peptide antigen via MHC class I	10	0.439174	0.0119053	A0A140T9X5_HUMAN, CALX_HUMAN, SC23A_HUMAN, 1B67_HUMAN, SEC13_HUMAN, D6REX3_HUMAN, PDIA3_HUMAN, SC24C_HUMAN, SC24A_HUMAN, CALR_HUMAN, 1A24_HUMAN	2195	30	16792	2.55004	1	0.21706	20.562
GOTERM_BP_DIRECT	GO:0032481~positive regulation of type I interferon production	14	0.614844	0.0121698	TF65_HUMAN, F8W7U8_HUMAN, RPAC1_HUMAN, DHX9_HUMAN, TBK1_HUMAN, C9J6P4_HUMAN, RPC1_HUMAN, XRCC5_HUMAN, PRKDC_HUMAN, DHX36_HUMAN, XRCC6_HUMAN, C9JLU1_HUMAN, CTNB1_HUMAN, KSYK_HUMAN	2195	51	16792	2.10003	1	0.22061	20.9698
GOTERM_BP_DIRECT	GO:1901800~positive regulation of proteasomal protein catabolic process	7	0.307422	0.0123008	PRS7_HUMAN, PRS6A_HUMAN, PRS6B_HUMAN, PRS4_HUMAN, PRS8_HUMAN, DAB2P_HUMAN, PRS10_HUMAN	2195	16	16792	3.34692	1	0.221987	21.1709
GOTERM_BP_DIRECT	GO:1903506~regulation of nucleic acid-templated transcription	7	0.307422	0.0123008	ACTN4_HUMAN, RAP2C_HUMAN, RALY_HUMAN, H3BPE7_HUMAN, PCH2_HUMAN, AIP_HUMAN, ACTN1_HUMAN	2195	16	16792	3.34692	1	0.221987	21.1709
GOTERM_BP_DIRECT	GO:0032872~regulation of stress-activated MAPK cascade	5	0.219587	0.0131407	PRDX1_HUMAN, MP2K1_HUMAN, MP2K2_HUMAN, MK01_HUMAN, GSTP1_HUMAN	2195	8	16792	4.78132	1	0.23454	22.4493
GOTERM_BP_DIRECT	GO:0006002~fructose 6-phosphate metabolic process	5	0.219587	0.0131407	PFKAP_HUMAN, PFKAM_HUMAN, GFPT1_HUMAN, PFKAL_HUMAN, TALDO_HUMAN	2195	8	16792	4.78132	1	0.23454	22.4493
GOTERM_BP_DIRECT	GO:0042058~regulation of epidermal growth factor receptor signaling pathway	5	0.219587	0.0131407	CAD13_HUMAN, RHDF2_HUMAN, MB12A_HUMAN, PTN12_HUMAN, CEAM1_HUMAN	2195	8	16792	4.78132	1	0.23454	22.4493
GOTERM_BP_DIRECT	GO:0006921~cellular component disassembly involved in execution phase of apoptosis	8	0.351339	0.0141226	E7ESA6_HUMAN, KPCD_HUMAN, FNTA_HUMAN, CASP6_HUMAN, Q8NBY1_HUMAN, ROCK1_HUMAN, DNM1L_HUMAN, B4DR80_HUMAN	2195	21	16792	2.91433	1	0.248994	23.919
GOTERM_BP_DIRECT	GO:0000027~ribosomal large subunit assembly	8	0.351339	0.0141226	RL5_HUMAN, RL3_HUMAN, RL6_HUMAN, RL10_HUMAN, RL12_HUMAN, RL11_HUMAN, RL23A_HUMAN, RL24_HUMAN	2195	21	16792	2.91433	1	0.248994	23.919
GOTERM_BP_DIRECT	GO:0006401~RNA catabolic process	8	0.351339	0.0141226	EXOS7_HUMAN, RNH2B_HUMAN, XRN2_HUMAN, SK2L2_HUMAN, SKIV2_HUMAN, B1ANR0_HUMAN, SND1_HUMAN, HNRPD_HUMAN	2195	21	16792	2.91433	1	0.248994	23.919
GOTERM_BP_DIRECT	GO:0050714~positive regulation of protein secretion	11	0.483092	0.0144767	EXOC1_HUMAN, MY18A_HUMAN, PPID_HUMAN, PPIA_HUMAN, C9JC84_HUMAN, DNM1L_HUMAN, FIBA_HUMAN, SC24A_HUMAN, EZRI_HUMAN, FIBB_HUMAN, GOLP3_HUMAN	2195	36	16792	2.33753	1	0.253605	24.4425
GOTERM_BP_DIRECT	GO:0006997~nucleus organization	9	0.395257	0.0148468	NUMA1_HUMAN, H33_HUMAN, BIN1_HUMAN, PDC6I_HUMAN, VPS4B_HUMAN, CEP55_HUMAN, VPS4A_HUMAN, CHMP6_HUMAN, PIPNB_HUMAN	2195	26	16792	2.64812	1	0.2584	24.986
GOTERM_BP_DIRECT	GO:0019058~viral life cycle	10	0.439174	0.0148756	A0A087WY55_HUMAN, A0A1B0GVY1_HUMAN, PPIA_HUMAN, PDC6I_HUMAN, VPS4B_HUMAN, VPS4A_HUMAN, TS101_HUMAN, CHMP3_HUMAN, CHMP6_HUMAN, RS27A_HUMAN	2195	31	16792	2.46778	1	0.258028	25.0282
GOTERM_BP_DIRECT	GO:0051259~protein oligomerization	15	0.658762	0.0153779	PFKAM_HUMAN, NPM_HUMAN, SNX2_HUMAN, MALT1_HUMAN, NADC_HUMAN, STML2_HUMAN, TIF1B_HUMAN, E9PF82_HUMAN, AHNK_HUMAN, TMEDA_HUMAN, GRHPR_HUMAN, DNM1L_HUMAN, PFKAL_HUMAN, Q32Q12_HUMAN, SL9A1_HUMAN	2195	58	16792	1.97848	1	0.264707	25.7595
GOTERM_BP_DIRECT	GO:0035023~regulation of Rho protein signal transduction	19	0.834431	0.0155325	TRIO_HUMAN, PKHG3_HUMAN, F8VWL3_HUMAN, M0R0P8_HUMAN, PDC10_HUMAN, ABR_HUMAN, ARHGC_HUMAN, ARHGB_HUMAN, VAV2_HUMAN, C9JME2_HUMAN, ES8L2_HUMAN, GDIR1_HUMAN, M0QZR4_HUMAN, ARHG7_HUMAN, V9GYM8_HUMAN, ARHGG_HUMAN, FLOT1_HUMAN, FGD5_HUMAN, FARP2_HUMAN	2195	81	16792	1.79447	1	0.266175	25.9833
GOTERM_BP_DIRECT	GO:0016925~protein sumoylation	25	1.09794	0.0157083	RAGP1_HUMAN, TOP2B_HUMAN, B2R5W2_HUMAN, PCNA_HUMAN, E9PF10_HUMAN, TOP2A_HUMAN, BOREA_HUMAN, E9PQ57_HUMAN, SMC3_HUMAN, TOP1_HUMAN, HNRPK_HUMAN, NUP93_HUMAN, NOP58_HUMAN, NUP43_HUMAN, TIF1B_HUMAN, SMC1A_HUMAN, SEH1_HUMAN, INCE_HUMAN, SAE2_HUMAN, PARP1_HUMAN, NU160_HUMAN, RFA1_HUMAN, PO210_HUMAN, NU205_HUMAN, AURKB_HUMAN	2195	117	16792	1.63464	1	0.267939	26.2368
GOTERM_BP_DIRECT	GO:0006898~receptor-mediated endocytosis	36	1.58103	0.0160149	ENPL_HUMAN, KV401_HUMAN, APOA1_HUMAN, CAP1_HUMAN, TGFR2_HUMAN, ALBU_HUMAN, HEMO_HUMAN, CLH1_HUMAN, LG3BP_HUMAN, CALR_HUMAN, H7C1E4_HUMAN, KV320_HUMAN, PICAL_HUMAN, SRC8_HUMAN, HV323_HUMAN, H0Y300_HUMAN, DYN1_HUMAN, FOLR1_HUMAN, HIP1R_HUMAN, HBB_HUMAN, KV315_HUMAN, B7ZKQ9_HUMAN, MPRI_HUMAN, HBA_HUMAN, DBNL_HUMAN, GAK_HUMAN, DYN2_HUMAN, IGKC_HUMAN, J3KMZ9_HUMAN, HYOU1_HUMAN, HS90A_HUMAN, APOE_HUMAN…	2195	186	16792	1.48067	1	0.271592	26.6772
GOTERM_BP_DIRECT	GO:0031647~regulation of protein stability	17	0.746596	0.0168013	HDAC6_HUMAN, CHIP_HUMAN, SGT1_HUMAN, MK01_HUMAN, VPS11_HUMAN, ERG7_HUMAN, CCAR2_HUMAN, TRFE_HUMAN, MERL_HUMAN, VPS35_HUMAN, RASK_HUMAN, E9PKE3_HUMAN, KHDR1_HUMAN, A6NMH8_HUMAN, PSMD8_HUMAN, CDC42_HUMAN, GIPC1_HUMAN	2195	70	16792	1.85788	1	0.282084	27.7953
GOTERM_BP_DIRECT	GO:0006376~mRNA splice site selection	7	0.307422	0.016947	J3KTL2_HUMAN, SRS10_HUMAN, RBMX_HUMAN, G5EA30_HUMAN, SRSF9_HUMAN, SRSF5_HUMAN, LC7L2_HUMAN	2195	17	16792	3.15005	1	0.283313	28.0007
GOTERM_BP_DIRECT	GO:0051893~regulation of focal adhesion assembly	7	0.307422	0.016947	ROCK2_HUMAN, E7ESA6_HUMAN, H3BQK9_HUMAN, COR1C_HUMAN, SLK_HUMAN, ROCK1_HUMAN, SL9A1_HUMAN	2195	17	16792	3.15005	1	0.283313	28.0007
GOTERM_BP_DIRECT	GO:0006893~Golgi to plasma membrane transport	7	0.307422	0.016947	EXOC5_HUMAN, EXOC1_HUMAN, EXOC2_HUMAN, RAB10_HUMAN, L2GL1_HUMAN, STEA2_HUMAN, DYN2_HUMAN	2195	17	16792	3.15005	1	0.283313	28.0007
GOTERM_BP_DIRECT	GO:0030048~actin filament-based movement	7	0.307422	0.016947	WASF2_HUMAN, MYH9_HUMAN, M0R0P8_HUMAN, E7EW20_HUMAN, MYO1B_HUMAN, MYO1E_HUMAN, MYH10_HUMAN	2195	17	16792	3.15005	1	0.283313	28.0007
GOTERM_BP_DIRECT	GO:0046847~filopodium assembly	7	0.307422	0.016947	DYN3_HUMAN, B7ZM87_HUMAN, F8VWL3_HUMAN, FGD5_HUMAN, ITA6_HUMAN, EZRI_HUMAN, CDC42_HUMAN	2195	17	16792	3.15005	1	0.283313	28.0007
GOTERM_BP_DIRECT	GO:0030216~keratinocyte differentiation	18	0.790514	0.0172435	EPHA2_HUMAN, K1C10_HUMAN, ST14_HUMAN, TXNIP_HUMAN, TGM1_HUMAN, MP2K1_HUMAN, SPR2A_HUMAN, DESP_HUMAN, S10A7_HUMAN, ANXA1_HUMAN, CLIC4_HUMAN, STK4_HUMAN, SPR1A_HUMAN, NOTC1_HUMAN, TGM3_HUMAN, K1C16_HUMAN, TS101_HUMAN, AK1C3_HUMAN	2195	76	16792	1.81187	1	0.286661	28.417
GOTERM_BP_DIRECT	GO:0048813~dendrite morphogenesis	11	0.483092	0.0175752	MINK1_HUMAN, RAC1_HUMAN, PICAL_HUMAN, ABI1_HUMAN, FYN_HUMAN, SEM3A_HUMAN, HPRT_HUMAN, CDK5_HUMAN, KDIS_HUMAN, C9JME2_HUMAN, ITB1_HUMAN	2195	37	16792	2.27436	1	0.290462	28.8798
GOTERM_BP_DIRECT	GO:0006296~nucleotide-excision repair, DNA incision, 5'-to lesion	11	0.483092	0.0175752	M0R2B7_HUMAN, PCNA_HUMAN, DDB1_HUMAN, RFC4_HUMAN, PARP1_HUMAN, A0A087WWF6_HUMAN, CUL4A_HUMAN, RFC5_HUMAN, RFA1_HUMAN, CUL4B_HUMAN, RS27A_HUMAN	2195	37	16792	2.27436	1	0.290462	28.8798
GOTERM_BP_DIRECT	GO:0071407~cellular response to organic cyclic compound	15	0.658762	0.0178063	A6NEM2_HUMAN, CCNB1_HUMAN, RAP1B_HUMAN, STAT1_HUMAN, MOT1_HUMAN, E9PQ57_HUMAN, ITA6_HUMAN, PAK2_HUMAN, PAK4_HUMAN, GDIR1_HUMAN, AKT1_HUMAN, RGS19_HUMAN, LEG1_HUMAN, HS90B_HUMAN, STAT3_HUMAN	2195	59	16792	1.94494	1	0.292823	29.2008
GOTERM_BP_DIRECT	GO:0036498~IRE1-mediated unfolded protein response	15	0.658762	0.0178063	ASNA_HUMAN, E7EX90_HUMAN, GFPT1_HUMAN, GRP78_HUMAN, ADDA_HUMAN, ACADV_HUMAN, DJB11_HUMAN, TLN1_HUMAN, HYOU1_HUMAN, PTN1_HUMAN, GSK3A_HUMAN, D6REX3_HUMAN, LMNA_HUMAN, PDIA6_HUMAN, F5GYQ1_HUMAN	2195	59	16792	1.94494	1	0.292823	29.2008
GOTERM_BP_DIRECT	GO:0010629~negative regulation of gene expression	28	1.22969	0.0181127	ERP29_HUMAN, CNOT7_HUMAN, RACK1_HUMAN, MYADM_HUMAN, PICAL_HUMAN, AKT1_HUMAN, DIP2A_HUMAN, MP2K2_HUMAN, MIF_HUMAN, SMAD2_HUMAN, ANXA7_HUMAN, CCNB1_HUMAN, WWP2_HUMAN, FYN_HUMAN, A0A087WX29_HUMAN, MP2K1_HUMAN, PDC10_HUMAN, PARK7_HUMAN, TBK1_HUMAN, CPNE1_HUMAN, E7EMK3_HUMAN, SHIP2_HUMAN, J3KMZ9_HUMAN, SNX12_HUMAN, RNH2B_HUMAN, IQGA3_HUMAN, RASH_HUMAN, CDC42_HUMAN	2195	137	16792	1.56353	1	0.296198	29.624
GOTERM_BP_DIRECT	GO:0042270~protection from natural killer cell mediated cytotoxicity	4	0.17567	0.018145	A0A140T9X5_HUMAN, SPB4_HUMAN, 1B67_HUMAN, SPB9_HUMAN, 1A24_HUMAN	2195	5	16792	6.12009	1	0.29578	29.6685
GOTERM_BP_DIRECT	GO:0002682~regulation of immune system process	4	0.17567	0.018145	PIP_HUMAN, GGT1_HUMAN, A1AG2_HUMAN, A1AG1_HUMAN	2195	5	16792	6.12009	1	0.29578	29.6685
GOTERM_BP_DIRECT	GO:0070934~CRD-mediated mRNA stabilization	4	0.17567	0.018145	HNRPU_HUMAN, HNRPQ_HUMAN, IF2B1_HUMAN, DHX9_HUMAN	2195	5	16792	6.12009	1	0.29578	29.6685
GOTERM_BP_DIRECT	GO:0009156~ribonucleoside monophosphate biosynthetic process	4	0.17567	0.018145	ADK_HUMAN, PRPS1_HUMAN, PRPS2_HUMAN, PUR4_HUMAN	2195	5	16792	6.12009	1	0.29578	29.6685
GOTERM_BP_DIRECT	GO:0051180~vitamin transport	4	0.17567	0.018145	AFAM_HUMAN, APOA1_HUMAN, STRA6_HUMAN, D6RF35_HUMAN	2195	5	16792	6.12009	1	0.29578	29.6685
GOTERM_BP_DIRECT	GO:0006167~AMP biosynthetic process	4	0.17567	0.018145	PUR8_HUMAN, PURA2_HUMAN, PRPS1_HUMAN, PRPS2_HUMAN	2195	5	16792	6.12009	1	0.29578	29.6685
GOTERM_BP_DIRECT	GO:0010632~regulation of epithelial cell migration	4	0.17567	0.018145	E7ESA6_HUMAN, H3BQK9_HUMAN, SRC_HUMAN, COR1C_HUMAN	2195	5	16792	6.12009	1	0.29578	29.6685
GOTERM_BP_DIRECT	GO:0006221~pyrimidine nucleotide biosynthetic process	4	0.17567	0.018145	KCY_HUMAN, UMPS_HUMAN, PYRG2_HUMAN, PRPS1_HUMAN	2195	5	16792	6.12009	1	0.29578	29.6685
GOTERM_BP_DIRECT	GO:0051660~establishment of centrosome localization	4	0.17567	0.018145	LIS1_HUMAN, FHOD1_HUMAN, A0A0C4DFT3_HUMAN, EZRI_HUMAN	2195	5	16792	6.12009	1	0.29578	29.6685
GOTERM_BP_DIRECT	GO:0070389~chaperone cofactor-dependent protein refolding	4	0.17567	0.018145	A0A087WYT3_HUMAN, DNJC7_HUMAN, DNJB1_HUMAN, F10A1_HUMAN	2195	5	16792	6.12009	1	0.29578	29.6685
GOTERM_BP_DIRECT	GO:0071681~cellular response to indole-3-methanol	4	0.17567	0.018145	PLAK_HUMAN, CTNB1_HUMAN, CTNA1_HUMAN, A0A087WXI5_HUMAN	2195	5	16792	6.12009	1	0.29578	29.6685
GOTERM_BP_DIRECT	GO:0030011~maintenance of cell polarity	4	0.17567	0.018145	ARPC5_HUMAN, CARL2_HUMAN, DYST_HUMAN, SL9A1_HUMAN	2195	5	16792	6.12009	1	0.29578	29.6685
GOTERM_BP_DIRECT	GO:0009306~protein secretion	10	0.439174	0.0183572	ERP29_HUMAN, CALX_HUMAN, RAB13_HUMAN, RAB8A_HUMAN, LIS1_HUMAN, GNAS1_HUMAN, C9JC84_HUMAN, PDIA4_HUMAN, RAB8B_HUMAN, GOLP3_HUMAN	2195	32	16792	2.39066	1	0.297824	29.96
GOTERM_BP_DIRECT	GO:0006409~tRNA export from nucleus	10	0.439174	0.0183572	SEH1_HUMAN, XPOT_HUMAN, RAN_HUMAN, E9PF10_HUMAN, E9PQ57_HUMAN, NU160_HUMAN, NUP93_HUMAN, PO210_HUMAN, NU205_HUMAN, NUP43_HUMAN	2195	32	16792	2.39066	1	0.297824	29.96
GOTERM_BP_DIRECT	GO:1900087~positive regulation of G1/S transition of mitotic cell cycle	8	0.351339	0.0184279	A0A0D9SF53_HUMAN, ANXA1_HUMAN, IF4G1_HUMAN, APEX1_HUMAN, RPTOR_HUMAN, CUL4A_HUMAN, CUL4B_HUMAN, RADI_HUMAN	2195	22	16792	2.78186	1	0.297928	30.057
GOTERM_BP_DIRECT	GO:0032435~negative regulation of proteasomal ubiquitin-dependent protein catabolic process	8	0.351339	0.0184279	BAG6_HUMAN, E9PRQ7_HUMAN, TOPK_HUMAN, MTM1_HUMAN, HS90B_HUMAN, PARK7_HUMAN, CCAR2_HUMAN, GIPC1_HUMAN	2195	22	16792	2.78186	1	0.297928	30.057
GOTERM_BP_DIRECT	GO:0010800~positive regulation of peptidyl-threonine phosphorylation	9	0.395257	0.0187394	CAB39_HUMAN, UBE2K_HUMAN, CEMIP_HUMAN, GSK3B_HUMAN, CALM_HUMAN, RPTOR_HUMAN, PLK1_HUMAN, MK01_HUMAN, B1AL00_HUMAN	2195	27	16792	2.55004	1	0.301286	30.4824
GOTERM_BP_DIRECT	GO:0090383~phagosome acidification	9	0.395257	0.0187394	RAB20_HUMAN, VATA_HUMAN, VATE1_HUMAN, VATH_HUMAN, VATD_HUMAN, VATB2_HUMAN, VATC1_HUMAN, RAB7A_HUMAN, F5GYQ1_HUMAN	2195	27	16792	2.55004	1	0.301286	30.4824
GOTERM_BP_DIRECT	GO:0097284~hepatocyte apoptotic process	6	0.263505	0.0196874	ARF6_HUMAN, K2C8_HUMAN, STK4_HUMAN, GELS_HUMAN, K1C18_HUMAN, MTCH2_HUMAN	2195	13	16792	3.53082	1	0.31308	31.7619
GOTERM_BP_DIRECT	GO:0030516~regulation of axon extension	6	0.263505	0.0196874	A0A1C7CYX9_HUMAN, APOE_HUMAN, SRC8_HUMAN, WDR36_HUMAN, RAB21_HUMAN, DYN2_HUMAN	2195	13	16792	3.53082	1	0.31308	31.7619
GOTERM_BP_DIRECT	GO:0031641~regulation of myelination	6	0.263505	0.0196874	KIF14_HUMAN, MTOR_HUMAN, AKT1_HUMAN, CTNB1_HUMAN, A0A0C4DFT3_HUMAN, ZPR1_HUMAN	2195	13	16792	3.53082	1	0.31308	31.7619
GOTERM_BP_DIRECT	GO:0033683~nucleotide-excision repair, DNA incision	11	0.483092	0.0211359	M0R2B7_HUMAN, PCNA_HUMAN, DDB1_HUMAN, RFC4_HUMAN, PARP1_HUMAN, A0A087WWF6_HUMAN, CUL4A_HUMAN, RFC5_HUMAN, RFA1_HUMAN, CUL4B_HUMAN, RS27A_HUMAN	2195	38	16792	2.21451	1	0.331075	33.674
GOTERM_BP_DIRECT	GO:0071028~nuclear mRNA surveillance	5	0.219587	0.021234	XRN1_HUMAN, EXOS7_HUMAN, EXOS8_HUMAN, EXOSX_HUMAN, EXOS4_HUMAN	2195	9	16792	4.25006	1	0.331413	33.8015
GOTERM_BP_DIRECT	GO:0034058~endosomal vesicle fusion	5	0.219587	0.021234	TGFA1_HUMAN, VPS39_HUMAN, ANFY1_HUMAN, VPS4A_HUMAN, VPS11_HUMAN	2195	9	16792	4.25006	1	0.331413	33.8015
GOTERM_BP_DIRECT	GO:0071404~cellular response to low-density lipoprotein particle stimulus	5	0.219587	0.021234	NPC1_HUMAN, G8JLH6_HUMAN, A6NMH8_HUMAN, KSYK_HUMAN, ITB1_HUMAN	2195	9	16792	4.25006	1	0.331413	33.8015
GOTERM_BP_DIRECT	GO:0045198~establishment of epithelial cell apical/basal polarity	5	0.219587	0.021234	MOES_HUMAN, NHRF1_HUMAN, RAP2A_HUMAN, PTK7_HUMAN, EZRI_HUMAN	2195	9	16792	4.25006	1	0.331413	33.8015
GOTERM_BP_DIRECT	GO:0000463~maturation of LSU-rRNA from tricistronic rRNA transcript (SSU-rRNA, 5.8S rRNA, LSU-rRNA)	5	0.219587	0.021234	RL35_HUMAN, RL7_HUMAN, NOG1_HUMAN, B5MCF9_HUMAN, WDR12_HUMAN	2195	9	16792	4.25006	1	0.331413	33.8015
GOTERM_BP_DIRECT	GO:0022417~protein maturation by protein folding	5	0.219587	0.021234	ERO1A_HUMAN, FKB1A_HUMAN, PRDX4_HUMAN, AIP_HUMAN, CALR_HUMAN	2195	9	16792	4.25006	1	0.331413	33.8015
GOTERM_BP_DIRECT	GO:0090136~epithelial cell-cell adhesion	5	0.219587	0.021234	E9PKC0_HUMAN, ITB5_HUMAN, CTNA1_HUMAN, VINC_HUMAN, CDC42_HUMAN	2195	9	16792	4.25006	1	0.331413	33.8015
GOTERM_BP_DIRECT	GO:0060020~Bergmann glial cell differentiation	5	0.219587	0.021234	PTN11_HUMAN, VIME_HUMAN, MP2K1_HUMAN, PLPP3_HUMAN, MK01_HUMAN	2195	9	16792	4.25006	1	0.331413	33.8015
GOTERM_BP_DIRECT	GO:0035372~protein localization to microtubule	5	0.219587	0.021234	KI20B_HUMAN, GSK3B_HUMAN, TRI18_HUMAN, MARE1_HUMAN, DIAP1_HUMAN	2195	9	16792	4.25006	1	0.331413	33.8015
GOTERM_BP_DIRECT	GO:0032886~regulation of microtubule-based process	5	0.219587	0.021234	ERBB2_HUMAN, H3BQK9_HUMAN, MEMO1_HUMAN, GSK3B_HUMAN, DIAP1_HUMAN	2195	9	16792	4.25006	1	0.331413	33.8015
GOTERM_BP_DIRECT	GO:0007097~nuclear migration	5	0.219587	0.021234	LIS1_HUMAN, FHOD1_HUMAN, DCTN4_HUMAN, CDC42_HUMAN, MYH10_HUMAN	2195	9	16792	4.25006	1	0.331413	33.8015
GOTERM_BP_DIRECT	GO:0007420~brain development	36	1.58103	0.0216576	A0A1C7CYX9_HUMAN, PTN11_HUMAN, NF1_HUMAN, TGFR2_HUMAN, ABR_HUMAN, THIL_HUMAN, TULP3_HUMAN, NEST_HUMAN, AGRG1_HUMAN, PLXB2_HUMAN, SERA_HUMAN, ARF4_HUMAN, HMCS1_HUMAN, XRCC5_HUMAN, KCRB_HUMAN, PRKDC_HUMAN, G8JLH6_HUMAN, XRCC6_HUMAN, STXB3_HUMAN, MAP1S_HUMAN, F5GYQ1_HUMAN, IRS2_HUMAN, ACSL3_HUMAN, H33_HUMAN, STMN1_HUMAN, PA1B3_HUMAN, SYQ_HUMAN, RAB18_HUMAN, BAG6_HUMAN, CTND1_HUMAN, UBE3A_HUMAN, MTOR…	2195	190	16792	1.4495	1	0.335894	34.3502
GOTERM_BP_DIRECT	GO:0007169~transmembrane receptor protein tyrosine kinase signaling pathway	21	0.922266	0.0220908	TYK2_HUMAN, CD4_HUMAN, H3BQ19_HUMAN, ABI1_HUMAN, FYN_HUMAN, FRK_HUMAN, C9J5X1_HUMAN, DDR1_HUMAN, ABL2_HUMAN, ERBB2_HUMAN, J3QRU1_HUMAN, NPTN_HUMAN, INSR_HUMAN, MET_HUMAN, LCK_HUMAN, CSK_HUMAN, MPZL1_HUMAN, KSYK_HUMAN, JAK1_HUMAN, ERBB3_HUMAN, LYN_HUMAN	2195	96	16792	1.67346	1	0.340436	34.9065
GOTERM_BP_DIRECT	GO:0071526~semaphorin-plexin signaling pathway	10	0.439174	0.0223941	GDIR1_HUMAN, RAC1_HUMAN, SEM3A_HUMAN, MET_HUMAN, PLXB2_HUMAN, SEM3B_HUMAN, FARP2_HUMAN, PLXD1_HUMAN, FLNA_HUMAN, PLXB1_HUMAN	2195	33	16792	2.31822	1	0.343301	35.2935
GOTERM_BP_DIRECT	GO:0010634~positive regulation of epithelial cell migration	10	0.439174	0.0223941	HDAC6_HUMAN, PLCG1_HUMAN, SRC_HUMAN, PROF1_HUMAN, TGFR2_HUMAN, ITA2_HUMAN, DOCK1_HUMAN, VILI_HUMAN, DOCK5_HUMAN, E41L5_HUMAN	2195	33	16792	2.31822	1	0.343301	35.2935
GOTERM_BP_DIRECT	GO:0001934~positive regulation of protein phosphorylation	26	1.14185	0.0226188	H7BYT1_HUMAN, ERP29_HUMAN, E7ESA6_HUMAN, CO3_HUMAN, RACK1_HUMAN, PAK1_HUMAN, RASK_HUMAN, ERBB2_HUMAN, LEUK_HUMAN, NPTN_HUMAN, INSR_HUMAN, AKT1_HUMAN, FLOT1_HUMAN, CIB1_HUMAN, MOB2_HUMAN, ROCK2_HUMAN, RALB_HUMAN, RAC1_HUMAN, RAP2A_HUMAN, TNIK_HUMAN, STK4_HUMAN, MTOR_HUMAN, ARRB1_HUMAN, RASH_HUMAN, ADA17_HUMAN, ANXA2_HUMAN	2195	127	16792	1.56617	1	0.345162	35.5787
GOTERM_BP_DIRECT	GO:0030705~cytoskeleton-dependent intracellular transport	7	0.307422	0.0226706	KI13B_HUMAN, A0A0A0MQX1_HUMAN, KIF14_HUMAN, TBB5_HUMAN, TBA1B_HUMAN, KINH_HUMAN, TBA1A_HUMAN	2195	18	16792	2.97504	1	0.344872	35.6443
GOTERM_BP_DIRECT	GO:0000920~cell separation after cytokinesis	7	0.307422	0.0226706	PDC6I_HUMAN, VPS4B_HUMAN, CEP55_HUMAN, VPS4A_HUMAN, CHMP3_HUMAN, CHMP6_HUMAN, KI20A_HUMAN	2195	18	16792	2.97504	1	0.344872	35.6443
GOTERM_BP_DIRECT	GO:0036120~cellular response to platelet-derived growth factor stimulus	7	0.307422	0.0226706	J3QRU1_HUMAN, FYN_HUMAN, SRC_HUMAN, IQGA1_HUMAN, A0A0U1RQX8_HUMAN, COR1B_HUMAN, RADI_HUMAN	2195	18	16792	2.97504	1	0.344872	35.6443
GOTERM_BP_DIRECT	GO:0016050~vesicle organization	9	0.395257	0.0233092	A0A0A0MRI2_HUMAN, SNX1_HUMAN, SNX2_HUMAN, SNX12_HUMAN, SNX5_HUMAN, FBP1L_HUMAN, EPS15_HUMAN, SNX9_HUMAN, CD2AP_HUMAN	2195	28	16792	2.45897	1	0.35178	36.4478
GOTERM_BP_DIRECT	GO:0046835~carbohydrate phosphorylation	8	0.351339	0.0235757	GALK2_HUMAN, PFKAM_HUMAN, F262_HUMAN, NAGK_HUMAN, TKFC_HUMAN, ADK_HUMAN, GALK1_HUMAN, HXK2_HUMAN	2195	23	16792	2.66091	1	0.35408	36.7803
GOTERM_BP_DIRECT	GO:0006953~acute-phase response	11	0.483092	0.0251935	A1AT_HUMAN, SAMP_HUMAN, A1AG2_HUMAN, CRP_HUMAN, A1AG1_HUMAN, AACT_HUMAN, H0Y300_HUMAN, ASSY_HUMAN, B7ZKJ8_HUMAN, STAT3_HUMAN, FINC_HUMAN	2195	39	16792	2.15772	1	0.372434	38.7634
GOTERM_BP_DIRECT	GO:0007050~cell cycle arrest	28	1.22969	0.0256136	Q5T9B7_HUMAN, A0A0A0MTH3_HUMAN, CUL4A_HUMAN, AAPK1_HUMAN, IF4G2_HUMAN, CUL1_HUMAN, CD123_HUMAN, CALR_HUMAN, AAKG1_HUMAN, CAB39_HUMAN, RHEB_HUMAN, CDK6_HUMAN, CUL2_HUMAN, LST8_HUMAN, PA2G4_HUMAN, KHDR1_HUMAN, RRAGA_HUMAN, KI20B_HUMAN, MP2K1_HUMAN, CB39L_HUMAN, CUL5_HUMAN, AAKB1_HUMAN, MTOR_HUMAN, RPTOR_HUMAN, CUL3_HUMAN, RASH_HUMAN, TS101_HUMAN, MSH2_HUMAN	2195	141	16792	1.51917	1	0.376375	39.2685
GOTERM_BP_DIRECT	GO:0006749~glutathione metabolic process	14	0.614844	0.0260429	IDHC_HUMAN, EF1G_HUMAN, CLIC1_HUMAN, CLIC3_HUMAN, GSTO1_HUMAN, GSTK1_HUMAN, G6PD_HUMAN, GSHR_HUMAN, MCA3_HUMAN, DPEP1_HUMAN, CLIC4_HUMAN, GGT1_HUMAN, GSTP1_HUMAN, LGUL_HUMAN	2195	56	16792	1.91253	1	0.380376	39.7808
GOTERM_BP_DIRECT	GO:0006977~DNA damage response, signal transduction by p53 class mediator resulting in cell cycle arrest	15	0.658762	0.026847	NPM_HUMAN, CCNB1_HUMAN, PCNA_HUMAN, CNO10_HUMAN, TB182_HUMAN, CNOT7_HUMAN, RCD1_HUMAN, CNOT1_HUMAN, CDK1_HUMAN, CARM1_HUMAN, G3V5T9_HUMAN, 1433S_HUMAN, ANM1_HUMAN, H0YJ75_HUMAN, RS27A_HUMAN	2195	62	16792	1.85083	1	0.388597	40.7292
GOTERM_BP_DIRECT	GO:0007059~chromosome segregation	16	0.702679	0.027359	A0A0D9SF53_HUMAN, KIF11_HUMAN, 2AAA_HUMAN, MMS19_HUMAN, TOP2A_HUMAN, ARL8A_HUMAN, RS3_HUMAN, TOP1_HUMAN, RCC1_HUMAN, CIAO1_HUMAN, INCE_HUMAN, USP9X_HUMAN, NEK9_HUMAN, H3BLV9_HUMAN, ADT2_HUMAN, PP1R7_HUMAN	2195	68	16792	1.80003	1	0.39339	41.3257
GOTERM_BP_DIRECT	GO:0071732~cellular response to nitric oxide	6	0.263505	0.0273964	TRAF2_HUMAN, AIFM1_HUMAN, G3V5T9_HUMAN, HNRPD_HUMAN, DPEP1_HUMAN, DYN2_HUMAN	2195	14	16792	3.27862	1	0.392818	41.3691
GOTERM_BP_DIRECT	GO:0050892~intestinal absorption	6	0.263505	0.0273964	ACOC_HUMAN, ZO2_HUMAN, JAM1_HUMAN, B7ZKQ9_HUMAN, IREB2_HUMAN, S26A6_HUMAN	2195	14	16792	3.27862	1	0.392818	41.3691
GOTERM_BP_DIRECT	GO:0001921~positive regulation of receptor recycling	6	0.263505	0.0273964	ECE1_HUMAN, SCRIB_HUMAN, I3L0N3_HUMAN, ARAP1_HUMAN, EPS15_HUMAN, ANXA2_HUMAN	2195	14	16792	3.27862	1	0.392818	41.3691
GOTERM_BP_DIRECT	GO:0043254~regulation of protein complex assembly	6	0.263505	0.0273964	HRG_HUMAN, A6NEM2_HUMAN, PTN11_HUMAN, HS90A_HUMAN, E9PKE3_HUMAN, DAB2P_HUMAN	2195	14	16792	3.27862	1	0.392818	41.3691
GOTERM_BP_DIRECT	GO:0008610~lipid biosynthetic process	6	0.263505	0.0273964	ACSL4_HUMAN, ACSA_HUMAN, PRP19_HUMAN, AAPK1_HUMAN, ADAS_HUMAN, ACLY_HUMAN	2195	14	16792	3.27862	1	0.392818	41.3691
GOTERM_BP_DIRECT	GO:0006260~DNA replication	30	1.31752	0.0283624	RIR1_HUMAN, FEN1_HUMAN, F8W7U8_HUMAN, DNJC2_HUMAN, SSBP_HUMAN, TOP1_HUMAN, MCM2_HUMAN, MCM4_HUMAN, MCM3_HUMAN, B1AHB1_HUMAN, M0R2B7_HUMAN, CDK1_HUMAN, SSRP1_HUMAN, RFC4_HUMAN, MCM6_HUMAN, MCM7_HUMAN, RFC5_HUMAN, RFA1_HUMAN, RBBP4_HUMAN, PCNA_HUMAN, RBM14_HUMAN, SP16H_HUMAN, DUT_HUMAN, A0A0C4DFV9_HUMAN, H0YIV4_HUMAN, RIR2_HUMAN, RENT1_HUMAN, G3V5T9_HUMAN, A0A087WWF6_HUMAN, RBBP7_HUMAN	2195	155	16792	1.48067	1	0.402554	42.4783
GOTERM_BP_DIRECT	GO:0043928~exonucleolytic nuclear-transcribed mRNA catabolic process involved in deadenylation-dependent decay	9	0.395257	0.0286077	EXOS7_HUMAN, EXOS2_HUMAN, EXOS8_HUMAN, DDX6_HUMAN, DCPS_HUMAN, CNOT7_HUMAN, RRP44_HUMAN, EXOS4_HUMAN, EDC4_HUMAN	2195	29	16792	2.37417	1	0.404245	42.7568
GOTERM_BP_DIRECT	GO:0097421~liver regeneration	9	0.395257	0.0286077	J3KTL2_HUMAN, D3YTB1_HUMAN, PCNA_HUMAN, RL19_HUMAN, RS16_HUMAN, RAP1A_HUMAN, ANM5_HUMAN, SRSF5_HUMAN, E7ETK0_HUMAN	2195	29	16792	2.37417	1	0.404245	42.7568
GOTERM_BP_DIRECT	GO:0008285~negative regulation of cell proliferation	66	2.89855	0.0295572	CAD13_HUMAN, ABI1_HUMAN, TES_HUMAN, CTBP2_HUMAN, FRK_HUMAN, CNOT7_HUMAN, CUL1_HUMAN, AGRG1_HUMAN, AIMP2_HUMAN, Q5JUW8_HUMAN, MERL_HUMAN, PTPRJ_HUMAN, GDN_HUMAN, NOG1_HUMAN, E2AK2_HUMAN, SH3B4_HUMAN, DDX20_HUMAN, CHP3_HUMAN, SMAD2_HUMAN, H0YJ75_HUMAN, STAT3_HUMAN, PTN14_HUMAN, CIB1_HUMAN, SMAD1_HUMAN, MP2K1_HUMAN, ZA2G_HUMAN, DDR1_HUMAN, HGS_HUMAN, CUL5_HUMAN, SHIP2_HUMAN, B1AL00_HUMAN, PRKRA_HUMA…	2195	396	16792	1.27502	1	0.413535	43.8226
GOTERM_BP_DIRECT	GO:0030220~platelet formation	7	0.307422	0.0295618	PTN11_HUMAN, MYH9_HUMAN, PTN6_HUMAN, VP33A_HUMAN, WDR1_HUMAN, CIB1_HUMAN, ACTN1_HUMAN	2195	19	16792	2.81846	1	0.412574	43.8278
GOTERM_BP_DIRECT	GO:0050771~negative regulation of axonogenesis	7	0.307422	0.0295618	RHOA_HUMAN, RTN4_HUMAN, M0QZR4_HUMAN, E7ESA6_HUMAN, GDIR1_HUMAN, EPHB2_HUMAN, GDIA_HUMAN	2195	19	16792	2.81846	1	0.412574	43.8278
GOTERM_BP_DIRECT	GO:0090314~positive regulation of protein targeting to membrane	8	0.351339	0.0296321	MYO1C_HUMAN, ERBB2_HUMAN, CEMIP_HUMAN, TCAF1_HUMAN, C2CD5_HUMAN, ITBP1_HUMAN, CDK5_HUMAN, CIB1_HUMAN	2195	24	16792	2.55004	1	0.412321	43.9059
GOTERM_BP_DIRECT	GO:0045742~positive regulation of epidermal growth factor receptor signaling pathway	8	0.351339	0.0296321	HIP1R_HUMAN, HIP1_HUMAN, ARAP1_HUMAN, AKT1_HUMAN, A0A0U1RQX8_HUMAN, RS27A_HUMAN, M0R2P6_HUMAN, AF1L2_HUMAN	2195	24	16792	2.55004	1	0.412321	43.9059
GOTERM_BP_DIRECT	GO:0071377~cellular response to glucagon stimulus	11	0.483092	0.0297808	GBB1_HUMAN, KAPCA_HUMAN, GBG4_HUMAN, ARGI1_HUMAN, GNAS1_HUMAN, ADCY5_HUMAN, KAP0_HUMAN, ASSY_HUMAN, KAP2_HUMAN, GBB2_HUMAN, ADCY6_HUMAN	2195	40	16792	2.10378	1	0.412906	44.0708
GOTERM_BP_DIRECT	GO:1901796~regulation of signal transduction by p53 class mediator	25	1.09794	0.0301954	IASPP_HUMAN, F8W7U8_HUMAN, CSK22_HUMAN, AAPK1_HUMAN, AAKG1_HUMAN, SSRP1_HUMAN, RFC4_HUMAN, AKT1_HUMAN, ASPP2_HUMAN, RFA1_HUMAN, RFC5_HUMAN, RBBP4_HUMAN, Q5SRQ6_HUMAN, MK14_HUMAN, CSK21_HUMAN, SP16H_HUMAN, HDAC2_HUMAN, MTA2_HUMAN, AAKB1_HUMAN, G3V5T9_HUMAN, CDK5_HUMAN, ANM5_HUMAN, RBBP7_HUMAN, RS27A_HUMAN, AURKB_HUMAN	2195	124	16792	1.54236	1	0.416304	44.5285
GOTERM_BP_DIRECT	GO:0061001~regulation of dendritic spine morphogenesis	5	0.219587	0.0317898	EPHA4_HUMAN, COF1_HUMAN, PDLI5_HUMAN, SI1L1_HUMAN, CDK5_HUMAN, B7Z481_HUMAN	2195	10	16792	3.82506	1	0.4319	46.2552
GOTERM_BP_DIRECT	GO:0051085~chaperone mediated protein folding requiring cofactor	5	0.219587	0.0317898	ERO1A_HUMAN, E9PKE3_HUMAN, DNJB1_HUMAN, HS105_HUMAN, CH60_HUMAN	2195	10	16792	3.82506	1	0.4319	46.2552
GOTERM_BP_DIRECT	GO:0035646~endosome to melanosome transport	5	0.219587	0.0317898	AP1G1_HUMAN, RAB32_HUMAN, AP3D1_HUMAN, F8VV56_HUMAN, AP1M1_HUMAN	2195	10	16792	3.82506	1	0.4319	46.2552
GOTERM_BP_DIRECT	GO:0055015~ventricular cardiac muscle cell development	5	0.219587	0.0317898	A0A0A0MSG2_HUMAN, CCNB1_HUMAN, CDK1_HUMAN, LMNA_HUMAN, MYH10_HUMAN	2195	10	16792	3.82506	1	0.4319	46.2552
GOTERM_BP_DIRECT	GO:0032486~Rap protein signal transduction	5	0.219587	0.0317898	RAP1B_HUMAN, RAP2C_HUMAN, RAP2A_HUMAN, RAP2B_HUMAN, RAP1A_HUMAN	2195	10	16792	3.82506	1	0.4319	46.2552
GOTERM_BP_DIRECT	GO:0071803~positive regulation of podosome assembly	5	0.219587	0.0317898	PLSL_HUMAN, FSCN1_HUMAN, MOES_HUMAN, SRC_HUMAN, CAPG_HUMAN	2195	10	16792	3.82506	1	0.4319	46.2552
GOTERM_BP_DIRECT	GO:0051272~positive regulation of cellular component movement	5	0.219587	0.0317898	ACTN4_HUMAN, RS19_HUMAN, STMN1_HUMAN, ADA17_HUMAN, LYN_HUMAN	2195	10	16792	3.82506	1	0.4319	46.2552
GOTERM_BP_DIRECT	GO:0006865~amino acid transport	10	0.439174	0.0322978	S38A1_HUMAN, J3KPF3_HUMAN, S38A2_HUMAN, SATT_HUMAN, S38A5_HUMAN, CTR1_HUMAN, AAAT_HUMAN, YLAT2_HUMAN, A0A087WY96_HUMAN, LAT1_HUMAN	2195	35	16792	2.18575	1	0.436067	46.7946
GOTERM_BP_DIRECT	GO:0001765~membrane raft assembly	4	0.17567	0.0327897	FLOT1_HUMAN, E7EMK3_HUMAN, S10AA_HUMAN, ANXA2_HUMAN	2195	6	16792	5.10008	1	0.440018	47.312
GOTERM_BP_DIRECT	GO:0006531~aspartate metabolic process	4	0.17567	0.0327897	AATM_HUMAN, PURA2_HUMAN, ASSY_HUMAN, AATC_HUMAN	2195	6	16792	5.10008	1	0.440018	47.312
GOTERM_BP_DIRECT	GO:0009052~pentose-phosphate shunt, non-oxidative branch	4	0.17567	0.0327897	A0A0B4J2A0_HUMAN, TALDO_HUMAN, TKT_HUMAN, RPIA_HUMAN	2195	6	16792	5.10008	1	0.440018	47.312
GOTERM_BP_DIRECT	GO:0090330~regulation of platelet aggregation	4	0.17567	0.0327897	KPCA_HUMAN, F5H008_HUMAN, KSYK_HUMAN, LYN_HUMAN	2195	6	16792	5.10008	1	0.440018	47.312
GOTERM_BP_DIRECT	GO:0007033~vacuole organization	4	0.17567	0.0327897	VPS16_HUMAN, VPS4B_HUMAN, VPS4A_HUMAN, FIG4_HUMAN	2195	6	16792	5.10008	1	0.440018	47.312
GOTERM_BP_DIRECT	GO:0090160~Golgi to lysosome transport	4	0.17567	0.0327897	AP1G1_HUMAN, LAMP1_HUMAN, ANFY1_HUMAN, GAK_HUMAN	2195	6	16792	5.10008	1	0.440018	47.312
GOTERM_BP_DIRECT	GO:0051223~regulation of protein transport	4	0.17567	0.0327897	RAB8A_HUMAN, GAPD1_HUMAN, SCFD1_HUMAN, DNJA1_HUMAN	2195	6	16792	5.10008	1	0.440018	47.312
GOTERM_BP_DIRECT	GO:0006207~'de novo' pyrimidine nucleobase biosynthetic process	4	0.17567	0.0327897	KCY_HUMAN, UMPS_HUMAN, MTOR_HUMAN, PYR1_HUMAN	2195	6	16792	5.10008	1	0.440018	47.312
GOTERM_BP_DIRECT	GO:0007044~cell-substrate junction assembly	4	0.17567	0.0327897	ITA5_HUMAN, ITA6_HUMAN, TLN1_HUMAN, FINC_HUMAN	2195	6	16792	5.10008	1	0.440018	47.312
GOTERM_BP_DIRECT	GO:0035542~regulation of SNARE complex assembly	4	0.17567	0.0327897	VPS16_HUMAN, STXB1_HUMAN, VPS11_HUMAN, VPS18_HUMAN	2195	6	16792	5.10008	1	0.440018	47.312
GOTERM_BP_DIRECT	GO:0060789~hair follicle placode formation	4	0.17567	0.0327897	HDAC2_HUMAN, GNAS1_HUMAN, CTNB1_HUMAN, CDC42_HUMAN	2195	6	16792	5.10008	1	0.440018	47.312
GOTERM_BP_DIRECT	GO:0048524~positive regulation of viral process	4	0.17567	0.0327897	MB12A_HUMAN, VPS4B_HUMAN, TS101_HUMAN, RAB7A_HUMAN	2195	6	16792	5.10008	1	0.440018	47.312
GOTERM_BP_DIRECT	GO:1901016~regulation of potassium ion transmembrane transporter activity	4	0.17567	0.0327897	WWP2_HUMAN, A0A1B0GVY1_HUMAN, 1433E_HUMAN, FHL1_HUMAN	2195	6	16792	5.10008	1	0.440018	47.312
GOTERM_BP_DIRECT	GO:0061154~endothelial tube morphogenesis	4	0.17567	0.0327897	CCM2_HUMAN, CTNB1_HUMAN, RHOB_HUMAN, Q5SRQ6_HUMAN	2195	6	16792	5.10008	1	0.440018	47.312
GOTERM_BP_DIRECT	GO:0086073~bundle of His cell-Purkinje myocyte adhesion involved in cell communication	4	0.17567	0.0327897	DSG2_HUMAN, PLAK_HUMAN, PKP2_HUMAN, DESP_HUMAN	2195	6	16792	5.10008	1	0.440018	47.312
GOTERM_BP_DIRECT	GO:0060440~trachea formation	4	0.17567	0.0327897	MP2K1_HUMAN, TGFR2_HUMAN, CTNB1_HUMAN, MK01_HUMAN	2195	6	16792	5.10008	1	0.440018	47.312
GOTERM_BP_DIRECT	GO:0097062~dendritic spine maintenance	4	0.17567	0.0327897	TANC1_HUMAN, MTMR2_HUMAN, SRC8_HUMAN, IP3KA_HUMAN	2195	6	16792	5.10008	1	0.440018	47.312
GOTERM_BP_DIRECT	GO:0071035~nuclear polyadenylation-dependent rRNA catabolic process	4	0.17567	0.0327897	EXOS7_HUMAN, EXOS2_HUMAN, EXOS8_HUMAN, EXOSX_HUMAN	2195	6	16792	5.10008	1	0.440018	47.312
GOTERM_BP_DIRECT	GO:0006417~regulation of translation	13	0.570927	0.0331262	RS14_HUMAN, ACOC_HUMAN, EIF2A_HUMAN, CNO10_HUMAN, RL38_HUMAN, DDX6_HUMAN, PUM3_HUMAN, AKT1_HUMAN, PA2G4_HUMAN, S10A9_HUMAN, CD123_HUMAN, GCN1_HUMAN, D6RBW1_HUMAN	2195	52	16792	1.91253	1	0.442368	47.6633
GOTERM_BP_DIRECT	GO:0032880~regulation of protein localization	13	0.570927	0.0331262	GDIR1_HUMAN, PICAL_HUMAN, RAB14_HUMAN, RL1D1_HUMAN, AKT1_HUMAN, SEPT2_HUMAN, FKB1A_HUMAN, VPS4A_HUMAN, RACK1_HUMAN, A0A0J9YX62_HUMAN, UFL1_HUMAN, AFAD_HUMAN, SWP70_HUMAN	2195	52	16792	1.91253	1	0.442368	47.6633
GOTERM_BP_DIRECT	GO:0071333~cellular response to glucose stimulus	13	0.570927	0.0331262	S29A1_HUMAN, IRS2_HUMAN, AACS_HUMAN, KAPCA_HUMAN, PK3CA_HUMAN, E1CEI4_HUMAN, G5E9E7_HUMAN, LEG1_HUMAN, PP2BA_HUMAN, RAP1A_HUMAN, RACK1_HUMAN, Q32Q12_HUMAN, PCKGM_HUMAN	2195	52	16792	1.91253	1	0.442368	47.6633
GOTERM_BP_DIRECT	GO:0032436~positive regulation of proteasomal ubiquitin-dependent protein catabolic process	15	0.658762	0.0345134	PSD10_HUMAN, H7BYT1_HUMAN, CHIP_HUMAN, E1CEI4_HUMAN, PLK1_HUMAN, KEAP1_HUMAN, RACK1_HUMAN, TERA_HUMAN, HPBP1_HUMAN, UBP5_HUMAN, GSK3B_HUMAN, HS71B_HUMAN, RN114_HUMAN, KC1A_HUMAN, AKT1_HUMAN	2195	64	16792	1.793	1	0.455035	49.0878
GOTERM_BP_DIRECT	GO:1900740~positive regulation of protein insertion into mitochondrial membrane involved in apoptotic signaling pathway	9	0.395257	0.0346814	DYL2_HUMAN, NMT1_HUMAN, 1433Z_HUMAN, 1433B_HUMAN, 1433T_HUMAN, 1433S_HUMAN, ASPP2_HUMAN, 1433E_HUMAN, 1433F_HUMAN	2195	30	16792	2.29503	1	0.455631	49.2578
GOTERM_BP_DIRECT	GO:0098656~anion transmembrane transport	9	0.395257	0.0346814	LRC8C_HUMAN, LRC8E_HUMAN, MRP3_HUMAN, E9PFN4_HUMAN, VDAC1_HUMAN, MRP1_HUMAN, LRC8A_HUMAN, LRC8D_HUMAN, MRP4_HUMAN	2195	30	16792	2.29503	1	0.455631	49.2578
GOTERM_BP_DIRECT	GO:0097193~intrinsic apoptotic signaling pathway	9	0.395257	0.0346814	A0A0D9SF53_HUMAN, CUL2_HUMAN, C9JFR7_HUMAN, CUL3_HUMAN, RASH_HUMAN, CUL4A_HUMAN, CUL1_HUMAN, CUL5_HUMAN, MSH6_HUMAN	2195	30	16792	2.29503	1	0.455631	49.2578
GOTERM_BP_DIRECT	GO:0043524~negative regulation of neuron apoptotic process	26	1.14185	0.0347392	PK3CA_HUMAN, COR1A_HUMAN, SYAC_HUMAN, KIF14_HUMAN, A0A0A0MTH3_HUMAN, OXR1_HUMAN, NEST_HUMAN, CH60_HUMAN, RASK_HUMAN, A0A0A0MTS2_HUMAN, DNJC5_HUMAN, RASA1_HUMAN, UFO_HUMAN, KPCI_HUMAN, FYN_HUMAN, E1CEI4_HUMAN, ROCK1_HUMAN, PARK7_HUMAN, STXB1_HUMAN, A0A0C4DFV9_HUMAN, STABP_HUMAN, APOE_HUMAN, RASH_HUMAN, HS90B_HUMAN, MSH2_HUMAN, ERBB3_HUMAN	2195	132	16792	1.50684	1	0.455156	49.3161
GOTERM_BP_DIRECT	GO:0042273~ribosomal large subunit biogenesis	8	0.351339	0.036654	RL5_HUMAN, RL35A_HUMAN, RL7_HUMAN, B5MCF9_HUMAN, J3QRC4_HUMAN, RL11_HUMAN, WDR12_HUMAN, RL14_HUMAN	2195	25	16792	2.44804	1	0.472371	51.2141
GOTERM_BP_DIRECT	GO:0006913~nucleocytoplasmic transport	8	0.351339	0.036654	I3L397_HUMAN, NPM_HUMAN, RAN_HUMAN, MBB1A_HUMAN, E9PF10_HUMAN, CDK5_HUMAN, A0A0C4DFV9_HUMAN, NU205_HUMAN	2195	25	16792	2.44804	1	0.472371	51.2141
GOTERM_BP_DIRECT	GO:0043647~inositol phosphate metabolic process	12	0.527009	0.0367363	PLCD1_HUMAN, IMPA1_HUMAN, PLCG1_HUMAN, I5P2_HUMAN, SHIP1_HUMAN, CALM_HUMAN, NUDT4_HUMAN, SHIP2_HUMAN, IP3KA_HUMAN, PLCB3_HUMAN, Q5T1B5_HUMAN, PLCD3_HUMAN	2195	47	16792	1.95322	1	0.472093	51.2941
GOTERM_BP_DIRECT	GO:0006450~regulation of translational fidelity	6	0.263505	0.0367809	SYIC_HUMAN, SYAC_HUMAN, SYVC_HUMAN, C9J5N1_HUMAN, SYLC_HUMAN, M0R0F0_HUMAN	2195	15	16792	3.06005	1	0.471464	51.3374
GOTERM_BP_DIRECT	GO:0010633~negative regulation of epithelial cell migration	6	0.263505	0.0367809	G5E9Q6_HUMAN, SEM3A_HUMAN, COR1C_HUMAN, ADR1_HUMAN, STRAP_HUMAN, DAB2P_HUMAN	2195	15	16792	3.06005	1	0.471464	51.3374
GOTERM_BP_DIRECT	GO:0009165~nucleotide biosynthetic process	6	0.263505	0.0367809	KPRA_HUMAN, KITH_HUMAN, D6RFG8_HUMAN, PRPS1_HUMAN, PRPS2_HUMAN, KPRB_HUMAN	2195	15	16792	3.06005	1	0.471464	51.3374
GOTERM_BP_DIRECT	GO:0048255~mRNA stabilization	6	0.263505	0.0367809	TR150_HUMAN, PABP1_HUMAN, MTOR_HUMAN, PAIP1_HUMAN, HNRPD_HUMAN, ELAV1_HUMAN	2195	15	16792	3.06005	1	0.471464	51.3374
GOTERM_BP_DIRECT	GO:0001953~negative regulation of cell-matrix adhesion	6	0.263505	0.0367809	RASA1_HUMAN, CSKP_HUMAN, NF1_HUMAN, P85A_HUMAN, MERL_HUMAN, ADA15_HUMAN	2195	15	16792	3.06005	1	0.471464	51.3374
GOTERM_BP_DIRECT	GO:0033627~cell adhesion mediated by integrin	6	0.263505	0.0367809	ITA5_HUMAN, ITA2_HUMAN, ADA17_HUMAN, ITA6_HUMAN, ITAV_HUMAN, ITB1_HUMAN	2195	15	16792	3.06005	1	0.471464	51.3374
GOTERM_BP_DIRECT	GO:0000470~maturation of LSU-rRNA	6	0.263505	0.0367809	NOP2_HUMAN, RL10A_HUMAN, IF6_HUMAN, RL1D1_HUMAN, LAS1L_HUMAN, RL7A_HUMAN	2195	15	16792	3.06005	1	0.471464	51.3374
GOTERM_BP_DIRECT	GO:0034614~cellular response to reactive oxygen species	7	0.307422	0.0376942	F5GZ78_HUMAN, PRDX5_HUMAN, SRC_HUMAN, Q6ZN40_HUMAN, AK1C3_HUMAN, PRDX3_HUMAN, Q5TG12_HUMAN	2195	20	16792	2.67754	1	0.478877	52.2167
GOTERM_BP_DIRECT	GO:0043407~negative regulation of MAP kinase activity	10	0.439174	0.0382381	KPCD_HUMAN, PTPRJ_HUMAN, PTN1_HUMAN, APOE_HUMAN, PTN6_HUMAN, NF1_HUMAN, GSTP1_HUMAN, DAB2P_HUMAN, B1AL00_HUMAN, LYN_HUMAN	2195	36	16792	2.12503	1	0.482799	52.7331
GOTERM_BP_DIRECT	GO:0007005~mitochondrion organization	17	0.746596	0.0386604	A6NEM2_HUMAN, RAB32_HUMAN, IF4G1_HUMAN, PHB2_HUMAN, ATP7A_HUMAN, C9JFR7_HUMAN, SSBP_HUMAN, PARK7_HUMAN, VP13C_HUMAN, STML2_HUMAN, PRDX3_HUMAN, ATPB_HUMAN, CLU_HUMAN, PARP1_HUMAN, DNM1L_HUMAN, CXAR_HUMAN, PHB_HUMAN	2195	77	16792	1.68899	1	0.485575	53.1304
GOTERM_BP_DIRECT	GO:0018108~peptidyl-tyrosine phosphorylation	29	1.27361	0.0396753	EPHA2_HUMAN, E7ESA6_HUMAN, EPHB2_HUMAN, ABI1_HUMAN, FGF3_HUMAN, EPHB3_HUMAN, ABL2_HUMAN, ERBB2_HUMAN, MP2K3_HUMAN, NPTN_HUMAN, SRC_HUMAN, INSR_HUMAN, CDC37_HUMAN, SG223_HUMAN, E2AK2_HUMAN, MP2K2_HUMAN, MET_HUMAN, LYN_HUMAN, E7EP65_HUMAN, UFO_HUMAN, RON_HUMAN, KPCD_HUMAN, FYN_HUMAN, MP2K1_HUMAN, FGFR4_HUMAN, EPHA4_HUMAN, HS90A_HUMAN, PTN6_HUMAN, ERBB3_HUMAN	2195	153	16792	1.45002	1	0.493598	54.0723
GOTERM_BP_DIRECT	GO:0042787~protein ubiquitination involved in ubiquitin-dependent protein catabolic process	29	1.27361	0.0396753	UBA6_HUMAN, DDB1_HUMAN, KEAP1_HUMAN, CUL4A_HUMAN, PLK1_HUMAN, CUL1_HUMAN, CUL4B_HUMAN, CDK1_HUMAN, TRI25_HUMAN, CUL2_HUMAN, HECD1_HUMAN, F5H0F9_HUMAN, UBE3C_HUMAN, BUB3_HUMAN, CHIP_HUMAN, WWP2_HUMAN, CCNB1_HUMAN, ABTB2_HUMAN, A0A0U1RQX8_HUMAN, ITCH_HUMAN, UBR4_HUMAN, CUL5_HUMAN, A0A1B0GVY1_HUMAN, HUWE1_HUMAN, TRIPC_HUMAN, CUL3_HUMAN, GAN_HUMAN, RS27A_HUMAN, AURKB_HUMAN	2195	153	16792	1.45002	1	0.493598	54.0723
GOTERM_BP_DIRECT	GO:0045740~positive regulation of DNA replication	11	0.483092	0.0406633	NPM_HUMAN, RAC1_HUMAN, CDK1_HUMAN, PCNA_HUMAN, INSR_HUMAN, C9J5X1_HUMAN, RASH_HUMAN, CYBP_HUMAN, PDGFA_HUMAN, CALR_HUMAN, CDC42_HUMAN	2195	42	16792	2.0036	1	0.501224	54.972
GOTERM_BP_DIRECT	GO:0045765~regulation of angiogenesis	9	0.395257	0.0415703	EPHA2_HUMAN, SYWC_HUMAN, ERBB2_HUMAN, RINI_HUMAN, NF1_HUMAN, CTNB1_HUMAN, HTAI2_HUMAN, PLXD1_HUMAN, K2C1_HUMAN	2195	31	16792	2.221	1	0.508005	55.7832
GOTERM_BP_DIRECT	GO:0051897~positive regulation of protein kinase B signaling	18	0.790514	0.0423351	RICTR_HUMAN, E7ESA6_HUMAN, UFO_HUMAN, RON_HUMAN, HIP1_HUMAN, THIO_HUMAN, A0A0A0MTH3_HUMAN, BIG1_HUMAN, CPNE1_HUMAN, PARK7_HUMAN, PTPRJ_HUMAN, OSBL8_HUMAN, MTOR_HUMAN, INSR_HUMAN, SRC_HUMAN, ITBP1_HUMAN, AK1C3_HUMAN, PDGFA_HUMAN	2195	84	16792	1.63931	1	0.513457	56.4564
GOTERM_BP_DIRECT	GO:0048511~rhythmic process	13	0.570927	0.0431575	DDX5_HUMAN, ROCK2_HUMAN, CBX3_HUMAN, SFPQ_HUMAN, PSPC1_HUMAN, TOP2A_HUMAN, PRKDC_HUMAN, CSK21_HUMAN, DHX9_HUMAN, CDK5_HUMAN, AAPK1_HUMAN, RACK1_HUMAN, CCAR2_HUMAN	2195	54	16792	1.84169	1	0.519304	57.1696
GOTERM_BP_DIRECT	GO:0016055~Wnt signaling pathway	34	1.49319	0.0433095	H7BYT1_HUMAN, VPS29_HUMAN, DDB1_HUMAN, E9PC69_HUMAN, CSK22_HUMAN, AAPK1_HUMAN, CUL1_HUMAN, KC1G3_HUMAN, H0YNT2_HUMAN, H3BQK9_HUMAN, GSK3B_HUMAN, GSK3A_HUMAN, DYST_HUMAN, Q5SRQ6_HUMAN, U3KQB3_HUMAN, GRK6_HUMAN, A0A0D9SF53_HUMAN, NXN_HUMAN, NKD1_HUMAN, NHRF1_HUMAN, TNIK_HUMAN, CSK21_HUMAN, VP26A_HUMAN, WDR61_HUMAN, CCAR2_HUMAN, VPS35_HUMAN, CTND1_HUMAN, KC1A_HUMAN, CUL3_HUMAN, NOTUM_HUMAN, CTNB1_HU…	2195	187	16792	1.39093	1	0.519508	57.3002
GOTERM_BP_DIRECT	GO:0030433~ER-associated ubiquitin-dependent protein catabolic process	14	0.614844	0.0435887	NPL4_HUMAN, UBE4A_HUMAN, ENPL_HUMAN, PRS7_HUMAN, J3KN16_HUMAN, STT3B_HUMAN, PRS6A_HUMAN, PRS6B_HUMAN, GRP78_HUMAN, PRS4_HUMAN, PRS8_HUMAN, FBX2_HUMAN, PRS10_HUMAN, TERA_HUMAN	2195	60	16792	1.78503	1	0.520763	57.5391
GOTERM_BP_DIRECT	GO:0005975~carbohydrate metabolic process	32	1.40536	0.0438136	ALDR_HUMAN, GTR3_HUMAN, A0A0B4J2A0_HUMAN, F5H6X6_HUMAN, ALDH2_HUMAN, GANAB_HUMAN, TALDO_HUMAN, CNOT7_HUMAN, GNPI1_HUMAN, PYGB_HUMAN, PYGL_HUMAN, INSR_HUMAN, A0A0A0MTS2_HUMAN, B4DJV2_HUMAN, GALK2_HUMAN, PGM1_HUMAN, MDHM_HUMAN, UGDH_HUMAN, MDHC_HUMAN, MPI_HUMAN, GFPT1_HUMAN, CHID1_HUMAN, IDH3A_HUMAN, 6PGL_HUMAN, IDHP_HUMAN, ARK72_HUMAN, NEUR3_HUMAN, LDHB_HUMAN, J3KPF3_HUMAN, LDHA_HUMAN, MLEC_HUMAN,…	2195	174	16792	1.40692	1	0.521562	57.7305
GOTERM_BP_DIRECT	GO:0017157~regulation of exocytosis	8	0.351339	0.0446883	STX4_HUMAN, RALA_HUMAN, I3L0N3_HUMAN, L2GL1_HUMAN, G3XAH0_HUMAN, J3KQA0_HUMAN, RAB21_HUMAN, J3QRV5_HUMAN	2195	26	16792	2.35388	1	0.527653	58.4675
GOTERM_BP_DIRECT	GO:0060338~regulation of type I interferon-mediated signaling pathway	8	0.351339	0.0446883	TYK2_HUMAN, PTN11_HUMAN, PTN1_HUMAN, STAT1_HUMAN, CDC37_HUMAN, PTN6_HUMAN, HS90B_HUMAN, JAK1_HUMAN	2195	26	16792	2.35388	1	0.527653	58.4675
GOTERM_BP_DIRECT	GO:0005978~glycogen biosynthetic process	8	0.351339	0.0446883	A0A087WYT3_HUMAN, GYS1_HUMAN, PGM1_HUMAN, AKT1_HUMAN, GLGB_HUMAN, UGPA_HUMAN, RS27A_HUMAN, GDE_HUMAN	2195	26	16792	2.35388	1	0.527653	58.4675
GOTERM_BP_DIRECT	GO:0000245~spliceosomal complex assembly	8	0.351339	0.0446883	DX39B_HUMAN, SF3B1_HUMAN, SART3_HUMAN, SMD3_HUMAN, PRP19_HUMAN, DDX1_HUMAN, SMD1_HUMAN, E7EQZ4_HUMAN	2195	26	16792	2.35388	1	0.527653	58.4675
GOTERM_BP_DIRECT	GO:0050999~regulation of nitric-oxide synthase activity	8	0.351339	0.0446883	SPRE_HUMAN, HS90A_HUMAN, AKT1_HUMAN, DDAH2_HUMAN, E5RGR0_HUMAN, CALM_HUMAN, DYN2_HUMAN, DDAH1_HUMAN	2195	26	16792	2.35388	1	0.527653	58.4675
GOTERM_BP_DIRECT	GO:0030041~actin filament polymerization	8	0.351339	0.0446883	RAC1_HUMAN, A0A0A6YYG9_HUMAN, SRC8_HUMAN, GELS_HUMAN, VILI_HUMAN, DIAP1_HUMAN, WASF1_HUMAN, COBL_HUMAN	2195	26	16792	2.35388	1	0.527653	58.4675
GOTERM_BP_DIRECT	GO:1902188~positive regulation of viral release from host cell	5	0.219587	0.0449016	DDB1_HUMAN, VPS4B_HUMAN, VPS4A_HUMAN, TS101_HUMAN, CHMP3_HUMAN	2195	11	16792	3.47732	1	0.528324	58.6454
GOTERM_BP_DIRECT	GO:0045806~negative regulation of endocytosis	5	0.219587	0.0449016	MTMR2_HUMAN, PACN2_HUMAN, LEG3_HUMAN, LRSM1_HUMAN, PACN3_HUMAN	2195	11	16792	3.47732	1	0.528324	58.6454
GOTERM_BP_DIRECT	GO:1903364~positive regulation of cellular protein catabolic process	5	0.219587	0.0449016	VPS35_HUMAN, MOES_HUMAN, EZRI_HUMAN, VPS11_HUMAN, RADI_HUMAN	2195	11	16792	3.47732	1	0.528324	58.6454
GOTERM_BP_DIRECT	GO:0007016~cytoskeletal anchoring at plasma membrane	5	0.219587	0.0449016	E41L1_HUMAN, PLAK_HUMAN, FLNB_HUMAN, EZRI_HUMAN, TLN1_HUMAN	2195	11	16792	3.47732	1	0.528324	58.6454
GOTERM_BP_DIRECT	GO:0006081~cellular aldehyde metabolic process	5	0.219587	0.0449016	AL7A1_HUMAN, AK1A1_HUMAN, ARK72_HUMAN, AK1BA_HUMAN, AL9A1_HUMAN	2195	11	16792	3.47732	1	0.528324	58.6454
GOTERM_BP_DIRECT	GO:0098911~regulation of ventricular cardiac muscle cell action potential	5	0.219587	0.0449016	DSG2_HUMAN, PLAK_HUMAN, A0A0C4DFT3_HUMAN, PKP2_HUMAN, DESP_HUMAN	2195	11	16792	3.47732	1	0.528324	58.6454
GOTERM_BP_DIRECT	GO:1903772~regulation of viral budding via host ESCRT complex	3	0.131752	0.0467381	SNF8_HUMAN, MB12A_HUMAN, TS101_HUMAN	2195	3	16792	7.65011	1	0.541879	60.1473
GOTERM_BP_DIRECT	GO:0042991~transcription factor import into nucleus	3	0.131752	0.0467381	IPO9_HUMAN, KSYK_HUMAN, IPO11_HUMAN	2195	3	16792	7.65011	1	0.541879	60.1473
GOTERM_BP_DIRECT	GO:0000052~citrulline metabolic process	3	0.131752	0.0467381	DDAH2_HUMAN, ASSY_HUMAN, DDAH1_HUMAN	2195	3	16792	7.65011	1	0.541879	60.1473
GOTERM_BP_DIRECT	GO:0090559~regulation of membrane permeability	3	0.131752	0.0467381	ZO2_HUMAN, JAM1_HUMAN, MTOR_HUMAN	2195	3	16792	7.65011	1	0.541879	60.1473
GOTERM_BP_DIRECT	GO:0001732~formation of cytoplasmic translation initiation complex	3	0.131752	0.0467381	EIF3D_HUMAN, EIF3A_HUMAN, CD123_HUMAN	2195	3	16792	7.65011	1	0.541879	60.1473
GOTERM_BP_DIRECT	GO:1902896~terminal web assembly	3	0.131752	0.0467381	VILI_HUMAN, EZRI_HUMAN, PLSI_HUMAN	2195	3	16792	7.65011	1	0.541879	60.1473
GOTERM_BP_DIRECT	GO:0021697~cerebellar cortex formation	3	0.131752	0.0467381	PTN11_HUMAN, MP2K1_HUMAN, CDK5_HUMAN	2195	3	16792	7.65011	1	0.541879	60.1473
GOTERM_BP_DIRECT	GO:0061738~late endosomal microautophagy	3	0.131752	0.0467381	E9PKE3_HUMAN, VPS4B_HUMAN, VPS4A_HUMAN	2195	3	16792	7.65011	1	0.541879	60.1473
GOTERM_BP_DIRECT	GO:0097581~lamellipodium organization	3	0.131752	0.0467381	ARPC5_HUMAN, SRC8_HUMAN, MTSSL_HUMAN	2195	3	16792	7.65011	1	0.541879	60.1473
GOTERM_BP_DIRECT	GO:2000687~negative regulation of rubidium ion transmembrane transporter activity	3	0.131752	0.0467381	CAB39_HUMAN, STK39_HUMAN, OXSR1_HUMAN	2195	3	16792	7.65011	1	0.541879	60.1473
GOTERM_BP_DIRECT	GO:0006740~NADPH regeneration	3	0.131752	0.0467381	IDHC_HUMAN, NNTM_HUMAN, G6PD_HUMAN	2195	3	16792	7.65011	1	0.541879	60.1473
GOTERM_BP_DIRECT	GO:0006281~DNA repair	41	1.80061	0.046926	H7BYT1_HUMAN, NPM_HUMAN, FEN1_HUMAN, NONO_HUMAN, DDB1_HUMAN, F8W7U8_HUMAN, F5H6Q1_HUMAN, PPP5_HUMAN, RS3_HUMAN, TIF1B_HUMAN, TERA_HUMAN, M0R2B7_HUMAN, ACL6A_HUMAN, CDK1_HUMAN, SSRP1_HUMAN, TAOK1_HUMAN, RFC5_HUMAN, RFA1_HUMAN, BCCIP_HUMAN, PDS5A_HUMAN, RUVB1_HUMAN, CHIP_HUMAN, MMS19_HUMAN, RECQ1_HUMAN, PSME4_HUMAN, RBM14_HUMAN, SP16H_HUMAN, SMC3_HUMAN, BRCC3_HUMAN, SMC1A_HUMAN, Q5LJA9_HUMAN, MTOR_…	2195	235	16792	1.3347	1	0.542289	60.298
GOTERM_BP_DIRECT	GO:0030155~regulation of cell adhesion	11	0.483092	0.0470108	ROCK2_HUMAN, 2AAA_HUMAN, FAF1_HUMAN, PTPRJ_HUMAN, PP1B_HUMAN, KIF14_HUMAN, ROCK1_HUMAN, MYPT1_HUMAN, F8WD26_HUMAN, ABL2_HUMAN, PKP4_HUMAN	2195	43	16792	1.95701	1	0.541894	60.3658
GOTERM_BP_DIRECT	GO:0045785~positive regulation of cell adhesion	11	0.483092	0.0470108	ERBB2_HUMAN, STX4_HUMAN, PTPRJ_HUMAN, KPCA_HUMAN, E41LB_HUMAN, TGM2_HUMAN, Q6ZN40_HUMAN, A0A0J9YW33_HUMAN, ITA2_HUMAN, AGRG1_HUMAN, ITAV_HUMAN	2195	43	16792	1.95701	1	0.541894	60.3658
GOTERM_BP_DIRECT	GO:1900182~positive regulation of protein localization to nucleus	7	0.307422	0.0471229	CDK1_HUMAN, FYN_HUMAN, SRC_HUMAN, AKT1_HUMAN, PLK1_HUMAN, PARK7_HUMAN, CD2AP_HUMAN	2195	21	16792	2.55004	1	0.541713	60.4553
GOTERM_BP_DIRECT	GO:0042730~fibrinolysis	7	0.307422	0.0471229	HRG_HUMAN, E9PGN7_HUMAN, C9JC84_HUMAN, FIBA_HUMAN, FIBB_HUMAN, K2C1_HUMAN, ANXA2_HUMAN	2195	21	16792	2.55004	1	0.541713	60.4553
GOTERM_BP_DIRECT	GO:0045921~positive regulation of exocytosis	7	0.307422	0.0471229	RAB5A_HUMAN, RAB2B_HUMAN, C9JC84_HUMAN, VISL1_HUMAN, FIBA_HUMAN, RB27A_HUMAN, FIBB_HUMAN	2195	21	16792	2.55004	1	0.541713	60.4553
GOTERM_BP_DIRECT	GO:0031954~positive regulation of protein autophosphorylation	7	0.307422	0.0471229	RAP2C_HUMAN, RAP2A_HUMAN, SRC_HUMAN, F8W7U8_HUMAN, RAP2B_HUMAN, CALM_HUMAN, PDGFA_HUMAN	2195	21	16792	2.55004	1	0.541713	60.4553
GOTERM_BP_DIRECT	GO:0035855~megakaryocyte development	6	0.263505	0.0479082	PTN11_HUMAN, PI42A_HUMAN, WASF2_HUMAN, ABI1_HUMAN, F5H008_HUMAN, PTN6_HUMAN	2195	16	16792	2.86879	1	0.546727	61.0771
GOTERM_BP_DIRECT	GO:0061028~establishment of endothelial barrier	6	0.263505	0.0479082	MYADM_HUMAN, RAP1B_HUMAN, MOES_HUMAN, RAP1A_HUMAN, EZRI_HUMAN, RADI_HUMAN	2195	16	16792	2.86879	1	0.546727	61.0771
GOTERM_BP_DIRECT	GO:0042307~positive regulation of protein import into nucleus	6	0.263505	0.0479082	KPCD_HUMAN, NTF2_HUMAN, PLAK_HUMAN, ZPR1_HUMAN, IPO5_HUMAN, MK14_HUMAN	2195	16	16792	2.86879	1	0.546727	61.0771
GOTERM_BP_DIRECT	GO:0061136~regulation of proteasomal protein catabolic process	6	0.263505	0.0479082	KAPCA_HUMAN, PSME1_HUMAN, Q5LJA9_HUMAN, UBP14_HUMAN, PSDE_HUMAN, PSME2_HUMAN	2195	16	16792	2.86879	1	0.546727	61.0771
GOTERM_BP_DIRECT	GO:0014070~response to organic cyclic compound	12	0.527009	0.0482729	ACSL3_HUMAN, CDK1_HUMAN, CPT1A_HUMAN, RPB1_HUMAN, G6PD_HUMAN, THIL_HUMAN, NAMPT_HUMAN, ANXA7_HUMAN, IF4A3_HUMAN, PSB2_HUMAN, MRP4_HUMAN, LYN_HUMAN	2195	49	16792	1.8735	1	0.548466	61.3626
GOTERM_BP_DIRECT	GO:0036092~phosphatidylinositol-3-phosphate biosynthetic process	12	0.527009	0.0482729	IRS2_HUMAN, PTN11_HUMAN, PK3CA_HUMAN, FGF3_HUMAN, PI3R4_HUMAN, P85A_HUMAN, GRB2_HUMAN, F5GWN5_HUMAN, FGFR4_HUMAN, P3C2A_HUMAN, FIG4_HUMAN, SYNJ2_HUMAN	2195	49	16792	1.8735	1	0.548466	61.3626
GOTERM_BP_DIRECT	GO:0006950~response to stress	14	0.614844	0.0490233	ENPL_HUMAN, ALDR_HUMAN, NPM_HUMAN, CO5_HUMAN, AHSA1_HUMAN, STIP1_HUMAN, MK01_HUMAN, TRAP1_HUMAN, MK13_HUMAN, MINK1_HUMAN, HS90A_HUMAN, MTOR_HUMAN, HS90B_HUMAN, STK39_HUMAN	2195	61	16792	1.75576	1	0.553101	61.9439
GOTERM_BP_DIRECT	GO:0015991~ATP hydrolysis coupled proton transport	9	0.395257	0.0493081	ATPA_HUMAN, VATA_HUMAN, VATE1_HUMAN, VATH_HUMAN, VATB2_HUMAN, AT1A1_HUMAN, VATC1_HUMAN, F5GYQ1_HUMAN, ATPB_HUMAN	2195	32	16792	2.15159	1	0.554192	62.1624
GOTERM_BP_DIRECT	GO:0042177~negative regulation of protein catabolic process	9	0.395257	0.0493081	FYN_HUMAN, SF3B3_HUMAN, SNX12_HUMAN, TF65_HUMAN, GDN_HUMAN, PARK7_HUMAN, PHB_HUMAN, SPB12_HUMAN, FLNA_HUMAN	2195	32	16792	2.15159	1	0.554192	62.1624
GOTERM_BP_DIRECT	GO:0007032~endosome organization	9	0.395257	0.0493081	DYN1_HUMAN, RB22A_HUMAN, F5H008_HUMAN, RAB5B_HUMAN, DJC13_HUMAN, VPS11_HUMAN, EXOC8_HUMAN, VPS18_HUMAN, WASH7_HUMAN	2195	32	16792	2.15159	1	0.554192	62.1624
GOTERM_BP_DIRECT	GO:0045471~response to ethanol	21	0.922266	0.0518317	EF1B_HUMAN, NQO1_HUMAN, FYN_HUMAN, RL10A_HUMAN, G6PD_HUMAN, S10A8_HUMAN, A0A0U1RQX8_HUMAN, PSDE_HUMAN, GGH_HUMAN, AACS_HUMAN, CDK1_HUMAN, EF2_HUMAN, AATM_HUMAN, RS4X_HUMAN, G5E9E7_HUMAN, E7ENU7_HUMAN, GSTP1_HUMAN, EFTU_HUMAN, STAT3_HUMAN, CATA_HUMAN, TENA_HUMAN	2195	105	16792	1.53002	1	0.571674	64.0469
GOTERM_BP_DIRECT	GO:2000601~positive regulation of Arp2/3 complex-mediated actin nucleation	4	0.17567	0.0518894	CYFP1_HUMAN, WASF1_HUMAN, A0A0G2JQH3_HUMAN, NCKP1_HUMAN, E7EP65_HUMAN	2195	7	16792	4.37149	1	0.571038	64.0889
GOTERM_BP_DIRECT	GO:0019054~modulation by virus of host process	4	0.17567	0.0518894	IMB1_HUMAN, IMA5_HUMAN, IMA1_HUMAN, IMA4_HUMAN	2195	7	16792	4.37149	1	0.571038	64.0889
GOTERM_BP_DIRECT	GO:0003374~dynamin polymerization involved in mitochondrial fission	4	0.17567	0.0518894	DYN1_HUMAN, DYN3_HUMAN, DNM1L_HUMAN, DYN2_HUMAN	2195	7	16792	4.37149	1	0.571038	64.0889
GOTERM_BP_DIRECT	GO:0030388~fructose 1,6-bisphosphate metabolic process	4	0.17567	0.0518894	ALDOA_HUMAN, PFKAL_HUMAN, TIGAR_HUMAN, ALDOC_HUMAN	2195	7	16792	4.37149	1	0.571038	64.0889
GOTERM_BP_DIRECT	GO:0046826~negative regulation of protein export from nucleus	4	0.17567	0.0518894	RAGP1_HUMAN, THIO_HUMAN, CDK5_HUMAN, PARK7_HUMAN	2195	7	16792	4.37149	1	0.571038	64.0889
GOTERM_BP_DIRECT	GO:0006900~membrane budding	4	0.17567	0.0518894	FBP1L_HUMAN, VPS4A_HUMAN, S10AA_HUMAN, ANXA2_HUMAN	2195	7	16792	4.37149	1	0.571038	64.0889
GOTERM_BP_DIRECT	GO:0006086~acetyl-CoA biosynthetic process from pyruvate	4	0.17567	0.0518894	FACR1_HUMAN, ODP2_HUMAN, ODPB_HUMAN, DLDH_HUMAN	2195	7	16792	4.37149	1	0.571038	64.0889
GOTERM_BP_DIRECT	GO:0006101~citrate metabolic process	4	0.17567	0.0518894	ACOC_HUMAN, B4DJV2_HUMAN, A2A274_HUMAN, ACLY_HUMAN	2195	7	16792	4.37149	1	0.571038	64.0889
GOTERM_BP_DIRECT	GO:0010882~regulation of cardiac muscle contraction by calcium ion signaling	4	0.17567	0.0518894	AT2A2_HUMAN, HDAC4_HUMAN, SL9A1_HUMAN, AT1B1_HUMAN	2195	7	16792	4.37149	1	0.571038	64.0889
GOTERM_BP_DIRECT	GO:0032532~regulation of microvillus length	4	0.17567	0.0518894	TWF2_HUMAN, VILI_HUMAN, EZRI_HUMAN, PLSI_HUMAN	2195	7	16792	4.37149	1	0.571038	64.0889
GOTERM_BP_DIRECT	GO:0043312~neutrophil degranulation	4	0.17567	0.0518894	ANXA3_HUMAN, STXB3_HUMAN, VAMP7_HUMAN, STXB2_HUMAN	2195	7	16792	4.37149	1	0.571038	64.0889
GOTERM_BP_DIRECT	GO:1901017~negative regulation of potassium ion transmembrane transporter activity	4	0.17567	0.0518894	CAB39_HUMAN, A0A1B0GVY1_HUMAN, STK39_HUMAN, OXSR1_HUMAN	2195	7	16792	4.37149	1	0.571038	64.0889
GOTERM_BP_DIRECT	GO:0034351~negative regulation of glial cell apoptotic process	4	0.17567	0.0518894	KPCI_HUMAN, KPCD_HUMAN, KPCA_HUMAN, TRAF2_HUMAN	2195	7	16792	4.37149	1	0.571038	64.0889
GOTERM_BP_DIRECT	GO:0006769~nicotinamide metabolic process	4	0.17567	0.0518894	G5E977_HUMAN, NNRD_HUMAN, NAMPT_HUMAN, NNRE_HUMAN	2195	7	16792	4.37149	1	0.571038	64.0889
GOTERM_BP_DIRECT	GO:0032008~positive regulation of TOR signaling	8	0.351339	0.0537704	RICTR_HUMAN, SEH1_HUMAN, RHEB_HUMAN, SEC13_HUMAN, LST8_HUMAN, RPTOR_HUMAN, RRAGA_HUMAN, GOLP3_HUMAN	2195	27	16792	2.2667	1	0.583305	65.4338
GOTERM_BP_DIRECT	GO:0039702~viral budding via host ESCRT complex	7	0.307422	0.0578835	MB12A_HUMAN, PDC6I_HUMAN, VPS4B_HUMAN, VPS4A_HUMAN, TS101_HUMAN, CHMP3_HUMAN, CHMP6_HUMAN	2195	22	16792	2.43413	1	0.61003	68.2101
GOTERM_BP_DIRECT	GO:0035690~cellular response to drug	15	0.658762	0.0603265	RAP1B_HUMAN, TFR1_HUMAN, RAP2A_HUMAN, PYR1_HUMAN, F6WQW2_HUMAN, A8K6Q8_HUMAN, U5S1_HUMAN, PP2BA_HUMAN, MYPT1_HUMAN, DHPR_HUMAN, DPEP1_HUMAN, UMPS_HUMAN, HS90B_HUMAN, RAP1A_HUMAN, PUR1_HUMAN, PP2BB_HUMAN	2195	69	16792	1.66307	1	0.624642	69.7576
GOTERM_BP_DIRECT	GO:1902287~semaphorin-plexin signaling pathway involved in axon guidance	5	0.219587	0.0605776	PLXA1_HUMAN, SEM3A_HUMAN, PLXB2_HUMAN, PLXD1_HUMAN, PLXB1_HUMAN	2195	12	16792	3.18755	1	0.625166	69.9125
GOTERM_BP_DIRECT	GO:0000244~spliceosomal tri-snRNP complex assembly	5	0.219587	0.0605776	SRS10_HUMAN, PRP8_HUMAN, SART3_HUMAN, DDX20_HUMAN, PRP19_HUMAN	2195	12	16792	3.18755	1	0.625166	69.9125
GOTERM_BP_DIRECT	GO:0034498~early endosome to Golgi transport	5	0.219587	0.0605776	SNX1_HUMAN, RAB6A_HUMAN, SNX2_HUMAN, TMED9_HUMAN, SURF4_HUMAN	2195	12	16792	3.18755	1	0.625166	69.9125
GOTERM_BP_DIRECT	GO:0019430~removal of superoxide radicals	5	0.219587	0.0605776	PRDX1_HUMAN, CCS_HUMAN, NQO1_HUMAN, ATP7A_HUMAN, PRDX2_HUMAN	2195	12	16792	3.18755	1	0.625166	69.9125
GOTERM_BP_DIRECT	GO:0060416~response to growth hormone	5	0.219587	0.0605776	AKT1_HUMAN, ASSY_HUMAN, CYBP_HUMAN, Q32Q12_HUMAN, RBBP4_HUMAN	2195	12	16792	3.18755	1	0.625166	69.9125
GOTERM_BP_DIRECT	GO:0019068~virion assembly	5	0.219587	0.0605776	RAB1A_HUMAN, APOE_HUMAN, RAB1B_HUMAN, PPIA_HUMAN, RS27A_HUMAN	2195	12	16792	3.18755	1	0.625166	69.9125
GOTERM_BP_DIRECT	GO:0008154~actin polymerization or depolymerization	5	0.219587	0.0605776	DEST_HUMAN, ABI1_HUMAN, VASP_HUMAN, CAP1_HUMAN, E7EP65_HUMAN	2195	12	16792	3.18755	1	0.625166	69.9125
GOTERM_BP_DIRECT	GO:0021670~lateral ventricle development	5	0.219587	0.0605776	NUMB_HUMAN, Q5LJA9_HUMAN, CDK6_HUMAN, DPCD_HUMAN, MYH10_HUMAN	2195	12	16792	3.18755	1	0.625166	69.9125
GOTERM_BP_DIRECT	GO:2000811~negative regulation of anoikis	6	0.263505	0.0608088	E7ESA6_HUMAN, PK3CA_HUMAN, ITA5_HUMAN, SRC_HUMAN, NOTC1_HUMAN, ITB1_HUMAN	2195	17	16792	2.70004	1	0.625562	70.0545
GOTERM_BP_DIRECT	GO:0050775~positive regulation of dendrite morphogenesis	6	0.263505	0.0608088	EPHA4_HUMAN, OBSL1_HUMAN, A0A0A0MTH3_HUMAN, CAPR1_HUMAN, RAB21_HUMAN, VAMP7_HUMAN	2195	17	16792	2.70004	1	0.625562	70.0545
GOTERM_BP_DIRECT	GO:0031589~cell-substrate adhesion	6	0.263505	0.0608088	ITA5_HUMAN, COR1A_HUMAN, ITA2_HUMAN, ITA6_HUMAN, ITAV_HUMAN, ITB1_HUMAN	2195	17	16792	2.70004	1	0.625562	70.0545
GOTERM_BP_DIRECT	GO:0071380~cellular response to prostaglandin E stimulus	6	0.263505	0.0608088	GBB1_HUMAN, ACACA_HUMAN, GNAS1_HUMAN, AKT1_HUMAN, AAPK1_HUMAN, ADCY6_HUMAN	2195	17	16792	2.70004	1	0.625562	70.0545
GOTERM_BP_DIRECT	GO:0072659~protein localization to plasma membrane	14	0.614844	0.0612512	RAC1_HUMAN, RAP2A_HUMAN, TNIK_HUMAN, R4GN35_HUMAN, RAB8A_HUMAN, RPGF6_HUMAN, A0A0C4DFT3_HUMAN, STXB1_HUMAN, RAB10_HUMAN, C2CD5_HUMAN, A0A087WXI5_HUMAN, AT1B3_HUMAN, AT1B1_HUMAN, FLNA_HUMAN	2195	63	16792	1.70003	1	0.627269	70.3245
GOTERM_BP_DIRECT	GO:0071363~cellular response to growth factor stimulus	11	0.483092	0.0616235	EHD4_HUMAN, TWF2_HUMAN, ERBB2_HUMAN, INSR_HUMAN, CPNE3_HUMAN, PROF1_HUMAN, CTNB1_HUMAN, KTHY_HUMAN, RACK1_HUMAN, CATA_HUMAN, CIB1_HUMAN	2195	45	16792	1.87003	1	0.628526	70.5499
GOTERM_BP_DIRECT	GO:0032091~negative regulation of protein binding	13	0.570927	0.0618635	PP1A_HUMAN, CHIP_HUMAN, RALB_HUMAN, KPCD_HUMAN, GSK3B_HUMAN, CARM1_HUMAN, ITBP1_HUMAN, ROCK1_HUMAN, PARK7_HUMAN, KDM1A_HUMAN, NEST_HUMAN, E41L5_HUMAN, AURKB_HUMAN	2195	57	16792	1.74476	1	0.628962	70.6943
GOTERM_BP_DIRECT	GO:0016337~single organismal cell-cell adhesion	20	0.878349	0.0632479	A0A0C4DG17_HUMAN, CYFP2_HUMAN, C9JJX6_HUMAN, A0A0C4DFT3_HUMAN, PKP2_HUMAN, ITA6_HUMAN, CD44_HUMAN, PKP4_HUMAN, CD2AP_HUMAN, MPZL2_HUMAN, DESP_HUMAN, SCRIB_HUMAN, PKP3_HUMAN, CTND1_HUMAN, SRC_HUMAN, PLAK_HUMAN, CTNB1_HUMAN, A0A087WXI5_HUMAN, F8WD26_HUMAN, DSG1_HUMAN	2195	101	16792	1.51487	1	0.636335	71.5145
GOTERM_BP_DIRECT	GO:0006910~phagocytosis, recognition	8	0.351339	0.0639241	A0A0A0MS08_HUMAN, MFGM_HUMAN, IGHG3_HUMAN, IGHG2_HUMAN, HV323_HUMAN, IGHG4_HUMAN, IGKC_HUMAN, A0A1B0GUU9_HUMAN	2195	28	16792	2.18575	1	0.639343	71.9071
GOTERM_BP_DIRECT	GO:0001707~mesoderm formation	8	0.351339	0.0639241	BMR1A_HUMAN, KAPCA_HUMAN, A0A0A0MTS2_HUMAN, KAP0_HUMAN, A0A087WSY9_HUMAN, SMAD2_HUMAN, MERL_HUMAN, B1AL00_HUMAN	2195	28	16792	2.18575	1	0.639343	71.9071
GOTERM_BP_DIRECT	GO:0090503~RNA phosphodiester bond hydrolysis, exonucleolytic	8	0.351339	0.0639241	XRN2_HUMAN, EXOSX_HUMAN, DCPS_HUMAN, PDE12_HUMAN, CNOT7_HUMAN, RRP44_HUMAN, EXOS4_HUMAN, CNOT1_HUMAN	2195	28	16792	2.18575	1	0.639343	71.9071
GOTERM_BP_DIRECT	GO:0022617~extracellular matrix disassembly	16	0.702679	0.0652001	CAN1_HUMAN, A2MG_HUMAN, GELS_HUMAN, BASI_HUMAN, CAPG_HUMAN, CD44_HUMAN, ADA15_HUMAN, PLSL_HUMAN, PGBM_HUMAN, CAN2_HUMAN, FLOT1_HUMAN, A0A0C4DGQ5_HUMAN, A0A087WXI5_HUMAN, EXOC8_HUMAN, FINC_HUMAN, ADA10_HUMAN	2195	76	16792	1.61055	1	0.645827	72.634
GOTERM_BP_DIRECT	GO:0001837~epithelial to mesenchymal transition	9	0.395257	0.0674259	S10A4_HUMAN, GSK3B_HUMAN, LIMS1_HUMAN, NOTC1_HUMAN, ROAA_HUMAN, CTNB1_HUMAN, E41L5_HUMAN, TIF1B_HUMAN, B1AL00_HUMAN	2195	34	16792	2.02503	1	0.657564	73.8596
GOTERM_BP_DIRECT	GO:0055114~oxidation-reduction process	91	3.99649	0.0683114	ALDR_HUMAN, PHS_HUMAN, RDH11_HUMAN, GSTK1_HUMAN, CTBP2_HUMAN, THIO_HUMAN, IMDH2_HUMAN, CP51A_HUMAN, AIFM2_HUMAN, GDIA_HUMAN, MRP4_HUMAN, KCAB2_HUMAN, DCXR_HUMAN, PRDX5_HUMAN, QSOX2_HUMAN, 6PGD_HUMAN, A16A1_HUMAN, AIFM1_HUMAN, HCD2_HUMAN, GRHPR_HUMAN, AK1C3_HUMAN, F5H2F4_HUMAN, PIR_HUMAN, DHB12_HUMAN, AK1A1_HUMAN, NQO1_HUMAN, GSTO1_HUMAN, AK1BA_HUMAN, TXNL1_HUMAN, G6PD_HUMAN, C9JFR7_HUMAN, PRDX4_H…	2195	592	16792	1.17595	1	0.661499	74.3326
GOTERM_BP_DIRECT	GO:1901215~negative regulation of neuron death	10	0.439174	0.0692444	APOE_HUMAN, TRAF2_HUMAN, AKT1_HUMAN, CTNB1_HUMAN, CDK5_HUMAN, PPP5_HUMAN, PARK7_HUMAN, PRS4_HUMAN, TIGAR_HUMAN, STAT3_HUMAN	2195	40	16792	1.91253	1	0.665632	74.8221
GOTERM_BP_DIRECT	GO:0043044~ATP-dependent chromatin remodeling	7	0.307422	0.0699922	ACL6A_HUMAN, MTA2_HUMAN, HDAC2_HUMAN, B2R5W2_HUMAN, ACTB_HUMAN, SMCA5_HUMAN, RBBP4_HUMAN	2195	23	16792	2.3283	1	0.668695	75.208
GOTERM_BP_DIRECT	GO:0030316~osteoclast differentiation	7	0.307422	0.0699922	EPHA2_HUMAN, TFR1_HUMAN, A8K6Q8_HUMAN, CTNB1_HUMAN, IREB2_HUMAN, FARP2_HUMAN, LGUL_HUMAN, MK14_HUMAN	2195	23	16792	2.3283	1	0.668695	75.208
GOTERM_BP_DIRECT	GO:0001843~neural tube closure	16	0.702679	0.071621	ST14_HUMAN, KI20B_HUMAN, KAPCA_HUMAN, RALA_HUMAN, VASP_HUMAN, RHG35_HUMAN, RS7_HUMAN, TULP3_HUMAN, PLXB2_HUMAN, SCRIB_HUMAN, TMED2_HUMAN, PROF1_HUMAN, SDC4_HUMAN, F5H2F4_HUMAN, PHAR4_HUMAN, COBL_HUMAN	2195	77	16792	1.58963	1	0.67641	76.0294
GOTERM_BP_DIRECT	GO:0030836~positive regulation of actin filament depolymerization	4	0.17567	0.0751387	DEST_HUMAN, PLPP_HUMAN, VILI_HUMAN, WDR1_HUMAN	2195	8	16792	3.82506	1	0.693534	77.7161
GOTERM_BP_DIRECT	GO:0005979~regulation of glycogen biosynthetic process	4	0.17567	0.0751387	PP1A_HUMAN, PP1B_HUMAN, MTOR_HUMAN, AKT1_HUMAN	2195	8	16792	3.82506	1	0.693534	77.7161
GOTERM_BP_DIRECT	GO:0034214~protein hexamerization	4	0.17567	0.0751387	OAT_HUMAN, METK2_HUMAN, PANX1_HUMAN, TERA_HUMAN	2195	8	16792	3.82506	1	0.693534	77.7161
GOTERM_BP_DIRECT	GO:0034475~U4 snRNA 3'-end processing	4	0.17567	0.0751387	EXOS7_HUMAN, EXOS2_HUMAN, EXOS8_HUMAN, EXOS4_HUMAN	2195	8	16792	3.82506	1	0.693534	77.7161
GOTERM_BP_DIRECT	GO:0060396~growth hormone receptor signaling pathway	4	0.17567	0.0751387	E7ESA6_HUMAN, F5GZ78_HUMAN, P85A_HUMAN, STAT3_HUMAN	2195	8	16792	3.82506	1	0.693534	77.7161
GOTERM_BP_DIRECT	GO:0044598~doxorubicin metabolic process	4	0.17567	0.0751387	ALDR_HUMAN, ARK72_HUMAN, AK1BA_HUMAN, AK1C3_HUMAN	2195	8	16792	3.82506	1	0.693534	77.7161
GOTERM_BP_DIRECT	GO:2001224~positive regulation of neuron migration	4	0.17567	0.0751387	KI20B_HUMAN, SEM3A_HUMAN, SHOT1_HUMAN, DAB2P_HUMAN	2195	8	16792	3.82506	1	0.693534	77.7161
GOTERM_BP_DIRECT	GO:0044597~daunorubicin metabolic process	4	0.17567	0.0751387	ALDR_HUMAN, ARK72_HUMAN, AK1BA_HUMAN, AK1C3_HUMAN	2195	8	16792	3.82506	1	0.693534	77.7161
GOTERM_BP_DIRECT	GO:0033146~regulation of intracellular estrogen receptor signaling pathway	4	0.17567	0.0751387	SRC_HUMAN, CARM1_HUMAN, UBA5_HUMAN, UFL1_HUMAN	2195	8	16792	3.82506	1	0.693534	77.7161
GOTERM_BP_DIRECT	GO:0015939~pantothenate metabolic process	4	0.17567	0.0751387	SC5A6_HUMAN, PANK2_HUMAN, ADPPT_HUMAN, FAS_HUMAN	2195	8	16792	3.82506	1	0.693534	77.7161
GOTERM_BP_DIRECT	GO:0030042~actin filament depolymerization	4	0.17567	0.0751387	DEST_HUMAN, COF1_HUMAN, MICA3_HUMAN, VILI_HUMAN	2195	8	16792	3.82506	1	0.693534	77.7161
GOTERM_BP_DIRECT	GO:0007172~signal complex assembly	4	0.17567	0.0751387	E7ESA6_HUMAN, F5GZ78_HUMAN, SRC_HUMAN, NCK2_HUMAN	2195	8	16792	3.82506	1	0.693534	77.7161
GOTERM_BP_DIRECT	GO:0000467~exonucleolytic trimming to generate mature 3'-end of 5.8S rRNA from tricistronic rRNA transcript (SSU-rRNA, 5.8S rRNA, LSU-rRNA)	4	0.17567	0.0751387	EXOS7_HUMAN, ERI1_HUMAN, EXOS2_HUMAN, EXOS8_HUMAN	2195	8	16792	3.82506	1	0.693534	77.7161
GOTERM_BP_DIRECT	GO:0043297~apical junction assembly	4	0.17567	0.0751387	RHOA_HUMAN, CTNA1_HUMAN, WDR1_HUMAN, VINC_HUMAN	2195	8	16792	3.82506	1	0.693534	77.7161
GOTERM_BP_DIRECT	GO:0051256~mitotic spindle midzone assembly	4	0.17567	0.0751387	KIF23_HUMAN, RGAP1_HUMAN, KIF4A_HUMAN, AURKB_HUMAN	2195	8	16792	3.82506	1	0.693534	77.7161
GOTERM_BP_DIRECT	GO:0046825~regulation of protein export from nucleus	4	0.17567	0.0751387	PTN11_HUMAN, XPO1_HUMAN, XPO5_HUMAN, PTN14_HUMAN	2195	8	16792	3.82506	1	0.693534	77.7161
GOTERM_BP_DIRECT	GO:0050766~positive regulation of phagocytosis	8	0.351339	0.0751611	CD47_HUMAN, CO3_HUMAN, ABR_HUMAN, RAP1A_HUMAN, LMAN2_HUMAN, RB27A_HUMAN, CALR_HUMAN, DYN2_HUMAN	2195	29	16792	2.11038	1	0.692649	77.7265
GOTERM_BP_DIRECT	GO:0005977~glycogen metabolic process	8	0.351339	0.0751611	PP1A_HUMAN, PP1G_HUMAN, PYGL_HUMAN, GSK3B_HUMAN, PP1B_HUMAN, GSK3A_HUMAN, GLGB_HUMAN, UGPA_HUMAN	2195	29	16792	2.11038	1	0.692649	77.7265
GOTERM_BP_DIRECT	GO:0007043~cell-cell junction assembly	6	0.263505	0.0754773	FSCN1_HUMAN, G5E9E7_HUMAN, PAR6B_HUMAN, TLN1_HUMAN, DSG1_HUMAN, PKP4_HUMAN	2195	18	16792	2.55004	1	0.693237	77.8724
GOTERM_BP_DIRECT	GO:0035904~aorta development	6	0.263505	0.0754773	DCTN5_HUMAN, TAB1_HUMAN, AP2B1_HUMAN, PLXD1_HUMAN, DYN2_HUMAN, MYH10_HUMAN	2195	18	16792	2.55004	1	0.693237	77.8724
GOTERM_BP_DIRECT	GO:0045216~cell-cell junction organization	6	0.263505	0.0754773	KPCI_HUMAN, CCM2_HUMAN, RAC1_HUMAN, CLD1_HUMAN, CXAR_HUMAN, MERL_HUMAN	2195	18	16792	2.55004	1	0.693237	77.8724
GOTERM_BP_DIRECT	GO:0071901~negative regulation of protein serine/threonine kinase activity	6	0.263505	0.0754773	1433S_HUMAN, H2AY_HUMAN, HSPB1_HUMAN, F5GWT4_HUMAN, DAB2P_HUMAN, CIB1_HUMAN	2195	18	16792	2.55004	1	0.693237	77.8724
GOTERM_BP_DIRECT	GO:0006103~2-oxoglutarate metabolic process	6	0.263505	0.0754773	IDHC_HUMAN, IDHP_HUMAN, KAT3_HUMAN, AATM_HUMAN, DLDH_HUMAN, AATC_HUMAN	2195	18	16792	2.55004	1	0.693237	77.8724
GOTERM_BP_DIRECT	GO:0006915~apoptotic process	87	3.82082	0.07623	I3L397_HUMAN, RTKN_HUMAN, TGFR2_HUMAN, SPB9_HUMAN, GSDMA_HUMAN, CSK22_HUMAN, S10A8_HUMAN, B4DXZ6_HUMAN, CUL1_HUMAN, MCM2_HUMAN, PAK1_HUMAN, TR10B_HUMAN, PRDX3_HUMAN, AIMP2_HUMAN, ADA15_HUMAN, PAK2_HUMAN, X6R8F3_HUMAN, TENS4_HUMAN, PAK4_HUMAN, PRDX5_HUMAN, CLIC4_HUMAN, E9PGT3_HUMAN, PHLA1_HUMAN, HD_HUMAN, AIFM1_HUMAN, KS6A3_HUMAN, LEG1_HUMAN, CHMP3_HUMAN, MAP1S_HUMAN, RRAGA_HUMAN, TIGAR_HUMAN, CIB…	2195	567	16792	1.17383	1	0.695986	78.2161
GOTERM_BP_DIRECT	GO:0000956~nuclear-transcribed mRNA catabolic process	5	0.219587	0.078751	XRN1_HUMAN, TR150_HUMAN, EXOSX_HUMAN, RENT1_HUMAN, EXOS4_HUMAN	2195	13	16792	2.94235	1	0.707228	79.3307
GOTERM_BP_DIRECT	GO:0007398~ectoderm development	5	0.219587	0.078751	BMR1A_HUMAN, K2C6B_HUMAN, CTNB1_HUMAN, E41L5_HUMAN, MERL_HUMAN	2195	13	16792	2.94235	1	0.707228	79.3307
GOTERM_BP_DIRECT	GO:0000460~maturation of 5.8S rRNA	5	0.219587	0.078751	IF6_HUMAN, SK2L2_HUMAN, EXOSX_HUMAN, LAS1L_HUMAN, EXOS4_HUMAN	2195	13	16792	2.94235	1	0.707228	79.3307
GOTERM_BP_DIRECT	GO:0021819~layer formation in cerebral cortex	5	0.219587	0.078751	LIS1_HUMAN, CTNB1_HUMAN, CDK5_HUMAN, AGRG1_HUMAN, DAB2P_HUMAN	2195	13	16792	2.94235	1	0.707228	79.3307
GOTERM_BP_DIRECT	GO:0051693~actin filament capping	5	0.219587	0.078751	GELS_HUMAN, SPTN2_HUMAN, VILI_HUMAN, A0A087WUZ3_HUMAN, SPTN1_HUMAN	2195	13	16792	2.94235	1	0.707228	79.3307
GOTERM_BP_DIRECT	GO:1900025~negative regulation of substrate adhesion-dependent cell spreading	5	0.219587	0.078751	ACTN4_HUMAN, RCC2_HUMAN, COR1C_HUMAN, TRFM_HUMAN, ITBP1_HUMAN	2195	13	16792	2.94235	1	0.707228	79.3307
GOTERM_BP_DIRECT	GO:0007212~dopamine receptor signaling pathway	5	0.219587	0.078751	GSK3B_HUMAN, GSK3A_HUMAN, GNAI3_HUMAN, GNAO_HUMAN, ADCY6_HUMAN	2195	13	16792	2.94235	1	0.707228	79.3307
GOTERM_BP_DIRECT	GO:0051131~chaperone-mediated protein complex assembly	5	0.219587	0.078751	HS90A_HUMAN, SAMP_HUMAN, TCPB_HUMAN, CH60_HUMAN, HSP74_HUMAN	2195	13	16792	2.94235	1	0.707228	79.3307
GOTERM_BP_DIRECT	GO:0048041~focal adhesion assembly	7	0.307422	0.0834455	ARHG7_HUMAN, RCC2_HUMAN, SRC8_HUMAN, ITA2_HUMAN, FERM2_HUMAN, ACTN1_HUMAN, Q5TG12_HUMAN	2195	24	16792	2.23128	1	0.727829	81.2639
GOTERM_BP_DIRECT	GO:0006297~nucleotide-excision repair, DNA gap filling	7	0.307422	0.0834455	M0R2B7_HUMAN, PCNA_HUMAN, RFC4_HUMAN, A0A087WWF6_HUMAN, RFC5_HUMAN, RFA1_HUMAN, RS27A_HUMAN	2195	24	16792	2.23128	1	0.727829	81.2639
GOTERM_BP_DIRECT	GO:0007161~calcium-independent cell-matrix adhesion	3	0.131752	0.085437	VWA2_HUMAN, FINC_HUMAN, ITB1_HUMAN	2195	4	16792	5.73759	1	0.735574	82.031
GOTERM_BP_DIRECT	GO:0051138~positive regulation of NK T cell differentiation	3	0.131752	0.085437	AP3B1_HUMAN, AP3D1_HUMAN, TGFR2_HUMAN	2195	4	16792	5.73759	1	0.735574	82.031
GOTERM_BP_DIRECT	GO:0051599~response to hydrostatic pressure	3	0.131752	0.085437	K2C8_HUMAN, COIA1_HUMAN, AT2B4_HUMAN	2195	4	16792	5.73759	1	0.735574	82.031
GOTERM_BP_DIRECT	GO:0070293~renal absorption	3	0.131752	0.085437	NHRF1_HUMAN, HBB_HUMAN, AK1C3_HUMAN	2195	4	16792	5.73759	1	0.735574	82.031
GOTERM_BP_DIRECT	GO:0090170~regulation of Golgi inheritance	3	0.131752	0.085437	MP2K1_HUMAN, MP2K2_HUMAN, MK01_HUMAN	2195	4	16792	5.73759	1	0.735574	82.031
GOTERM_BP_DIRECT	GO:0090168~Golgi reassembly	3	0.131752	0.085437	VCIP1_HUMAN, 1433Z_HUMAN, PDC10_HUMAN	2195	4	16792	5.73759	1	0.735574	82.031
GOTERM_BP_DIRECT	GO:0043622~cortical microtubule organization	3	0.131752	0.085437	LIS1_HUMAN, A0A0C4DFT3_HUMAN, EZRI_HUMAN	2195	4	16792	5.73759	1	0.735574	82.031
GOTERM_BP_DIRECT	GO:0001951~intestinal D-glucose absorption	3	0.131752	0.085437	VILI_HUMAN, EZRI_HUMAN, PLSI_HUMAN	2195	4	16792	5.73759	1	0.735574	82.031
GOTERM_BP_DIRECT	GO:0006166~purine ribonucleoside salvage	3	0.131752	0.085437	HPRT_HUMAN, B4DUC8_HUMAN, ADK_HUMAN	2195	4	16792	5.73759	1	0.735574	82.031
GOTERM_BP_DIRECT	GO:1903753~negative regulation of p38MAPK cascade	3	0.131752	0.085437	HS105_HUMAN, A0A0C4DFT3_HUMAN, EZRI_HUMAN	2195	4	16792	5.73759	1	0.735574	82.031
GOTERM_BP_DIRECT	GO:0006015~5-phosphoribose 1-diphosphate biosynthetic process	3	0.131752	0.085437	PYGL_HUMAN, PRPS1_HUMAN, PRPS2_HUMAN	2195	4	16792	5.73759	1	0.735574	82.031
GOTERM_BP_DIRECT	GO:0032400~melanosome localization	3	0.131752	0.085437	F5H008_HUMAN, VP33A_HUMAN, RB27A_HUMAN	2195	4	16792	5.73759	1	0.735574	82.031
GOTERM_BP_DIRECT	GO:0038127~ERBB signaling pathway	3	0.131752	0.085437	PTN11_HUMAN, MVP_HUMAN, MK01_HUMAN	2195	4	16792	5.73759	1	0.735574	82.031
GOTERM_BP_DIRECT	GO:0048205~COPI coating of Golgi vesicle	3	0.131752	0.085437	TMED2_HUMAN, TMED9_HUMAN, TMEDA_HUMAN	2195	4	16792	5.73759	1	0.735574	82.031
GOTERM_BP_DIRECT	GO:0001667~ameboidal-type cell migration	3	0.131752	0.085437	WASF2_HUMAN, LIS1_HUMAN, CAP1_HUMAN	2195	4	16792	5.73759	1	0.735574	82.031
GOTERM_BP_DIRECT	GO:0030950~establishment or maintenance of actin cytoskeleton polarity	3	0.131752	0.085437	RICTR_HUMAN, SIN1_HUMAN, RHG35_HUMAN	2195	4	16792	5.73759	1	0.735574	82.031
GOTERM_BP_DIRECT	GO:0046726~positive regulation by virus of viral protein levels in host cell	3	0.131752	0.085437	DDB1_HUMAN, HACD3_HUMAN, Q5JW30_HUMAN	2195	4	16792	5.73759	1	0.735574	82.031
GOTERM_BP_DIRECT	GO:0043328~protein targeting to vacuole involved in ubiquitin-dependent protein catabolic process via the multivesicular body sorting pathway	3	0.131752	0.085437	VPS25_HUMAN, SNF8_HUMAN, VPS36_HUMAN	2195	4	16792	5.73759	1	0.735574	82.031
GOTERM_BP_DIRECT	GO:0048679~regulation of axon regeneration	3	0.131752	0.085437	PTPRF_HUMAN, MP2K1_HUMAN, B4DR80_HUMAN	2195	4	16792	5.73759	1	0.735574	82.031
GOTERM_BP_DIRECT	GO:0015853~adenine transport	3	0.131752	0.085437	VDAC3_HUMAN, ADT2_HUMAN, ADT3_HUMAN	2195	4	16792	5.73759	1	0.735574	82.031
GOTERM_BP_DIRECT	GO:0048549~positive regulation of pinocytosis	3	0.131752	0.085437	ACTN4_HUMAN, UFO_HUMAN, ANFY1_HUMAN	2195	4	16792	5.73759	1	0.735574	82.031
GOTERM_BP_DIRECT	GO:0090666~scaRNA localization to Cajal body	3	0.131752	0.085437	TCPD_HUMAN, TCPB_HUMAN, TCPA_HUMAN	2195	4	16792	5.73759	1	0.735574	82.031
GOTERM_BP_DIRECT	GO:1990182~exosomal secretion	3	0.131752	0.085437	CSN5_HUMAN, TS101_HUMAN, RB27A_HUMAN	2195	4	16792	5.73759	1	0.735574	82.031
GOTERM_BP_DIRECT	GO:0071896~protein localization to adherens junction	3	0.131752	0.085437	SCRIB_HUMAN, MPP7_HUMAN, DESP_HUMAN	2195	4	16792	5.73759	1	0.735574	82.031
GOTERM_BP_DIRECT	GO:0000338~protein deneddylation	3	0.131752	0.085437	CSN5_HUMAN, D6RFN0_HUMAN, CSN6_HUMAN	2195	4	16792	5.73759	1	0.735574	82.031
GOTERM_BP_DIRECT	GO:0019673~GDP-mannose metabolic process	3	0.131752	0.085437	FCL_HUMAN, H0Y368_HUMAN, GMDS_HUMAN	2195	4	16792	5.73759	1	0.735574	82.031
GOTERM_BP_DIRECT	GO:0032079~positive regulation of endodeoxyribonuclease activity	3	0.131752	0.085437	KPCD_HUMAN, AKT1_HUMAN, RS3_HUMAN	2195	4	16792	5.73759	1	0.735574	82.031
GOTERM_BP_DIRECT	GO:0046040~IMP metabolic process	3	0.131752	0.085437	HPRT_HUMAN, PURA2_HUMAN, 5NTC_HUMAN	2195	4	16792	5.73759	1	0.735574	82.031
GOTERM_BP_DIRECT	GO:0035089~establishment of apical/basal cell polarity	3	0.131752	0.085437	SCRIB_HUMAN, KPCI_HUMAN, FSCN1_HUMAN	2195	4	16792	5.73759	1	0.735574	82.031
GOTERM_BP_DIRECT	GO:0071034~CUT catabolic process	3	0.131752	0.085437	EXOS2_HUMAN, EXOSX_HUMAN, RRP44_HUMAN	2195	4	16792	5.73759	1	0.735574	82.031
GOTERM_BP_DIRECT	GO:0072378~blood coagulation, fibrin clot formation	3	0.131752	0.085437	C9JC84_HUMAN, FIBA_HUMAN, FIBB_HUMAN	2195	4	16792	5.73759	1	0.735574	82.031
GOTERM_BP_DIRECT	GO:0035461~vitamin transmembrane transport	3	0.131752	0.085437	B7ZKQ9_HUMAN, MRP1_HUMAN, S23A2_HUMAN	2195	4	16792	5.73759	1	0.735574	82.031
GOTERM_BP_DIRECT	GO:0007568~aging	29	1.27361	0.0872133	CALX_HUMAN, E9PGN7_HUMAN, TGFR2_HUMAN, CTNA1_HUMAN, GRB2_HUMAN, AKT1_HUMAN, K1C16_HUMAN, CN37_HUMAN, ASSY_HUMAN, STAT3_HUMAN, NQO1_HUMAN, ARGI1_HUMAN, TF65_HUMAN, RPN2_HUMAN, GSHB_HUMAN, E1CEI4_HUMAN, CYBP_HUMAN, GNAO_HUMAN, EF2_HUMAN, K1C14_HUMAN, CARM1_HUMAN, APEX1_HUMAN, ENOB_HUMAN, IF2A_HUMAN, AT2B1_HUMAN, S12A2_HUMAN, DLDH_HUMAN, CATA_HUMAN, AURKB_HUMAN	2195	165	16792	1.34457	1	0.742176	82.6901
GOTERM_BP_DIRECT	GO:0045739~positive regulation of DNA repair	8	0.351339	0.0874811	PCNA_HUMAN, H2AX_HUMAN, UBE2N_HUMAN, APEX1_HUMAN, RS3_HUMAN, BRCC3_HUMAN, TIGAR_HUMAN, TIF1B_HUMAN	2195	30	16792	2.04003	1	0.742354	82.7874
GOTERM_BP_DIRECT	GO:0021510~spinal cord development	8	0.351339	0.0874811	A0A1C7CYX9_HUMAN, ACL6A_HUMAN, MTOR_HUMAN, THTM_HUMAN, AKT1_HUMAN, NF1_HUMAN, ZPR1_HUMAN, SERA_HUMAN	2195	30	16792	2.04003	1	0.742354	82.7874
GOTERM_BP_DIRECT	GO:0009058~biosynthetic process	8	0.351339	0.0874811	PCY2_HUMAN, APMAP_HUMAN, KAT3_HUMAN, GMPPA_HUMAN, AATM_HUMAN, EI2BG_HUMAN, FAS_HUMAN, GMPPB_HUMAN	2195	30	16792	2.04003	1	0.742354	82.7874
GOTERM_BP_DIRECT	GO:0030449~regulation of complement activation	8	0.351339	0.0874811	CO5_HUMAN, PHB2_HUMAN, CO3_HUMAN, CFAH_HUMAN, C4BPA_HUMAN, CO9_HUMAN, CD59_HUMAN, CO4A_HUMAN	2195	30	16792	2.04003	1	0.742354	82.7874
GOTERM_BP_DIRECT	GO:0000723~telomere maintenance	9	0.395257	0.0891475	A0A087WYT3_HUMAN, M0R2B7_HUMAN, PCNA_HUMAN, XRCC5_HUMAN, APEX1_HUMAN, XRCC6_HUMAN, RENT1_HUMAN, A0A087WWF6_HUMAN, RFA1_HUMAN	2195	36	16792	1.91253	1	0.748303	83.3816
GOTERM_BP_DIRECT	GO:0007595~lactation	10	0.439174	0.089323	S29A1_HUMAN, UMPS_HUMAN, PYR1_HUMAN, APT_HUMAN, HXK2_HUMAN, ATP7A_HUMAN, F8VWS0_HUMAN, ANT3_HUMAN, DDR1_HUMAN, PUR1_HUMAN	2195	42	16792	1.82146	1	0.748087	83.443
GOTERM_BP_DIRECT	GO:0042098~T cell proliferation	6	0.263505	0.0918757	NICA_HUMAN, PYRG1_HUMAN, MALT1_HUMAN, CD151_HUMAN, FKB1A_HUMAN, PP2BB_HUMAN	2195	19	16792	2.41583	1	0.757374	84.3126
GOTERM_BP_DIRECT	GO:0048260~positive regulation of receptor-mediated endocytosis	6	0.263505	0.0918757	HIP1_HUMAN, A0A0U1RQX8_HUMAN, RAB21_HUMAN, HNRPK_HUMAN, TRFE_HUMAN, ANXA2_HUMAN	2195	19	16792	2.41583	1	0.757374	84.3126
GOTERM_BP_DIRECT	GO:0060716~labyrinthine layer blood vessel development	6	0.263505	0.0918757	PLCD1_HUMAN, NSDHL_HUMAN, TMED2_HUMAN, AKT1_HUMAN, MK01_HUMAN, PLCD3_HUMAN	2195	19	16792	2.41583	1	0.757374	84.3126
GOTERM_BP_DIRECT	GO:0006895~Golgi to endosome transport	6	0.263505	0.0918757	MON2_HUMAN, RAB14_HUMAN, EPS15_HUMAN, AP2A1_HUMAN, VP13C_HUMAN, DOP2_HUMAN	2195	19	16792	2.41583	1	0.757374	84.3126
GOTERM_BP_DIRECT	GO:0045862~positive regulation of proteolysis	6	0.263505	0.0918757	CYFP2_HUMAN, IST1_HUMAN, HDAC2_HUMAN, PLK1_HUMAN, FGFR4_HUMAN, TB10A_HUMAN	2195	19	16792	2.41583	1	0.757374	84.3126
GOTERM_BP_DIRECT	GO:0008637~apoptotic mitochondrial changes	6	0.263505	0.0918757	AKT1_HUMAN, E1CEI4_HUMAN, HXK2_HUMAN, PP2AB_HUMAN, CH60_HUMAN, AIFM2_HUMAN	2195	19	16792	2.41583	1	0.757374	84.3126
GOTERM_BP_DIRECT	GO:0007155~cell adhesion	71	3.11814	0.0923833	CAD13_HUMAN, AT2A2_HUMAN, CSKP_HUMAN, C9JJX6_HUMAN, CTNA1_HUMAN, ITA6_HUMAN, SRBS2_HUMAN, AGRG1_HUMAN, KPCA_HUMAN, PLAK_HUMAN, DYST_HUMAN, Q32Q12_HUMAN, BGH3_HUMAN, CIB1_HUMAN, PTPRF_HUMAN, ZA2G_HUMAN, DDR1_HUMAN, CD44_HUMAN, E7EMK3_HUMAN, CEAM1_HUMAN, SHIP2_HUMAN, ROBO1_HUMAN, CD47_HUMAN, CD151_HUMAN, ITA2_HUMAN, CTNB1_HUMAN, CD97_HUMAN, ADA17_HUMAN, AT1B1_HUMAN, AFAD_HUMAN, FINC_HUMAN, J3KNQ4_H…	2195	459	16792	1.18335	1	0.758444	84.4803
GOTERM_BP_DIRECT	GO:0035264~multicellular organism growth	16	0.702679	0.0933239	PTN11_HUMAN, IASPP_HUMAN, CCM2_HUMAN, H33_HUMAN, FLVC1_HUMAN, GNAS1_HUMAN, ADDA_HUMAN, WDR48_HUMAN, DHCR7_HUMAN, CLIC4_HUMAN, MTOR_HUMAN, TBL1R_HUMAN, TMED2_HUMAN, SPTN2_HUMAN, PKHA1_HUMAN, CDC42_HUMAN	2195	80	16792	1.53002	1	0.761176	84.7865
GOTERM_BP_DIRECT	GO:0009967~positive regulation of signal transduction	13	0.570927	0.0941364	EPS8_HUMAN, HDAC6_HUMAN, CHIO_HUMAN, RHG01_HUMAN, GRB2_HUMAN, LASP1_HUMAN, EIF2A_HUMAN, CRK_HUMAN, GRB7_HUMAN, RHG04_HUMAN, HOME1_HUMAN, KHDR1_HUMAN, MPP7_HUMAN	2195	61	16792	1.63035	1	0.76338	85.0464
GOTERM_BP_DIRECT	GO:0015914~phospholipid transport	7	0.307422	0.0982218	CC50A_HUMAN, OSBL8_HUMAN, B7ZKQ9_HUMAN, PCTL_HUMAN, PIPNA_HUMAN, PIPNB_HUMAN, J3KMZ9_HUMAN	2195	25	16792	2.14203	1	0.777585	86.2907
GOTERM_BP_DIRECT	GO:0060976~coronary vasculature development	7	0.307422	0.0982218	PTK7_HUMAN, DCTN5_HUMAN, TAB1_HUMAN, AP2B1_HUMAN, PLXD1_HUMAN, DYN2_HUMAN, MYH10_HUMAN	2195	25	16792	2.14203	1	0.777585	86.2907
GOTERM_BP_DIRECT	GO:0060135~maternal process involved in female pregnancy	7	0.307422	0.0982218	ALDR_HUMAN, DSG2_HUMAN, IMA7_HUMAN, ARGI1_HUMAN, MTOR_HUMAN, PUR1_HUMAN, DSG1_HUMAN	2195	25	16792	2.14203	1	0.777585	86.2907
GOTERM_BP_DIRECT	GO:0000375~RNA splicing, via transesterification reactions	7	0.307422	0.0982218	TRA2B_HUMAN, SRS10_HUMAN, PRP8_HUMAN, SF3B1_HUMAN, SF3B3_HUMAN, SNR40_HUMAN, FUBP2_HUMAN	2195	25	16792	2.14203	1	0.777585	86.2907
GOTERM_BP_DIRECT	GO:0007159~leukocyte cell-cell adhesion	7	0.307422	0.0982218	MOES_HUMAN, ITA5_HUMAN, FCL_HUMAN, ROCK1_HUMAN, EZRI_HUMAN, KSYK_HUMAN, ITB1_HUMAN	2195	25	16792	2.14203	1	0.777585	86.2907
GOTERM_BP_DIRECT	GO:0097352~autophagosome maturation	7	0.307422	0.0982218	F5H008_HUMAN, VPS16_HUMAN, VP33A_HUMAN, TS101_HUMAN, CHMP3_HUMAN, VAMP7_HUMAN, TERA_HUMAN	2195	25	16792	2.14203	1	0.777585	86.2907
GOTERM_BP_DIRECT	GO:0071044~histone mRNA catabolic process	5	0.219587	0.0992928	XRN1_HUMAN, ERI1_HUMAN, EXOSX_HUMAN, RENT1_HUMAN, EXOS4_HUMAN	2195	14	16792	2.73218	1	0.780516	86.6003
GOTERM_BP_DIRECT	GO:0047496~vesicle transport along microtubule	5	0.219587	0.0992928	RAB1A_HUMAN, HD_HUMAN, LIS1_HUMAN, KINH_HUMAN, VAMP7_HUMAN	2195	14	16792	2.73218	1	0.780516	86.6003
GOTERM_BP_DIRECT	GO:0002009~morphogenesis of an epithelium	5	0.219587	0.0992928	CAH9_HUMAN, K2C6A_HUMAN, K1C16_HUMAN, VINC_HUMAN, SPB5_HUMAN	2195	14	16792	2.73218	1	0.780516	86.6003
GOTERM_BP_DIRECT	GO:0035729~cellular response to hepatocyte growth factor stimulus	5	0.219587	0.0992928	GSK3B_HUMAN, BCAR1_HUMAN, TF65_HUMAN, E1CEI4_HUMAN, VILI_HUMAN	2195	14	16792	2.73218	1	0.780516	86.6003
GOTERM_BP_DIRECT	GO:1990126~retrograde transport, endosome to plasma membrane	5	0.219587	0.0992928	VPS35_HUMAN, RB11B_HUMAN, VPS29_HUMAN, VPS39_HUMAN, VP26A_HUMAN	2195	14	16792	2.73218	1	0.780516	86.6003
GOTERM_BP_DIRECT	GO:0031929~TOR signaling	5	0.219587	0.0992928	RICTR_HUMAN, LARP1_HUMAN, MTOR_HUMAN, RPTOR_HUMAN, RS6_HUMAN	2195	14	16792	2.73218	1	0.780516	86.6003
GOTERM_BP_DIRECT	GO:0010839~negative regulation of keratinocyte proliferation	5	0.219587	0.0992928	CSKP_HUMAN, A0A087X1U6_HUMAN, CD109_HUMAN, 1433S_HUMAN, Q5TG12_HUMAN	2195	14	16792	2.73218	1	0.780516	86.6003
GOTERM_BP_DIRECT	GO:0000380~alternative mRNA splicing, via spliceosome	5	0.219587	0.0992928	J3KTL2_HUMAN, A0A0U1RRM4_HUMAN, SFPQ_HUMAN, HNRPM_HUMAN, KDM1A_HUMAN	2195	14	16792	2.73218	1	0.780516	86.6003
GOTERM_BP_DIRECT	GO:0006807~nitrogen compound metabolic process	5	0.219587	0.0992928	NIT2_HUMAN, NIT1_HUMAN, NADE_HUMAN, MYO1E_HUMAN, K7ELL7_HUMAN	2195	14	16792	2.73218	1	0.780516	86.6003
GOTERM_BP_DIRECT	GO:0019079~viral genome replication	5	0.219587	0.0992928	CTBP2_HUMAN, ARBK1_HUMAN, DEK_HUMAN, CTBP1_HUMAN, TERA_HUMAN	2195	14	16792	2.73218	1	0.780516	86.6003
GOTERM_BP_DIRECT	GO:0008299~isoprenoid biosynthetic process	5	0.219587	0.0992928	KIME_HUMAN, HMCS1_HUMAN, IDI1_HUMAN, FPPS_HUMAN, MVD1_HUMAN	2195	14	16792	2.73218	1	0.780516	86.6003
GOTERM_CC_DIRECT	GO:0070062~extracellular exosome	1006	44.1809	1.57407e-289	ALDOA_HUMAN, ALDR_HUMAN, SAHH2_HUMAN, THIL_HUMAN, HNRPM_HUMAN, PAR6B_HUMAN, RL4_HUMAN, J3QRU1_HUMAN, PYGL_HUMAN, PUR6_HUMAN, SRC8_HUMAN, KCRB_HUMAN, AHNK_HUMAN, ANT3_HUMAN, FLOT1_HUMAN, RS11_HUMAN, A0A0D9SF53_HUMAN, RAB5A_HUMAN, GNAZ_HUMAN, ADHX_HUMAN, MOES_HUMAN, NHRF2_HUMAN, GNAI1_HUMAN, GNAS1_HUMAN, FBP1L_HUMAN, HGS_HUMAN, NICA_HUMAN, ROA2_HUMAN, GLRX3_HUMAN, A1AG1_HUMAN, F8VWS0_HUMAN, A0A087W…	2234	2811	18224	2.91943	1.51425e-286	1.51425e-286	2.4747e-286
GOTERM_CC_DIRECT	GO:0005829~cytosol	1094	48.0457	6.71447e-285	ALDOA_HUMAN, ALDR_HUMAN, SAHH2_HUMAN, A0A0A0MTH3_HUMAN, TGFR2_HUMAN, RN213_HUMAN, KEAP1_HUMAN, PAR6B_HUMAN, RL4_HUMAN, J3QRU1_HUMAN, M0QZR4_HUMAN, PYGL_HUMAN, GSK3B_HUMAN, PUR6_HUMAN, KCRB_HUMAN, F8VRR3_HUMAN, AHNK_HUMAN, RS12_HUMAN, RS11_HUMAN, RAB5A_HUMAN, GNAZ_HUMAN, ADHX_HUMAN, GNAS1_HUMAN, PP2BA_HUMAN, HGS_HUMAN, A6NIW2_HUMAN, RHG17_HUMAN, RIMS1_HUMAN, F8VWS0_HUMAN, A0A087WUZ3_HUMAN, IF1AX_H…	2234	3315	18224	2.69212	6.45932e-282	3.22966e-282	1.05563e-281
GOTERM_CC_DIRECT	GO:0016020~membrane	683	29.9956	9.44073e-142	ALDOA_HUMAN, CLIC1_HUMAN, SNF8_HUMAN, NONO_HUMAN, AT2A2_HUMAN, A0A0A0MTH3_HUMAN, C9J5X1_HUMAN, HNRPM_HUMAN, RN213_HUMAN, DD19A_HUMAN, NUP93_HUMAN, RL4_HUMAN, GBB1_HUMAN, SYRC_HUMAN, RS14_HUMAN, PUR6_HUMAN, J3KND3_HUMAN, STT3B_HUMAN, AHNK_HUMAN, E7ENU7_HUMAN, LPPRC_HUMAN, FLOT1_HUMAN, RS12_HUMAN, RS11_HUMAN, GCN1_HUMAN, NCDN_HUMAN, EF1G_HUMAN, GNAS1_HUMAN, RPN2_HUMAN, PP2BA_HUMAN, NOP56_HUMAN, NIC…	2234	2200	18224	2.53255	9.08198e-139	3.02733e-139	1.48424e-138
GOTERM_CC_DIRECT	GO:0005913~cell-cell adherens junction	224	9.83751	4.09807e-128	EPHA2_HUMAN, ALDOA_HUMAN, CLIC1_HUMAN, ITA6_HUMAN, CAZA1_HUMAN, SYRC_HUMAN, H3BQK9_HUMAN, TAGL2_HUMAN, PLEC_HUMAN, PUR6_HUMAN, SRC8_HUMAN, YKT6_HUMAN, AHNK_HUMAN, E7ENU7_HUMAN, FLOT1_HUMAN, DREB_HUMAN, GCN1_HUMAN, A0A0D9SF53_HUMAN, EF1G_HUMAN, NHRF2_HUMAN, A0A024R4E5_HUMAN, FBP1L_HUMAN, RL6_HUMAN, DBNL_HUMAN, TB10A_HUMAN, NOP56_HUMAN, RL29_HUMAN, PTN1_HUMAN, J3KPF3_HUMAN, CNN3_HUMAN, A0A087WUZ3_H…	2234	323	18224	5.65726	3.94234e-125	9.85586e-126	6.44286e-125
GOTERM_CC_DIRECT	GO:0005737~cytoplasm	1136	49.8902	3.86825e-124	ALDR_HUMAN, A0A0B4J2A0_HUMAN, PSPC1_HUMAN, SAHH2_HUMAN, A0A0A0MTH3_HUMAN, C9JJX6_HUMAN, RN213_HUMAN, KEAP1_HUMAN, PAR6B_HUMAN, TULP3_HUMAN, MCM2_HUMAN, RL4_HUMAN, J3QRU1_HUMAN, H3BQK9_HUMAN, M0QZR4_HUMAN, PYGL_HUMAN, GSK3B_HUMAN, CSN5_HUMAN, PUR6_HUMAN, SRC8_HUMAN, KCRB_HUMAN, F8VRR3_HUMAN, AHNK_HUMAN, RS11_HUMAN, TBB2B_HUMAN, GCN1_HUMAN, A0A0D9SF53_HUMAN, RAB5A_HUMAN, MOES_HUMAN, ES8L3_HUMAN, GN…	2234	5222	18224	1.77461	3.72125e-121	7.4425e-122	6.08153e-121
GOTERM_CC_DIRECT	GO:0005925~focal adhesion	233	10.2328	7.44704e-112	EPHA2_HUMAN, RL5_HUMAN, CSKP_HUMAN, A0A0A0MTH3_HUMAN, ITA6_HUMAN, SRBS2_HUMAN, RL4_HUMAN, RS14_HUMAN, J3QRU1_HUMAN, PLEC_HUMAN, SRC8_HUMAN, AHNK_HUMAN, FLOT1_HUMAN, MPZL1_HUMAN, RS11_HUMAN, SNTB2_HUMAN, MOES_HUMAN, NHRF2_HUMAN, RL6_HUMAN, NICA_HUMAN, K7ELC2_HUMAN, CNN3_HUMAN, F8VWS0_HUMAN, Q5JPT2_HUMAN, H0Y9V9_HUMAN, SL9A1_HUMAN, ACTG_HUMAN, JAK1_HUMAN, VIME_HUMAN, WASF1_HUMAN, MISP_HUMAN, TLN1_H…	2234	391	18224	4.86116	7.16405e-109	1.19401e-109	1.1708e-108
GOTERM_CC_DIRECT	GO:0043209~myelin sheath	87	3.82082	2.16629e-39	CALX_HUMAN, TCPB_HUMAN, TCPA_HUMAN, HSP72_HUMAN, B7ZAR1_HUMAN, SEPT8_HUMAN, TCPG_HUMAN, CH60_HUMAN, EZRI_HUMAN, PRDX3_HUMAN, AT1A1_HUMAN, GDIA_HUMAN, GBB1_HUMAN, A0A024R571_HUMAN, TBB4B_HUMAN, ERBB2_HUMAN, KPYM_HUMAN, FSCN1_HUMAN, E9PKE3_HUMAN, A0A0A0MR02_HUMAN, KCRB_HUMAN, ACTB_HUMAN, ODO2_HUMAN, GLNA_HUMAN, PGAM1_HUMAN, H3BTN5_HUMAN, Q32Q12_HUMAN, WDR1_HUMAN, GBB2_HUMAN, DYN1_HUMAN, MOES_HUMAN,…	2234	152	18224	4.66913	2.08397e-36	2.9771e-37	3.40578e-36
GOTERM_CC_DIRECT	GO:0005654~nucleoplasm	560	24.5938	1.8801e-38	ALDR_HUMAN, DCAF7_HUMAN, SNF8_HUMAN, NONO_HUMAN, PSPC1_HUMAN, A0A0A0MTH3_HUMAN, HNRPM_HUMAN, KEAP1_HUMAN, MCM2_HUMAN, PTPA_HUMAN, PP4C_HUMAN, SYRC_HUMAN, RS14_HUMAN, CSN5_HUMAN, HNRL1_HUMAN, HAT1_HUMAN, LPPRC_HUMAN, RS12_HUMAN, RS11_HUMAN, XPOT_HUMAN, SF3B3_HUMAN, PP2BA_HUMAN, PSMG1_HUMAN, BRCC3_HUMAN, NOP56_HUMAN, CPSF1_HUMAN, ROA2_HUMAN, XPO2_HUMAN, MTOR_HUMAN, SMD3_HUMAN, SPAG1_HUMAN, LMNB1_HU…	2234	2784	18224	1.64089	1.80866e-35	2.26082e-36	2.95583e-35
GOTERM_CC_DIRECT	GO:0000502~proteasome complex	48	2.10804	8.9361e-32	PSMD2_HUMAN, E9PRQ7_HUMAN, PSB1_HUMAN, PSB7_HUMAN, J3KN16_HUMAN, PSD11_HUMAN, G3V5Z7_HUMAN, PSD12_HUMAN, UBP14_HUMAN, HSPB1_HUMAN, PRS4_HUMAN, PSMD5_HUMAN, PSDE_HUMAN, PSB2_HUMAN, TERA_HUMAN, PSME2_HUMAN, UBR1_HUMAN, PSB4_HUMAN, PSMD3_HUMAN, PSME1_HUMAN, PSMD1_HUMAN, PSA2_HUMAN, PRS6B_HUMAN, PSMD8_HUMAN, PRS8_HUMAN, UBE3C_HUMAN, PSA1_HUMAN, PSD10_HUMAN, PSMG2_HUMAN, PSA3_HUMAN, PSME4_HUMAN, TXNL1…	2234	60	18224	6.52605	8.59652e-29	9.55169e-30	1.4049e-28
GOTERM_CC_DIRECT	GO:0030529~intracellular ribonucleoprotein complex	74	3.24989	1.35136e-31	RU2A_HUMAN, RL5_HUMAN, HNRPR_HUMAN, G3BP1_HUMAN, HNRH2_HUMAN, RL13A_HUMAN, ILF2_HUMAN, HNRPM_HUMAN, RL27_HUMAN, RL4_HUMAN, DDX5_HUMAN, GSK3B_HUMAN, HNRPU_HUMAN, G3P_HUMAN, E9PKE3_HUMAN, IF2B1_HUMAN, ROAA_HUMAN, ACTB_HUMAN, HNRL1_HUMAN, MVP_HUMAN, LPPRC_HUMAN, A0A087WUK2_HUMAN, M0R0F0_HUMAN, XPO1_HUMAN, NCBP1_HUMAN, SMD1_HUMAN, G3BP2_HUMAN, LA_HUMAN, G5EA30_HUMAN, RS7_HUMAN, RBM14_HUMAN, DDX1_HUMA…	2234	136	18224	4.43868	1.3e-28	1.3e-29	2.12456e-28
GOTERM_CC_DIRECT	GO:0042470~melanosome	63	2.7668	1.42332e-31	CALX_HUMAN, ENPL_HUMAN, LAMP1_HUMAN, F5H6X6_HUMAN, GANAB_HUMAN, BASI_HUMAN, AAAT_HUMAN, RAB35_HUMAN, AT1A1_HUMAN, E9PKE3_HUMAN, A0A0J9YW33_HUMAN, FLOT1_HUMAN, 1433E_HUMAN, AT1B3_HUMAN, RPN1_HUMAN, DNJC5_HUMAN, RAB5A_HUMAN, TFR1_HUMAN, TMM33_HUMAN, NICA_HUMAN, GNA13_HUMAN, RAN_HUMAN, HS90A_HUMAN, SYPL1_HUMAN, RAB2A_HUMAN, RAB1A_HUMAN, SC22B_HUMAN, SAHH_HUMAN, J3KPF3_HUMAN, ITB1_HUMAN, ANX11_HUMAN,…	2234	101	18224	5.08838	1.36924e-28	1.24476e-29	2.2377e-28
GOTERM_CC_DIRECT	GO:0005856~cytoskeleton	130	5.70927	3.85072e-30	E7ESA6_HUMAN, G3XAH0_HUMAN, CAZA1_HUMAN, FLNC_HUMAN, H3BQK9_HUMAN, PLEC_HUMAN, SRC8_HUMAN, TBB5_HUMAN, DYST_HUMAN, DDX20_HUMAN, LPPRC_HUMAN, FGD5_HUMAN, MOES_HUMAN, A0A0G2JHC2_HUMAN, 41_HUMAN, FBP1L_HUMAN, B5ME97_HUMAN, RADI_HUMAN, GDIR1_HUMAN, A0A087X1U6_HUMAN, FHOD1_HUMAN, Q5JPT2_HUMAN, SWP70_HUMAN, PNPH_HUMAN, ACTG_HUMAN, JAK1_HUMAN, K2C1B_HUMAN, TWF2_HUMAN, VIME_HUMAN, HIP1_HUMAN, TB182_HUMAN…	2234	371	18224	2.85845	3.70439e-27	3.08699e-28	6.05398e-27
GOTERM_CC_DIRECT	GO:0030027~lamellipodium	73	3.20597	4.71589e-25	EPHA2_HUMAN, E7ESA6_HUMAN, CARL1_HUMAN, ABI1_HUMAN, RAB13_HUMAN, F8VWL3_HUMAN, A0A0A0MTH3_HUMAN, SHOT1_HUMAN, CTNA1_HUMAN, SRBS2_HUMAN, MERL_HUMAN, B7ZM87_HUMAN, FSCN1_HUMAN, PLCG1_HUMAN, SRC8_HUMAN, B1AK88_HUMAN, IF2B1_HUMAN, A0A0J9YW33_HUMAN, FLOT1_HUMAN, CHP3_HUMAN, FGD5_HUMAN, Q32Q12_HUMAN, COR1B_HUMAN, CIB1_HUMAN, SNX2_HUMAN, WASF2_HUMAN, DBNL_HUMAN, E7EMK3_HUMAN, SHIP2_HUMAN, A0A0G2JQH3_HUM…	2234	160	18224	3.72189	4.53669e-22	3.48976e-23	7.41418e-22
GOTERM_CC_DIRECT	GO:0048471~perinuclear region of cytoplasm	170	7.46596	4.98077e-25	EIF3G_HUMAN, ALDR_HUMAN, CLIC1_HUMAN, CAD13_HUMAN, SNF8_HUMAN, LAMP1_HUMAN, NPC1_HUMAN, OBSL1_HUMAN, MALT1_HUMAN, AT2A2_HUMAN, H3BPE7_HUMAN, E7EW20_HUMAN, SHOT1_HUMAN, GSDMA_HUMAN, SRBS2_HUMAN, K1C18_HUMAN, CALR_HUMAN, GSK3B_HUMAN, G3P_HUMAN, CLIC4_HUMAN, CSN5_HUMAN, KPCA_HUMAN, AIFM1_HUMAN, MTMRE_HUMAN, LPPRC_HUMAN, CAN6_HUMAN, MAP1S_HUMAN, ASPP2_HUMAN, LMNA_HUMAN, MOB2_HUMAN, INF2_HUMAN, FLNA_H…	2234	621	18224	2.23315	4.7915e-22	3.4225e-23	7.83062e-22
GOTERM_CC_DIRECT	GO:0015629~actin cytoskeleton	86	3.7769	4.24517e-24	ALDOA_HUMAN, MARCS_HUMAN, NIBL1_HUMAN, PDLI5_HUMAN, CSKP_HUMAN, F8VWL3_HUMAN, RHG35_HUMAN, CTNA1_HUMAN, SRBS2_HUMAN, CAZA1_HUMAN, EZRI_HUMAN, CND3_HUMAN, STML2_HUMAN, ARPC5_HUMAN, DEST_HUMAN, RB22A_HUMAN, FSCN1_HUMAN, ACACA_HUMAN, CLIC4_HUMAN, B1AK88_HUMAN, PLAK_HUMAN, DYST_HUMAN, AHNK_HUMAN, TCRG1_HUMAN, ST38L_HUMAN, COR1B_HUMAN, DREB_HUMAN, FLNA_HUMAN, SVIL_HUMAN, RAB5A_HUMAN, WASF2_HUMAN, COF1…	2234	218	18224	3.21812	4.08385e-21	2.72257e-22	6.67412e-21
GOTERM_CC_DIRECT	GO:0005840~ribosome	72	3.16206	3.98534e-23	CALX_HUMAN, RL5_HUMAN, RS18_HUMAN, RL23_HUMAN, H0YHA7_HUMAN, RL10_HUMAN, RL13A_HUMAN, RL27_HUMAN, RL4_HUMAN, H0YKD8_HUMAN, RS14_HUMAN, RL3_HUMAN, E2AK2_HUMAN, KS6A3_HUMAN, E7ENU7_HUMAN, RS10_HUMAN, A0A075B716_HUMAN, RS11_HUMAN, RL23A_HUMAN, GCN1_HUMAN, J3KQN4_HUMAN, RS19_HUMAN, RL6_HUMAN, RS7_HUMAN, E5RI99_HUMAN, RL14_HUMAN, RL29_HUMAN, RS25_HUMAN, RS20_HUMAN, K7ELC2_HUMAN, IF2A_HUMAN, F8VWS0_HUM…	2234	166	18224	3.53822	3.8339e-20	2.39619e-21	6.26563e-20
GOTERM_CC_DIRECT	GO:0031012~extracellular matrix	99	4.34783	1.98925e-21	ECHA_HUMAN, RS18_HUMAN, A0A0A0MTH3_HUMAN, HNRPM_HUMAN, NEST_HUMAN, CH60_HUMAN, CALR_HUMAN, RS14_HUMAN, G3P_HUMAN, PLEC_HUMAN, PRKDC_HUMAN, TBB5_HUMAN, J3KND3_HUMAN, A0A075B716_HUMAN, RS11_HUMAN, LMNA_HUMAN, FLNA_HUMAN, DSG1_HUMAN, RS19_HUMAN, B1AL00_HUMAN, TGM2_HUMAN, PGBM_HUMAN, H0Y9V9_HUMAN, ACTG_HUMAN, FINC_HUMAN, ATPA_HUMAN, VIME_HUMAN, GRP78_HUMAN, LEG3_HUMAN, HNRPK_HUMAN, CLH1_HUMAN, LG3BP_…	2234	296	18224	2.72837	1.91366e-18	1.12568e-19	3.12743e-18
GOTERM_CC_DIRECT	GO:0005911~cell-cell junction	71	3.11814	2.46327e-21	LIN7C_HUMAN, B4DDF4_HUMAN, CSKP_HUMAN, A0A0A0MTH3_HUMAN, CTNA1_HUMAN, PAK1_HUMAN, MYADM_HUMAN, RAB10_HUMAN, PTPRJ_HUMAN, FSCN1_HUMAN, PLCG1_HUMAN, CLIC4_HUMAN, PLAK_HUMAN, A0A0J9YW33_HUMAN, AKT1_HUMAN, FLOT1_HUMAN, CXAR_HUMAN, WDR1_HUMAN, DSG1_HUMAN, FLNA_HUMAN, ACTN1_HUMAN, RAP1B_HUMAN, MRCKB_HUMAN, P85A_HUMAN, FGFR4_HUMAN, CEAM1_HUMAN, STEA1_HUMAN, PKP3_HUMAN, IQGA1_HUMAN, PTN6_HUMAN, PDLI7_HUM…	2234	172	18224	3.36737	2.36966e-18	1.31648e-19	3.87267e-18
GOTERM_CC_DIRECT	GO:0001726~ruffle	49	2.15195	4.29625e-21	F8VWL3_HUMAN, E7EW20_HUMAN, PAK1_HUMAN, EZRI_HUMAN, MERL_HUMAN, MYADM_HUMAN, FSCN1_HUMAN, RB22A_HUMAN, PLCG1_HUMAN, SRC8_HUMAN, MTMRE_HUMAN, CHP3_HUMAN, FGD5_HUMAN, Q32Q12_HUMAN, ACTN1_HUMAN, RASA1_HUMAN, RAB5A_HUMAN, WASF2_HUMAN, SNX5_HUMAN, GNAS1_HUMAN, DBNL_HUMAN, A0A0G2JQH3_HUMAN, RADI_HUMAN, MYH9_HUMAN, ARHG7_HUMAN, IQGA1_HUMAN, PDLI7_HUMAN, MTM1_HUMAN, I3L4C2_HUMAN, ITB1_HUMAN, COBL_HUMAN, …	2234	90	18224	4.44134	4.13299e-18	2.17526e-19	6.75443e-18
GOTERM_CC_DIRECT	GO:0022627~cytosolic small ribosomal subunit	34	1.49319	1.04748e-19	A0A0C4DG17_HUMAN, S4R435_HUMAN, RS18_HUMAN, RS3_HUMAN, RS14_HUMAN, EIF2A_HUMAN, RS23_HUMAN, RS4X_HUMAN, RS3A_HUMAN, RS15A_HUMAN, RS10_HUMAN, A0A075B716_HUMAN, RS12_HUMAN, M0R0F0_HUMAN, RS11_HUMAN, A0A0D9SF53_HUMAN, RS2_HUMAN, RS19_HUMAN, Q5T4L4_HUMAN, RS7_HUMAN, RS16_HUMAN, HBA_HUMAN, RS8_HUMAN, RS6_HUMAN, E9PR30_HUMAN, RS25_HUMAN, RS20_HUMAN, MCTS1_HUMAN, K7ELC2_HUMAN, RS26_HUMAN, E7ETK0_HUMAN, …	2234	48	18224	5.77828	1.00768e-16	5.0384e-18	1.64682e-16
GOTERM_CC_DIRECT	GO:0022625~cytosolic large ribosomal subunit	40	1.7567	6.79179e-19	RL5_HUMAN, D3YTB1_HUMAN, RL23_HUMAN, RL13_HUMAN, H0YHA7_HUMAN, RL10_HUMAN, RL13A_HUMAN, RL27_HUMAN, RL4_HUMAN, RL24_HUMAN, H0YKD8_HUMAN, RL18A_HUMAN, RL8_HUMAN, RL3_HUMAN, RL37A_HUMAN, RL35_HUMAN, E7ENU7_HUMAN, FXR2_HUMAN, RL23A_HUMAN, RL7A_HUMAN, RL11_HUMAN, RL34_HUMAN, J3KQN4_HUMAN, RL38_HUMAN, RL35A_HUMAN, RL10A_HUMAN, RL19_HUMAN, RL6_HUMAN, E5RI99_HUMAN, RL14_HUMAN, RL29_HUMAN, RL7_HUMAN, RL1…	2234	68	18224	4.79857	6.5337e-16	3.11129e-17	1.06778e-15
GOTERM_CC_DIRECT	GO:0072562~blood microparticle	61	2.67896	9.72316e-18	E9PGN7_HUMAN, CLIC1_HUMAN, AFAM_HUMAN, A1AG2_HUMAN, APOA1_HUMAN, HSP72_HUMAN, HEMO_HUMAN, D6RF35_HUMAN, E9PKE3_HUMAN, ACTB_HUMAN, C9JC84_HUMAN, ANT3_HUMAN, AACT_HUMAN, PRS8_HUMAN, MOES_HUMAN, TFR1_HUMAN, IGHG3_HUMAN, HBB_HUMAN, HBA_HUMAN, FIBA_HUMAN, CERU_HUMAN, TRFE_HUMAN, IGKC_HUMAN, A0A1B0GUU9_HUMAN, HS71B_HUMAN, LV321_HUMAN, PROF1_HUMAN, A1AG1_HUMAN, C4BPA_HUMAN, FINC_HUMAN, ACTG_HUMAN, A0A0A…	2234	152	18224	3.27376	9.35368e-15	4.25167e-16	1.52864e-14
GOTERM_CC_DIRECT	GO:0005730~nucleolus	186	8.16864	2.50385e-15	RL5_HUMAN, NONO_HUMAN, MALT1_HUMAN, PSPC1_HUMAN, CSKP_HUMAN, RBP56_HUMAN, THIC_HUMAN, DKC1_HUMAN, B5MCF9_HUMAN, RN213_HUMAN, HNRPM_HUMAN, PLK1_HUMAN, TOP1_HUMAN, TULP3_HUMAN, RL4_HUMAN, ABHEB_HUMAN, K1C18_HUMAN, RS14_HUMAN, ACACA_HUMAN, IF6_HUMAN, XRN2_HUMAN, PHLA1_HUMAN, PRKDC_HUMAN, UBE2N_HUMAN, MTNA_HUMAN, XRCC6_HUMAN, TCRG1_HUMAN, MAP1S_HUMAN, XPO1_HUMAN, RS11_HUMAN, MOB2_HUMAN, FLNA_HUMAN, R…	2234	857	18224	1.77049	2.45648e-12	1.06803e-13	4.01901e-12
GOTERM_CC_DIRECT	GO:0030496~midbody	52	2.28371	3.12275e-15	ENPL_HUMAN, BOREA_HUMAN, KEAP1_HUMAN, PLK1_HUMAN, GDIA_HUMAN, KIF23_HUMAN, CLIC4_HUMAN, IST1_HUMAN, RGAP1_HUMAN, SVIL_HUMAN, GNAI1_HUMAN, GNAI3_HUMAN, GNAI2_HUMAN, SEPT7_HUMAN, BIRC6_HUMAN, RADI_HUMAN, RHOA_HUMAN, RAN_HUMAN, INCE_HUMAN, IQGA1_HUMAN, SHCBP_HUMAN, PKN1_HUMAN, CDC42_HUMAN, AURKB_HUMAN, ANX11_HUMAN, RALA_HUMAN, KIF14_HUMAN, GTR1_HUMAN, GRP78_HUMAN, RACK1_HUMAN, KI20A_HUMAN, KIF4A_HUM…	2234	129	18224	3.28832	2.9905e-12	1.24567e-13	4.88498e-12
GOTERM_CC_DIRECT	GO:0005634~nucleus	821	36.0562	1.67448e-14	ALDOA_HUMAN, NONO_HUMAN, PSPC1_HUMAN, C9JJX6_HUMAN, PAR6B_HUMAN, TULP3_HUMAN, SRBS2_HUMAN, MCM2_HUMAN, RL4_HUMAN, GSK3B_HUMAN, CSN5_HUMAN, AHNK_HUMAN, TBB2B_HUMAN, A0A0D9SF53_HUMAN, MOES_HUMAN, GNAI1_HUMAN, NHRF2_HUMAN, SF3B3_HUMAN, GNAS1_HUMAN, E9PQ57_HUMAN, PP2BA_HUMAN, PSMG1_HUMAN, MTMR5_HUMAN, ROA2_HUMAN, GLRX3_HUMAN, F8VWS0_HUMAN, A0A087WUZ3_HUMAN, DSRAD_HUMAN, AURKB_HUMAN, NSF1C_HUMAN, TXNI…	2234	5415	18224	1.23682	1.61273e-11	6.4504e-13	2.63567e-11
GOTERM_CC_DIRECT	GO:0043234~protein complex	107	4.69917	3.3657e-14	F5GX77_HUMAN, PTN11_HUMAN, SGT1_HUMAN, DCAF7_HUMAN, MALT1_HUMAN, AT2A2_HUMAN, P4K2A_HUMAN, A0A0A0MTH3_HUMAN, STRA6_HUMAN, PAR6B_HUMAN, CH60_HUMAN, AT1A1_HUMAN, GDIA_HUMAN, AT2B4_HUMAN, CAB39_HUMAN, HD_HUMAN, IPO4_HUMAN, UBE2N_HUMAN, TBB5_HUMAN, HAT1_HUMAN, SNTB2_HUMAN, INADL_HUMAN, 41_HUMAN, STRN3_HUMAN, KDM1A_HUMAN, PRPS2_HUMAN, STXB1_HUMAN, E9PF82_HUMAN, ARHG7_HUMAN, IQGA1_HUMAN, 1433T_HUMAN, D…	2234	412	18224	2.11859	3.23614e-11	1.24467e-12	5.2891e-11
GOTERM_CC_DIRECT	GO:0022624~proteasome accessory complex	17	0.746596	3.70994e-14	PSMD2_HUMAN, PSD11_HUMAN, PSD13_HUMAN, PSMD6_HUMAN, PSD12_HUMAN, PRS4_HUMAN, PSDE_HUMAN, PSMD5_HUMAN, PSMD3_HUMAN, PSMD4_HUMAN, PRS7_HUMAN, PSMD1_HUMAN, PRS6B_HUMAN, PRS6A_HUMAN, PSMD8_HUMAN, PRS8_HUMAN, PRS10_HUMAN	2234	17	18224	8.15756	3.56724e-11	1.32117e-12	5.82978e-11
GOTERM_CC_DIRECT	GO:0032587~ruffle membrane	38	1.66886	1.47774e-13	EPHA2_HUMAN, ITA5_HUMAN, E7EW20_HUMAN, RS3_HUMAN, TWF1_HUMAN, PAK1_HUMAN, EZRI_HUMAN, TLN1_HUMAN, MERL_HUMAN, ARF4_HUMAN, PLSL_HUMAN, H3BQK9_HUMAN, PLPP_HUMAN, PTPRJ_HUMAN, SRC_HUMAN, EF1A1_HUMAN, PKHA1_HUMAN, C2CD5_HUMAN, CHP3_HUMAN, FGD5_HUMAN, CIB1_HUMAN, EPS8_HUMAN, MYO1C_HUMAN, RAC1_HUMAN, COF1_HUMAN, HIP1R_HUMAN, Q6ZN40_HUMAN, FERM1_HUMAN, DIAP1_HUMAN, DYN2_HUMAN, E41L5_HUMAN, ITAV_HUMAN, E…	2234	82	18224	3.78033	1.42155e-10	5.07694e-12	2.32325e-10
GOTERM_CC_DIRECT	GO:0031982~vesicle	49	2.15195	2.12899e-13	CLIC1_HUMAN, CSKP_HUMAN, P3C2A_HUMAN, EZRI_HUMAN, KPYM_HUMAN, TAGL2_HUMAN, ANXA1_HUMAN, PICAL_HUMAN, G3P_HUMAN, STX7_HUMAN, AKT1_HUMAN, AHNK_HUMAN, J3KND3_HUMAN, A6NMH8_HUMAN, H3BTN5_HUMAN, GBB2_HUMAN, CIB1_HUMAN, DCTN2_HUMAN, MOES_HUMAN, COF1_HUMAN, CD59_HUMAN, E7EMK3_HUMAN, TRFE_HUMAN, RHOA_HUMAN, MB12A_HUMAN, GSTP1_HUMAN, SPB3_HUMAN, PROM1_HUMAN, COR1C_HUMAN, SPNS2_HUMAN, ECE1_HUMAN, MIF_HUMAN…	2234	128	18224	3.12282	2.04849e-10	7.06379e-12	3.34777e-10
GOTERM_CC_DIRECT	GO:0005903~brush border	31	1.36144	1.05735e-12	CLIC1_HUMAN, ARP3_HUMAN, MY15B_HUMAN, NEP_HUMAN, MYO1B_HUMAN, EZRI_HUMAN, MYH10_HUMAN, DCXR_HUMAN, PLEC_HUMAN, B1AK88_HUMAN, J3KND3_HUMAN, S38A2_HUMAN, VILI_HUMAN, MYO1E_HUMAN, VINC_HUMAN, ACTN1_HUMAN, EPS8_HUMAN, MYO1C_HUMAN, ACTN4_HUMAN, CAZA2_HUMAN, A0A0J9YY01_HUMAN, FLII_HUMAN, ADDG_HUMAN, MYO1D_HUMAN, MYH9_HUMAN, J3QRS3_HUMAN, LIMA1_HUMAN, RGS19_HUMAN, DNM1L_HUMAN, FLNB_HUMAN, PLSI_HUMAN, GI…	2234	60	18224	4.21474	1.0172e-09	3.39065e-11	1.66237e-09
GOTERM_CC_DIRECT	GO:0001725~stress fiber	29	1.27361	1.89125e-12	ZYX_HUMAN, SI1L3_HUMAN, E7ESA6_HUMAN, B4DDF4_HUMAN, J3KN67_HUMAN, A0A0A0MTH3_HUMAN, A0A087WWU8_HUMAN, TPM4_HUMAN, MYH10_HUMAN, D6RER5_HUMAN, PLSL_HUMAN, F5GZ78_HUMAN, FSCN1_HUMAN, COR1B_HUMAN, ACTN1_HUMAN, MYO1C_HUMAN, ACTN4_HUMAN, Q59FZ8_HUMAN, RON_HUMAN, SEPT9_HUMAN, Q6ZN40_HUMAN, NEBL_HUMAN, SEPT7_HUMAN, DAAM1_HUMAN, MYH9_HUMAN, J3QRS3_HUMAN, LIMA1_HUMAN, FHOD1_HUMAN, PDLI7_HUMAN, FLNB_HUMAN, …	2234	54	18224	4.38091	1.8194e-09	5.86903e-11	2.97339e-09
GOTERM_CC_DIRECT	GO:0005852~eukaryotic translation initiation factor 3 complex	16	0.702679	2.15753e-12	A0A0D9SF53_HUMAN, EIF3J_HUMAN, EIF3G_HUMAN, EIF3D_HUMAN, EIF3F_HUMAN, ABCE1_HUMAN, EIF3C_HUMAN, B0QY89_HUMAN, EIF3I_HUMAN, EIF3A_HUMAN, EIF3K_HUMAN, EIF3E_HUMAN, CSN5_HUMAN, EIF3B_HUMAN, EIF3M_HUMAN, B3KS98_HUMAN	2234	17	18224	7.67771	2.07551e-09	6.48598e-11	3.39195e-09
GOTERM_CC_DIRECT	GO:0005886~plasma membrane	634	27.8437	8.34636e-12	EPHA2_HUMAN, CLIC1_HUMAN, CARL1_HUMAN, SNF8_HUMAN, FLVC1_HUMAN, A0A0A0MTH3_HUMAN, C9JJX6_HUMAN, TGFR2_HUMAN, C9J5X1_HUMAN, CD109_HUMAN, PAR6B_HUMAN, GSDMA_HUMAN, TULP3_HUMAN, PP4C_HUMAN, GBB1_HUMAN, J3QRU1_HUMAN, H3BQK9_HUMAN, M0QZR4_HUMAN, GSK3B_HUMAN, PYGL_HUMAN, PLEC_HUMAN, GBG4_HUMAN, SRC8_HUMAN, A0A0J9YW33_HUMAN, F8VRR3_HUMAN, AHNK_HUMAN, FLOT1_HUMAN, ANT3_HUMAN, YLAT2_HUMAN, RAB5A_HUMAN, MO…	2234	4121	18224	1.25501	8.02916e-09	2.43308e-10	1.31218e-08
GOTERM_CC_DIRECT	GO:0019013~viral nucleocapsid	20	0.878349	1.01713e-11	RU2A_HUMAN, HNRH3_HUMAN, HNRPR_HUMAN, B2R5W2_HUMAN, U5S1_HUMAN, HNRPM_HUMAN, RSMB_HUMAN, HNRPK_HUMAN, HNRPL_HUMAN, HNRPQ_HUMAN, RU17_HUMAN, U520_HUMAN, HNRL1_HUMAN, ROA1_HUMAN, AHNK_HUMAN, ROA3_HUMAN, A0A087WUK2_HUMAN, HNRPD_HUMAN, SMD1_HUMAN, HNRPF_HUMAN	2234	28	18224	5.82683	9.7848e-09	2.87788e-10	1.5991e-08
GOTERM_CC_DIRECT	GO:0005938~cell cortex	45	1.97628	1.36486e-11	MARCS_HUMAN, E7ESA6_HUMAN, NUMA1_HUMAN, A0A0A0MQX1_HUMAN, LIS1_HUMAN, M0R0P8_HUMAN, TRAF2_HUMAN, E7EW20_HUMAN, FMNL1_HUMAN, G3XAH0_HUMAN, PAR6B_HUMAN, CRIP2_HUMAN, ITPR2_HUMAN, CIP4_HUMAN, MISP_HUMAN, MYH10_HUMAN, F5GZ78_HUMAN, SRC8_HUMAN, DYST_HUMAN, C9JC84_HUMAN, C2CD5_HUMAN, SEPT2_HUMAN, DREB_HUMAN, EPS8_HUMAN, ARF6_HUMAN, AKA12_HUMAN, FBP1L_HUMAN, DBNL_HUMAN, RAI14_HUMAN, FIBA_HUMAN, ADDG_HUM…	2234	123	18224	2.98447	1.313e-08	3.75143e-10	2.1458e-08
GOTERM_CC_DIRECT	GO:0033290~eukaryotic 48S preinitiation complex	14	0.614844	1.12389e-10	EIF3J_HUMAN, EIF3G_HUMAN, EIF3D_HUMAN, EIF3F_HUMAN, EIF3C_HUMAN, B0QY89_HUMAN, EIF3I_HUMAN, EIF3A_HUMAN, EIF3K_HUMAN, EIF3E_HUMAN, EIF3B_HUMAN, EIF3M_HUMAN, B3KS98_HUMAN, IF2A_HUMAN	2234	15	18224	7.61373	1.08118e-07	3.00328e-09	1.76694e-07
GOTERM_CC_DIRECT	GO:0016282~eukaryotic 43S preinitiation complex	14	0.614844	1.12389e-10	EIF3J_HUMAN, EIF3G_HUMAN, EIF3D_HUMAN, EIF3F_HUMAN, EIF3C_HUMAN, B0QY89_HUMAN, EIF3I_HUMAN, EIF3A_HUMAN, EIF3K_HUMAN, EIF3E_HUMAN, DHX29_HUMAN, EIF3M_HUMAN, EIF3B_HUMAN, B3KS98_HUMAN	2234	15	18224	7.61373	1.08118e-07	3.00328e-09	1.76694e-07
GOTERM_CC_DIRECT	GO:0036464~cytoplasmic ribonucleoprotein granule	18	0.790514	1.22253e-10	ROCK2_HUMAN, RAC1_HUMAN, RL6_HUMAN, DHX9_HUMAN, E7EQZ4_HUMAN, RS6_HUMAN, Q5JW30_HUMAN, TBA1A_HUMAN, H0YKD8_HUMAN, HNRPU_HUMAN, IQGA1_HUMAN, PABP1_HUMAN, NUCL_HUMAN, TBB5_HUMAN, ACTB_HUMAN, RS4X_HUMAN, F8VWS0_HUMAN, CDC42_HUMAN	2234	25	18224	5.87345	1.17608e-07	3.17859e-09	1.92203e-07
GOTERM_CC_DIRECT	GO:0005765~lysosomal membrane	73	3.20597	1.59417e-10	NPC1_HUMAN, LAMP1_HUMAN, P4K2A_HUMAN, VATH_HUMAN, VATE1_HUMAN, E7EW20_HUMAN, WDR11_HUMAN, AP1M1_HUMAN, RAB7A_HUMAN, GBB1_HUMAN, H7C1E4_HUMAN, E9PKE3_HUMAN, STX7_HUMAN, VPS16_HUMAN, GNAQ_HUMAN, AHNK_HUMAN, FLOT1_HUMAN, DJC13_HUMAN, GBB2_HUMAN, RRAGA_HUMAN, DNJC5_HUMAN, TM55B_HUMAN, GNAI1_HUMAN, UBA1_HUMAN, LCAP_HUMAN, GNAI3_HUMAN, E9PFW3_HUMAN, CERU_HUMAN, NICA_HUMAN, RAB2A_HUMAN, MTOR_HUMAN, AP1S…	2234	274	18224	2.17337	1.53359e-07	4.03576e-09	2.5063e-07
GOTERM_CC_DIRECT	GO:0030175~filopodium	31	1.36144	2.18731e-10	TWF2_HUMAN, ABI1_HUMAN, F8VWL3_HUMAN, SHOT1_HUMAN, ITA6_HUMAN, MYO1B_HUMAN, TWF1_HUMAN, EZRI_HUMAN, MERL_HUMAN, PLSL_HUMAN, DYHC1_HUMAN, FSCN1_HUMAN, IF2B1_HUMAN, VILI_HUMAN, CXAR_HUMAN, C9K0J5_HUMAN, E7EP65_HUMAN, MOES_HUMAN, VASP_HUMAN, NHRF1_HUMAN, SHIP2_HUMAN, C9JME2_HUMAN, RADI_HUMAN, EPHA4_HUMAN, UTRO_HUMAN, MTM1_HUMAN, I3L4C2_HUMAN, CDK5_HUMAN, CDC42_HUMAN, DEFI6_HUMAN, ITB1_HUMAN	2234	71	18224	3.56175	2.10419e-07	5.39536e-09	3.43882e-07
GOTERM_CC_DIRECT	GO:0005769~early endosome	64	2.81072	2.94141e-10	STRUM_HUMAN, VP26B_HUMAN, APOA1_HUMAN, EEA1_HUMAN, CH60_HUMAN, WDFY1_HUMAN, PRDX3_HUMAN, MERL_HUMAN, A0A024R571_HUMAN, RB22A_HUMAN, STX7_HUMAN, VPS16_HUMAN, FLOT1_HUMAN, FGD5_HUMAN, RAB5A_HUMAN, WASF2_HUMAN, MP2K1_HUMAN, A0A0A6YYA0_HUMAN, DBNL_HUMAN, MK01_HUMAN, HGS_HUMAN, TP4A2_HUMAN, TRFE_HUMAN, RAB1A_HUMAN, PTN1_HUMAN, SNX12_HUMAN, PACN2_HUMAN, UBP10_HUMAN, RAB32_HUMAN, VPS29_HUMAN, COR1A_HUMA…	2234	229	18224	2.27984	2.82963e-07	7.07408e-09	4.62439e-07
GOTERM_CC_DIRECT	GO:0005839~proteasome core complex	16	0.702679	5.30448e-10	PSA3_HUMAN, PSME4_HUMAN, PSB1_HUMAN, PSB7_HUMAN, PSMF1_HUMAN, G3V5Z7_HUMAN, PSA4_HUMAN, PSB5_HUMAN, PSB3_HUMAN, PSB2_HUMAN, PSB4_HUMAN, PSB6_HUMAN, PSA2_HUMAN, PSA7_HUMAN, PSA5_HUMAN, PSA1_HUMAN	2234	21	18224	6.21529	5.1029e-07	1.24461e-08	8.33953e-07
GOTERM_CC_DIRECT	GO:0015935~small ribosomal subunit	18	0.790514	7.47561e-10	A0A0C4DG17_HUMAN, RS2_HUMAN, RS18_HUMAN, RS3_HUMAN, RS16_HUMAN, RACK1_HUMAN, RS6_HUMAN, E9PR30_HUMAN, RS25_HUMAN, RS20_HUMAN, RS23_HUMAN, RS4X_HUMAN, K7ELC2_HUMAN, E7ETK0_HUMAN, M0R0F0_HUMAN, RS26_HUMAN, RS27A_HUMAN, RS9_HUMAN	2234	27	18224	5.43838	7.19153e-07	1.71227e-08	1.17529e-06
GOTERM_CC_DIRECT	GO:0005874~microtubule	78	3.42556	7.65484e-10	KIF11_HUMAN, DC1L2_HUMAN, TCPB_HUMAN, TCPA_HUMAN, IGBP1_HUMAN, B7ZAR1_HUMAN, TCPQ_HUMAN, TCPG_HUMAN, TBB4B_HUMAN, KCAB2_HUMAN, H3BQK9_HUMAN, KIF23_HUMAN, RGAP1_HUMAN, TBB5_HUMAN, LPPRC_HUMAN, MAP1S_HUMAN, TBB6_HUMAN, TBB2B_HUMAN, TCPH_HUMAN, SNTB2_HUMAN, TBG1_HUMAN, DCTN2_HUMAN, HDAC6_HUMAN, DYN1_HUMAN, DYN3_HUMAN, MAP1B_HUMAN, TBCE_HUMAN, CFA20_HUMAN, B7WPE2_HUMAN, K7EIK7_HUMAN, MARE1_HUMAN, KLC…	2234	311	18224	2.04595	7.36395e-07	1.71255e-08	1.20347e-06
GOTERM_CC_DIRECT	GO:0016324~apical plasma membrane	74	3.24989	1.13344e-09	E7ESA6_HUMAN, VATE1_HUMAN, SAHH2_HUMAN, PAR6B_HUMAN, AAPK1_HUMAN, SRBS2_HUMAN, EZRI_HUMAN, AT1A1_HUMAN, CC50A_HUMAN, ERBB2_HUMAN, ANXA1_HUMAN, A0A0J9YW33_HUMAN, FLOT1_HUMAN, DSG1_HUMAN, CIB1_HUMAN, AK1A1_HUMAN, MOES_HUMAN, INADL_HUMAN, NHRF2_HUMAN, TNIK_HUMAN, GNAS1_HUMAN, E7EMK3_HUMAN, DPEP1_HUMAN, SEPT7_HUMAN, CEAM1_HUMAN, TRFE_HUMAN, RADI_HUMAN, HS90A_HUMAN, EPS15_HUMAN, J3KPF3_HUMAN, CLD4_HUM…	2234	291	18224	2.07443	1.09037e-06	2.47812e-08	1.78196e-06
GOTERM_CC_DIRECT	GO:0005794~Golgi apparatus	164	7.20246	6.43188e-09	OBSL1_HUMAN, NPC1_HUMAN, P4K2A_HUMAN, F8VWL3_HUMAN, TMED9_HUMAN, E7EW20_HUMAN, CH60_HUMAN, P3C2A_HUMAN, AT1A1_HUMAN, GDIA_HUMAN, C9J6P4_HUMAN, CALR_HUMAN, FPRP_HUMAN, J3QRU1_HUMAN, K22E_HUMAN, H3BQK9_HUMAN, HD_HUMAN, SRC8_HUMAN, YKT6_HUMAN, FGD5_HUMAN, DYN1_HUMAN, DYN3_HUMAN, STRN3_HUMAN, PSMG1_HUMAN, PSB3_HUMAN, NICA_HUMAN, RAB1A_HUMAN, RAB2A_HUMAN, RAB1B_HUMAN, 1B67_HUMAN, AP1S2_HUMAN, TMED2_HU…	2234	863	18224	1.55022	6.18745e-06	1.37499e-07	1.0112e-05
GOTERM_CC_DIRECT	GO:0005884~actin filament	27	1.18577	1.3894e-08	COR1A_HUMAN, E9PC69_HUMAN, M0R0P8_HUMAN, J3KN67_HUMAN, KEAP1_HUMAN, A0A087WWU8_HUMAN, MYO1B_HUMAN, EZRI_HUMAN, TPM4_HUMAN, J3QRU1_HUMAN, PLSL_HUMAN, SRC8_HUMAN, SRC_HUMAN, B1AK88_HUMAN, WDR1_HUMAN, COR1B_HUMAN, VPS18_HUMAN, ACTN1_HUMAN, FLNA_HUMAN, RAC1_HUMAN, FYN_HUMAN, Q6ZN40_HUMAN, PLST_HUMAN, VPS11_HUMAN, RAC2_HUMAN, IQGA1_HUMAN, PLSI_HUMAN, COBL_HUMAN	2234	65	18224	3.38853	1.3366e-05	2.90567e-07	2.18438e-05
GOTERM_CC_DIRECT	GO:0071013~catalytic step 2 spliceosome	33	1.44928	1.7805e-08	RU2A_HUMAN, HNRPR_HUMAN, HNRH1_HUMAN, B2R5W2_HUMAN, U5S1_HUMAN, HNRPM_HUMAN, RSMB_HUMAN, SF3B2_HUMAN, HNRPK_HUMAN, PRP16_HUMAN, DDX5_HUMAN, PRP8_HUMAN, SF3B1_HUMAN, HNRPU_HUMAN, RALY_HUMAN, HNRPQ_HUMAN, SNR40_HUMAN, U520_HUMAN, SMD1_HUMAN, HNRPF_HUMAN, FRG1_HUMAN, SF3B3_HUMAN, SK2L2_HUMAN, PRP19_HUMAN, J3KTL2_HUMAN, ROA2_HUMAN, PABP1_HUMAN, ROA1_HUMAN, RBMX_HUMAN, ROA3_HUMAN, SMD3_HUMAN, U2AF1_HU…	2234	92	18224	2.92608	1.71282e-05	3.64434e-07	2.79924e-05
GOTERM_CC_DIRECT	GO:0031252~cell leading edge	20	0.878349	2.64604e-08	TBG1_HUMAN, HDAC6_HUMAN, KPCI_HUMAN, CARL1_HUMAN, VIME_HUMAN, COR1A_HUMAN, ITB4_HUMAN, CARL2_HUMAN, LIS1_HUMAN, SLK_HUMAN, MRCKB_HUMAN, E7EX90_HUMAN, SHOT1_HUMAN, A0A0A0MRJ0_HUMAN, SCRIB_HUMAN, ARPC2_HUMAN, MYH9_HUMAN, IQGA1_HUMAN, DYST_HUMAN, COR1B_HUMAN	2234	39	18224	4.18337	2.54546e-05	5.3031e-07	4.16002e-05
GOTERM_CC_DIRECT	GO:0071944~cell periphery	20	0.878349	2.64604e-08	MOES_HUMAN, NHRF1_HUMAN, PHB2_HUMAN, PPP5_HUMAN, MYO1B_HUMAN, K1C19_HUMAN, EZRI_HUMAN, F5GWP8_HUMAN, K1C18_HUMAN, RADI_HUMAN, RHOA_HUMAN, TBB3_HUMAN, K1C14_HUMAN, A0A087X1U6_HUMAN, ITBP1_HUMAN, CTNB1_HUMAN, Q8NBY1_HUMAN, Q32Q12_HUMAN, COR1B_HUMAN, CIB1_HUMAN	2234	39	18224	4.18337	2.54546e-05	5.3031e-07	4.16002e-05
GOTERM_CC_DIRECT	GO:0005770~late endosome	39	1.71278	2.72165e-08	VPS29_HUMAN, LAMP1_HUMAN, VP26B_HUMAN, J3KN16_HUMAN, VP33A_HUMAN, F8VV56_HUMAN, KDIS_HUMAN, C9J6P4_HUMAN, RAB7A_HUMAN, RB22A_HUMAN, E9PKE3_HUMAN, SRC_HUMAN, HD_HUMAN, STX7_HUMAN, VPS16_HUMAN, MP2K2_HUMAN, CHMP3_HUMAN, VPS18_HUMAN, MP2K1_HUMAN, F5H008_HUMAN, A0A0A6YYA0_HUMAN, RAB14_HUMAN, ATP7A_HUMAN, MPRI_HUMAN, CHID1_HUMAN, VPS4A_HUMAN, WDR48_HUMAN, MK01_HUMAN, VPS11_HUMAN, TRFE_HUMAN, J3KMZ9_HU…	2234	122	18224	2.60775	2.61819e-05	5.34331e-07	4.27888e-05
GOTERM_CC_DIRECT	GO:0044297~cell body	26	1.14185	3.17995e-08	TCPB_HUMAN, TCPA_HUMAN, B7ZAR1_HUMAN, TCPQ_HUMAN, TCPG_HUMAN, EZRI_HUMAN, MERL_HUMAN, H0YKD8_HUMAN, GBB1_HUMAN, TRPV2_HUMAN, TCPD_HUMAN, TBB5_HUMAN, GNAQ_HUMAN, CXAR_HUMAN, TCPH_HUMAN, GBB2_HUMAN, A0A0A0MQT0_HUMAN, GNAZ_HUMAN, CYBP_HUMAN, PARK7_HUMAN, GNAI2_HUMAN, NNRE_HUMAN, GNAO_HUMAN, RS6_HUMAN, Q5JW30_HUMAN, DPYL3_HUMAN	2234	63	18224	3.36661	3.05906e-05	6.11822e-07	4.99942e-05
GOTERM_CC_DIRECT	GO:0032154~cleavage furrow	22	0.966184	3.37475e-08	B1AMS2_HUMAN, SVIL_HUMAN, PP1G_HUMAN, RALA_HUMAN, ARF6_HUMAN, CEP55_HUMAN, SEPT7_HUMAN, MYH10_HUMAN, PLCD3_HUMAN, MERL_HUMAN, RADI_HUMAN, STABP_HUMAN, RHOA_HUMAN, PLPP_HUMAN, MYH9_HUMAN, RGAP1_HUMAN, LIMA1_HUMAN, SEPT2_HUMAN, PKN1_HUMAN, RAB21_HUMAN, RHOB_HUMAN, ITB1_HUMAN	2234	47	18224	3.81843	3.24646e-05	6.36571e-07	5.30568e-05
GOTERM_CC_DIRECT	GO:0016323~basolateral plasma membrane	50	2.19587	3.90808e-08	ST14_HUMAN, LIN7C_HUMAN, CSKP_HUMAN, AT1A1_HUMAN, EZRI_HUMAN, Q5JUW8_HUMAN, MRP4_HUMAN, AT2B4_HUMAN, ERBB2_HUMAN, CNNM4_HUMAN, ANXA1_HUMAN, FLOT1_HUMAN, CXAR_HUMAN, YLAT2_HUMAN, MOES_HUMAN, TFR1_HUMAN, ATP7A_HUMAN, E7EMK3_HUMAN, MYO1D_HUMAN, HS90A_HUMAN, CTNB1_HUMAN, AT1B1_HUMAN, SL9A1_HUMAN, ERBB3_HUMAN, H3BTQ3_HUMAN, B5MCA4_HUMAN, S29A2_HUMAN, GTR1_HUMAN, DESP_HUMAN, S29A1_HUMAN, SCRIB_HUMAN, N…	2234	180	18224	2.26599	3.7595e-05	7.22994e-07	6.14415e-05
GOTERM_CC_DIRECT	GO:0008540~proteasome regulatory particle, base subcomplex	11	0.483092	3.91025e-08	PSD10_HUMAN, PSMD2_HUMAN, PRS7_HUMAN, PSMD4_HUMAN, PSMD1_HUMAN, PRS6A_HUMAN, PRS6B_HUMAN, PRS4_HUMAN, PSMD5_HUMAN, PRS8_HUMAN, PRS10_HUMAN	2234	12	18224	7.47777	3.76159e-05	7.09747e-07	6.14757e-05
GOTERM_CC_DIRECT	GO:0043231~intracellular membrane-bounded organelle	113	4.96267	6.56361e-08	GSTK1_HUMAN, SAHH2_HUMAN, C9J5X1_HUMAN, UBA5_HUMAN, DRG2_HUMAN, AT1A1_HUMAN, AT2B4_HUMAN, G3P_HUMAN, SRC8_HUMAN, HAT1_HUMAN, XPO1_HUMAN, J3QRV5_HUMAN, TFR1_HUMAN, RFIP1_HUMAN, HGS_HUMAN, NNRE_HUMAN, ADAS_HUMAN, DHB4_HUMAN, A0A0A0MRI2_HUMAN, ETFB_HUMAN, TMED2_HUMAN, AP1S2_HUMAN, MB12A_HUMAN, DNM1L_HUMAN, SPTN1_HUMAN, CATA_HUMAN, RAGP1_HUMAN, VPS29_HUMAN, SEC13_HUMAN, HIP1_HUMAN, TALDO_HUMAN, CIP4_…	2234	558	18224	1.65198	6.314e-05	1.16929e-06	0.000103191
GOTERM_CC_DIRECT	GO:0005739~mitochondrion	227	9.96926	1.02705e-07	VDAC3_HUMAN, PTN11_HUMAN, CLIC1_HUMAN, P4K2A_HUMAN, FLVC1_HUMAN, GSTK1_HUMAN, THIC_HUMAN, SYHC_HUMAN, DCPS_HUMAN, SSBP_HUMAN, THIL_HUMAN, SYRC_HUMAN, RS14_HUMAN, GSK3B_HUMAN, KCRB_HUMAN, KPCA_HUMAN, SYVC_HUMAN, YKT6_HUMAN, LPPRC_HUMAN, ASPP2_HUMAN, AATC_HUMAN, ADHX_HUMAN, UBA1_HUMAN, E9PFW3_HUMAN, C9JFR7_HUMAN, PGAM5_HUMAN, PRDX4_HUMAN, BPL1_HUMAN, PP2BA_HUMAN, STXB1_HUMAN, ADAS_HUMAN, PSB3_HUMAN…	2234	1331	18224	1.39126	9.87976e-05	1.79641e-06	0.00016147
GOTERM_CC_DIRECT	GO:0008180~COP9 signalosome	18	0.790514	1.52197e-07	ATPA_HUMAN, CSN7B_HUMAN, D6RFN0_HUMAN, CSN2_HUMAN, DOCK7_HUMAN, CSN3_HUMAN, GRP78_HUMAN, A8K070_HUMAN, GRB2_HUMAN, STML2_HUMAN, MYH9_HUMAN, E41L2_HUMAN, PLCG1_HUMAN, CSN5_HUMAN, HS90B_HUMAN, SPN90_HUMAN, FLOT1_HUMAN, CSN6_HUMAN	2234	35	18224	4.19532	0.000146403	2.61452e-06	0.000239279
GOTERM_CC_DIRECT	GO:0005643~nuclear pore	27	1.18577	1.61371e-07	I3L397_HUMAN, RAGP1_HUMAN, IMA7_HUMAN, E9PF10_HUMAN, IMB1_HUMAN, DD19A_HUMAN, NUP93_HUMAN, XPO7_HUMAN, IPO4_HUMAN, PCID2_HUMAN, MVP_HUMAN, NU160_HUMAN, IMA4_HUMAN, E9PIN3_HUMAN, IPO5_HUMAN, MYO1C_HUMAN, XPOT_HUMAN, TMM33_HUMAN, E9PQ57_HUMAN, IMA1_HUMAN, IPO7_HUMAN, RAN_HUMAN, F2Z2X4_HUMAN, PI3R4_HUMAN, IMA5_HUMAN, PO210_HUMAN, NU205_HUMAN	2234	72	18224	3.05909	0.000155227	2.72349e-06	0.000253702
GOTERM_CC_DIRECT	GO:0031234~extrinsic component of cytoplasmic side of plasma membrane	26	1.14185	1.86114e-07	CDK16_HUMAN, E7ESA6_HUMAN, H7BXI1_HUMAN, AT2A2_HUMAN, CARL2_HUMAN, FRK_HUMAN, ABL2_HUMAN, RASK_HUMAN, KCAB2_HUMAN, J3QRU1_HUMAN, RGAP1_HUMAN, SRC_HUMAN, TGM3_HUMAN, LCK_HUMAN, LYN_HUMAN, TYK2_HUMAN, FYN_HUMAN, SNX5_HUMAN, C9JME2_HUMAN, RHOA_HUMAN, IQGA1_HUMAN, CSK_HUMAN, SNX9_HUMAN, KSYK_HUMAN, FERM2_HUMAN, JAK1_HUMAN	2234	68	18224	3.11907	0.000179026	3.08693e-06	0.000292603
GOTERM_CC_DIRECT	GO:0030864~cortical actin cytoskeleton	20	0.878349	1.88735e-07	COR1A_HUMAN, GELS_HUMAN, CAP1_HUMAN, GTR1_HUMAN, E7EMK3_HUMAN, LASP1_HUMAN, MERL_HUMAN, RADI_HUMAN, MYADM_HUMAN, DEST_HUMAN, L2GL1_HUMAN, UTRO_HUMAN, EF1A1_HUMAN, CAN2_HUMAN, FLOT1_HUMAN, LANC2_HUMAN, WDR1_HUMAN, A0A087WXI5_HUMAN, J3QRV5_HUMAN, MTSSL_HUMAN	2234	43	18224	3.79422	0.000181547	3.07733e-06	0.000296723
GOTERM_CC_DIRECT	GO:0005838~proteasome regulatory particle	10	0.439174	2.67528e-07	PSD10_HUMAN, PSMD2_HUMAN, PSMD1_HUMAN, PSD13_HUMAN, PSMD6_HUMAN, PSD12_HUMAN, PSMD8_HUMAN, PRS4_HUMAN, PRS8_HUMAN, PSMD7_HUMAN	2234	11	18224	7.41597	0.000257329	4.28936e-06	0.000420598
GOTERM_CC_DIRECT	GO:0045121~membrane raft	52	2.28371	5.41285e-07	NPC1_HUMAN, P4K2A_HUMAN, TRAF2_HUMAN, TGFR2_HUMAN, BASI_HUMAN, S10AA_HUMAN, AGRG1_HUMAN, CH60_HUMAN, STML2_HUMAN, MYADM_HUMAN, RASK_HUMAN, SERPH_HUMAN, A0A0A0MR02_HUMAN, AHNK_HUMAN, RAP2B_HUMAN, LCK_HUMAN, FLOT1_HUMAN, CXAR_HUMAN, RAB5A_HUMAN, RAP1B_HUMAN, GNAI1_HUMAN, GNAI3_HUMAN, TRADD_HUMAN, GNAI2_HUMAN, EFHD2_HUMAN, EF2_HUMAN, IQGA1_HUMAN, SHIP1_HUMAN, RGS19_HUMAN, CSK_HUMAN, ADA17_HUMAN, SL9…	2234	206	18224	2.05919	0.000520581	8.5363e-06	0.000850988
GOTERM_CC_DIRECT	GO:0000145~exocyst	13	0.570927	5.42141e-07	EXOC5_HUMAN, EXOC1_HUMAN, RALB_HUMAN, EXOC2_HUMAN, EXOC3_HUMAN, RAB10_HUMAN, EXOC4_HUMAN, EXOC6_HUMAN, EXC6B_HUMAN, SEPT2_HUMAN, VPS52_HUMAN, EXOC7_HUMAN, EXOC8_HUMAN	2234	20	18224	5.30242	0.000521404	8.4119e-06	0.000852334
GOTERM_CC_DIRECT	GO:0030139~endocytic vesicle	22	0.966184	5.94408e-07	RAB5A_HUMAN, RALA_HUMAN, ARF6_HUMAN, RAB13_HUMAN, J3KN16_HUMAN, APOA1_HUMAN, E7EW20_HUMAN, RPGF6_HUMAN, MPRI_HUMAN, KINH_HUMAN, RAB5B_HUMAN, E7EMK3_HUMAN, VPS11_HUMAN, TRFE_HUMAN, CD2AP_HUMAN, DAB2P_HUMAN, A0A024R571_HUMAN, STX7_HUMAN, Q5JPT2_HUMAN, RAB5C_HUMAN, F5GWN5_HUMAN, GIPC1_HUMAN	2234	54	18224	3.32345	0.000571658	9.07648e-06	0.000934506
GOTERM_CC_DIRECT	GO:1903561~extracellular vesicle	21	0.922266	6.44781e-07	TFR1_HUMAN, APOA1_HUMAN, PDC6I_HUMAN, A8K6Q8_HUMAN, A0A0A0MRJ6_HUMAN, FIBA_HUMAN, CBR1_HUMAN, GNAI2_HUMAN, AT1A1_HUMAN, CLH1_HUMAN, FIBB_HUMAN, MFGM_HUMAN, GBB1_HUMAN, TBB4B_HUMAN, KPYM_HUMAN, APOE_HUMAN, GDN_HUMAN, G8JLH6_HUMAN, H3BTN5_HUMAN, S12A2_HUMAN, AT1B1_HUMAN, VINC_HUMAN, SPTN1_HUMAN	2234	50	18224	3.42618	0.000620087	9.69182e-06	0.0010137
GOTERM_CC_DIRECT	GO:0005768~endosome	54	2.37154	1.69789e-06	P4K2A_HUMAN, VATE1_HUMAN, VP26B_HUMAN, GAPD1_HUMAN, EZRI_HUMAN, AT1A1_HUMAN, DOP2_HUMAN, TM9S2_HUMAN, ANXA1_HUMAN, RAB10_HUMAN, STX7_HUMAN, YKT6_HUMAN, FLOT1_HUMAN, RAB5A_HUMAN, TFR1_HUMAN, HGS_HUMAN, FGFR4_HUMAN, E7EMK3_HUMAN, BIRC6_HUMAN, STEA1_HUMAN, RHOA_HUMAN, MYO1D_HUMAN, G3V5T9_HUMAN, PKN1_HUMAN, VPS29_HUMAN, GRB2_HUMAN, WASH7_HUMAN, ECE1_HUMAN, ARPC2_HUMAN, PDCD6_HUMAN, RAB21_HUMAN, A0A08…	2234	225	18224	1.95782	0.00163204	2.51285e-05	0.00266934
GOTERM_CC_DIRECT	GO:0031597~cytosolic proteasome complex	9	0.395257	1.79737e-06	PRS7_HUMAN, Q5LJA9_HUMAN, PRS6A_HUMAN, PRS6B_HUMAN, IDE_HUMAN, PRS4_HUMAN, PSDE_HUMAN, PRS8_HUMAN, PRS10_HUMAN	2234	10	18224	7.34181	0.00172758	2.61977e-05	0.00282573
GOTERM_CC_DIRECT	GO:0030659~cytoplasmic vesicle membrane	36	1.58103	1.97366e-06	RALA_HUMAN, RAB13_HUMAN, 1433Z_HUMAN, RAB8A_HUMAN, AP1M1_HUMAN, H7C1E4_HUMAN, AP1G1_HUMAN, ANXA1_HUMAN, RAB10_HUMAN, AP3S1_HUMAN, CLIC4_HUMAN, HD_HUMAN, YKT6_HUMAN, C2CD5_HUMAN, AP3M1_HUMAN, 1433E_HUMAN, MYOF_HUMAN, RAB21_HUMAN, AP1B1_HUMAN, A0A0C4DFY5_HUMAN, LCAP_HUMAN, R4GN35_HUMAN, SNX5_HUMAN, RAB14_HUMAN, S26A6_HUMAN, RAI3_HUMAN, AP1S2_HUMAN, 1433B_HUMAN, ARRB1_HUMAN, CAMKV_HUMAN, PACN2_HUMAN…	2234	126	18224	2.33073	0.00189687	2.83379e-05	0.00310289
GOTERM_CC_DIRECT	GO:0030426~growth cone	34	1.49319	2.15926e-06	A0A1C7CYX9_HUMAN, TWF2_HUMAN, HNRPR_HUMAN, ABI1_HUMAN, LIS1_HUMAN, DOCK7_HUMAN, SHOT1_HUMAN, GRIN1_HUMAN, Q5JUW8_HUMAN, MYH10_HUMAN, FSCN1_HUMAN, GSK3B_HUMAN, USP9X_HUMAN, SRC8_HUMAN, A0A0J9YW33_HUMAN, IF2B1_HUMAN, CALM_HUMAN, CXAR_HUMAN, DREB_HUMAN, CIB1_HUMAN, EPS8_HUMAN, DCTN2_HUMAN, KI20B_HUMAN, A0A0U1RQX8_HUMAN, DYN2_HUMAN, DPYL3_HUMAN, CTND1_HUMAN, IQGA1_HUMAN, UTRO_HUMAN, RHG04_HUMAN, CDK5…	2234	116	18224	2.39101	0.00207505	3.05467e-05	0.00339466
GOTERM_CC_DIRECT	GO:0005635~nuclear envelope	42	1.84453	2.25727e-06	ANX11_HUMAN, CLIC1_HUMAN, RAGP1_HUMAN, RIR1_HUMAN, NPC1_HUMAN, E9PF10_HUMAN, LIS1_HUMAN, IMB1_HUMAN, SEC13_HUMAN, LRC59_HUMAN, NUP93_HUMAN, CBX5_HUMAN, NUP43_HUMAN, RTCB_HUMAN, IPO9_HUMAN, IST1_HUMAN, ABCF1_HUMAN, DYST_HUMAN, NU160_HUMAN, MYOF_HUMAN, HTAI2_HUMAN, XPO1_HUMAN, ANXA7_HUMAN, LMNA_HUMAN, IPO11_HUMAN, CBX3_HUMAN, IPO8_HUMAN, FAF1_HUMAN, GNAZ_HUMAN, BIN1_HUMAN, F6WQW2_HUMAN, E7EX90_HUMA…	2234	159	18224	2.15483	0.00216914	3.14705e-05	0.00354875
GOTERM_CC_DIRECT	GO:0071682~endocytic vesicle lumen	11	0.483092	2.9693e-06	HYOU1_HUMAN, ENPL_HUMAN, HS90A_HUMAN, APOE_HUMAN, HBB_HUMAN, APOA1_HUMAN, HS105_HUMAN, HBA_HUMAN, H0Y300_HUMAN, HEMO_HUMAN, CALR_HUMAN	2234	16	18224	5.60833	0.00285239	4.08059e-05	0.00466813
GOTERM_CC_DIRECT	GO:0005813~centrosome	86	3.7769	3.18845e-06	MARCS_HUMAN, NUMA1_HUMAN, NDK7_HUMAN, OBSL1_HUMAN, DCTN5_HUMAN, DC1L2_HUMAN, TCPA_HUMAN, PLK1_HUMAN, B7ZAR1_HUMAN, TCPQ_HUMAN, CND3_HUMAN, GSK3B_HUMAN, KIF23_HUMAN, IST1_HUMAN, CLIC4_HUMAN, CPSF5_HUMAN, ACTY_HUMAN, RBGP1_HUMAN, CIB1_HUMAN, TBG1_HUMAN, DCTN2_HUMAN, KAPCA_HUMAN, PCNA_HUMAN, GNAI1_HUMAN, NIT2_HUMAN, GNAI3_HUMAN, G6PD_HUMAN, MARE1_HUMAN, GNAI2_HUMAN, DCTN4_HUMAN, PSB5_HUMAN, UBR4_HUM…	2234	426	18224	1.64683	0.00306259	4.32004e-05	0.00501266
GOTERM_CC_DIRECT	GO:0030670~phagocytic vesicle membrane	22	0.966184	3.22104e-06	RAB5A_HUMAN, RAB32_HUMAN, RB11B_HUMAN, COR1A_HUMAN, RFIP1_HUMAN, RAB8A_HUMAN, I5P2_HUMAN, ANXA3_HUMAN, VAMP7_HUMAN, DYN2_HUMAN, RAB8B_HUMAN, RAB7A_HUMAN, A0A140T9X5_HUMAN, RAB10_HUMAN, RAB20_HUMAN, RB22A_HUMAN, RAC2_HUMAN, 1B67_HUMAN, PI3R4_HUMAN, RAB23_HUMAN, ATG5_HUMAN, 1A24_HUMAN, F5GYQ1_HUMAN	2234	59	18224	3.0418	0.00309385	4.30358e-05	0.0050639
GOTERM_CC_DIRECT	GO:0030018~Z disc	34	1.49319	3.26049e-06	A0A0A0MSG2_HUMAN, OBSL1_HUMAN, PAK1_HUMAN, SRBS2_HUMAN, HSPB1_HUMAN, FLNC_HUMAN, AT2B4_HUMAN, B1AK88_HUMAN, PLAK_HUMAN, DYST_HUMAN, FKB1A_HUMAN, PARVB_HUMAN, HDAC4_HUMAN, ACTN1_HUMAN, FLNA_HUMAN, CHIP_HUMAN, ACTN4_HUMAN, Q59FZ8_HUMAN, FRG1_HUMAN, K2C8_HUMAN, BIN1_HUMAN, NEBL_HUMAN, 2A5A_HUMAN, MYPT1_HUMAN, PP2BA_HUMAN, K1C19_HUMAN, E7EQZ4_HUMAN, J3QRS3_HUMAN, GLRX3_HUMAN, HOME1_HUMAN, CTNB1_HUMAN…	2234	118	18224	2.35048	0.00313168	4.29661e-05	0.00512592
GOTERM_CC_DIRECT	GO:0005844~polysome	17	0.746596	3.81357e-06	IF4B_HUMAN, IF4G1_HUMAN, MSI2H_HUMAN, H3BPE7_HUMAN, DRG1_HUMAN, G3V5Z7_HUMAN, RS3_HUMAN, B4DXZ6_HUMAN, CALR_HUMAN, RS6_HUMAN, RS4X_HUMAN, IF2A_HUMAN, AGO2_HUMAN, IF4H_HUMAN, FXR2_HUMAN, GCN1_HUMAN, PSA1_HUMAN	2234	38	18224	3.64944	0.00366194	4.95753e-05	0.00599541
GOTERM_CC_DIRECT	GO:0010008~endosome membrane	46	2.0202	4.07876e-06	SCYL2_HUMAN, VPS29_HUMAN, SNF8_HUMAN, LAMP1_HUMAN, F8VV56_HUMAN, MYO1B_HUMAN, VPS53_HUMAN, RAB35_HUMAN, FIG4_HUMAN, RAB7A_HUMAN, A0A024R571_HUMAN, TM9S2_HUMAN, ERBB2_HUMAN, RB22A_HUMAN, INSR_HUMAN, RAB23_HUMAN, CHMP6_HUMAN, VPS52_HUMAN, DJC13_HUMAN, STEA2_HUMAN, VPS45_HUMAN, VAC14_HUMAN, F5GYQ1_HUMAN, RAB5A_HUMAN, SNX1_HUMAN, SNX2_HUMAN, VPS25_HUMAN, A0A087WY55_HUMAN, DP13A_HUMAN, UBA1_HUMAN, A0A…	2234	185	18224	2.02837	0.00391608	5.23156e-05	0.0064123
GOTERM_CC_DIRECT	GO:0045335~phagocytic vesicle	17	0.746596	5.73306e-06	ANX11_HUMAN, RAB5A_HUMAN, RAB32_HUMAN, RB11B_HUMAN, COR1A_HUMAN, RAB8A_HUMAN, RAB14_HUMAN, FMNL1_HUMAN, ITB5_HUMAN, VAMP7_HUMAN, RAB8B_HUMAN, ITAV_HUMAN, RAB7A_HUMAN, B7ZM87_HUMAN, RAB20_HUMAN, RB22A_HUMAN, RAB23_HUMAN	2234	39	18224	3.55586	0.00550004	7.2566e-05	0.00901296
GOTERM_CC_DIRECT	GO:0043025~neuronal cell body	67	2.94247	7.56741e-06	CALX_HUMAN, IF4B_HUMAN, NUMA1_HUMAN, BMR1A_HUMAN, E9PRQ7_HUMAN, LAMP1_HUMAN, P4K2A_HUMAN, A0A0A0MTH3_HUMAN, ANXA3_HUMAN, Q5JUW8_HUMAN, PICAL_HUMAN, GSK3B_HUMAN, VPS16_HUMAN, YKT6_HUMAN, MAP1S_HUMAN, NCDN_HUMAN, FLNA_HUMAN, CIB1_HUMAN, PTPRF_HUMAN, RAB5A_HUMAN, NQO1_HUMAN, ARGI1_HUMAN, STRN3_HUMAN, ACSL4_HUMAN, ATP7A_HUMAN, E9PF82_HUMAN, MYO1D_HUMAN, HS90A_HUMAN, ARHG7_HUMAN, MTOR_HUMAN, CNN3_HUMA…	2234	315	18224	1.7351	0.00725344	9.45394e-05	0.0118966
GOTERM_CC_DIRECT	GO:0016328~lateral plasma membrane	20	0.878349	8.32539e-06	MYO1C_HUMAN, B5MCA4_HUMAN, ARL2_HUMAN, DSG2_HUMAN, RAB13_HUMAN, E9PC69_HUMAN, COR1C_HUMAN, J3KR97_HUMAN, A0A0C4DFT3_HUMAN, CEAM1_HUMAN, ANXA1_HUMAN, CLD1_HUMAN, IQGA1_HUMAN, PLAK_HUMAN, IQGA3_HUMAN, CTNB1_HUMAN, CLD4_HUMAN, A0A087WXI5_HUMAN, DSG1_HUMAN, ERBB3_HUMAN	2234	53	18224	3.07833	0.00797707	0.000102675	0.0130881
GOTERM_CC_DIRECT	GO:0030425~dendrite	70	3.07422	8.73454e-06	IF4B_HUMAN, NUMA1_HUMAN, BMR1A_HUMAN, E9PRQ7_HUMAN, HNRPR_HUMAN, LAMP1_HUMAN, P4K2A_HUMAN, NEP_HUMAN, NF1_HUMAN, ANXA3_HUMAN, PAK1_HUMAN, MINK1_HUMAN, GBB1_HUMAN, H0YKD8_HUMAN, HD_HUMAN, A0A0J9YW33_HUMAN, GNAQ_HUMAN, MAP1S_HUMAN, DREB_HUMAN, NCDN_HUMAN, CIB1_HUMAN, RAB5A_HUMAN, HDAC6_HUMAN, ZDHC5_HUMAN, GNAZ_HUMAN, STAT1_HUMAN, GNAS1_HUMAN, STRN3_HUMAN, DBNL_HUMAN, GNAI2_HUMAN, GNAO_HUMAN, ERO1A_…	2234	335	18224	1.70457	0.00836747	0.000106357	0.0137313
GOTERM_CC_DIRECT	GO:0010494~cytoplasmic stress granule	16	0.702679	8.94122e-06	A0A0D9SF53_HUMAN, G3BP1_HUMAN, PUM1_HUMAN, B1ANR0_HUMAN, CAPR1_HUMAN, DDX1_HUMAN, D6RBW1_HUMAN, Q5JW30_HUMAN, PABP1_HUMAN, IF2B1_HUMAN, GRB7_HUMAN, DDX6_HUMAN, C9JTN7_HUMAN, IF2A_HUMAN, FUBP2_HUMAN, RBM4_HUMAN	2234	36	18224	3.62558	0.0085646	0.000107513	0.0140562
GOTERM_CC_DIRECT	GO:0014704~intercalated disc	18	0.790514	1.10431e-05	DSG2_HUMAN, OBSL1_HUMAN, A0A0C4DFT3_HUMAN, CTNA1_HUMAN, PKP2_HUMAN, PAK1_HUMAN, AT1A1_HUMAN, DESP_HUMAN, E9PF82_HUMAN, B1AK88_HUMAN, PLAK_HUMAN, G5E9E7_HUMAN, FHOD1_HUMAN, CXAR_HUMAN, SL9A1_HUMAN, AT1B1_HUMAN, 1433F_HUMAN, ITB1_HUMAN	2234	45	18224	3.26303	0.0105673	0.000131146	0.0173602
GOTERM_CC_DIRECT	GO:0000784~nuclear chromosome, telomeric region	35	1.53711	1.15579e-05	PP1A_HUMAN, FEN1_HUMAN, DDB1_HUMAN, F8W7U8_HUMAN, H4_HUMAN, MCM2_HUMAN, CBX5_HUMAN, B1AHB1_HUMAN, MCM3_HUMAN, MCM4_HUMAN, M0R2B7_HUMAN, CDK1_HUMAN, XRCC5_HUMAN, C9J2Y9_HUMAN, PRKDC_HUMAN, XRCC6_HUMAN, MCM6_HUMAN, HAT1_HUMAN, MCM7_HUMAN, RFA1_HUMAN, CBX3_HUMAN, PP1G_HUMAN, PCNA_HUMAN, THOC6_HUMAN, H33_HUMAN, WDR82_HUMAN, LA_HUMAN, THOC2_HUMAN, KDM1A_HUMAN, H2AY_HUMAN, PP1B_HUMAN, APEX1_HUMAN, RENT…	2234	130	18224	2.19627	0.0110572	0.000135585	0.0181694
GOTERM_CC_DIRECT	GO:0005832~chaperonin-containing T-complex	8	0.351339	1.18116e-05	TCPZ_HUMAN, TCPD_HUMAN, TCPB_HUMAN, TCPA_HUMAN, B7ZAR1_HUMAN, TCPQ_HUMAN, TCPG_HUMAN, TCPH_HUMAN	2234	9	18224	7.25117	0.0112985	0.000136892	0.0185682
GOTERM_CC_DIRECT	GO:0005681~spliceosomal complex	28	1.22969	1.45335e-05	RU2A_HUMAN, HNRH3_HUMAN, DX39A_HUMAN, SRSF2_HUMAN, HNRPR_HUMAN, B2R5W2_HUMAN, PPIH_HUMAN, U5S1_HUMAN, HNRPM_HUMAN, RSMB_HUMAN, SF3B2_HUMAN, LEG3_HUMAN, RHEB_HUMAN, PRP8_HUMAN, SF3B1_HUMAN, E9PKE3_HUMAN, RU17_HUMAN, U520_HUMAN, A0A087WUK2_HUMAN, DX39B_HUMAN, DHX16_HUMAN, SF3B3_HUMAN, U2AF2_HUMAN, CCAR2_HUMAN, ROA2_HUMAN, ROA1_HUMAN, SMD3_HUMAN, U2AF1_HUMAN	2234	94	18224	2.42991	0.0138841	0.000166431	0.0228467
GOTERM_CC_DIRECT	GO:0009986~cell surface	101	4.43566	1.57014e-05	EPHA2_HUMAN, APOA1_HUMAN, HSP72_HUMAN, CD109_HUMAN, ITA6_HUMAN, CH60_HUMAN, TR10B_HUMAN, CALR_HUMAN, ADA15_HUMAN, FPRP_HUMAN, ERP44_HUMAN, PTPRJ_HUMAN, CLIC4_HUMAN, TSN15_HUMAN, DIP2A_HUMAN, MPZL1_HUMAN, DCBD2_HUMAN, TFR1_HUMAN, FIBA_HUMAN, TRFE_HUMAN, PVR_HUMAN, A0A1B0GUU9_HUMAN, 1B67_HUMAN, J3KPF3_HUMAN, SL9A1_HUMAN, ITB1_HUMAN, ERP29_HUMAN, FGFP1_HUMAN, GRP78_HUMAN, AIMP1_HUMAN, UBP14_HUMAN, F…	2234	542	18224	1.52014	0.0149913	0.000177688	0.0246824
GOTERM_CC_DIRECT	GO:0005885~Arp2/3 protein complex	9	0.395257	1.57252e-05	ARPC2_HUMAN, ARPC5_HUMAN, A0A0A6YYG9_HUMAN, ARP3_HUMAN, ARC1B_HUMAN, ARP2_HUMAN, ARPC3_HUMAN, ARC1A_HUMAN, ARP5L_HUMAN	2234	12	18224	6.11817	0.0150139	0.000175889	0.0247198
GOTERM_CC_DIRECT	GO:0030904~retromer complex	12	0.527009	1.76123e-05	VPS35_HUMAN, A0A0A0MRI2_HUMAN, SNX1_HUMAN, SNX2_HUMAN, VPS29_HUMAN, R4GN35_HUMAN, VP26B_HUMAN, SNX5_HUMAN, ANFY1_HUMAN, E7EX90_HUMAN, VP26A_HUMAN, RAB7A_HUMAN	2234	22	18224	4.44958	0.0168004	0.00019473	0.0276859
GOTERM_CC_DIRECT	GO:0030117~membrane coat	13	0.570927	2.04256e-05	AP1B1_HUMAN, DYN1_HUMAN, COPB2_HUMAN, M0R0N4_HUMAN, H7C1E4_HUMAN, AP1G1_HUMAN, AP3D1_HUMAN, AP3S1_HUMAN, AP1S2_HUMAN, AP2A2_HUMAN, AP2B1_HUMAN, COPB_HUMAN, F8VVA7_HUMAN	2234	26	18224	4.07878	0.0194579	0.000223267	0.0321077
GOTERM_CC_DIRECT	GO:0031902~late endosome membrane	29	1.27361	2.10299e-05	SNF8_HUMAN, NPC1_HUMAN, VP33A_HUMAN, F8VV56_HUMAN, FIG4_HUMAN, VAMP7_HUMAN, RAB7A_HUMAN, OSBL9_HUMAN, VPS39_HUMAN, TSN15_HUMAN, VPS16_HUMAN, CHMP3_HUMAN, CHMP6_HUMAN, VAC14_HUMAN, VPS18_HUMAN, OSB11_HUMAN, TM55B_HUMAN, F5H008_HUMAN, A0A0A6YYA0_HUMAN, ARL8A_HUMAN, VPS4A_HUMAN, VPS11_HUMAN, ANXA6_HUMAN, MB12A_HUMAN, VPS36_HUMAN, VPS4B_HUMAN, TS101_HUMAN, RHOB_HUMAN, ANXA2_HUMAN	2234	101	18224	2.34227	0.0200277	0.000227289	0.0330574
GOTERM_CC_DIRECT	GO:0071541~eukaryotic translation initiation factor 3 complex, eIF3m	7	0.307422	2.10832e-05	EIF3D_HUMAN, EIF3F_HUMAN, EIF3M_HUMAN, EIF3B_HUMAN, B3KS98_HUMAN, EIF3I_HUMAN, EIF3A_HUMAN	2234	7	18224	8.15756	0.0200779	0.000225333	0.0331412
GOTERM_CC_DIRECT	GO:0043034~costamere	11	0.483092	2.41359e-05	SVIL_HUMAN, PLEC_HUMAN, K2C8_HUMAN, A0A0A0MTH3_HUMAN, AHNK_HUMAN, HOME1_HUMAN, B4DXZ6_HUMAN, SDC4_HUMAN, K1C19_HUMAN, VINC_HUMAN, FLNC_HUMAN	2234	19	18224	4.7228	0.0229515	0.000255121	0.0379389
GOTERM_CC_DIRECT	GO:0005783~endoplasmic reticulum	142	6.23628	2.47834e-05	STRUM_HUMAN, NPC1_HUMAN, AT2A2_HUMAN, TMED9_HUMAN, KEAP1_HUMAN, LRC59_HUMAN, AT1A1_HUMAN, CALR_HUMAN, SERPH_HUMAN, KPCA_HUMAN, HD_HUMAN, MOGS_HUMAN, YKT6_HUMAN, STT3B_HUMAN, FGD5_HUMAN, H3BLV9_HUMAN, EF1G_HUMAN, GNAZ_HUMAN, TXND5_HUMAN, RPN2_HUMAN, TMM33_HUMAN, PSMG1_HUMAN, NICA_HUMAN, PTN1_HUMAN, 1B67_HUMAN, TGM2_HUMAN, TMED2_HUMAN, DNM1L_HUMAN, SL9A1_HUMAN, CATA_HUMAN, ERP29_HUMAN, TECR_HUMAN, …	2234	828	18224	1.399	0.0235599	0.000259118	0.0389566
GOTERM_CC_DIRECT	GO:0030424~axon	50	2.19587	2.66614e-05	CALX_HUMAN, NEP_HUMAN, DOCK7_HUMAN, NF1_HUMAN, SHOT1_HUMAN, ANXA3_HUMAN, B4DXZ6_HUMAN, PAK1_HUMAN, D6RER5_HUMAN, MINK1_HUMAN, HD_HUMAN, L2GL1_HUMAN, IF2B1_HUMAN, DYST_HUMAN, VPS16_HUMAN, 1433E_HUMAN, CIB1_HUMAN, NCDN_HUMAN, RAB5A_HUMAN, HDAC6_HUMAN, DYN3_HUMAN, STAT1_HUMAN, BIN1_HUMAN, MK01_HUMAN, ROBO1_HUMAN, MYO1D_HUMAN, IQGA1_HUMAN, CDK5_HUMAN, SYG_HUMAN, COBL_HUMAN, A6NEM2_HUMAN, EPHB2_HUMAN,…	2234	222	18224	1.83729	0.0253225	0.000275754	0.041908
GOTERM_CC_DIRECT	GO:0030136~clathrin-coated vesicle	20	0.878349	3.6162e-05	SCYL2_HUMAN, FOLR1_HUMAN, HIP1R_HUMAN, F5H008_HUMAN, HIP1_HUMAN, EPN4_HUMAN, VP33A_HUMAN, P3C2A_HUMAN, VPS11_HUMAN, CLH1_HUMAN, AP1G1_HUMAN, NUMB_HUMAN, PICAL_HUMAN, STON2_HUMAN, VPS16_HUMAN, SH3B4_HUMAN, RGS19_HUMAN, SNX9_HUMAN, MYO1E_HUMAN, VPS18_HUMAN	2234	58	18224	2.81295	0.0341903	0.000370021	0.0568376
GOTERM_CC_DIRECT	GO:0000159~protein phosphatase type 2A complex	11	0.483092	4.29672e-05	2AAA_HUMAN, 2ABA_HUMAN, NKD1_HUMAN, 2A5D_HUMAN, STRN3_HUMAN, 2A5A_HUMAN, PP2AB_HUMAN, C9JFR7_HUMAN, 2A5E_HUMAN, PTPA_HUMAN, H0YJ75_HUMAN	2234	20	18224	4.48666	0.0404926	0.000435014	0.0675303
GOTERM_CC_DIRECT	GO:0031595~nuclear proteasome complex	7	0.307422	7.55176e-05	PRS7_HUMAN, PRS6A_HUMAN, PRS6B_HUMAN, PSD12_HUMAN, PRS4_HUMAN, PRS8_HUMAN, PRS10_HUMAN	2234	8	18224	7.13787	0.0700744	0.000756492	0.11866
GOTERM_CC_DIRECT	GO:0019773~proteasome core complex, alpha-subunit complex	7	0.307422	7.55176e-05	PSA3_HUMAN, PSA2_HUMAN, G3V5Z7_HUMAN, PSA7_HUMAN, PSA4_HUMAN, PSA5_HUMAN, PSA1_HUMAN	2234	8	18224	7.13787	0.0700744	0.000756492	0.11866
GOTERM_CC_DIRECT	GO:0030056~hemidesmosome	7	0.307422	7.55176e-05	PLEC_HUMAN, ITB4_HUMAN, PLAK_HUMAN, DYST_HUMAN, A0A087X1U6_HUMAN, ITA6_HUMAN, ERBIN_HUMAN	2234	8	18224	7.13787	0.0700744	0.000756492	0.11866
GOTERM_CC_DIRECT	GO:0030126~COPI vesicle coat	9	0.395257	7.59354e-05	COPG1_HUMAN, COPB2_HUMAN, COPG2_HUMAN, A0A0A6YYA0_HUMAN, B0YIW6_HUMAN, COPA_HUMAN, M0QXB4_HUMAN, COPB_HUMAN, F8VVA7_HUMAN	2234	14	18224	5.24415	0.0704481	0.000752836	0.119317
GOTERM_CC_DIRECT	GO:0043005~neuron projection	51	2.23979	7.63865e-05	CAD13_HUMAN, LIN7C_HUMAN, RAB13_HUMAN, P4K2A_HUMAN, PDLI5_HUMAN, DOCK7_HUMAN, GDIA_HUMAN, MERL_HUMAN, AT2B4_HUMAN, ARPC5_HUMAN, S10A4_HUMAN, A0A0J9YW33_HUMAN, CXAR_HUMAN, CIB1_HUMAN, PTPRF_HUMAN, ARGI1_HUMAN, ATP7A_HUMAN, CYBP_HUMAN, E7EQZ4_HUMAN, A0A0G2JQH3_HUMAN, B7Z481_HUMAN, MYO1D_HUMAN, HS90A_HUMAN, ARHG7_HUMAN, IQGA1_HUMAN, SAHH_HUMAN, PROF1_HUMAN, Q5JPT2_HUMAN, CDC42_HUMAN, H7BYT1_HUMAN, C…	2234	237	18224	1.75543	0.0708514	0.000749582	0.120025
GOTERM_CC_DIRECT	GO:0030123~AP-3 adaptor complex	8	0.351339	8.64549e-05	AP3B1_HUMAN, AP3D1_HUMAN, AP3S1_HUMAN, VPS39_HUMAN, F5H008_HUMAN, VP33A_HUMAN, VPS11_HUMAN, VPS18_HUMAN	2234	11	18224	5.93277	0.0798083	0.000839781	0.135835
GOTERM_CC_DIRECT	GO:0005902~microvillus	19	0.834431	9.89537e-05	MYO1C_HUMAN, MOES_HUMAN, EXOC4_HUMAN, NHRF1_HUMAN, VATE1_HUMAN, E7EW20_HUMAN, VATB2_HUMAN, TB10A_HUMAN, EZRI_HUMAN, RADI_HUMAN, DCXR_HUMAN, KI13B_HUMAN, FSCN1_HUMAN, CLIC4_HUMAN, VATA_HUMAN, CN37_HUMAN, PCTL_HUMAN, VILI_HUMAN, PDGFA_HUMAN	2234	57	18224	2.71919	0.0908073	0.000951529	0.155459
GOTERM_CC_DIRECT	GO:0001772~immunological synapse	14	0.614844	0.000103172	COR1A_HUMAN, CARL2_HUMAN, PDC6I_HUMAN, A0A0C4DFT3_HUMAN, LEG3_HUMAN, STML2_HUMAN, EZRI_HUMAN, GDIR1_HUMAN, PTPRJ_HUMAN, MYH9_HUMAN, STX7_HUMAN, KAP0_HUMAN, A6NMH8_HUMAN, LCK_HUMAN	2234	34	18224	3.359	0.09449	0.00098226	0.162081
GOTERM_CC_DIRECT	GO:0005819~spindle	31	1.36144	0.00010742	H7BYT1_HUMAN, ANX11_HUMAN, KIF11_HUMAN, NUMA1_HUMAN, TRI18_HUMAN, PLK1_HUMAN, KI20A_HUMAN, HSPB1_HUMAN, CLH1_HUMAN, MYH10_HUMAN, KIF23_HUMAN, PRC1_HUMAN, AKT1_HUMAN, SEPT2_HUMAN, MAP1S_HUMAN, CBX3_HUMAN, B1AMS2_HUMAN, MMS19_HUMAN, K7EIK7_HUMAN, E7EX90_HUMAN, PRP19_HUMAN, MARE1_HUMAN, GCP3_HUMAN, SEPT7_HUMAN, INCE_HUMAN, MYH9_HUMAN, V9GYM8_HUMAN, SHCBP_HUMAN, NSUN2_HUMAN, DPYL1_HUMAN, AURKB_HUMAN	2234	121	18224	2.08995	0.0981831	0.00101266	0.168749
GOTERM_CC_DIRECT	GO:0012506~vesicle membrane	11	0.483092	0.000119202	DP13A_HUMAN, SC5A6_HUMAN, AT2A2_HUMAN, ASPC1_HUMAN, TRAF2_HUMAN, NCK2_HUMAN, GRB2_HUMAN, RAB21_HUMAN, S26A6_HUMAN, GIPC1_HUMAN, ANXA4_HUMAN	2234	22	18224	4.07878	0.108348	0.00111277	0.187241
GOTERM_CC_DIRECT	GO:0005793~endoplasmic reticulum-Golgi intermediate compartment	21	0.922266	0.000126279	PROM1_HUMAN, MY18A_HUMAN, I5P2_HUMAN, PDIA1_HUMAN, J3KN16_HUMAN, A0A0A6YYA0_HUMAN, TMED9_HUMAN, GRP78_HUMAN, SURF4_HUMAN, ERP44_HUMAN, SERPH_HUMAN, SC22B_HUMAN, IST1_HUMAN, TMED2_HUMAN, GNA1_HUMAN, UGGG1_HUMAN, TMEDA_HUMAN, LMAN2_HUMAN, COPB_HUMAN, PDIA6_HUMAN, FINC_HUMAN	2234	68	18224	2.51925	0.114398	0.00116747	0.198347
GOTERM_CC_DIRECT	GO:0042382~paraspeckles	6	0.263505	0.000148248	SFPQ_HUMAN, NONO_HUMAN, PSPC1_HUMAN, HNRPM_HUMAN, CPSF5_HUMAN, F8WJN3_HUMAN	2234	6	18224	8.15756	0.132921	0.00135741	0.232817
GOTERM_CC_DIRECT	GO:0031941~filamentous actin	13	0.570927	0.000165612	MYO1C_HUMAN, CARL1_HUMAN, Q6ZN40_HUMAN, E7EW20_HUMAN, FERM1_HUMAN, PAK1_HUMAN, TPM4_HUMAN, CD2AP_HUMAN, DPYL3_HUMAN, FSCN1_HUMAN, FERM2_HUMAN, ACTG_HUMAN, FLNA_HUMAN	2234	31	18224	3.42091	0.147287	0.001502	0.260053
GOTERM_CC_DIRECT	GO:0016281~eukaryotic translation initiation factor 4F complex	7	0.307422	0.00020293	IF4B_HUMAN, IF4A1_HUMAN, IF4G1_HUMAN, IF4G2_HUMAN, IF4H_HUMAN, IF4A2_HUMAN, D6RBW1_HUMAN	2234	9	18224	6.34477	0.177361	0.00182299	0.318564
GOTERM_CC_DIRECT	GO:0016600~flotillin complex	7	0.307422	0.00020293	COR1C_HUMAN, CTNB1_HUMAN, A0A0U1RQX8_HUMAN, FLOT1_HUMAN, CTNA1_HUMAN, A0A087WXI5_HUMAN, E7EMK3_HUMAN	2234	9	18224	6.34477	0.177361	0.00182299	0.318564
GOTERM_CC_DIRECT	GO:0002199~zona pellucida receptor complex	7	0.307422	0.00020293	TCPD_HUMAN, TCPB_HUMAN, TCPA_HUMAN, B7ZAR1_HUMAN, TCPQ_HUMAN, TCPG_HUMAN, TCPH_HUMAN	2234	9	18224	6.34477	0.177361	0.00182299	0.318564
GOTERM_CC_DIRECT	GO:0016363~nuclear matrix	26	1.14185	0.00020433	DCAF7_HUMAN, NUMA1_HUMAN, NONO_HUMAN, PYR1_HUMAN, PSPC1_HUMAN, CSKP_HUMAN, G3V5Z7_HUMAN, HNRPM_HUMAN, KIF4A_HUMAN, SFPQ_HUMAN, CLIC4_HUMAN, HAT1_HUMAN, H3BLV9_HUMAN, A8MXP9_HUMAN, RUVB1_HUMAN, XPOT_HUMAN, DX39B_HUMAN, KPCD_HUMAN, COF1_HUMAN, K2C8_HUMAN, PHB2_HUMAN, BIG1_HUMAN, BPL1_HUMAN, SMC3_HUMAN, RUVB2_HUMAN, LMNB1_HUMAN	2234	97	18224	2.18656	0.178469	0.00181858	0.320758
GOTERM_CC_DIRECT	GO:0015630~microtubule cytoskeleton	33	1.44928	0.000213503	EMAL4_HUMAN, 2AAA_HUMAN, CKAP5_HUMAN, CDK16_HUMAN, GLYM_HUMAN, TRI18_HUMAN, SYK_HUMAN, SHOT1_HUMAN, PLK1_HUMAN, E7EVA0_HUMAN, MCM2_HUMAN, WDR11_HUMAN, G3P_HUMAN, CLIC4_HUMAN, PRC1_HUMAN, DYST_HUMAN, AKT1_HUMAN, ACTY_HUMAN, KPCI_HUMAN, B7WPE2_HUMAN, MK01_HUMAN, SEPT7_HUMAN, TBCB_HUMAN, S10AE_HUMAN, RBM39_HUMAN, JAM1_HUMAN, IQGA1_HUMAN, DNM1L_HUMAN, NDRG1_HUMAN, SPAG1_HUMAN, ACTZ_HUMAN, VAPA_HUMAN,…	2234	137	18224	1.96496	0.185688	0.00188274	0.335135
GOTERM_CC_DIRECT	GO:0055037~recycling endosome	28	1.22969	0.000276738	SNF8_HUMAN, RAB13_HUMAN, VPS51_HUMAN, RAB8A_HUMAN, EEA1_HUMAN, VPS53_HUMAN, FIG4_HUMAN, AP1G1_HUMAN, RAB10_HUMAN, STX7_HUMAN, VPS16_HUMAN, VPS52_HUMAN, AVL9_HUMAN, TBG1_HUMAN, E9PEJ6_HUMAN, AT11C_HUMAN, RB11B_HUMAN, TFR1_HUMAN, RAP2A_HUMAN, RFIP1_HUMAN, TNIK_HUMAN, F5H008_HUMAN, RAB4A_HUMAN, RAB14_HUMAN, A8K6Q8_HUMAN, TRFE_HUMAN, TBA1A_HUMAN, RAN_HUMAN, ITB1_HUMAN	2234	110	18224	2.07647	0.233759	0.00241761	0.434194
GOTERM_CC_DIRECT	GO:0030057~desmosome	11	0.483092	0.000286742	K7EKI8_HUMAN, PKP3_HUMAN, DSG2_HUMAN, UBA1_HUMAN, PLAK_HUMAN, POF1B_HUMAN, PKP2_HUMAN, DSC1_HUMAN, DSG1_HUMAN, PKP4_HUMAN, DESP_HUMAN	2234	24	18224	3.73888	0.2411	0.00248237	0.449857
GOTERM_CC_DIRECT	GO:0031901~early endosome membrane	29	1.27361	0.000290358	P4K2A_HUMAN, I5P2_HUMAN, EEA1_HUMAN, FIG4_HUMAN, A0A140T9X5_HUMAN, A0A024R571_HUMAN, ANXA1_HUMAN, RCC2_HUMAN, MTMR2_HUMAN, L2GL1_HUMAN, STX7_HUMAN, RAB5C_HUMAN, DJC13_HUMAN, VAC14_HUMAN, SNX1_HUMAN, SNX2_HUMAN, RAC1_HUMAN, DP13A_HUMAN, F5H008_HUMAN, RAB14_HUMAN, A0A0A6YYA0_HUMAN, SNX5_HUMAN, HGS_HUMAN, RAB5B_HUMAN, EHD4_HUMAN, A0A0A0MRI2_HUMAN, EPHA4_HUMAN, 1B67_HUMAN, EPS15_HUMAN, 1A24_HUMAN	2234	116	18224	2.03939	0.243736	0.00249122	0.455518
GOTERM_CC_DIRECT	GO:0043197~dendritic spine	26	1.14185	0.000339553	PP1A_HUMAN, CALX_HUMAN, ASAP1_HUMAN, B4DXZ6_HUMAN, IP3KA_HUMAN, MYH10_HUMAN, D6RER5_HUMAN, ARF4_HUMAN, SRC8_HUMAN, MTMR2_HUMAN, IF2B1_HUMAN, PP1G_HUMAN, MAP1B_HUMAN, DYN3_HUMAN, HIP1R_HUMAN, SI1L1_HUMAN, C9JME2_HUMAN, EPHA4_HUMAN, STX4_HUMAN, CTND1_HUMAN, ARRB1_HUMAN, CNN3_HUMAN, I3L4C2_HUMAN, GIPC1_HUMAN, ITB1_HUMAN, FBX2_HUMAN	2234	100	18224	2.12097	0.278704	0.00288702	0.532502
GOTERM_CC_DIRECT	GO:0030122~AP-2 adaptor complex	8	0.351339	0.000359314	PICAL_HUMAN, HIP1_HUMAN, AP2A2_HUMAN, M0R0N4_HUMAN, EPS15_HUMAN, E9PFW3_HUMAN, AP2A1_HUMAN, AP2B1_HUMAN	2234	13	18224	5.02004	0.292291	0.00302805	0.56341
GOTERM_CC_DIRECT	GO:0030133~transport vesicle	25	1.09794	0.000374458	ERP29_HUMAN, COPB2_HUMAN, A0A0A6YYA0_HUMAN, GNAS1_HUMAN, TMED9_HUMAN, MPRI_HUMAN, SIPA1_HUMAN, B0YIW6_HUMAN, COPA_HUMAN, AIMP1_HUMAN, FGFR4_HUMAN, M0QXB4_HUMAN, SURF4_HUMAN, VAMP7_HUMAN, USO1_HUMAN, COPG1_HUMAN, COPG2_HUMAN, AP3S1_HUMAN, RAB1B_HUMAN, SC22B_HUMAN, TMED2_HUMAN, YKT6_HUMAN, TMEDA_HUMAN, COPB_HUMAN, F8VVA7_HUMAN	2234	95	18224	2.14673	0.30253	0.00312811	0.587091
GOTERM_CC_DIRECT	GO:0014069~postsynaptic density	40	1.7567	0.000404456	ABI1_HUMAN, LIN7C_HUMAN, PDLI5_HUMAN, RAB8A_HUMAN, E7EVA0_HUMAN, AT1A1_HUMAN, Q5JUW8_HUMAN, PKP4_HUMAN, MINK1_HUMAN, KCAB2_HUMAN, B7ZM87_HUMAN, NPTN_HUMAN, GSK3B_HUMAN, SRC_HUMAN, MTMR2_HUMAN, LYN_HUMAN, EPS8_HUMAN, MAP1B_HUMAN, DYN3_HUMAN, FYN_HUMAN, HIP1R_HUMAN, SI1L1_HUMAN, A0A0C4DFT3_HUMAN, DBNL_HUMAN, ADDG_HUMAN, B7Z481_HUMAN, DYN2_HUMAN, RTN4_HUMAN, VPS35_HUMAN, EPHA4_HUMAN, TANC1_HUMAN, V9…	2234	184	18224	1.77338	0.322378	0.00334925	0.633983
GOTERM_CC_DIRECT	GO:0045177~apical part of cell	21	0.922266	0.000530623	TBG1_HUMAN, SI1L3_HUMAN, NUMA1_HUMAN, MOES_HUMAN, E7EW20_HUMAN, PAR6B_HUMAN, DPEP1_HUMAN, VAMP7_HUMAN, EZRI_HUMAN, MERL_HUMAN, J3KMZ9_HUMAN, NUMB_HUMAN, CLIC4_HUMAN, E41LB_HUMAN, J3QRS3_HUMAN, G5E9E7_HUMAN, HOME1_HUMAN, CTNB1_HUMAN, AFAD_HUMAN, CDC42_HUMAN, VATC1_HUMAN	2234	75	18224	2.28412	0.399862	0.00435455	0.830979
GOTERM_CC_DIRECT	GO:0005622~intracellular	203	8.91524	0.000592781	EPHA2_HUMAN, GSTK1_HUMAN, C9JJX6_HUMAN, GDIA_HUMAN, PLXB1_HUMAN, GBB1_HUMAN, PLCG1_HUMAN, KPCA_HUMAN, A0A0J9YW33_HUMAN, DREB_HUMAN, RAB5A_HUMAN, XPOT_HUMAN, DBNL_HUMAN, HGS_HUMAN, ADCY6_HUMAN, RAB1B_HUMAN, A6NIW2_HUMAN, Q5LJA9_HUMAN, F8VWS0_HUMAN, PNPH_HUMAN, TWF2_HUMAN, RPGF6_HUMAN, CLH1_HUMAN, XPO7_HUMAN, Q5T1B5_HUMAN, TRPV2_HUMAN, COTL1_HUMAN, RN114_HUMAN, TNPO2_HUMAN, PLD2_HUMAN, H3BTL1_HUMAN…	2234	1332	18224	1.24323	0.434715	0.00482244	0.927896
GOTERM_CC_DIRECT	GO:0031091~platelet alpha granule	8	0.351339	0.000642692	F5H008_HUMAN, GDN_HUMAN, C9JC84_HUMAN, STXB3_HUMAN, FIBA_HUMAN, STXB1_HUMAN, VAMP7_HUMAN, FIBB_HUMAN	2234	14	18224	4.66147	0.461231	0.00518373	1.00565
GOTERM_CC_DIRECT	GO:0031093~platelet alpha granule lumen	17	0.746596	0.000665918	HRG_HUMAN, ALDOA_HUMAN, ACTN4_HUMAN, E9PGN7_HUMAN, A2MG_HUMAN, A1AG2_HUMAN, ALBU_HUMAN, FIBA_HUMAN, FIBB_HUMAN, KNG1_HUMAN, A1AT_HUMAN, C9JC84_HUMAN, A1AG1_HUMAN, AACT_HUMAN, PDGFA_HUMAN, FINC_HUMAN, ACTN1_HUMAN	2234	55	18224	2.52143	0.473143	0.00532599	1.04182
GOTERM_CC_DIRECT	GO:0005905~clathrin-coated pit	17	0.746596	0.000665918	TFR1_HUMAN, HIP1R_HUMAN, E7EW20_HUMAN, A8K6Q8_HUMAN, RAB35_HUMAN, CH60_HUMAN, DYN2_HUMAN, TRFE_HUMAN, J3KMZ9_HUMAN, H7C1E4_HUMAN, CEMIP_HUMAN, PICAL_HUMAN, SRC8_HUMAN, AP1S2_HUMAN, EPS15_HUMAN, ARRB1_HUMAN, SH3B4_HUMAN, DNM1L_HUMAN	2234	55	18224	2.52143	0.473143	0.00532599	1.04182
GOTERM_CC_DIRECT	GO:0005912~adherens junction	16	0.702679	0.000680627	NIBL1_HUMAN, J3KR97_HUMAN, CTNA1_HUMAN, PKP2_HUMAN, CEAM1_HUMAN, E41L5_HUMAN, Q5TG12_HUMAN, ADA15_HUMAN, MERL_HUMAN, PLPP3_HUMAN, NOTC1_HUMAN, CTNB1_HUMAN, CXAR_HUMAN, MYO1E_HUMAN, VINC_HUMAN, MPP7_HUMAN	2234	50	18224	2.61042	0.480551	0.00539849	1.06472
GOTERM_CC_DIRECT	GO:0030863~cortical cytoskeleton	10	0.439174	0.000680665	ACTN4_HUMAN, CAZA2_HUMAN, MYH9_HUMAN, SRC8_HUMAN, 41_HUMAN, B1AK88_HUMAN, ACTB_HUMAN, EZRI_HUMAN, TPM4_HUMAN, FLNA_HUMAN	2234	22	18224	3.70798	0.48057	0.00535465	1.06477
GOTERM_CC_DIRECT	GO:0019898~extrinsic component of membrane	22	0.966184	0.00069886	SNX1_HUMAN, SNX2_HUMAN, MOES_HUMAN, 41_HUMAN, VP13C_HUMAN, C9JME2_HUMAN, EZRI_HUMAN, E41L5_HUMAN, RADI_HUMAN, MERL_HUMAN, E41L1_HUMAN, A0A0A0MRI2_HUMAN, ANXA1_HUMAN, FRMD5_HUMAN, E41L2_HUMAN, NMT1_HUMAN, E41LB_HUMAN, ASPC1_HUMAN, SNX12_HUMAN, PACN2_HUMAN, STK39_HUMAN, FARP2_HUMAN	2234	82	18224	2.18861	0.489588	0.00545287	1.09309
GOTERM_CC_DIRECT	GO:0030665~clathrin-coated vesicle membrane	7	0.307422	0.00089628	AP3B1_HUMAN, AP1G1_HUMAN, CEMIP_HUMAN, HIP1R_HUMAN, HIP1_HUMAN, E7EW20_HUMAN, DBNL_HUMAN	2234	11	18224	5.19118	0.57794	0.00693238	1.39985
GOTERM_CC_DIRECT	GO:0034663~endoplasmic reticulum chaperone complex	7	0.307422	0.00089628	HYOU1_HUMAN, ENPL_HUMAN, PDIA1_HUMAN, GRP78_HUMAN, DJB11_HUMAN, PDIA6_HUMAN, PPIB_HUMAN	2234	11	18224	5.19118	0.57794	0.00693238	1.39985
GOTERM_CC_DIRECT	GO:0031528~microvillus membrane	9	0.395257	0.00108414	CAH9_HUMAN, PROM1_HUMAN, MOES_HUMAN, NHRF1_HUMAN, B7ZKQ9_HUMAN, CTNB1_HUMAN, EZRI_HUMAN, DPEP1_HUMAN, ITAV_HUMAN	2234	19	18224	3.86411	0.647784	0.00831333	1.69092
GOTERM_CC_DIRECT	GO:0051233~spindle midzone	9	0.395257	0.00108414	KI20B_HUMAN, RGAP1_HUMAN, KIF14_HUMAN, BOREA_HUMAN, ARL8A_HUMAN, PLK1_HUMAN, CDC42_HUMAN, AURKB_HUMAN, PKP4_HUMAN	2234	19	18224	3.86411	0.647784	0.00831333	1.69092
GOTERM_CC_DIRECT	GO:0031258~lamellipodium membrane	9	0.395257	0.00108414	EPHA2_HUMAN, PLPP_HUMAN, COF1_HUMAN, VASP_HUMAN, PIEZ1_HUMAN, NCKP1_HUMAN, ITAV_HUMAN, FERM2_HUMAN, PLEK2_HUMAN	2234	19	18224	3.86411	0.647784	0.00831333	1.69092
GOTERM_CC_DIRECT	GO:0009898~cytoplasmic side of plasma membrane	14	0.614844	0.00110535	TRAF2_HUMAN, G6PD_HUMAN, A0A0C4DFT3_HUMAN, GNB1L_HUMAN, PKP4_HUMAN, ASPC1_HUMAN, PLAK_HUMAN, MP2K2_HUMAN, AT2B1_HUMAN, A0A087WXI5_HUMAN, RAB21_HUMAN, TRAF5_HUMAN, PPAC_HUMAN, DSG1_HUMAN	2234	42	18224	2.71919	0.654906	0.00840841	1.72374
GOTERM_CC_DIRECT	GO:0008541~proteasome regulatory particle, lid subcomplex	6	0.263505	0.00111723	PSMD3_HUMAN, PSD11_HUMAN, PSD13_HUMAN, PSD12_HUMAN, PSMD8_HUMAN, PSDE_HUMAN	2234	8	18224	6.11817	0.658831	0.00843179	1.74211
GOTERM_CC_DIRECT	GO:0031209~SCAR complex	6	0.263505	0.00111723	WASF2_HUMAN, ABI1_HUMAN, CYFP1_HUMAN, WASF1_HUMAN, A0A0G2JQH3_HUMAN, NCKP1_HUMAN, E7EP65_HUMAN	2234	8	18224	6.11817	0.658831	0.00843179	1.74211
GOTERM_CC_DIRECT	GO:0005869~dynactin complex	6	0.263505	0.00111723	DCTN2_HUMAN, ARP10_HUMAN, E7EX90_HUMAN, ACTY_HUMAN, ACTZ_HUMAN, DCTN4_HUMAN	2234	8	18224	6.11817	0.658831	0.00843179	1.74211
GOTERM_CC_DIRECT	GO:0005834~heterotrimeric G-protein complex	12	0.527009	0.00133889	GBB1_HUMAN, GNA13_HUMAN, GBG4_HUMAN, GNAZ_HUMAN, GNAI1_HUMAN, GNAI3_HUMAN, GNAS1_HUMAN, GNA12_HUMAN, ARRB1_HUMAN, RGS19_HUMAN, GNAI2_HUMAN, GNAO_HUMAN	2234	33	18224	2.96639	0.72442	0.0100188	2.08435
GOTERM_CC_DIRECT	GO:0008021~synaptic vesicle	23	1.0101	0.00141249	B1AMS2_HUMAN, DYN1_HUMAN, CDK16_HUMAN, RAB5A_HUMAN, RB11B_HUMAN, LAMP1_HUMAN, RAB8A_HUMAN, D6RFN0_HUMAN, NEP_HUMAN, VDAC1_HUMAN, G3XAH0_HUMAN, TPPC4_HUMAN, SYPL1_HUMAN, STX4_HUMAN, STON2_HUMAN, CSN5_HUMAN, MTMR2_HUMAN, A0A0A0MR02_HUMAN, A0A0J9YW33_HUMAN, J3KQA0_HUMAN, DNJC5_HUMAN, GIPC1_HUMAN, F5GYQ1_HUMAN	2234	92	18224	2.03939	0.743281	0.0104855	2.19773
GOTERM_CC_DIRECT	GO:0002102~podosome	10	0.439174	0.00142396	SVIL_HUMAN, PLSL_HUMAN, FSCN1_HUMAN, SRC8_HUMAN, GELS_HUMAN, PTN12_HUMAN, DBNL_HUMAN, WDR1_HUMAN, HNRPK_HUMAN, TPM4_HUMAN	2234	24	18224	3.39899	0.746103	0.0104894	2.21539
GOTERM_CC_DIRECT	GO:0000776~kinetochore	21	0.922266	0.00150728	CKAP5_HUMAN, DCTN2_HUMAN, SGT1_HUMAN, RAGP1_HUMAN, SEC13_HUMAN, LIS1_HUMAN, E7EX90_HUMAN, MYPT1_HUMAN, PLK1_HUMAN, ZW10_HUMAN, DC1L1_HUMAN, CBX5_HUMAN, NUP43_HUMAN, INCE_HUMAN, SEH1_HUMAN, SMC1A_HUMAN, ZWILC_HUMAN, NU160_HUMAN, XPO1_HUMAN, BUB3_HUMAN, AURKB_HUMAN	2234	81	18224	2.11492	0.765688	0.011016	2.34359
GOTERM_CC_DIRECT	GO:0042641~actomyosin	7	0.307422	0.00160708	MYH9_HUMAN, MY18A_HUMAN, MRCKB_HUMAN, HDAC4_HUMAN, DREB_HUMAN, MYH10_HUMAN, A0A0A0MRJ0_HUMAN	2234	12	18224	4.75858	0.787169	0.0116532	2.49694
GOTERM_CC_DIRECT	GO:0030131~clathrin adaptor complex	8	0.351339	0.00171478	AP1B1_HUMAN, AP3B1_HUMAN, AP1G1_HUMAN, AP2A2_HUMAN, AP3M1_HUMAN, E9PFW3_HUMAN, AP2B1_HUMAN, AP1M1_HUMAN	2234	16	18224	4.07878	0.808149	0.0123371	2.66216
GOTERM_CC_DIRECT	GO:0000178~exosome (RNase complex)	8	0.351339	0.00171478	EXOS7_HUMAN, EXOS2_HUMAN, SK2L2_HUMAN, EXOS8_HUMAN, EXOSX_HUMAN, FUBP2_HUMAN, RRP44_HUMAN, EXOS4_HUMAN	2234	16	18224	4.07878	0.808149	0.0123371	2.66216
GOTERM_CC_DIRECT	GO:0005875~microtubule associated complex	12	0.527009	0.00176278	HDAC6_HUMAN, F5GZ78_HUMAN, FNTA_HUMAN, TRI18_HUMAN, MAP1B_HUMAN, LIS1_HUMAN, K7EIK7_HUMAN, SHOT1_HUMAN, E7EVA0_HUMAN, ACTZ_HUMAN, Q5JW30_HUMAN, RBGP1_HUMAN	2234	34	18224	2.87914	0.81682	0.0125864	2.73571
GOTERM_CC_DIRECT	GO:0005923~bicellular tight junction	26	1.14185	0.00224125	B5MCA4_HUMAN, RAB13_HUMAN, LIN7C_HUMAN, J3KR97_HUMAN, PAR6B_HUMAN, Q5JUW8_HUMAN, ZO2_HUMAN, E41LB_HUMAN, RAP2B_HUMAN, G5E9E7_HUMAN, CXAR_HUMAN, MPP7_HUMAN, KPCI_HUMAN, VASP_HUMAN, INADL_HUMAN, A0A0C4DFT3_HUMAN, POF1B_HUMAN, CLD1_HUMAN, RAP2C_HUMAN, V9GYM8_HUMAN, JAM1_HUMAN, RHG17_HUMAN, A0A087X1U6_HUMAN, CTNB1_HUMAN, CLD4_HUMAN, VAPA_HUMAN	2234	113	18224	1.87696	0.884502	0.0158618	3.46608
GOTERM_CC_DIRECT	GO:0005882~intermediate filament	26	1.14185	0.00224125	K2C1B_HUMAN, K1C10_HUMAN, VIME_HUMAN, NEST_HUMAN, K1C9_HUMAN, K2C6C_HUMAN, K1C18_HUMAN, DESP_HUMAN, A1A4E9_HUMAN, K22E_HUMAN, PLAK_HUMAN, K2C4_HUMAN, K2C6A_HUMAN, DYST_HUMAN, K1C16_HUMAN, SPN90_HUMAN, Q32Q12_HUMAN, LMNA_HUMAN, K2C5_HUMAN, K2C8_HUMAN, PKP2_HUMAN, K1C19_HUMAN, K2C80_HUMAN, K1C13_HUMAN, F5GWP8_HUMAN, K1C14_HUMAN, SATT_HUMAN	2234	113	18224	1.87696	0.884502	0.0158618	3.46608
GOTERM_CC_DIRECT	GO:0008290~F-actin capping protein complex	6	0.263505	0.00226011	CAZA2_HUMAN, CARL2_HUMAN, B1AK88_HUMAN, ADDA_HUMAN, CAZA1_HUMAN, CAPG_HUMAN	2234	9	18224	5.43838	0.886583	0.0158776	3.49477
GOTERM_CC_DIRECT	GO:0031461~cullin-RING ubiquitin ligase complex	6	0.263505	0.00226011	CUL2_HUMAN, CAND1_HUMAN, CUL3_HUMAN, CUL4A_HUMAN, CUL1_HUMAN, CUL5_HUMAN	2234	9	18224	5.43838	0.886583	0.0158776	3.49477
GOTERM_CC_DIRECT	GO:0042555~MCM complex	6	0.263505	0.00226011	MCM6_HUMAN, MCM7_HUMAN, MCM2_HUMAN, B1AHB1_HUMAN, MCM3_HUMAN, MCM4_HUMAN	2234	9	18224	5.43838	0.886583	0.0158776	3.49477
GOTERM_CC_DIRECT	GO:0005915~zonula adherens	6	0.263505	0.00226011	E9PKC0_HUMAN, CTND1_HUMAN, PLAK_HUMAN, NECT2_HUMAN, CTNA1_HUMAN, VINC_HUMAN	2234	9	18224	5.43838	0.886583	0.0158776	3.49477
GOTERM_CC_DIRECT	GO:0031143~pseudopodium	8	0.351339	0.00260909	ACTN4_HUMAN, MOES_HUMAN, ARRB1_HUMAN, CN37_HUMAN, CAN2_HUMAN, MK01_HUMAN, VAMP7_HUMAN, ACTN1_HUMAN	2234	17	18224	3.83885	0.918994	0.0181775	4.02409
GOTERM_CC_DIRECT	GO:0034719~SMN-Sm protein complex	8	0.351339	0.00260909	GEMI4_HUMAN, DDX20_HUMAN, GEMI5_HUMAN, SMD3_HUMAN, RSMB_HUMAN, SMD1_HUMAN, STRAP_HUMAN, E7EQZ4_HUMAN	2234	17	18224	3.83885	0.918994	0.0181775	4.02409
GOTERM_CC_DIRECT	GO:0044291~cell-cell contact zone	8	0.351339	0.00260909	SCRIB_HUMAN, RAP2C_HUMAN, NECT2_HUMAN, RAP2B_HUMAN, AHNK_HUMAN, FLOT1_HUMAN, E7EMK3_HUMAN, PKP4_HUMAN	2234	17	18224	3.83885	0.918994	0.0181775	4.02409
GOTERM_CC_DIRECT	GO:0042581~specific granule	7	0.307422	0.0026766	ANX11_HUMAN, SNP23_HUMAN, STX4_HUMAN, A0A0J9YW33_HUMAN, ANXA3_HUMAN, STXB3_HUMAN, STXB2_HUMAN	2234	13	18224	4.39253	0.9241	0.0185102	4.12617
GOTERM_CC_DIRECT	GO:0000177~cytoplasmic exosome (RNase complex)	7	0.307422	0.0026766	EXOS7_HUMAN, CHSP1_HUMAN, EXOS2_HUMAN, EXOS8_HUMAN, RRP44_HUMAN, EXOS4_HUMAN, GTPB1_HUMAN	2234	13	18224	4.39253	0.9241	0.0185102	4.12617
GOTERM_CC_DIRECT	GO:0070937~CRD-mediated mRNA stability complex	5	0.219587	0.0027466	HNRPU_HUMAN, HNRPQ_HUMAN, IF2B1_HUMAN, DHX9_HUMAN, CSDE1_HUMAN	2234	6	18224	6.79797	0.929056	0.018855	4.2319
GOTERM_CC_DIRECT	GO:0035748~myelin sheath abaxonal region	5	0.219587	0.0027466	SCRIB_HUMAN, EXOC4_HUMAN, CN37_HUMAN, A0A0C4DFT3_HUMAN, ITB1_HUMAN	2234	6	18224	6.79797	0.929056	0.018855	4.2319
GOTERM_CC_DIRECT	GO:0030669~clathrin-coated endocytic vesicle membrane	13	0.570927	0.00288079	AP1B1_HUMAN, M0R0N4_HUMAN, E9PFW3_HUMAN, CLH1_HUMAN, AP1M1_HUMAN, J3KMZ9_HUMAN, H7C1E4_HUMAN, AP1G1_HUMAN, AP1S2_HUMAN, AP2A2_HUMAN, G8JLH6_HUMAN, AP2A1_HUMAN, AP2B1_HUMAN	2234	41	18224	2.58654	0.937671	0.0196285	4.4343
GOTERM_CC_DIRECT	GO:0072686~mitotic spindle	13	0.570927	0.00288079	RAGP1_HUMAN, NUMA1_HUMAN, CDK1_HUMAN, KIF23_HUMAN, RGAP1_HUMAN, K7EIK7_HUMAN, RS3_HUMAN, MK01_HUMAN, E7EVA0_HUMAN, DIAP1_HUMAN, CAPG_HUMAN, CDC42_HUMAN, PKP4_HUMAN	2234	41	18224	2.58654	0.937671	0.0196285	4.4343
GOTERM_CC_DIRECT	GO:0000922~spindle pole	25	1.09794	0.00289956	CKAP5_HUMAN, KIF11_HUMAN, KIF2A_HUMAN, NUMA1_HUMAN, RAGP1_HUMAN, A0A087X020_HUMAN, PP2AB_HUMAN, PLK1_HUMAN, ZW10_HUMAN, PKP4_HUMAN, PRC1_HUMAN, CALM_HUMAN, MK14_HUMAN, CCNB1_HUMAN, E7EX90_HUMAN, KNTC1_HUMAN, VPS4A_HUMAN, SMC3_HUMAN, GCP3_HUMAN, BRCC3_HUMAN, DC1L1_HUMAN, BIRC6_HUMAN, GCP2_HUMAN, VPS4B_HUMAN, CTNB1_HUMAN	2234	109	18224	1.871	0.938789	0.0196166	4.46258
GOTERM_CC_DIRECT	GO:0005815~microtubule organizing center	32	1.40536	0.00315185	E7ESA6_HUMAN, PDC6I_HUMAN, KEAP1_HUMAN, TLN1_HUMAN, K1C18_HUMAN, PP4C_HUMAN, J3QRU1_HUMAN, C2CD5_HUMAN, FLOT1_HUMAN, LAS1L_HUMAN, CPSF5_HUMAN, RUVB1_HUMAN, H3BNF0_HUMAN, RB11B_HUMAN, MP2K1_HUMAN, K7EP32_HUMAN, RS7_HUMAN, G6PD_HUMAN, FLII_HUMAN, MK01_HUMAN, DIAP1_HUMAN, KINH_HUMAN, GCP3_HUMAN, BIRC6_HUMAN, RASF7_HUMAN, RBM39_HUMAN, GCP2_HUMAN, CN166_HUMAN, SATT_HUMAN, DPYL1_HUMAN, EXOC7_HUMAN, CDC…	2234	153	18224	1.70616	0.952015	0.0211593	4.84191
GOTERM_CC_DIRECT	GO:0008305~integrin complex	10	0.439174	0.00362938	ITA1_HUMAN, MYH9_HUMAN, ITA5_HUMAN, ITA7_HUMAN, ITB4_HUMAN, ITA2_HUMAN, ITB5_HUMAN, ITA6_HUMAN, ITAV_HUMAN, ITB1_HUMAN	2234	27	18224	3.02132	0.969736	0.0241635	5.55606
GOTERM_CC_DIRECT	GO:0033116~endoplasmic reticulum-Golgi intermediate compartment membrane	17	0.746596	0.00375971	H7BYT1_HUMAN, FOLR1_HUMAN, SC23B_HUMAN, A0A0A6YYA0_HUMAN, TMED9_HUMAN, CD59_HUMAN, SURF4_HUMAN, PIEZ1_HUMAN, A1AT_HUMAN, RAB2A_HUMAN, RAB1B_HUMAN, SC22B_HUMAN, ASPC1_HUMAN, TMED2_HUMAN, YKT6_HUMAN, TMEDA_HUMAN, LMAN2_HUMAN	2234	64	18224	2.16685	0.973315	0.0248503	5.75009
GOTERM_CC_DIRECT	GO:0005802~trans-Golgi network	29	1.27361	0.00383811	RAB32_HUMAN, MY18A_HUMAN, RAB13_HUMAN, ARAP1_HUMAN, J3KN16_HUMAN, DOP2_HUMAN, VAMP7_HUMAN, CIP4_HUMAN, RAB6A_HUMAN, RAB10_HUMAN, B4DZG7_HUMAN, RAB21_HUMAN, A0A087WXI5_HUMAN, BGH3_HUMAN, GOLP3_HUMAN, RAC1_HUMAN, AMPL_HUMAN, RAB14_HUMAN, FBP1L_HUMAN, ATP7A_HUMAN, MPRI_HUMAN, BIG1_HUMAN, CHID1_HUMAN, DYN2_HUMAN, BIRC6_HUMAN, STX4_HUMAN, NCK2_HUMAN, SNX9_HUMAN, AP2B1_HUMAN	2234	136	18224	1.73948	0.975261	0.0251902	5.86664
GOTERM_CC_DIRECT	GO:0030127~COPII vesicle coat	6	0.263505	0.00406566	SC23A_HUMAN, SC23B_HUMAN, A0A0A6YYA0_HUMAN, D6REX3_HUMAN, SC24C_HUMAN, SC24A_HUMAN	2234	10	18224	4.89454	0.980142	0.0264863	6.20413
GOTERM_CC_DIRECT	GO:0030140~trans-Golgi network transport vesicle	7	0.307422	0.00420203	RAB8A_HUMAN, RAB14_HUMAN, TMED9_HUMAN, ATP7A_HUMAN, MPRI_HUMAN, TMEDA_HUMAN, STEA2_HUMAN	2234	14	18224	4.07878	0.982593	0.0271807	6.40584
GOTERM_CC_DIRECT	GO:0005901~caveola	17	0.746596	0.00443169	HDAC6_HUMAN, BMR1A_HUMAN, CAD13_HUMAN, TGFR2_HUMAN, B7ZKQ9_HUMAN, GTR1_HUMAN, MK01_HUMAN, E7EMK3_HUMAN, AT1A1_HUMAN, AT2B4_HUMAN, INSR_HUMAN, SRC_HUMAN, PACN2_HUMAN, FLOT1_HUMAN, MYOF_HUMAN, AT1B3_HUMAN, AT1B1_HUMAN	2234	65	18224	2.13352	0.986057	0.0284573	6.74463
GOTERM_CC_DIRECT	GO:0001891~phagocytic cup	8	0.351339	0.00541946	ANXA1_HUMAN, PLSL_HUMAN, RAC1_HUMAN, COR1A_HUMAN, SNX5_HUMAN, RACK1_HUMAN, CIP4_HUMAN, DYN2_HUMAN	2234	19	18224	3.43476	0.994634	0.0344768	8.18869
GOTERM_CC_DIRECT	GO:0005876~spindle microtubule	13	0.570927	0.00543194	H7BYT1_HUMAN, KIF11_HUMAN, KIF2A_HUMAN, NUMA1_HUMAN, CDK1_HUMAN, ARL3_HUMAN, PRC1_HUMAN, TBL1R_HUMAN, CALM_HUMAN, CAN6_HUMAN, PLK1_HUMAN, KIF4A_HUMAN, AURKB_HUMAN	2234	44	18224	2.41019	0.994699	0.0343287	8.20681
GOTERM_CC_DIRECT	GO:0000932~cytoplasmic mRNA processing body	19	0.834431	0.00549942	MOV10_HUMAN, PUM1_HUMAN, G3V5Z7_HUMAN, DCPS_HUMAN, CNOT7_HUMAN, PSA4_HUMAN, CAPR1_HUMAN, TOP1_HUMAN, RCD1_HUMAN, CNOT1_HUMAN, D6RBW1_HUMAN, CHSP1_HUMAN, PRS7_HUMAN, PSA2_HUMAN, DDX6_HUMAN, RENT1_HUMAN, PRS6A_HUMAN, EDC4_HUMAN, AGO2_HUMAN	2234	78	18224	1.9871	0.995033	0.0345227	8.30467
GOTERM_CC_DIRECT	GO:0072357~PTW/PP1 phosphatase complex	5	0.219587	0.00578719	PP1A_HUMAN, PP1G_HUMAN, PP1B_HUMAN, WDR82_HUMAN, MYPT1_HUMAN	2234	7	18224	5.82683	0.99624	0.0360667	8.72092
GOTERM_CC_DIRECT	GO:0032059~bleb	5	0.219587	0.00578719	Q6ZN40_HUMAN, FMNL1_HUMAN, FHOD1_HUMAN, ROCK1_HUMAN, PANX1_HUMAN	2234	7	18224	5.82683	0.99624	0.0360667	8.72092
GOTERM_CC_DIRECT	GO:0016459~myosin complex	14	0.614844	0.00603543	MYO1C_HUMAN, DYL2_HUMAN, MY18A_HUMAN, A0A0A0MQX1_HUMAN, A0A0J9YY01_HUMAN, E7EW20_HUMAN, M0R0P8_HUMAN, MY15B_HUMAN, MYO1B_HUMAN, MYH10_HUMAN, MYO1D_HUMAN, MYH9_HUMAN, J3QRS3_HUMAN, J3KND3_HUMAN, MYO1E_HUMAN	2234	50	18224	2.28412	0.997043	0.037348	9.07859
GOTERM_CC_DIRECT	GO:0042383~sarcolemma	20	0.878349	0.00635762	LAMP1_HUMAN, K2C8_HUMAN, BASI_HUMAN, PP2BA_HUMAN, A0A0C4DFT3_HUMAN, CD59_HUMAN, K1C19_HUMAN, AT1A1_HUMAN, SNTB1_HUMAN, FLNC_HUMAN, ANXA1_HUMAN, PLEC_HUMAN, UTRO_HUMAN, AHNK_HUMAN, S38A2_HUMAN, FLOT1_HUMAN, AT1B1_HUMAN, ANXA2_HUMAN, ITB1_HUMAN, CIB1_HUMAN	2234	85	18224	1.91943	0.997835	0.0390581	9.54084
GOTERM_CC_DIRECT	GO:0042645~mitochondrial nucleoid	13	0.570927	0.00659809	ECHA_HUMAN, GLYM_HUMAN, A0A0A0MR02_HUMAN, VDAC1_HUMAN, SSBP_HUMAN, LPPRC_HUMAN, ACADV_HUMAN, LRC59_HUMAN, H7BXY3_HUMAN, ADT2_HUMAN, EFTU_HUMAN, GRP75_HUMAN, ATPB_HUMAN	2234	45	18224	2.35663	0.998285	0.0402538	9.8844
GOTERM_CC_DIRECT	GO:0017101~aminoacyl-tRNA synthetase multienzyme complex	4	0.17567	0.00667528	SYRC_HUMAN, SYEP_HUMAN, SYK_HUMAN, AIMP1_HUMAN	2234	4	18224	8.15756	0.998409	0.0404609	9.99441
GOTERM_CC_DIRECT	GO:0097452~GAIT complex	4	0.17567	0.00667528	SYEP_HUMAN, G3P_HUMAN, HNRPQ_HUMAN, RL13A_HUMAN	2234	4	18224	8.15756	0.998409	0.0404609	9.99441
GOTERM_CC_DIRECT	GO:0030906~retromer, cargo-selective complex	4	0.17567	0.00667528	VPS35_HUMAN, VPS29_HUMAN, VP26B_HUMAN, VP26A_HUMAN	2234	4	18224	8.15756	0.998409	0.0404609	9.99441
GOTERM_CC_DIRECT	GO:0030905~retromer, tubulation complex	4	0.17567	0.00667528	A0A0A0MRI2_HUMAN, SNX1_HUMAN, SNX2_HUMAN, SNX5_HUMAN	2234	4	18224	8.15756	0.998409	0.0404609	9.99441
GOTERM_CC_DIRECT	GO:0001931~uropod	6	0.263505	0.00670681	LEUK_HUMAN, MOES_HUMAN, MYH9_HUMAN, FLOT1_HUMAN, E7EMK3_HUMAN, EZRI_HUMAN	2234	11	18224	4.44958	0.998456	0.0403951	10.0393
GOTERM_CC_DIRECT	GO:0031588~nucleotide-activated protein kinase complex	6	0.263505	0.00670681	KAPCA_HUMAN, AAKB1_HUMAN, KAP0_HUMAN, AAPK1_HUMAN, KAP2_HUMAN, AAKG1_HUMAN	2234	11	18224	4.44958	0.998456	0.0403951	10.0393
GOTERM_CC_DIRECT	GO:0009925~basal plasma membrane	10	0.439174	0.00789224	MYO1C_HUMAN, EPS15_HUMAN, DYST_HUMAN, MET_HUMAN, CLD4_HUMAN, ITA6_HUMAN, CEAM1_HUMAN, ERBIN_HUMAN, TRFE_HUMAN, S23A2_HUMAN	2234	30	18224	2.71919	0.999511	0.0470982	11.7125
GOTERM_CC_DIRECT	GO:0031965~nuclear membrane	42	1.84453	0.00792198	CLIC1_HUMAN, RAGP1_HUMAN, NTF2_HUMAN, E9PF10_HUMAN, DCTN5_HUMAN, LIS1_HUMAN, IMB1_HUMAN, S29A2_HUMAN, E7EW20_HUMAN, DNJC2_HUMAN, DD19A_HUMAN, TNPO1_HUMAN, NUP93_HUMAN, PAK1_HUMAN, DHRS4_HUMAN, QSOX2_HUMAN, PDCD6_HUMAN, G3P_HUMAN, OSBL8_HUMAN, C9J7E5_HUMAN, IPO4_HUMAN, NOG1_HUMAN, GNAQ_HUMAN, TNPO2_HUMAN, MYOF_HUMAN, XPO1_HUMAN, ERBIN_HUMAN, IPO5_HUMAN, LMNA_HUMAN, ANXA4_HUMAN, C9JIF9_HUMAN, MOT4_…	2234	229	18224	1.49615	0.999525	0.0469819	11.7541
GOTERM_CC_DIRECT	GO:0042995~cell projection	18	0.790514	0.00826211	RIR1_HUMAN, PYR1_HUMAN, PTN12_HUMAN, GTF2I_HUMAN, HNRPK_HUMAN, CIP4_HUMAN, EZRI_HUMAN, ADA15_HUMAN, RTN4_HUMAN, TCPD_HUMAN, PLCG1_HUMAN, GRB7_HUMAN, MTNA_HUMAN, ARP2_HUMAN, MAP1S_HUMAN, WDR1_HUMAN, CDC42_HUMAN, ACTN1_HUMAN	2234	75	18224	1.95782	0.999658	0.0486586	12.2286
GOTERM_CC_DIRECT	GO:0045111~intermediate filament cytoskeleton	14	0.614844	0.00856092	PSD10_HUMAN, XRN1_HUMAN, NSF1C_HUMAN, CHIP_HUMAN, VIME_HUMAN, CARL2_HUMAN, TRI29_HUMAN, TCPQ_HUMAN, NEST_HUMAN, K1C13_HUMAN, A1A4E9_HUMAN, K22E_HUMAN, PLEC_HUMAN, K2C4_HUMAN, DYST_HUMAN	2234	52	18224	2.19627	0.999744	0.0500758	12.6434
GOTERM_CC_DIRECT	GO:0032433~filopodium tip	6	0.263505	0.0103495	A0A0A0MQX1_HUMAN, UBE2K_HUMAN, OSBL3_HUMAN, VILI_HUMAN, AP2A1_HUMAN, CIB1_HUMAN	2234	12	18224	4.07878	0.999955	0.0599087	15.0884
GOTERM_CC_DIRECT	GO:0036020~endolysosome membrane	6	0.263505	0.0103495	AP2A2_HUMAN, M0R0N4_HUMAN, E9PFW3_HUMAN, AP2A1_HUMAN, AP2B1_HUMAN, CLH1_HUMAN	2234	12	18224	4.07878	0.999955	0.0599087	15.0884
GOTERM_CC_DIRECT	GO:0034709~methylosome	6	0.263505	0.0103495	SMD3_HUMAN, ANM5_HUMAN, RSMB_HUMAN, MEP50_HUMAN, ANM1_HUMAN, SMD1_HUMAN	2234	12	18224	4.07878	0.999955	0.0599087	15.0884
GOTERM_CC_DIRECT	GO:0090543~Flemming body	5	0.219587	0.0104571	RAN_HUMAN, IST1_HUMAN, VPS4B_HUMAN, VPS4A_HUMAN, CAPG_HUMAN	2234	8	18224	5.09848	0.999959	0.060156	15.2335
GOTERM_CC_DIRECT	GO:0070688~MLL5-L complex	5	0.219587	0.0104571	PP1A_HUMAN, A6NEM2_HUMAN, PP1G_HUMAN, PP1B_HUMAN, ACTB_HUMAN	2234	8	18224	5.09848	0.999959	0.060156	15.2335
GOTERM_CC_DIRECT	GO:0072669~tRNA-splicing ligase complex	5	0.219587	0.0104571	FA98A_HUMAN, CN166_HUMAN, DDX1_HUMAN, FA98B_HUMAN, RTCB_HUMAN	2234	8	18224	5.09848	0.999959	0.060156	15.2335
GOTERM_CC_DIRECT	GO:0031410~cytoplasmic vesicle	42	1.84453	0.0121778	ITA5_HUMAN, RAB13_HUMAN, SIN1_HUMAN, P4K2A_HUMAN, PRDX6_HUMAN, ARAP1_HUMAN, ARRD1_HUMAN, J3KN16_HUMAN, APOA1_HUMAN, E7EW20_HUMAN, EEA1_HUMAN, UBP14_HUMAN, RAB6A_HUMAN, ERBB2_HUMAN, PDCD6_HUMAN, PRDX5_HUMAN, IST1_HUMAN, PHLA1_HUMAN, DYST_HUMAN, H3BTL1_HUMAN, FLOT1_HUMAN, MYOF_HUMAN, PRS8_HUMAN, MYO1C_HUMAN, TFR1_HUMAN, E9PFN4_HUMAN, FBP1L_HUMAN, A8K6Q8_HUMAN, XRP2_HUMAN, E7EMK3_HUMAN, TRFE_HUMAN, …	2234	235	18224	1.45795	0.999992	0.0693495	17.5213
GOTERM_CC_DIRECT	GO:0005811~lipid particle	16	0.702679	0.0123318	ACSL3_HUMAN, RAP1B_HUMAN, ACSL4_HUMAN, PRP19_HUMAN, AIFM2_HUMAN, ERG7_HUMAN, TERA_HUMAN, TRAP1_HUMAN, RAB7A_HUMAN, A0A024R571_HUMAN, G3P_HUMAN, NB5R3_HUMAN, NSDHL_HUMAN, DHB11_HUMAN, RAB5C_HUMAN, ANXA2_HUMAN	2234	66	18224	1.97759	0.999993	0.0697901	17.7233
GOTERM_CC_DIRECT	GO:0030532~small nuclear ribonucleoprotein complex	7	0.307422	0.0125272	RU2A_HUMAN, SF3B3_HUMAN, GEMI4_HUMAN, BIG1_HUMAN, SMD3_HUMAN, RSMB_HUMAN, SMD1_HUMAN	2234	17	18224	3.359	0.999995	0.0704513	17.9788
GOTERM_CC_DIRECT	GO:0005741~mitochondrial outer membrane	29	1.27361	0.013576	VDAC3_HUMAN, RAB32_HUMAN, VP13C_HUMAN, WASF1_HUMAN, AIFM2_HUMAN, MTCH2_HUMAN, A0A0A0MR02_HUMAN, CN37_HUMAN, ASSY_HUMAN, TIGAR_HUMAN, A0A0D9SF53_HUMAN, ACSL3_HUMAN, PP1G_HUMAN, VAT1_HUMAN, ARGI1_HUMAN, PHB2_HUMAN, VDAC1_HUMAN, HXK2_HUMAN, PGAM5_HUMAN, ACSL4_HUMAN, EPHA4_HUMAN, NB5R3_HUMAN, CPT1A_HUMAN, MTOR_HUMAN, TOM34_HUMAN, COASY_HUMAN, TGT_HUMAN, DNM1L_HUMAN, CTL1_HUMAN	2234	149	18224	1.58771	0.999998	0.0757199	19.3378
GOTERM_CC_DIRECT	GO:0031594~neuromuscular junction	14	0.614844	0.0138217	EPHA4_HUMAN, MYH9_HUMAN, KAPCA_HUMAN, GDN_HUMAN, UTRO_HUMAN, KAP0_HUMAN, TBC24_HUMAN, A0A0C4DFT3_HUMAN, CDK5_HUMAN, CXAR_HUMAN, HDAC4_HUMAN, MYH10_HUMAN, ITB1_HUMAN, E9PF82_HUMAN	2234	55	18224	2.07647	0.999998	0.0766045	19.653
GOTERM_CC_DIRECT	GO:0055038~recycling endosome membrane	12	0.527009	0.0149732	EHD4_HUMAN, A0A024R571_HUMAN, RB11B_HUMAN, ARF6_HUMAN, RAB10_HUMAN, RAP2C_HUMAN, RAP2A_HUMAN, RAB13_HUMAN, RAB8A_HUMAN, PACN2_HUMAN, RAP2B_HUMAN, NDRG1_HUMAN	2234	44	18224	2.22479	1	0.0822925	21.1154
GOTERM_CC_DIRECT	GO:0032797~SMN complex	6	0.263505	0.015145	GEMI4_HUMAN, DDX20_HUMAN, GEMI5_HUMAN, ZPR1_HUMAN, STRAP_HUMAN, E7EQZ4_HUMAN	2234	13	18224	3.76503	1	0.0827348	21.3315
GOTERM_CC_DIRECT	GO:0097422~tubular endosome	4	0.17567	0.0151666	VPS35_HUMAN, A0A0A0MRI2_HUMAN, SNX5_HUMAN, VP26A_HUMAN	2234	5	18224	6.52605	1	0.0823848	21.3586
GOTERM_CC_DIRECT	GO:0031105~septin complex	4	0.17567	0.0151666	B1AMS2_HUMAN, SEPT9_HUMAN, SEPT2_HUMAN, SEPT7_HUMAN	2234	5	18224	6.52605	1	0.0823848	21.3586
GOTERM_CC_DIRECT	GO:0000796~condensin complex	4	0.17567	0.0151666	CND1_HUMAN, SMC4_HUMAN, CND3_HUMAN, SMC2_HUMAN	2234	5	18224	6.52605	1	0.0823848	21.3586
GOTERM_CC_DIRECT	GO:0016235~aggresome	10	0.439174	0.0151845	HDAC6_HUMAN, M0R2B7_HUMAN, RB11B_HUMAN, EF2_HUMAN, XRN2_HUMAN, EPS15_HUMAN, MB12A_HUMAN, CCZ1B_HUMAN, A0A087WXI5_HUMAN, A0A0C4DGN6_HUMAN	2234	33	18224	2.47199	1	0.082019	21.381
GOTERM_CC_DIRECT	GO:0005758~mitochondrial intermembrane space	17	0.746596	0.0159652	ARL2_HUMAN, TXNIP_HUMAN, GLYM_HUMAN, CPIN1_HUMAN, F8W1A4_HUMAN, NEUL_HUMAN, C9JFR7_HUMAN, PARK7_HUMAN, KTHY_HUMAN, STML2_HUMAN, TRAP1_HUMAN, PANK2_HUMAN, THOP1_HUMAN, AIFM1_HUMAN, CATA_HUMAN, LYN_HUMAN, GOLP3_HUMAN	2234	74	18224	1.87404	1	0.0856062	22.3552
GOTERM_CC_DIRECT	GO:0043195~terminal bouton	15	0.658762	0.0161806	A0A1C7CYX9_HUMAN, RAB5A_HUMAN, PYR1_HUMAN, A0A0A0MTH3_HUMAN, TBC24_HUMAN, G3XAH0_HUMAN, E9PFW3_HUMAN, STXB1_HUMAN, RAB7A_HUMAN, H7C1E4_HUMAN, AP3D1_HUMAN, G5E9Q6_HUMAN, J3KQA0_HUMAN, DNJC5_HUMAN, SNAA_HUMAN	2234	62	18224	1.9736	1	0.0862424	22.6219
GOTERM_CC_DIRECT	GO:0016234~inclusion body	7	0.307422	0.0168797	HDAC6_HUMAN, HS71B_HUMAN, GYS1_HUMAN, PRS6B_HUMAN, HS90B_HUMAN, PRS8_HUMAN, PRS10_HUMAN	2234	18	18224	3.17239	1	0.0893369	23.4819
GOTERM_CC_DIRECT	GO:0044295~axonal growth cone	7	0.307422	0.0168797	L1CAM_HUMAN, EPHA4_HUMAN, TRPV2_HUMAN, SHOT1_HUMAN, KINH_HUMAN, FKBP4_HUMAN, COBL_HUMAN	2234	18	18224	3.17239	1	0.0893369	23.4819
GOTERM_CC_DIRECT	GO:0008091~spectrin	5	0.219587	0.0170148	E41L2_HUMAN, 41_HUMAN, SPTN2_HUMAN, A0A087WUZ3_HUMAN, SPTN1_HUMAN	2234	9	18224	4.53198	1	0.0895365	23.647
GOTERM_CC_DIRECT	GO:0034098~VCP-NPL4-UFD1 AAA ATPase complex	5	0.219587	0.0170148	NPL4_HUMAN, E9PRQ7_HUMAN, UFD1_HUMAN, FAF1_HUMAN, TERA_HUMAN	2234	9	18224	4.53198	1	0.0895365	23.647
GOTERM_CC_DIRECT	GO:0044853~plasma membrane raft	5	0.219587	0.0170148	MYO1D_HUMAN, KAPCA_HUMAN, KAP0_HUMAN, EZRI_HUMAN, KAP2_HUMAN	2234	9	18224	4.53198	1	0.0895365	23.647
GOTERM_CC_DIRECT	GO:0016607~nuclear speck	36	1.58103	0.0198852	A0A0C4DG89_HUMAN, SRSF2_HUMAN, NONO_HUMAN, PSPC1_HUMAN, PPIH_HUMAN, U5S1_HUMAN, PABP2_HUMAN, LC7L2_HUMAN, PRP8_HUMAN, SF3B1_HUMAN, TR150_HUMAN, RU17_HUMAN, SART3_HUMAN, RBM4_HUMAN, E9PIN3_HUMAN, H3BV80_HUMAN, LMNA_HUMAN, A0A0D9SF53_HUMAN, SRS10_HUMAN, DX39B_HUMAN, PP1G_HUMAN, KAPCA_HUMAN, THOC6_HUMAN, PSME4_HUMAN, A0A087WX29_HUMAN, SRP54_HUMAN, PRP19_HUMAN, THOC2_HUMAN, U2AF2_HUMAN, J3KTL2_HUMAN,…	2234	201	18224	1.46106	1	0.103418	27.078
GOTERM_CC_DIRECT	GO:0005776~autophagosome	15	0.658762	0.0211199	RALB_HUMAN, PI42B_HUMAN, RAB24_HUMAN, VP33A_HUMAN, VPS11_HUMAN, PI42A_HUMAN, HD_HUMAN, VPS16_HUMAN, PI3R4_HUMAN, H3BTL1_HUMAN, GBRL2_HUMAN, RAB23_HUMAN, ATG5_HUMAN, VPS18_HUMAN, PI42C_HUMAN	2234	64	18224	1.91193	1	0.108959	28.5089
GOTERM_CC_DIRECT	GO:0012507~ER to Golgi transport vesicle membrane	13	0.570927	0.0211633	A0A140T9X5_HUMAN, FOLR1_HUMAN, SC23A_HUMAN, SC22B_HUMAN, 1B67_HUMAN, TMED2_HUMAN, SEC13_HUMAN, D6REX3_HUMAN, TMEDA_HUMAN, SC24C_HUMAN, CD59_HUMAN, SC24A_HUMAN, USO1_HUMAN, 1A24_HUMAN	2234	52	18224	2.03939	1	0.108597	28.5587
GOTERM_CC_DIRECT	GO:0030897~HOPS complex	6	0.263505	0.0212245	VPS39_HUMAN, F5H008_HUMAN, VPS16_HUMAN, VP33A_HUMAN, VPS11_HUMAN, VPS18_HUMAN	2234	14	18224	3.4961	1	0.108325	28.6288
GOTERM_CC_DIRECT	GO:0005774~vacuolar membrane	6	0.263505	0.0212245	PCYOX_HUMAN, MTMR2_HUMAN, MTMRD_HUMAN, VPS4A_HUMAN, RAB7A_HUMAN, SNAA_HUMAN	2234	14	18224	3.4961	1	0.108325	28.6288
GOTERM_CC_DIRECT	GO:0030877~beta-catenin destruction complex	6	0.263505	0.0212245	GSK3B_HUMAN, GSK3A_HUMAN, KC1A_HUMAN, RGS19_HUMAN, CTNB1_HUMAN, CYBP_HUMAN	2234	14	18224	3.4961	1	0.108325	28.6288
GOTERM_CC_DIRECT	GO:0005916~fascia adherens	5	0.219587	0.0256475	PLAK_HUMAN, CTNB1_HUMAN, VINC_HUMAN, DESP_HUMAN, ACTN1_HUMAN	2234	10	18224	4.07878	1	0.128982	33.5342
GOTERM_CC_DIRECT	GO:0008250~oligosaccharyltransferase complex	5	0.219587	0.0256475	RPN2_HUMAN, STT3B_HUMAN, A0A0C4DGS1_HUMAN, STT3A_HUMAN, RPN1_HUMAN	2234	10	18224	4.07878	1	0.128982	33.5342
GOTERM_CC_DIRECT	GO:0019897~extrinsic component of plasma membrane	8	0.351339	0.0268234	MFGM_HUMAN, NUMB_HUMAN, RAC1_HUMAN, ST14_HUMAN, EEA1_HUMAN, S10AA_HUMAN, STML2_HUMAN, ANXA2_HUMAN	2234	25	18224	2.61042	1	0.133867	34.7841
GOTERM_CC_DIRECT	GO:0005786~signal recognition particle, endoplasmic reticulum targeting	4	0.17567	0.0275867	SRP68_HUMAN, SRP14_HUMAN, SRP54_HUMAN, SRP72_HUMAN	2234	6	18224	5.43838	1	0.136755	35.5837
GOTERM_CC_DIRECT	GO:0044354~macropinosome	4	0.17567	0.0275867	CARL1_HUMAN, CARL2_HUMAN, ANFY1_HUMAN, ANXA2_HUMAN	2234	6	18224	5.43838	1	0.136755	35.5837
GOTERM_CC_DIRECT	GO:0070938~contractile ring	4	0.17567	0.0275867	PLPP_HUMAN, KI20B_HUMAN, PRC1_HUMAN, UTRO_HUMAN	2234	6	18224	5.43838	1	0.136755	35.5837
GOTERM_CC_DIRECT	GO:0043679~axon terminus	12	0.527009	0.0279946	B1AMS2_HUMAN, RAB5A_HUMAN, EPHA4_HUMAN, KCAB2_HUMAN, SRS10_HUMAN, HNRPR_HUMAN, TANC1_HUMAN, GLNA_HUMAN, FKB1A_HUMAN, ITA2_HUMAN, AATC_HUMAN, F5GYQ1_HUMAN	2234	48	18224	2.03939	1	0.137958	36.0072
GOTERM_CC_DIRECT	GO:0031235~intrinsic component of the cytoplasmic side of the plasma membrane	6	0.263505	0.0286943	RASA1_HUMAN, RASA2_HUMAN, NF1_HUMAN, NGAP_HUMAN, RASA3_HUMAN, DAB2P_HUMAN	2234	15	18224	3.26303	1	0.14049	36.7277
GOTERM_CC_DIRECT	GO:0000176~nuclear exosome (RNase complex)	6	0.263505	0.0286943	EXOS7_HUMAN, EXOS2_HUMAN, EXOS8_HUMAN, EXOSX_HUMAN, RRP44_HUMAN, EXOS4_HUMAN	2234	15	18224	3.26303	1	0.14049	36.7277
GOTERM_CC_DIRECT	GO:0005790~smooth endoplasmic reticulum	8	0.351339	0.0329378	ERP29_HUMAN, CALX_HUMAN, HYOU1_HUMAN, MYO1D_HUMAN, GRP78_HUMAN, PRDX4_HUMAN, CALR_HUMAN, PPIB_HUMAN	2234	26	18224	2.51002	1	0.159051	40.9365
GOTERM_CC_DIRECT	GO:0000777~condensed chromosome kinetochore	18	0.790514	0.0336833	B1AMS2_HUMAN, CKAP5_HUMAN, PP1G_HUMAN, RAGP1_HUMAN, DCTN5_HUMAN, KNTC1_HUMAN, ZW10_HUMAN, SEPT7_HUMAN, DC1L1_HUMAN, NUP43_HUMAN, INCE_HUMAN, SEH1_HUMAN, SMC1A_HUMAN, ZWILC_HUMAN, KC1A_HUMAN, SEPT2_HUMAN, ERC6L_HUMAN, BUB3_HUMAN	2234	87	18224	1.68777	1	0.161605	41.6483
GOTERM_CC_DIRECT	GO:0034399~nuclear periphery	7	0.307422	0.035842	IMB1_HUMAN, IPO4_HUMAN, TNPO2_HUMAN, TNPO1_HUMAN, NUP93_HUMAN, IPO5_HUMAN, NU205_HUMAN	2234	21	18224	2.71919	1	0.170367	43.6644
GOTERM_CC_DIRECT	GO:0042582~azurophil granule	5	0.219587	0.0364708	ANX11_HUMAN, SNP23_HUMAN, STX7_HUMAN, A0A0J9YW33_HUMAN, STXB2_HUMAN	2234	11	18224	3.70798	1	0.1723	44.2392
GOTERM_CC_DIRECT	GO:0097504~Gemini of coiled bodies	5	0.219587	0.0364708	GEMI4_HUMAN, DDX20_HUMAN, GEMI5_HUMAN, ZPR1_HUMAN, E7EQZ4_HUMAN	2234	11	18224	3.70798	1	0.1723	44.2392
GOTERM_CC_DIRECT	GO:0030315~T-tubule	10	0.439174	0.0367535	BIN1_HUMAN, AHNK_HUMAN, ZNT1_HUMAN, SL9A1_HUMAN, EZRI_HUMAN, AT1A1_HUMAN, PP2BB_HUMAN, E9PF82_HUMAN, RADI_HUMAN, AT2B4_HUMAN	2234	38	18224	2.14673	1	0.172705	44.4959
GOTERM_CC_DIRECT	GO:0000139~Golgi membrane	88	3.86473	0.0385956	NUMA1_HUMAN, TMED9_HUMAN, BASI_HUMAN, COPA_HUMAN, RAB35_HUMAN, DOP2_HUMAN, AP1M1_HUMAN, H7C1E4_HUMAN, SC23A_HUMAN, RAB10_HUMAN, YKT6_HUMAN, VPS45_HUMAN, VAC14_HUMAN, A0A0A6YYA0_HUMAN, ARF3_HUMAN, PPP6_HUMAN, PDC10_HUMAN, GORS2_HUMAN, DBNL_HUMAN, CD59_HUMAN, OSBP1_HUMAN, SC24A_HUMAN, M0QXB4_HUMAN, RAB2A_HUMAN, RAB1A_HUMAN, SC22B_HUMAN, RAB1B_HUMAN, 1B67_HUMAN, MTOR_HUMAN, GNA1_HUMAN, AP1S2_HUMAN, …	2234	591	18224	1.21466	1	0.17983	46.1414
GOTERM_CC_DIRECT	GO:0032420~stereocilium	8	0.351339	0.0399142	EPS8_HUMAN, TWF2_HUMAN, DOCK4_HUMAN, E9PFN4_HUMAN, AT8B1_HUMAN, LIS1_HUMAN, TPRN_HUMAN, RADI_HUMAN	2234	27	18224	2.41706	1	0.184609	47.2911
GOTERM_CC_DIRECT	GO:0000814~ESCRT II complex	3	0.131752	0.0413487	VPS25_HUMAN, SNF8_HUMAN, VPS36_HUMAN	2234	3	18224	8.15756	1	0.189807	48.5157
GOTERM_CC_DIRECT	GO:0097025~MPP7-DLG1-LIN7 complex	3	0.131752	0.0413487	LIN7C_HUMAN, A0A0C4DFT3_HUMAN, MPP7_HUMAN	2234	3	18224	8.15756	1	0.189807	48.5157
GOTERM_CC_DIRECT	GO:0055087~Ski complex	3	0.131752	0.0413487	TTC37_HUMAN, SKIV2_HUMAN, WDR61_HUMAN	2234	3	18224	8.15756	1	0.189807	48.5157
GOTERM_CC_DIRECT	GO:1990423~RZZ complex	3	0.131752	0.0413487	ZWILC_HUMAN, KNTC1_HUMAN, ZW10_HUMAN	2234	3	18224	8.15756	1	0.189807	48.5157
GOTERM_CC_DIRECT	GO:0009328~phenylalanine-tRNA ligase complex	3	0.131752	0.0413487	K7ER00_HUMAN, LRC47_HUMAN, SYFB_HUMAN	2234	3	18224	8.15756	1	0.189807	48.5157
GOTERM_CC_DIRECT	GO:0044530~supraspliceosomal complex	3	0.131752	0.0413487	RBMX_HUMAN, RENT1_HUMAN, DSRAD_HUMAN	2234	3	18224	8.15756	1	0.189807	48.5157
GOTERM_CC_DIRECT	GO:0034666~integrin alpha2-beta1 complex	3	0.131752	0.0413487	ITA2_HUMAN, ITB1_HUMAN, LYN_HUMAN	2234	3	18224	8.15756	1	0.189807	48.5157
GOTERM_CC_DIRECT	GO:0000322~storage vacuole	3	0.131752	0.0413487	ARHG7_HUMAN, STX4_HUMAN, CDC42_HUMAN	2234	3	18224	8.15756	1	0.189807	48.5157
GOTERM_CC_DIRECT	GO:0005850~eukaryotic translation initiation factor 2 complex	3	0.131752	0.0413487	EIF2A_HUMAN, IF2A_HUMAN, IF2B_HUMAN	2234	3	18224	8.15756	1	0.189807	48.5157
GOTERM_CC_DIRECT	GO:0002189~ribose phosphate diphosphokinase complex	3	0.131752	0.0413487	PRPS1_HUMAN, PRPS2_HUMAN, KPRB_HUMAN	2234	3	18224	8.15756	1	0.189807	48.5157
GOTERM_CC_DIRECT	GO:0097433~dense body	4	0.17567	0.0439363	ACTB_HUMAN, SND1_HUMAN, TRFE_HUMAN, ACTG_HUMAN	2234	7	18224	4.66147	1	0.199726	50.6576
GOTERM_CC_DIRECT	GO:0000243~commitment complex	4	0.17567	0.0439363	RU17_HUMAN, SMD3_HUMAN, SMD1_HUMAN, U2AF2_HUMAN	2234	7	18224	4.66147	1	0.199726	50.6576
GOTERM_CC_DIRECT	GO:0031931~TORC1 complex	4	0.17567	0.0439363	LARP1_HUMAN, MTOR_HUMAN, LST8_HUMAN, RPTOR_HUMAN	2234	7	18224	4.66147	1	0.199726	50.6576
GOTERM_CC_DIRECT	GO:0032593~insulin-responsive compartment	4	0.17567	0.0439363	RAB10_HUMAN, RAB13_HUMAN, R4GN35_HUMAN, RAB4A_HUMAN	2234	7	18224	4.66147	1	0.199726	50.6576
GOTERM_CC_DIRECT	GO:0031527~filopodium membrane	6	0.263505	0.0480954	A0A0A0MQX1_HUMAN, ARF6_HUMAN, VASP_HUMAN, UTRO_HUMAN, ITAV_HUMAN, MERL_HUMAN	2234	17	18224	2.87914	1	0.215859	53.9263
GOTERM_CC_DIRECT	GO:0005682~U5 snRNP	6	0.263505	0.0480954	PRP8_HUMAN, SNR40_HUMAN, U520_HUMAN, SMD3_HUMAN, RSMB_HUMAN, SMD1_HUMAN	2234	17	18224	2.87914	1	0.215859	53.9263
GOTERM_CC_DIRECT	GO:0031932~TORC2 complex	5	0.219587	0.0495314	RICTR_HUMAN, SIN1_HUMAN, MTOR_HUMAN, LST8_HUMAN, RL23A_HUMAN	2234	12	18224	3.39899	1	0.220681	55.007
GOTERM_CC_DIRECT	GO:0005871~kinesin complex	12	0.527009	0.0537288	KIF11_HUMAN, KIF2A_HUMAN, KI13B_HUMAN, KI20B_HUMAN, KIF23_HUMAN, KIF14_HUMAN, LIS1_HUMAN, KLC4_HUMAN, KINH_HUMAN, 1433E_HUMAN, KI20A_HUMAN, KIF4A_HUMAN	2234	53	18224	1.847	1	0.236378	58.0313
GOTERM_CC_DIRECT	GO:0031201~SNARE complex	12	0.527009	0.0537288	SNP23_HUMAN, STX4_HUMAN, SC22B_HUMAN, STX7_HUMAN, A0A0J9YW33_HUMAN, YKT6_HUMAN, SNAG_HUMAN, J3KQA0_HUMAN, SCFD1_HUMAN, VAMP7_HUMAN, STXB2_HUMAN, SNAA_HUMAN	2234	53	18224	1.847	1	0.236378	58.0313
GOTERM_CC_DIRECT	GO:1904115~axon cytoplasm	9	0.395257	0.0572337	AP3B1_HUMAN, RAGP1_HUMAN, AP3D1_HUMAN, AP3S1_HUMAN, LIS1_HUMAN, F6WQW2_HUMAN, AP3M1_HUMAN, RAB21_HUMAN, KIF4A_HUMAN	2234	35	18224	2.09766	1	0.249	60.4097
GOTERM_CC_DIRECT	GO:0005623~cell	19	0.834431	0.0597647	PRDX1_HUMAN, NXN_HUMAN, TXNL1_HUMAN, PRDX6_HUMAN, TXND5_HUMAN, PDIA1_HUMAN, HXK2_HUMAN, PRDX4_HUMAN, PDIA4_HUMAN, CERU_HUMAN, X6R8F3_HUMAN, NHLC2_HUMAN, ACOC_HUMAN, APOE_HUMAN, AIFM1_HUMAN, A0A087WSY9_HUMAN, PDIA3_HUMAN, PRDX2_HUMAN, VINC_HUMAN	2234	100	18224	1.54994	1	0.257629	62.0481
GOTERM_CC_DIRECT	GO:0016581~NuRD complex	6	0.263505	0.0601014	DP13A_HUMAN, MTA2_HUMAN, HDAC2_HUMAN, CSK21_HUMAN, RBBP7_HUMAN, RBBP4_HUMAN	2234	18	18224	2.71919	1	0.257802	62.2612
GOTERM_CC_DIRECT	GO:0031253~cell projection membrane	4	0.17567	0.0640238	FSCN1_HUMAN, A0A0C4DFT3_HUMAN, MARE1_HUMAN, RAB35_HUMAN	2234	8	18224	4.07878	1	0.27143	64.6626
GOTERM_CC_DIRECT	GO:0070971~endoplasmic reticulum exit site	5	0.219587	0.0648142	A0A140T9X5_HUMAN, PDCD6_HUMAN, PDC6I_HUMAN, D6REX3_HUMAN, VAPA_HUMAN, 1A24_HUMAN	2234	13	18224	3.13752	1	0.273217	65.1289
GOTERM_CC_DIRECT	GO:0042571~immunoglobulin complex, circulating	6	0.263505	0.0736487	A0A0A0MS08_HUMAN, IGHG3_HUMAN, IGHG2_HUMAN, HV323_HUMAN, IGHG4_HUMAN, IGKC_HUMAN	2234	19	18224	2.57607	1	0.30409	69.9629
GOTERM_CC_DIRECT	GO:0030478~actin cap	3	0.131752	0.0760221	GELS_HUMAN, ARP2_HUMAN, CALD1_HUMAN	2234	4	18224	6.11817	1	0.311235	71.1502
GOTERM_CC_DIRECT	GO:0045261~proton-transporting ATP synthase complex, catalytic core F(1)	3	0.131752	0.0760221	ATPA_HUMAN, ATPG_HUMAN, ATPB_HUMAN	2234	4	18224	6.11817	1	0.311235	71.1502
GOTERM_CC_DIRECT	GO:0044194~cytolytic granule	3	0.131752	0.0760221	LAMP1_HUMAN, PERF_HUMAN, STXB2_HUMAN	2234	4	18224	6.11817	1	0.311235	71.1502
GOTERM_CC_DIRECT	GO:0051286~cell tip	3	0.131752	0.0760221	EZRI_HUMAN, RAB8B_HUMAN, RADI_HUMAN	2234	4	18224	6.11817	1	0.311235	71.1502
GOTERM_CC_DIRECT	GO:0031838~haptoglobin-hemoglobin complex	3	0.131752	0.0760221	HBB_HUMAN, HBA_HUMAN, H0Y300_HUMAN	2234	4	18224	6.11817	1	0.311235	71.1502
GOTERM_CC_DIRECT	GO:0005862~muscle thin filament tropomyosin	3	0.131752	0.0760221	Q6ZN40_HUMAN, J3KN67_HUMAN, A0A087WWU8_HUMAN, TPM4_HUMAN	2234	4	18224	6.11817	1	0.311235	71.1502
GOTERM_CC_DIRECT	GO:1990357~terminal web	3	0.131752	0.0760221	K1C19_HUMAN, PLSI_HUMAN, VINC_HUMAN	2234	4	18224	6.11817	1	0.311235	71.1502
GOTERM_CC_DIRECT	GO:0070820~tertiary granule	3	0.131752	0.0760221	STX7_HUMAN, STXB3_HUMAN, STXB2_HUMAN	2234	4	18224	6.11817	1	0.311235	71.1502
GOTERM_CC_DIRECT	GO:0000938~GARP complex	3	0.131752	0.0760221	VPS51_HUMAN, VPS52_HUMAN, VPS53_HUMAN	2234	4	18224	6.11817	1	0.311235	71.1502
GOTERM_CC_DIRECT	GO:1990745~EARP complex	3	0.131752	0.0760221	VPS51_HUMAN, VPS52_HUMAN, VPS53_HUMAN	2234	4	18224	6.11817	1	0.311235	71.1502
GOTERM_CC_DIRECT	GO:0005853~eukaryotic translation elongation factor 1 complex	3	0.131752	0.0760221	EF1B_HUMAN, E9PRY8_HUMAN, EF1A1_HUMAN	2234	4	18224	6.11817	1	0.311235	71.1502
GOTERM_CC_DIRECT	GO:0016023~cytoplasmic, membrane-bounded vesicle	24	1.05402	0.0767638	SIN1_HUMAN, PRDX6_HUMAN, J3KN16_HUMAN, E7EW20_HUMAN, UBP14_HUMAN, NUMB_HUMAN, IST1_HUMAN, PHLA1_HUMAN, DYST_HUMAN, CHMP3_HUMAN, MYO1C_HUMAN, RAC1_HUMAN, TFR1_HUMAN, FBP1L_HUMAN, A8K6Q8_HUMAN, TRFE_HUMAN, A0A0A0MRI2_HUMAN, V9GYM8_HUMAN, AP2A2_HUMAN, ESTD_HUMAN, PERF_HUMAN, RGS19_HUMAN, SNX9_HUMAN, PKN1_HUMAN, GIPC1_HUMAN	2234	138	18224	1.41871	1	0.312577	71.5122
GOTERM_CC_DIRECT	GO:0000793~condensed chromosome	7	0.307422	0.0767902	TOP2A_HUMAN, CND1_HUMAN, G3V5T9_HUMAN, SMCA5_HUMAN, B5MCF9_HUMAN, H2AY_HUMAN, SMC2_HUMAN	2234	25	18224	2.28412	1	0.311417	71.525
GOTERM_CC_DIRECT	GO:0032588~trans-Golgi network membrane	16	0.702679	0.0782931	AP1B1_HUMAN, ARFP1_HUMAN, VPS51_HUMAN, GNAS1_HUMAN, MPRI_HUMAN, MYO1B_HUMAN, VPS53_HUMAN, CLH1_HUMAN, AP1M1_HUMAN, H7C1E4_HUMAN, RAB6A_HUMAN, AP1G1_HUMAN, B4DZG7_HUMAN, L2GL1_HUMAN, AP1S2_HUMAN, VPS52_HUMAN	2234	83	18224	1.57254	1	0.315378	72.2451
GOTERM_CC_DIRECT	GO:0005942~phosphatidylinositol 3-kinase complex	5	0.219587	0.0822501	PK3CA_HUMAN, MTOR_HUMAN, P85A_HUMAN, F5GWN5_HUMAN, P3C2A_HUMAN	2234	14	18224	2.91342	1	0.327643	74.0604
GOTERM_CC_DIRECT	GO:0015934~large ribosomal subunit	5	0.219587	0.0822501	A0A0A6YYL6_HUMAN, RL10A_HUMAN, RL13A_HUMAN, J3QRC4_HUMAN, RL27A_HUMAN	2234	14	18224	2.91342	1	0.327643	74.0604
GOTERM_CC_DIRECT	GO:0005577~fibrinogen complex	4	0.17567	0.0875283	C9JC84_HUMAN, FIBA_HUMAN, FIBB_HUMAN, FINC_HUMAN	2234	9	18224	3.62558	1	0.344013	76.3091
GOTERM_CC_DIRECT	GO:0032432~actin filament bundle	4	0.17567	0.0875283	PLSL_HUMAN, PLST_HUMAN, VILI_HUMAN, PLSI_HUMAN	2234	9	18224	3.62558	1	0.344013	76.3091
GOTERM_CC_DIRECT	GO:0016342~catenin complex	4	0.17567	0.0875283	PLAK_HUMAN, CTNB1_HUMAN, CTNA1_HUMAN, A0A087WXI5_HUMAN	2234	9	18224	3.62558	1	0.344013	76.3091
GOTERM_CC_DIRECT	GO:0015030~Cajal body	11	0.483092	0.0878307	FBRL_HUMAN, A0A0C4DG89_HUMAN, FRG1_HUMAN, SART3_HUMAN, U5S1_HUMAN, G3V5T9_HUMAN, ZPR1_HUMAN, U2AF1_HUMAN, XPO1_HUMAN, NOP58_HUMAN, E7EQZ4_HUMAN	2234	51	18224	1.75947	1	0.343692	76.4322
GOTERM_CC_DIRECT	GO:0005686~U2 snRNP	6	0.263505	0.0887084	RU2A_HUMAN, SF3B1_HUMAN, SMD3_HUMAN, RSMB_HUMAN, SF3B2_HUMAN, SMD1_HUMAN	2234	20	18224	2.44727	1	0.345261	76.7862
GOTERM_CC_DIRECT	GO:0005689~U12-type spliceosomal complex	7	0.307422	0.0899459	SF3B1_HUMAN, SF3B3_HUMAN, DHX15_HUMAN, SMD3_HUMAN, RSMB_HUMAN, SF3B2_HUMAN, SMD1_HUMAN	2234	26	18224	2.19627	1	0.347985	77.2769
GOTERM_CC_DIRECT	GO:0009897~external side of plasma membrane	34	1.49319	0.0921278	A0A0A0MS08_HUMAN, BMR1A_HUMAN, CAD13_HUMAN, ITA5_HUMAN, LAMP1_HUMAN, TGFR2_HUMAN, ITA6_HUMAN, CALR_HUMAN, MFGM_HUMAN, LEUK_HUMAN, ECE1_HUMAN, G8JLH6_HUMAN, C9JC84_HUMAN, HV323_HUMAN, ITA1_HUMAN, CD4_HUMAN, TFR1_HUMAN, PDIA1_HUMAN, IGHG3_HUMAN, MUC18_HUMAN, A8K6Q8_HUMAN, ANXA5_HUMAN, GSHR_HUMAN, FIBA_HUMAN, FIBB_HUMAN, IGKC_HUMAN, A0A1B0GUU9_HUMAN, ITAV_HUMAN, J3KMZ9_HUMAN, CD276_HUMAN, GPC4_HUMAN…	2234	213	18224	1.30215	1	0.353719	78.1185
GOTERM_CC_DIRECT	GO:0005604~basement membrane	15	0.658762	0.0985034	A0A0C4DG17_HUMAN, CSKP_HUMAN, VWA2_HUMAN, SMC3_HUMAN, ITA6_HUMAN, LEUK_HUMAN, LAD1_HUMAN, CD151_HUMAN, DYST_HUMAN, PGBM_HUMAN, COIA1_HUMAN, BGH3_HUMAN, ERBIN_HUMAN, ANXA2_HUMAN, TENA_HUMAN	2234	79	18224	1.5489	1	0.372594	80.4134
GOTERM_MF_DIRECT	GO:0098641~cadherin binding involved in cell-cell adhesion	218	9.574	4.73332e-131	ALDOA_HUMAN, EPHA2_HUMAN, CLIC1_HUMAN, ITA6_HUMAN, CAZA1_HUMAN, SYRC_HUMAN, H3BQK9_HUMAN, TAGL2_HUMAN, PLEC_HUMAN, PUR6_HUMAN, SRC8_HUMAN, YKT6_HUMAN, AHNK_HUMAN, E7ENU7_HUMAN, DREB_HUMAN, GCN1_HUMAN, A0A0D9SF53_HUMAN, EF1G_HUMAN, NHRF2_HUMAN, A0A024R4E5_HUMAN, FBP1L_HUMAN, RL6_HUMAN, DBNL_HUMAN, TB10A_HUMAN, NOP56_HUMAN, RL29_HUMAN, PTN1_HUMAN, J3KPF3_HUMAN, CNN3_HUMAN, A0A087WUZ3_HUMAN, SWP70_H…	2204	290	16881	5.75765	8.50578e-128	8.50578e-128	8.03637e-128
GOTERM_MF_DIRECT	GO:0005515~protein binding	1655	72.6834	7.58695e-125	NONO_HUMAN, SAHH2_HUMAN, A0A0A0MTH3_HUMAN, TGFR2_HUMAN, KEAP1_HUMAN, HNRPM_HUMAN, PAR6B_HUMAN, TULP3_HUMAN, MCM2_HUMAN, SRBS2_HUMAN, RL4_HUMAN, J3QRU1_HUMAN, M0QZR4_HUMAN, H3BQK9_HUMAN, PYGL_HUMAN, GSK3B_HUMAN, CSN5_HUMAN, PUR6_HUMAN, KCRB_HUMAN, ANT3_HUMAN, RS11_HUMAN, TBB2B_HUMAN, DCBD2_HUMAN, RAB5A_HUMAN, MOES_HUMAN, NHRF2_HUMAN, GNAI1_HUMAN, SF3B3_HUMAN, GNAS1_HUMAN, PP2BA_HUMAN, PSMG1_HUMAN,…	2204	8785	16881	1.44292	1.36337e-121	6.81687e-122	1.28813e-121
GOTERM_MF_DIRECT	GO:0044822~poly(A) RNA binding	420	18.4453	6.60646e-102	ALDOA_HUMAN, NONO_HUMAN, PSPC1_HUMAN, HNRPM_HUMAN, SRBS2_HUMAN, RL4_HUMAN, RS14_HUMAN, M0QZR4_HUMAN, H3BQK9_HUMAN, PLEC_HUMAN, F8VRR3_HUMAN, HNRL1_HUMAN, AHNK_HUMAN, E7ENU7_HUMAN, LPPRC_HUMAN, RS11_HUMAN, RS12_HUMAN, GCN1_HUMAN, A0A0D9SF53_HUMAN, NOP56_HUMAN, ROA2_HUMAN, Q5LJA9_HUMAN, GLRX3_HUMAN, RIMS1_HUMAN, F8VWS0_HUMAN, SMD3_HUMAN, A0A087WUZ3_HUMAN, IF1AX_HUMAN, DSRAD_HUMAN, ATPA_HUMAN, HNRH1…	2204	1129	16881	2.84932	1.18718e-98	3.95727e-99	1.12166e-98
GOTERM_MF_DIRECT	GO:0005524~ATP binding	374	16.4251	1.2834e-39	EPHA2_HUMAN, AT2A2_HUMAN, P4K2A_HUMAN, A0A0B4J2A0_HUMAN, SYHC_HUMAN, CSKP_HUMAN, TGFR2_HUMAN, A0A0A0MTH3_HUMAN, C9J5X1_HUMAN, DD19A_HUMAN, MCM2_HUMAN, AT1A1_HUMAN, MLKL_HUMAN, PTPA_HUMAN, SYRC_HUMAN, J3QRU1_HUMAN, HS74L_HUMAN, GSK3B_HUMAN, PYGL_HUMAN, PUR6_HUMAN, KPCA_HUMAN, KCRB_HUMAN, UBE2N_HUMAN, SYVC_HUMAN, XRCC6_HUMAN, PFKAL_HUMAN, D6RFG8_HUMAN, H3BLV9_HUMAN, A0A0D9SF53_HUMAN, UBA1_HUMAN, BP…	2204	1495	16881	1.91609	2.30627e-36	5.76568e-37	2.179e-36
GOTERM_MF_DIRECT	GO:0003723~RNA binding	168	7.37813	7.88339e-28	IF4B_HUMAN, EIF3G_HUMAN, RL5_HUMAN, I3L397_HUMAN, RS18_HUMAN, H3BPE7_HUMAN, SAHH2_HUMAN, DKC1_HUMAN, HNRH2_HUMAN, B5MCF9_HUMAN, G3V5Z7_HUMAN, IMDH2_HUMAN, DD19A_HUMAN, HNRPM_HUMAN, RL4_HUMAN, H0YKD8_HUMAN, RS14_HUMAN, PRP8_HUMAN, RU17_HUMAN, HNRL1_HUMAN, KHDR1_HUMAN, E7ENU7_HUMAN, LPPRC_HUMAN, XPO1_HUMAN, H3BV80_HUMAN, FXR2_HUMAN, A0A0D9SF53_HUMAN, EIF3D_HUMAN, SF3B3_HUMAN, A0A024R4E5_HUMAN, LA_H…	2204	547	16881	2.35239	1.41665e-24	2.83329e-25	1.33847e-24
GOTERM_MF_DIRECT	GO:0003924~GTPase activity	94	4.12824	5.74507e-25	RAB13_HUMAN, ERF3A_HUMAN, G3XAH0_HUMAN, RAB35_HUMAN, RAB7A_HUMAN, RASK_HUMAN, GBB1_HUMAN, TBB4B_HUMAN, RB22A_HUMAN, RAB10_HUMAN, B4DZG7_HUMAN, ERF3B_HUMAN, A0A087WUT6_HUMAN, TBB5_HUMAN, NOG1_HUMAN, GNAQ_HUMAN, TBB6_HUMAN, TBB2B_HUMAN, GBB2_HUMAN, RRAGA_HUMAN, A0A0D9SF53_HUMAN, TBG1_HUMAN, RAB5A_HUMAN, DYN1_HUMAN, RB11B_HUMAN, RAP1B_HUMAN, GNAZ_HUMAN, DYN3_HUMAN, GNAI1_HUMAN, RHOG_HUMAN, GNAI3_HUM…	2204	234	16881	3.0768	1.03239e-21	1.72065e-22	9.75415e-22
GOTERM_MF_DIRECT	GO:0005525~GTP binding	127	5.57751	2.57725e-24	AR13B_HUMAN, G3XAH0_HUMAN, DRG2_HUMAN, D6RER5_HUMAN, TBB5_HUMAN, GNAQ_HUMAN, TBB2B_HUMAN, GMPPB_HUMAN, DYN1_HUMAN, RAB5A_HUMAN, GNAZ_HUMAN, DYN3_HUMAN, GNAI1_HUMAN, GNAS1_HUMAN, B5ME97_HUMAN, SEPT7_HUMAN, RAB2A_HUMAN, RAB1A_HUMAN, RAB1B_HUMAN, TGM2_HUMAN, DNM1L_HUMAN, SPAG1_HUMAN, TBB4A_HUMAN, IF2G_HUMAN, RHEB_HUMAN, TBA1B_HUMAN, EF1A1_HUMAN, SEPT2_HUMAN, LANC2_HUMAN, RAB5C_HUMAN, PCKGM_HUMAN, EF…	2204	384	16881	2.53314	4.63132e-21	6.61618e-22	4.37574e-21
GOTERM_MF_DIRECT	GO:0019901~protein kinase binding	120	5.27009	1.45286e-21	E7ESA6_HUMAN, RS18_HUMAN, A0A0A0MTH3_HUMAN, PLK1_HUMAN, AT1A1_HUMAN, MLKL_HUMAN, AAKG1_HUMAN, MP2K3_HUMAN, PTPRJ_HUMAN, GSK3B_HUMAN, PLCG1_HUMAN, KS6A3_HUMAN, PGAM1_HUMAN, LCK_HUMAN, GCN1_HUMAN, IRS2_HUMAN, DYN1_HUMAN, RS19_HUMAN, KAPCA_HUMAN, MOES_HUMAN, STXB1_HUMAN, ADCY6_HUMAN, PP1B_HUMAN, ARHG7_HUMAN, PTN1_HUMAN, IQGA1_HUMAN, MTOR_HUMAN, PTN6_HUMAN, RGS19_HUMAN, 1433S_HUMAN, S12A7_HUMAN, SIN1…	2204	376	16881	2.44444	2.6108e-18	3.2635e-19	2.46672e-18
GOTERM_MF_DIRECT	GO:0042802~identical protein binding	187	8.21256	1.75678e-19	ALDOA_HUMAN, DX39A_HUMAN, NONO_HUMAN, H7BXI1_HUMAN, H3BPE7_HUMAN, SAHH2_HUMAN, APOA1_HUMAN, C9J5X1_HUMAN, EI2BA_HUMAN, G3P_HUMAN, PUR6_HUMAN, HD_HUMAN, SH3B4_HUMAN, MTNA_HUMAN, KHDR1_HUMAN, LCK_HUMAN, PFKAL_HUMAN, MAP1S_HUMAN, ASPP2_HUMAN, FXR2_HUMAN, TCPH_HUMAN, AATC_HUMAN, CBX3_HUMAN, DCTN2_HUMAN, DYN1_HUMAN, TFR1_HUMAN, BAG2_HUMAN, PA1B3_HUMAN, STXB1_HUMAN, PRPS2_HUMAN, SEPT7_HUMAN, E7EQZ4_HUM…	2204	749	16881	1.91226	3.15694e-16	3.50771e-17	2.98272e-16
GOTERM_MF_DIRECT	GO:0051015~actin filament binding	60	2.63505	2.81174e-19	MARCS_HUMAN, E7EW20_HUMAN, SHOT1_HUMAN, CTNA1_HUMAN, EZRI_HUMAN, FLNC_HUMAN, ARPC5_HUMAN, DEST_HUMAN, H3BQK9_HUMAN, FSCN1_HUMAN, B1AK88_HUMAN, VPS16_HUMAN, LPPRC_HUMAN, MAP1S_HUMAN, WDR1_HUMAN, COR1B_HUMAN, FLNA_HUMAN, ACTN1_HUMAN, SVIL_HUMAN, COF1_HUMAN, FRG1_HUMAN, BIN1_HUMAN, DBNL_HUMAN, ARC1A_HUMAN, A0A0G2JQH3_HUMAN, MYO1D_HUMAN, MYH9_HUMAN, EF2_HUMAN, ARP2_HUMAN, PANX1_HUMAN, ARPC3_HUMAN, PL…	2204	132	16881	3.48148	5.05269e-16	5.05269e-17	4.77385e-16
GOTERM_MF_DIRECT	GO:0005200~structural constituent of cytoskeleton	50	2.19587	4.56716e-16	SRBS2_HUMAN, TBB4B_HUMAN, ARPC5_HUMAN, K22E_HUMAN, FRMD5_HUMAN, E41L2_HUMAN, E41LB_HUMAN, TBB5_HUMAN, ACTB_HUMAN, K2C6A_HUMAN, TBB6_HUMAN, TBB2B_HUMAN, TBG1_HUMAN, K2C6B_HUMAN, MOES_HUMAN, 41_HUMAN, F5GWP8_HUMAN, GCP2_HUMAN, ARP2_HUMAN, ARPC3_HUMAN, PLSI_HUMAN, A0A087WUZ3_HUMAN, SPTN1_HUMAN, ACTG_HUMAN, VIME_HUMAN, TBB4A_HUMAN, HIP1_HUMAN, ARP3_HUMAN, TLN1_HUMAN, K1C9_HUMAN, DESP_HUMAN, E41L1_HUM…	2204	110	16881	3.48148	7.98028e-13	7.24976e-14	7.54952e-13
GOTERM_MF_DIRECT	GO:0003779~actin binding	88	3.86473	1.14498e-15	ALDOA_HUMAN, E7ESA6_HUMAN, PDLI5_HUMAN, B4DDF4_HUMAN, E7EW20_HUMAN, F8VWL3_HUMAN, G3V4P8_HUMAN, CAZA1_HUMAN, EZRI_HUMAN, D6RF35_HUMAN, MERL_HUMAN, TENS4_HUMAN, H3BQK9_HUMAN, DIAP3_HUMAN, FSCN1_HUMAN, PLEC_HUMAN, S10A4_HUMAN, E41L2_HUMAN, B1AK88_HUMAN, VPS16_HUMAN, DYST_HUMAN, ST38L_HUMAN, DREB_HUMAN, INF2_HUMAN, SNTB2_HUMAN, HDAC6_HUMAN, WASF2_HUMAN, MOES_HUMAN, A0A0G2JHC2_HUMAN, 41_HUMAN, DBNL_H…	2204	278	16881	2.42451	1.99507e-12	1.66311e-13	1.88738e-12
GOTERM_MF_DIRECT	GO:0019003~GDP binding	33	1.44928	1.76296e-15	RALA_HUMAN, RAB8A_HUMAN, RAB35_HUMAN, RAB8B_HUMAN, RAB7A_HUMAN, RASK_HUMAN, RB22A_HUMAN, RAB10_HUMAN, ARL3_HUMAN, RAP2B_HUMAN, RAB5C_HUMAN, RAB21_HUMAN, RAB5A_HUMAN, RALB_HUMAN, RAP1B_HUMAN, ARL2_HUMAN, RB11B_HUMAN, GNAI1_HUMAN, RAB4A_HUMAN, RAB14_HUMAN, GNAI3_HUMAN, SRP54_HUMAN, RAB5B_HUMAN, PRPS2_HUMAN, DC1L1_HUMAN, RAB18_HUMAN, RRAS_HUMAN, RAN_HUMAN, RAP2C_HUMAN, RAB2A_HUMAN, PRPS1_HUMAN, RB27…	2204	54	16881	4.68066	3.19211e-12	2.45581e-13	3.01981e-12
GOTERM_MF_DIRECT	GO:0032403~protein complex binding	71	3.11814	7.50335e-15	ECHA_HUMAN, KIF11_HUMAN, CARL1_HUMAN, ABI1_HUMAN, TRAF2_HUMAN, IGBP1_HUMAN, TULP3_HUMAN, MLKL_HUMAN, RASK_HUMAN, GBB1_HUMAN, IST1_HUMAN, TBB5_HUMAN, KHDR1_HUMAN, GBB2_HUMAN, PTPRF_HUMAN, 2ABA_HUMAN, DYN1_HUMAN, WASF2_HUMAN, RAP1B_HUMAN, STRN3_HUMAN, PGAM5_HUMAN, TRADD_HUMAN, A0A0G2JQH3_HUMAN, UFD1_HUMAN, IQGA1_HUMAN, ITA2_HUMAN, TAB1_HUMAN, A0A087WUZ3_HUMAN, ITB1_HUMAN, SNAA_HUMAN, PP1A_HUMAN, B5…	2204	206	16881	2.63984	1.35665e-11	9.69003e-13	1.28231e-11
GOTERM_MF_DIRECT	GO:0003743~translation initiation factor activity	34	1.49319	2.42112e-14	EIF3G_HUMAN, IF4B_HUMAN, IF4G2_HUMAN, IF2B_HUMAN, IF2G_HUMAN, EI2BA_HUMAN, EIF2A_HUMAN, CSN5_HUMAN, IF6_HUMAN, A0A087WUT6_HUMAN, AGO2_HUMAN, IF4A2_HUMAN, IF4A1_HUMAN, EIF3J_HUMAN, EIF3D_HUMAN, EIF3F_HUMAN, IF4G1_HUMAN, EIF3C_HUMAN, B0QY89_HUMAN, EIF3I_HUMAN, EIF3A_HUMAN, D6RBW1_HUMAN, EIF3K_HUMAN, EIF3E_HUMAN, DHX29_HUMAN, EIF3M_HUMAN, EI2BG_HUMAN, EIF3B_HUMAN, IF5_HUMAN, MCTS1_HUMAN, B3KS98_HUMA…	2204	61	16881	4.26909	4.34925e-11	2.89946e-12	4.10894e-11
GOTERM_MF_DIRECT	GO:0003735~structural constituent of ribosome	73	3.20597	4.64532e-14	RL5_HUMAN, RS18_HUMAN, RL23_HUMAN, H0YHA7_HUMAN, RL10_HUMAN, RL13A_HUMAN, RL27_HUMAN, RL4_HUMAN, H0YKD8_HUMAN, RS14_HUMAN, RL3_HUMAN, E7ENU7_HUMAN, RS10_HUMAN, A0A075B716_HUMAN, RS11_HUMAN, M0R0F0_HUMAN, RS12_HUMAN, RL23A_HUMAN, J3KQN4_HUMAN, RS19_HUMAN, A0A0A6YYL6_HUMAN, RL6_HUMAN, RS7_HUMAN, E5RI99_HUMAN, RL14_HUMAN, RL29_HUMAN, RS20_HUMAN, K7ELC2_HUMAN, F8VWS0_HUMAN, RL12_HUMAN, E7ETK0_HUMAN, …	2204	222	16881	2.51858	8.3394e-11	5.21216e-12	7.87925e-11
GOTERM_MF_DIRECT	GO:0019899~enzyme binding	93	4.08432	7.36785e-13	SPB4_HUMAN, LAMP1_HUMAN, AT2A2_HUMAN, IMB1_HUMAN, TRAF2_HUMAN, APOA1_HUMAN, HSP72_HUMAN, THIL_HUMAN, TULP3_HUMAN, MCM2_HUMAN, SPT5H_HUMAN, DDX5_HUMAN, J3QRU1_HUMAN, M0R2B7_HUMAN, E9PKE3_HUMAN, KPCA_HUMAN, TSN15_HUMAN, MAT2B_HUMAN, PRKDC_HUMAN, AKT1_HUMAN, HNRL1_HUMAN, 1433E_HUMAN, MK14_HUMAN, CBX3_HUMAN, HDAC6_HUMAN, MMS19_HUMAN, PCNA_HUMAN, STAT1_HUMAN, PP2BA_HUMAN, BPL1_HUMAN, KDM1A_HUMAN, CCAR…	2204	333	16881	2.13907	1.32393e-09	7.78781e-11	1.25087e-09
GOTERM_MF_DIRECT	GO:0019904~protein domain specific binding	64	2.81072	4.88094e-11	PTN11_HUMAN, LIN7C_HUMAN, LAMP1_HUMAN, IMB1_HUMAN, H4_HUMAN, IGBP1_HUMAN, HNRPM_HUMAN, EZRI_HUMAN, AT1A1_HUMAN, ZO2_HUMAN, IST1_HUMAN, B4DZG7_HUMAN, TBB5_HUMAN, DDX20_HUMAN, RAP2B_HUMAN, 1433E_HUMAN, XPO1_HUMAN, MPP7_HUMAN, CBX3_HUMAN, ACSL3_HUMAN, IRS2_HUMAN, FAF1_HUMAN, GNAI3_HUMAN, DBNL_HUMAN, OSBP1_HUMAN, HGS_HUMAN, RCD1_HUMAN, STXB1_HUMAN, RADI_HUMAN, MYO1D_HUMAN, MYH9_HUMAN, IQGA1_HUMAN, TG…	2204	208	16881	2.35669	8.77105e-08	4.87281e-09	8.28701e-08
GOTERM_MF_DIRECT	GO:0051082~unfolded protein binding	42	1.84453	1.08325e-10	A0A087WYT3_HUMAN, CALX_HUMAN, ENPL_HUMAN, NPM_HUMAN, TCPZ_HUMAN, NUDC_HUMAN, TCPB_HUMAN, PPIA_HUMAN, TCPA_HUMAN, HSP72_HUMAN, GRP78_HUMAN, B7ZAR1_HUMAN, TCPQ_HUMAN, DJB11_HUMAN, CH60_HUMAN, TCPG_HUMAN, F10A1_HUMAN, CALR_HUMAN, TBB4B_HUMAN, SAMP_HUMAN, TCPD_HUMAN, SERPH_HUMAN, E9PKE3_HUMAN, CDC37_HUMAN, DNJB1_HUMAN, DNJA1_HUMAN, GRP75_HUMAN, TCPH_HUMAN, SRS10_HUMAN, PFD2_HUMAN, XRP2_HUMAN, NP1L4_H…	2204	110	16881	2.92444	1.9466e-07	1.02453e-08	1.83917e-07
GOTERM_MF_DIRECT	GO:0003729~mRNA binding	45	1.97628	2.01145e-10	G3BP1_HUMAN, CSTF3_HUMAN, RL13A_HUMAN, B4DXZ6_HUMAN, RS3_HUMAN, SPT5H_HUMAN, LC7L2_HUMAN, CALR_HUMAN, EIF2A_HUMAN, SF3B1_HUMAN, IF2B2_HUMAN, RL35_HUMAN, RU17_HUMAN, IF2B1_HUMAN, ROAA_HUMAN, RBM4_HUMAN, E9PIN3_HUMAN, AGO2_HUMAN, CPSF5_HUMAN, F8WJN3_HUMAN, M0R0F0_HUMAN, FXR2_HUMAN, IF4A1_HUMAN, RS2_HUMAN, G3BP2_HUMAN, PCBP1_HUMAN, PUM3_HUMAN, LA_HUMAN, G5EA30_HUMAN, THOC2_HUMAN, EIF3A_HUMAN, PARK7_…	2204	125	16881	2.75733	3.61458e-07	1.80729e-08	3.41511e-07
GOTERM_MF_DIRECT	GO:0008022~protein C-terminus binding	57	2.50329	2.95429e-10	SNF8_HUMAN, AT2A2_HUMAN, PP2AB_HUMAN, AAPK1_HUMAN, PRDX3_HUMAN, Q5JUW8_HUMAN, ERBB2_HUMAN, DYST_HUMAN, XRCC6_HUMAN, LCK_HUMAN, CIB1_HUMAN, DYN1_HUMAN, NHRF2_HUMAN, A0A087WY55_HUMAN, MP2K1_HUMAN, UBP7_HUMAN, K7EIK7_HUMAN, SIPA1_HUMAN, DBNL_HUMAN, MARE1_HUMAN, PABP1_HUMAN, 1433T_HUMAN, CTNB1_HUMAN, RASH_HUMAN, PGBM_HUMAN, I3L4C2_HUMAN, CSK_HUMAN, AT1B1_HUMAN, AFAD_HUMAN, TFCP2_HUMAN, MSH2_HUMAN, VI…	2204	182	16881	2.39878	5.30885e-07	2.52803e-08	5.01588e-07
GOTERM_MF_DIRECT	GO:0008565~protein transporter activity	32	1.40536	3.03018e-10	VPS29_HUMAN, IMA7_HUMAN, VP26B_HUMAN, IMB1_HUMAN, TNPO1_HUMAN, USO1_HUMAN, H7C1E4_HUMAN, AP1G1_HUMAN, IPO9_HUMAN, AP3S1_HUMAN, C9J7E5_HUMAN, IPO4_HUMAN, TNPO2_HUMAN, ITBP1_HUMAN, IMA4_HUMAN, IPO5_HUMAN, IPO11_HUMAN, AP1B1_HUMAN, IPO8_HUMAN, RAB4A_HUMAN, M0R0N4_HUMAN, VP26A_HUMAN, IMA1_HUMAN, IPO7_HUMAN, VPS35_HUMAN, AP3D1_HUMAN, AP1S2_HUMAN, AP2A2_HUMAN, IMA5_HUMAN, RAP1A_HUMAN, AP2A1_HUMAN, AP2B…	2204	72	16881	3.40411	5.44522e-07	2.4751e-08	5.14472e-07
GOTERM_MF_DIRECT	GO:0016887~ATPase activity	54	2.37154	9.31433e-09	DX39A_HUMAN, VATH_HUMAN, RN213_HUMAN, CH60_HUMAN, PTPA_HUMAN, H3BQK9_HUMAN, KIF23_HUMAN, E9PKE3_HUMAN, DYST_HUMAN, PRS6B_HUMAN, PRS8_HUMAN, ABCF3_HUMAN, A0A0D9SF53_HUMAN, DHX16_HUMAN, ABCE1_HUMAN, ATPG_HUMAN, HS90A_HUMAN, MYH9_HUMAN, PRS7_HUMAN, HS71B_HUMAN, SMCA5_HUMAN, RUVB2_HUMAN, AT1B1_HUMAN, MSH2_HUMAN, KIF2A_HUMAN, ATPA_HUMAN, AT133_HUMAN, MY18A_HUMAN, KIF14_HUMAN, M0R0P8_HUMAN, GRP78_HUMAN…	2204	183	16881	2.26011	1.67377e-05	7.27732e-07	1.58141e-05
GOTERM_MF_DIRECT	GO:0000166~nucleotide binding	85	3.73298	9.96844e-09	IF4B_HUMAN, EIF3G_HUMAN, VDAC3_HUMAN, HNRPR_HUMAN, G3BP1_HUMAN, SRSF2_HUMAN, NONO_HUMAN, H3BPE7_HUMAN, MSI2H_HUMAN, PSPC1_HUMAN, RBP56_HUMAN, IF2B3_HUMAN, HNRH2_HUMAN, IMDH2_HUMAN, NUBP1_HUMAN, HNRPM_HUMAN, SRSF7_HUMAN, AT1A1_HUMAN, M0R2B7_HUMAN, IF2B2_HUMAN, 5NT3A_HUMAN, SFPQ_HUMAN, RU17_HUMAN, A0A0A0MR02_HUMAN, IF2B1_HUMAN, SART3_HUMAN, ROAA_HUMAN, A0A087WUK2_HUMAN, 5NTC_HUMAN, H3BV80_HUMAN, A8…	2204	348	16881	1.8708	1.79131e-05	7.46386e-07	1.69247e-05
GOTERM_MF_DIRECT	GO:0004004~ATP-dependent RNA helicase activity	28	1.22969	1.08197e-08	A0A0C4DG89_HUMAN, DX39A_HUMAN, G3BP1_HUMAN, DDX18_HUMAN, DHX9_HUMAN, DD19A_HUMAN, PRP16_HUMAN, DDX5_HUMAN, DHX15_HUMAN, U520_HUMAN, DDX6_HUMAN, DDX20_HUMAN, IF4A2_HUMAN, DDX17_HUMAN, IF4A1_HUMAN, A0A0D9SF53_HUMAN, DX39B_HUMAN, DHX16_HUMAN, SK2L2_HUMAN, H7BXY3_HUMAN, DDX1_HUMAN, DDX47_HUMAN, DHX29_HUMAN, DHX36_HUMAN, SKIV2_HUMAN, DDX21_HUMAN, RENT1_HUMAN, IF4A3_HUMAN	2204	65	16881	3.29937	1.94427e-05	7.77717e-07	1.83699e-05
GOTERM_MF_DIRECT	GO:0005198~structural molecule activity	66	2.89855	1.41451e-08	NUMA1_HUMAN, PSD11_HUMAN, G3XAH0_HUMAN, COPA_HUMAN, CTNA1_HUMAN, NEST_HUMAN, K1C18_HUMAN, A1A4E9_HUMAN, ANXA1_HUMAN, K2C78_HUMAN, E41L2_HUMAN, L2GL1_HUMAN, TBB5_HUMAN, PLAK_HUMAN, C9JC84_HUMAN, K2C6A_HUMAN, K2C4_HUMAN, MPZL1_HUMAN, A8MXP9_HUMAN, LMNA_HUMAN, SNTB2_HUMAN, MAP1B_HUMAN, VPS25_HUMAN, 41_HUMAN, SPR2A_HUMAN, PSD13_HUMAN, FIBA_HUMAN, K2C80_HUMAN, K1C13_HUMAN, SEPT7_HUMAN, M0QXB4_HUMAN, F…	2204	247	16881	2.0466	2.54185e-05	9.77646e-07	2.4016e-05
GOTERM_MF_DIRECT	GO:0008536~Ran GTPase binding	18	0.790514	1.9275e-08	IPO8_HUMAN, XPOT_HUMAN, RAGP1_HUMAN, NTF2_HUMAN, IMB1_HUMAN, F6WQW2_HUMAN, TNPO1_HUMAN, IPO7_HUMAN, XPO7_HUMAN, IPO9_HUMAN, F2Z2X4_HUMAN, XPO2_HUMAN, IPO4_HUMAN, TNPO2_HUMAN, XPO1_HUMAN, XPO5_HUMAN, IPO5_HUMAN, IPO11_HUMAN	2204	30	16881	4.59555	3.46366e-05	1.28286e-06	3.27257e-05
GOTERM_MF_DIRECT	GO:0031625~ubiquitin protein ligase binding	73	3.20597	2.1018e-08	E9PRQ7_HUMAN, TCPB_HUMAN, TRAF2_HUMAN, TCPA_HUMAN, CUL1_HUMAN, CH60_HUMAN, CALR_HUMAN, Q5JUW8_HUMAN, NPL4_HUMAN, GSK3B_HUMAN, TOLIP_HUMAN, E9PKE3_HUMAN, KCRB_HUMAN, UBE2N_HUMAN, TBB5_HUMAN, TPIS_HUMAN, LPPRC_HUMAN, 1433E_HUMAN, SMAD2_HUMAN, RRAGA_HUMAN, HDAC6_HUMAN, FAF1_HUMAN, KAPCA_HUMAN, UBP7_HUMAN, UB2G1_HUMAN, CUL5_HUMAN, HS71B_HUMAN, UBC12_HUMAN, CUL3_HUMAN, GBRL2_HUMAN, DNM1L_HUMAN, JAK1_H…	2204	287	16881	1.94817	3.77687e-05	1.34891e-06	3.5685e-05
GOTERM_MF_DIRECT	GO:0019903~protein phosphatase binding	27	1.18577	2.37349e-08	ENPL_HUMAN, TRAF2_HUMAN, PPME1_HUMAN, RACK1_HUMAN, GRB2_HUMAN, Q5JUW8_HUMAN, TERA_HUMAN, AP3B1_HUMAN, ERBB2_HUMAN, PLAK_HUMAN, MET_HUMAN, MVP_HUMAN, LCK_HUMAN, F5H0F9_HUMAN, STAT3_HUMAN, MK14_HUMAN, ITA1_HUMAN, IRS2_HUMAN, P85A_HUMAN, CEAM1_HUMAN, HS90A_HUMAN, IQGA1_HUMAN, CTNB1_HUMAN, CSK_HUMAN, PP6R3_HUMAN, SHOC2_HUMAN, JAK1_HUMAN	2204	63	16881	3.28254	4.26507e-05	1.47075e-06	4.02979e-05
GOTERM_MF_DIRECT	GO:0051287~NAD binding	20	0.878349	4.32066e-08	ECHA_HUMAN, IDHC_HUMAN, NNTM_HUMAN, CTBP2_HUMAN, SAHH2_HUMAN, UGDH_HUMAN, MDHC_HUMAN, SERA_HUMAN, IDH3A_HUMAN, IDHP_HUMAN, G3P_HUMAN, NB5R3_HUMAN, DHSO_HUMAN, SAHH_HUMAN, LDHB_HUMAN, PARP1_HUMAN, LDHA_HUMAN, GRHPR_HUMAN, DLDH_HUMAN, CTBP1_HUMAN	2204	38	16881	4.03119	7.76392e-05	2.58807e-06	7.33574e-05
GOTERM_MF_DIRECT	GO:0017048~Rho GTPase binding	17	0.746596	4.32375e-08	ROCK2_HUMAN, MRCKB_HUMAN, M0R0P8_HUMAN, DIAP1_HUMAN, DAAM1_HUMAN, DIAP3_HUMAN, V9GYM8_HUMAN, A6NIW2_HUMAN, IQGA3_HUMAN, PROF1_HUMAN, ARHGG_HUMAN, FMNL2_HUMAN, CTRO_HUMAN, C9J6U3_HUMAN, FMNL3_HUMAN, INF2_HUMAN, FLNA_HUMAN	2204	28	16881	4.65026	7.76948e-05	2.50638e-06	7.34099e-05
GOTERM_MF_DIRECT	GO:0043531~ADP binding	18	0.790514	1.27232e-07	MY18A_HUMAN, DHE3_HUMAN, E7EW20_HUMAN, M0R0P8_HUMAN, E1CEI4_HUMAN, CHRD1_HUMAN, PPP5_HUMAN, PRPS2_HUMAN, AT1A1_HUMAN, MYH10_HUMAN, AAKG1_HUMAN, TERA_HUMAN, KPYM_HUMAN, MYH9_HUMAN, NB5R3_HUMAN, H3BTN5_HUMAN, PRPS1_HUMAN, MSH6_HUMAN, MSH2_HUMAN	2204	33	16881	4.17778	0.000228609	7.14483e-06	0.000216018
GOTERM_MF_DIRECT	GO:0008092~cytoskeletal protein binding	22	0.966184	1.58466e-07	ALDOA_HUMAN, Q59FZ8_HUMAN, DYL2_HUMAN, COR1A_HUMAN, LIN7C_HUMAN, ABI1_HUMAN, Q6ZN40_HUMAN, NEBL_HUMAN, A0A0C4DFT3_HUMAN, C9JME2_HUMAN, E41L5_HUMAN, PACN3_HUMAN, FLNC_HUMAN, K22E_HUMAN, FRMD5_HUMAN, E41LB_HUMAN, PACN2_HUMAN, SPN90_HUMAN, CAN2_HUMAN, CDK5_HUMAN, FARP2_HUMAN, ANXA2_HUMAN, ALDOC_HUMAN	2204	48	16881	3.51049	0.000284722	8.62914e-06	0.000269047
GOTERM_MF_DIRECT	GO:0005096~GTPase activator activity	69	3.0303	1.69001e-07	ASAP2_HUMAN, TB10B_HUMAN, ARAP1_HUMAN, NF1_HUMAN, RHG35_HUMAN, ABR_HUMAN, GAPD1_HUMAN, GDIA_HUMAN, DEPD7_HUMAN, PLXB1_HUMAN, RHG26_HUMAN, M0QZR4_HUMAN, B7ZM87_HUMAN, RGAP1_HUMAN, L2GL1_HUMAN, GNAQ_HUMAN, J3QRV5_HUMAN, RBGP1_HUMAN, RASA1_HUMAN, RHG18_HUMAN, DOCK4_HUMAN, NGAP_HUMAN, SI1L1_HUMAN, RHG01_HUMAN, PGAM5_HUMAN, SIPA1_HUMAN, TB10A_HUMAN, RHG12_HUMAN, GDIR1_HUMAN, RIC8A_HUMAN, IQGA1_HUMAN, …	2204	279	16881	1.89422	0.000303648	8.93215e-06	0.000286934
GOTERM_MF_DIRECT	GO:0004298~threonine-type endopeptidase activity	14	0.614844	2.25389e-07	PSA3_HUMAN, PSB1_HUMAN, PSB7_HUMAN, G3V5Z7_HUMAN, PSA4_HUMAN, PSB5_HUMAN, PSB3_HUMAN, PSB2_HUMAN, PSB4_HUMAN, PSB6_HUMAN, PSA2_HUMAN, PSA7_HUMAN, PSA5_HUMAN, PSA1_HUMAN	2204	21	16881	5.10617	0.000404942	1.15721e-05	0.000382672
GOTERM_MF_DIRECT	GO:0001948~glycoprotein binding	26	1.14185	2.27505e-07	CALX_HUMAN, H7BYT1_HUMAN, BMR1A_HUMAN, VIME_HUMAN, GRP78_HUMAN, IDE_HUMAN, CALR_HUMAN, A1AT_HUMAN, PIP_HUMAN, LEG1_HUMAN, LCK_HUMAN, A0A087WXI5_HUMAN, FLNA_HUMAN, DNJC5_HUMAN, RASA1_HUMAN, CD4_HUMAN, TFR1_HUMAN, FYN_HUMAN, ZA2G_HUMAN, A8K6Q8_HUMAN, MPRI_HUMAN, APOH_HUMAN, J3KMZ9_HUMAN, HS90A_HUMAN, HS90B_HUMAN, LMAN2_HUMAN, FBX2_HUMAN	2204	65	16881	3.0637	0.000408743	1.13562e-05	0.000386264
GOTERM_MF_DIRECT	GO:0042803~protein homodimerization activity	144	6.32411	2.57912e-07	CAD13_HUMAN, SNF8_HUMAN, THIL_HUMAN, PTPA_HUMAN, PYGL_HUMAN, DYST_HUMAN, D6RFG8_HUMAN, CHP3_HUMAN, FXR2_HUMAN, ACTN1_HUMAN, FLNA_HUMAN, RS19_HUMAN, VPS25_HUMAN, ADHX_HUMAN, TFR1_HUMAN, PRDX4_HUMAN, XPP1_HUMAN, BPL1_HUMAN, PRPS2_HUMAN, NNRE_HUMAN, PVR_HUMAN, RADI_HUMAN, DHB4_HUMAN, E9PF82_HUMAN, A0A0A0MRI2_HUMAN, S10AG_HUMAN, DNM1L_HUMAN, F8WA39_HUMAN, GIPC1_HUMAN, MVD1_HUMAN, CATA_HUMAN, ERP29_HU…	2204	730	16881	1.51087	0.000463361	1.25261e-05	0.00043789
GOTERM_MF_DIRECT	GO:0017124~SH3 domain binding	37	1.62495	6.73617e-07	ABI1_HUMAN, PTN12_HUMAN, A0A0A0MTH3_HUMAN, GRB2_HUMAN, ADA15_HUMAN, SH3L2_HUMAN, LANC1_HUMAN, KHDR1_HUMAN, SPN90_HUMAN, ASPP2_HUMAN, CTRO_HUMAN, LYN_HUMAN, E7EP65_HUMAN, WASF2_HUMAN, DOCK4_HUMAN, VASP_HUMAN, RHG01_HUMAN, A0A0U1RQX8_HUMAN, DOCK1_HUMAN, SHIP2_HUMAN, DYN2_HUMAN, AF1L2_HUMAN, DAB2P_HUMAN, CD2AP_HUMAN, DPYL3_HUMAN, ELMO2_HUMAN, BCAR1_HUMAN, 3BP1_HUMAN, PTN6_HUMAN, SHIP1_HUMAN, MB12A_H…	2204	119	16881	2.38145	0.00120976	3.18545e-05	0.00114368
GOTERM_MF_DIRECT	GO:0048365~Rac GTPase binding	19	0.834431	7.29749e-07	EPS8_HUMAN, DOCK4_HUMAN, COR1C_HUMAN, FMNL1_HUMAN, DOCK7_HUMAN, WASF1_HUMAN, CYFP1_HUMAN, IP3KA_HUMAN, NCKP1_HUMAN, A0A0G2JQH3_HUMAN, RAB7A_HUMAN, B7ZM87_HUMAN, V9GYM8_HUMAN, RCC2_HUMAN, IQGA1_HUMAN, RHG04_HUMAN, PKN1_HUMAN, E7EP65_HUMAN, MTSSL_HUMAN, FLNA_HUMAN	2204	40	16881	3.63815	0.0013105	3.3624e-05	0.00123898
GOTERM_MF_DIRECT	GO:0032794~GTPase activating protein binding	11	0.483092	8.52684e-07	PLCD1_HUMAN, GNAI1_HUMAN, TBB5_HUMAN, GNAI3_HUMAN, FMNL1_HUMAN, AKT1_HUMAN, A0A087WXI5_HUMAN, FMNL3_HUMAN, GAPD1_HUMAN, GNAO_HUMAN, PLXB1_HUMAN	2204	14	16881	6.01799	0.0015311	3.83061e-05	0.0014477
GOTERM_MF_DIRECT	GO:0000287~magnesium ion binding	53	2.32762	1.10739e-06	P4K2A_HUMAN, PURA2_HUMAN, KPYM_HUMAN, 5NT3A_HUMAN, E9PGT3_HUMAN, KS6A3_HUMAN, GLNA_HUMAN, CHP3_HUMAN, H3BTN5_HUMAN, ST38L_HUMAN, H3BLV9_HUMAN, IPYR_HUMAN, HPRT_HUMAN, GNAI1_HUMAN, MRCKB_HUMAN, PRPS2_HUMAN, A6NFX8_HUMAN, ENOG_HUMAN, ADPPT_HUMAN, IDH3A_HUMAN, ENOB_HUMAN, AGM1_HUMAN, MSH2_HUMAN, IDHC_HUMAN, FEN1_HUMAN, TOP2A_HUMAN, E9PC69_HUMAN, BPNT1_HUMAN, SYFB_HUMAN, ABL2_HUMAN, OXSR1_HUMAN, KPRB…	2204	204	16881	1.9899	0.00198799	4.85347e-05	0.00188013
GOTERM_MF_DIRECT	GO:0003725~double-stranded RNA binding	23	1.0101	4.19852e-06	IF4A1_HUMAN, MOES_HUMAN, VIME_HUMAN, TFR1_HUMAN, ILF3_HUMAN, A8K6Q8_HUMAN, ILF2_HUMAN, H7BXY3_HUMAN, CH60_HUMAN, DDX1_HUMAN, CLH1_HUMAN, Q5JW30_HUMAN, TBB4B_HUMAN, DHX15_HUMAN, PRKRA_HUMAN, DHX36_HUMAN, TBA1B_HUMAN, DDX21_HUMAN, E2AK2_HUMAN, J3KPF3_HUMAN, HS90B_HUMAN, AGO2_HUMAN, ELAV1_HUMAN, ACTN1_HUMAN	2204	61	16881	2.88792	0.00751637	0.000179621	0.00712813
GOTERM_MF_DIRECT	GO:0016301~kinase activity	58	2.54721	4.46318e-06	EPHA2_HUMAN, OBSL1_HUMAN, CSKP_HUMAN, PLK1_HUMAN, P3C2A_HUMAN, K7ELL7_HUMAN, STRAP_HUMAN, AAKG1_HUMAN, PAK2_HUMAN, ERBB2_HUMAN, KPYM_HUMAN, GSK3B_HUMAN, E9PGT3_HUMAN, KPCA_HUMAN, KCRB_HUMAN, PRKDC_HUMAN, KS6A3_HUMAN, AKT1_HUMAN, LCK_HUMAN, H3BTN5_HUMAN, KT3K_HUMAN, GALK2_HUMAN, P85A_HUMAN, MK01_HUMAN, HGS_HUMAN, PRPS2_HUMAN, PRKRA_HUMAN, MTOR_HUMAN, PACN2_HUMAN, G3V5T9_HUMAN, Q5JPT2_HUMAN, CDK5_H…	2204	241	16881	1.84331	0.00798828	0.000186503	0.00757745
GOTERM_MF_DIRECT	GO:0044325~ion channel binding	34	1.49319	4.56077e-06	TCAF1_HUMAN, S10AA_HUMAN, K7ELL7_HUMAN, J3QRU1_HUMAN, NPTN_HUMAN, SRC_HUMAN, HD_HUMAN, CALM_HUMAN, FKB1A_HUMAN, 1433E_HUMAN, FLNA_HUMAN, LYN_HUMAN, ACTN1_HUMAN, CIB1_HUMAN, ACTN4_HUMAN, FYN_HUMAN, VDAC1_HUMAN, E9PFW3_HUMAN, A0A0C4DFT3_HUMAN, DIAP1_HUMAN, PKP2_HUMAN, E9PF82_HUMAN, HS90A_HUMAN, A0A1B0GVY1_HUMAN, RIMS1_HUMAN, ARRB1_HUMAN, 1433T_HUMAN, HOME1_HUMAN, UBP10_HUMAN, CTNB1_HUMAN, HS90B_HUM…	2204	113	16881	2.30455	0.00816223	0.000186249	0.00774313
GOTERM_MF_DIRECT	GO:0004672~protein kinase activity	77	3.38164	1.07878e-05	SCYL2_HUMAN, E7ESA6_HUMAN, CSKP_HUMAN, A0A0A0MTH3_HUMAN, CSK22_HUMAN, PLK1_HUMAN, AAPK1_HUMAN, PAK1_HUMAN, KC1G3_HUMAN, MLKL_HUMAN, AAKG1_HUMAN, MINK1_HUMAN, PAK2_HUMAN, MP2K3_HUMAN, ERBB2_HUMAN, PAK4_HUMAN, GSK3B_HUMAN, E9PGT3_HUMAN, KPCA_HUMAN, SG223_HUMAN, PRKDC_HUMAN, E2AK2_HUMAN, KS6A3_HUMAN, AKT1_HUMAN, TOPK_HUMAN, MET_HUMAN, ST38L_HUMAN, H3BLV9_HUMAN, M4K5_HUMAN, MK14_HUMAN, TYK2_HUMAN, TN…	2204	359	16881	1.64279	0.019199	0.000430701	0.0183142
GOTERM_MF_DIRECT	GO:0043022~ribosome binding	20	0.878349	1.09233e-05	RICTR_HUMAN, A0A0C4DG17_HUMAN, I3L397_HUMAN, RPN2_HUMAN, A0A087X020_HUMAN, GRP78_HUMAN, EIF2A_HUMAN, EIF3K_HUMAN, PELO_HUMAN, BAG6_HUMAN, EF2_HUMAN, ABCF1_HUMAN, ERI1_HUMAN, MTOR_HUMAN, NAA15_HUMAN, IF6_HUMAN, ERF1_HUMAN, IF2A_HUMAN, OLA1_HUMAN, GCN1_HUMAN	2204	51	16881	3.00363	0.0194378	0.000426632	0.0185443
GOTERM_MF_DIRECT	GO:0019900~kinase binding	25	1.09794	1.66285e-05	CHIP_HUMAN, PFKAM_HUMAN, KPCD_HUMAN, 2A5A_HUMAN, GTR1_HUMAN, TRADD_HUMAN, RS3_HUMAN, PARK7_HUMAN, AAPK1_HUMAN, PRDX3_HUMAN, CEAM1_HUMAN, Q5JUW8_HUMAN, DAB2P_HUMAN, CAB39_HUMAN, TOLIP_HUMAN, SRC_HUMAN, CDC37_HUMAN, HD_HUMAN, LDHB_HUMAN, LDHA_HUMAN, CTNB1_HUMAN, PFKAL_HUMAN, HS90B_HUMAN, FLNA_HUMAN, E7EP65_HUMAN	2204	75	16881	2.55309	0.0294396	0.000635576	0.0282285
GOTERM_MF_DIRECT	GO:0008017~microtubule binding	50	2.19587	2.2715e-05	A0A1C7CYX9_HUMAN, EMAL4_HUMAN, KIF11_HUMAN, KIF2A_HUMAN, NUMA1_HUMAN, TRI18_HUMAN, FNTA_HUMAN, KIF14_HUMAN, LIS1_HUMAN, A0A087X020_HUMAN, PPP5_HUMAN, S10A8_HUMAN, PLK1_HUMAN, RS3_HUMAN, E7EVA0_HUMAN, KI20A_HUMAN, KIF4A_HUMAN, EZRI_HUMAN, H3BQK9_HUMAN, G3P_HUMAN, KIF23_HUMAN, RCC2_HUMAN, ARL3_HUMAN, RGAP1_HUMAN, PRC1_HUMAN, H3BTL1_HUMAN, S10A9_HUMAN, CAN6_HUMAN, LPPRC_HUMAN, MAP1S_HUMAN, Q5W0H4_HU…	2204	208	16881	1.84117	0.0399975	0.000850042	0.0385592
GOTERM_MF_DIRECT	GO:0004871~signal transducer activity	49	2.15195	2.83174e-05	E7ESA6_HUMAN, MALT1_HUMAN, TRAF2_HUMAN, A0A0A0MTH3_HUMAN, G3V4P8_HUMAN, PPP5_HUMAN, CNOT7_HUMAN, GBB1_HUMAN, TOLIP_HUMAN, GBG4_HUMAN, PLCG1_HUMAN, PLAK_HUMAN, GNAQ_HUMAN, LEG1_HUMAN, GBB2_HUMAN, STAT3_HUMAN, FLNA_HUMAN, PLCD1_HUMAN, IRS2_HUMAN, GNAZ_HUMAN, STAT1_HUMAN, GNAI1_HUMAN, GNAS1_HUMAN, GNAI3_HUMAN, A0A0A6YYA0_HUMAN, GNA12_HUMAN, TRADD_HUMAN, GNAI2_HUMAN, GNAO_HUMAN, GNA13_HUMAN, SYYC_HUM…	2204	204	16881	1.83972	0.049614	0.00103797	0.0480673
GOTERM_MF_DIRECT	GO:0051020~GTPase binding	13	0.570927	3.87986e-05	RASA1_HUMAN, SYIC_HUMAN, GBB1_HUMAN, SYEP_HUMAN, HS90A_HUMAN, PLSL_HUMAN, FBP1L_HUMAN, AIMP1_HUMAN, A0A087WUZ3_HUMAN, STML2_HUMAN, GBB2_HUMAN, FLNA_HUMAN, ENOA_HUMAN	2204	26	16881	3.82963	0.0673474	0.00139348	0.065853
GOTERM_MF_DIRECT	GO:0051219~phosphoprotein binding	15	0.658762	4.28745e-05	TRI18_HUMAN, LIS1_HUMAN, MPRI_HUMAN, TBK1_HUMAN, GRIN1_HUMAN, K7ELL7_HUMAN, TR150_HUMAN, MTOR_HUMAN, SRC_HUMAN, 1433B_HUMAN, 1433S_HUMAN, 1433E_HUMAN, FKBP4_HUMAN, RRAGA_HUMAN, LYN_HUMAN	2204	34	16881	3.37908	0.0741538	0.00150959	0.0727687
GOTERM_MF_DIRECT	GO:0001618~virus receptor activity	23	1.0101	5.03732e-05	A0A0C4DG17_HUMAN, UFO_HUMAN, CD4_HUMAN, ITA5_HUMAN, TFR1_HUMAN, NPC1_HUMAN, LAMP1_HUMAN, A8K6Q8_HUMAN, B7ZKQ9_HUMAN, ITB5_HUMAN, IDE_HUMAN, AAAT_HUMAN, ITAV_HUMAN, PVR_HUMAN, J3KMZ9_HUMAN, CLD1_HUMAN, HS71B_HUMAN, JAM1_HUMAN, NECT2_HUMAN, ITA2_HUMAN, CXAR_HUMAN, XPR1_HUMAN, SPB3_HUMAN, ITB1_HUMAN	2204	70	16881	2.51661	0.0865465	0.00173931	0.0854906
GOTERM_MF_DIRECT	GO:0035615~clathrin adaptor activity	8	0.351339	5.34213e-05	PICAL_HUMAN, HIP1_HUMAN, AP2A2_HUMAN, M0R0N4_HUMAN, ARRB1_HUMAN, E9PFW3_HUMAN, AP2A1_HUMAN, AP2B1_HUMAN	2204	10	16881	6.1274	0.0915366	0.00180969	0.0906616
GOTERM_MF_DIRECT	GO:0008143~poly(A) binding	9	0.395257	5.80468e-05	A0A0D9SF53_HUMAN, PABP1_HUMAN, HNRPQ_HUMAN, C9JTN7_HUMAN, KHDR1_HUMAN, B1ANR0_HUMAN, A0A087WUK2_HUMAN, DDX1_HUMAN, IF4A3_HUMAN	2204	13	16881	5.30256	0.0990569	0.00192986	0.0985079
GOTERM_MF_DIRECT	GO:0003724~RNA helicase activity	9	0.395257	5.80468e-05	DDX5_HUMAN, DHX16_HUMAN, DHX15_HUMAN, SK2L2_HUMAN, SKIV2_HUMAN, DDX6_HUMAN, DHX9_HUMAN, DDX1_HUMAN, DDX17_HUMAN	2204	13	16881	5.30256	0.0990569	0.00192986	0.0985079
GOTERM_MF_DIRECT	GO:0004702~receptor signaling protein serine/threonine kinase activity	19	0.834431	7.73916e-05	BMR1A_HUMAN, MP2K1_HUMAN, TNIK_HUMAN, SLK_HUMAN, TGFR2_HUMAN, PAK1_HUMAN, OXSR1_HUMAN, PAK2_HUMAN, MINK1_HUMAN, MP2K3_HUMAN, PAK4_HUMAN, A0A0D9SEY1_HUMAN, STK4_HUMAN, MP2K2_HUMAN, Q8NBY1_HUMAN, TAOK1_HUMAN, STK39_HUMAN, M4K5_HUMAN, B4DR80_HUMAN	2204	53	16881	2.74577	0.12984	0.0025255	0.131317
GOTERM_MF_DIRECT	GO:0004812~aminoacyl-tRNA ligase activity	10	0.439174	9.76926e-05	SYIC_HUMAN, SYWC_HUMAN, K7ER00_HUMAN, SYMC_HUMAN, SYK_HUMAN, SYYC_HUMAN, SYVC_HUMAN, SYHC_HUMAN, SYLC_HUMAN, SYQ_HUMAN	2204	17	16881	4.50544	0.161015	0.00313013	0.165736
GOTERM_MF_DIRECT	GO:0004721~phosphoprotein phosphatase activity	17	0.746596	0.00010296	PP1A_HUMAN, PTN11_HUMAN, PP1G_HUMAN, PTN12_HUMAN, PPP6_HUMAN, PP2AB_HUMAN, PP2BA_HUMAN, A0A0C4DFT3_HUMAN, CPPED_HUMAN, PPP5_HUMAN, PP4C_HUMAN, PLPP_HUMAN, CTDSL_HUMAN, PP1B_HUMAN, PLPP3_HUMAN, MTM1_HUMAN, PP2BB_HUMAN	2204	45	16881	2.8935	0.168919	0.00324084	0.174664
GOTERM_MF_DIRECT	GO:0008601~protein phosphatase type 2A regulator activity	11	0.483092	0.000125519	2AAA_HUMAN, 2ABA_HUMAN, 2A5D_HUMAN, E2AK2_HUMAN, 2A5A_HUMAN, IGBP1_HUMAN, PPME1_HUMAN, 2A5E_HUMAN, A0A0C4DFV9_HUMAN, PTPA_HUMAN, H0YJ75_HUMAN	2204	21	16881	4.01199	0.20194	0.0038816	0.212896
GOTERM_MF_DIRECT	GO:0005178~integrin binding	29	1.27361	0.000137751	ITA5_HUMAN, A0A0A0MTH3_HUMAN, ITA6_HUMAN, TLN1_HUMAN, CALR_HUMAN, ADA15_HUMAN, MFGM_HUMAN, F5GZ78_HUMAN, SRC_HUMAN, PLPP3_HUMAN, G8JLH6_HUMAN, DYST_HUMAN, ITBP1_HUMAN, CXAR_HUMAN, ANXA7_HUMAN, BGH3_HUMAN, ERBIN_HUMAN, ACTN1_HUMAN, LYN_HUMAN, ACTN4_HUMAN, PDIA1_HUMAN, CD151_HUMAN, UTRO_HUMAN, ITA2_HUMAN, ADA17_HUMAN, FINC_HUMAN, KSYK_HUMAN, ITB1_HUMAN, ADA10_HUMAN	2204	105	16881	2.11541	0.219293	0.00418705	0.23362
GOTERM_MF_DIRECT	GO:0005080~protein kinase C binding	17	0.746596	0.000138904	TWF2_HUMAN, MARCS_HUMAN, TOP2B_HUMAN, SRSF2_HUMAN, PDLI5_HUMAN, TOP2A_HUMAN, PKP2_HUMAN, RACK1_HUMAN, HSPB1_HUMAN, B7Z481_HUMAN, K7ELL7_HUMAN, ITAV_HUMAN, DESP_HUMAN, SRC_HUMAN, AKT1_HUMAN, GLRX3_HUMAN, SDC4_HUMAN, PKN1_HUMAN	2204	46	16881	2.83059	0.22091	0.00415183	0.235574
GOTERM_MF_DIRECT	GO:0019888~protein phosphatase regulator activity	13	0.570927	0.000142881	2ABA_HUMAN, 2AAA_HUMAN, 2A5D_HUMAN, 2A5A_HUMAN, IGBP1_HUMAN, PPME1_HUMAN, A0A0C4DFV9_HUMAN, PTPA_HUMAN, E2AK2_HUMAN, 2A5E_HUMAN, PP1R7_HUMAN, H0YJ75_HUMAN, SHOC2_HUMAN	2204	29	16881	3.43346	0.226458	0.00420058	0.24231
GOTERM_MF_DIRECT	GO:0031072~heat shock protein binding	16	0.702679	0.000159097	FAF1_HUMAN, PPID_HUMAN, E9PRY8_HUMAN, DNJC7_HUMAN, PPP5_HUMAN, DNJA2_HUMAN, PLPP_HUMAN, E9PKE3_HUMAN, HS71B_HUMAN, HDAC2_HUMAN, CDC37_HUMAN, TOM34_HUMAN, HS90B_HUMAN, LMAN2_HUMAN, A0A0J9YX62_HUMAN, FKBP4_HUMAN	2204	42	16881	2.91781	0.248677	0.00460098	0.269776
GOTERM_MF_DIRECT	GO:0004674~protein serine/threonine kinase activity	75	3.29381	0.00017045	BMR1A_HUMAN, CSKP_HUMAN, A0A0A0MTH3_HUMAN, CSK22_HUMAN, PLK1_HUMAN, AAPK1_HUMAN, PAK1_HUMAN, KC1G3_HUMAN, MINK1_HUMAN, PAK2_HUMAN, CAB39_HUMAN, MP2K3_HUMAN, PAK4_HUMAN, GSK3B_HUMAN, E9PGT3_HUMAN, KPCA_HUMAN, PRKDC_HUMAN, E2AK2_HUMAN, KS6A3_HUMAN, AKT1_HUMAN, TOPK_HUMAN, Q32Q12_HUMAN, ST38L_HUMAN, H3BLV9_HUMAN, M4K5_HUMAN, MK14_HUMAN, KAPCA_HUMAN, MP2K1_HUMAN, TNIK_HUMAN, MRCKB_HUMAN, MK01_HUMAN, …	2204	376	16881	1.52778	0.263853	0.00485051	0.289002
GOTERM_MF_DIRECT	GO:0030165~PDZ domain binding	25	1.09794	0.00019055	LIN7C_HUMAN, KIF14_HUMAN, KDIS_HUMAN, Q5JUW8_HUMAN, SNTB1_HUMAN, AT2B4_HUMAN, ARHGG_HUMAN, MP2K2_HUMAN, PKHA1_HUMAN, CTRO_HUMAN, CXAR_HUMAN, J3QRV5_HUMAN, MPP6_HUMAN, NKD1_HUMAN, DOCK4_HUMAN, NHRF1_HUMAN, EXOC4_HUMAN, TB10A_HUMAN, S26A6_HUMAN, JAM1_HUMAN, I3L0N3_HUMAN, I3L4C2_HUMAN, AT2B1_HUMAN, ADA17_HUMAN, GIPC1_HUMAN	2204	86	16881	2.22653	0.289973	0.00533652	0.32303
GOTERM_MF_DIRECT	GO:0036402~proteasome-activating ATPase activity	6	0.263505	0.000201661	PRS7_HUMAN, PRS6A_HUMAN, PRS6B_HUMAN, PRS4_HUMAN, PRS8_HUMAN, PRS10_HUMAN	2204	6	16881	7.65926	0.30401	0.00556018	0.341834
GOTERM_MF_DIRECT	GO:0048306~calcium-dependent protein binding	19	0.834431	0.000283214	ANX11_HUMAN, A2MG_HUMAN, S10AB_HUMAN, PDC6I_HUMAN, ANXA3_HUMAN, DDX5_HUMAN, MYO1D_HUMAN, PDCD6_HUMAN, ANXA1_HUMAN, S10A4_HUMAN, ANXA6_HUMAN, CPNE3_HUMAN, D6REX3_HUMAN, TS101_HUMAN, J3KQA0_HUMAN, ANXA7_HUMAN, SL9A1_HUMAN, ANXA2_HUMAN, ANXA4_HUMAN	2204	58	16881	2.50907	0.398908	0.00768258	0.479763
GOTERM_MF_DIRECT	GO:0019001~guanyl nucleotide binding	7	0.307422	0.000289509	GNAI1_HUMAN, GNA11_HUMAN, GNAS1_HUMAN, GNA12_HUMAN, GNAQ_HUMAN, GNAI2_HUMAN, GNAO_HUMAN	2204	9	16881	5.9572	0.405671	0.00773593	0.490401
GOTERM_MF_DIRECT	GO:0043548~phosphatidylinositol 3-kinase binding	10	0.439174	0.00029033	IRS2_HUMAN, UFO_HUMAN, FYN_HUMAN, COR1A_HUMAN, INSR_HUMAN, P85A_HUMAN, C9J5X1_HUMAN, LCK_HUMAN, AT1A1_HUMAN, DAB2P_HUMAN	2204	19	16881	4.03119	0.406548	0.00764414	0.491789
GOTERM_MF_DIRECT	GO:0004177~aminopeptidase activity	12	0.527009	0.000318551	AMPB_HUMAN, DPP9_HUMAN, E9PLK3_HUMAN, AMPL_HUMAN, DNPEP_HUMAN, BLMH_HUMAN, LCAP_HUMAN, F8VRR3_HUMAN, PEPD_HUMAN, LKHA4_HUMAN, XPP1_HUMAN, TPP2_HUMAN	2204	27	16881	3.40411	0.435902	0.00826316	0.53947
GOTERM_MF_DIRECT	GO:0003730~mRNA 3'-UTR binding	17	0.746596	0.000319676	LARP1_HUMAN, HNRPR_HUMAN, A0A087WX29_HUMAN, B2R5W2_HUMAN, PUM1_HUMAN, IF2B3_HUMAN, QOR_HUMAN, B4DXZ6_HUMAN, IF2B2_HUMAN, CHSP1_HUMAN, ROA2_HUMAN, PABP1_HUMAN, IF2B1_HUMAN, PAIRB_HUMAN, RBM4_HUMAN, H3BV80_HUMAN, ELAV1_HUMAN	2204	49	16881	2.65729	0.437042	0.00817426	0.541372
GOTERM_MF_DIRECT	GO:0031683~G-protein beta/gamma-subunit complex binding	10	0.439174	0.000466965	GNA13_HUMAN, GNAZ_HUMAN, GNAI1_HUMAN, GNAI3_HUMAN, GNA11_HUMAN, GNAS1_HUMAN, GNA12_HUMAN, GNAQ_HUMAN, GNAI2_HUMAN, GNAO_HUMAN	2204	20	16881	3.82963	0.568001	0.011752	0.789877
GOTERM_MF_DIRECT	GO:0000049~tRNA binding	17	0.746596	0.000530772	SYIC_HUMAN, XPOT_HUMAN, K7ER00_HUMAN, SYAC_HUMAN, SYK_HUMAN, RL35A_HUMAN, LA_HUMAN, AIMP1_HUMAN, SYRC_HUMAN, EIF2A_HUMAN, SYYC_HUMAN, SYMC_HUMAN, EF1A1_HUMAN, C9J5N1_HUMAN, B4DKY1_HUMAN, NSUN2_HUMAN, XPO5_HUMAN	2204	51	16881	2.55309	0.614822	0.0131633	0.897349
GOTERM_MF_DIRECT	GO:0030898~actin-dependent ATPase activity	8	0.351339	0.000533232	MYO1C_HUMAN, MYO1D_HUMAN, A0A0A0MQX1_HUMAN, MYH9_HUMAN, M0R0P8_HUMAN, J3KND3_HUMAN, MYO1B_HUMAN, MYH10_HUMAN	2204	13	16881	4.71339	0.616522	0.013044	0.901491
GOTERM_MF_DIRECT	GO:0016208~AMP binding	7	0.307422	0.00064364	PYGL_HUMAN, NB5R3_HUMAN, APT_HUMAN, ACSA_HUMAN, PRPS1_HUMAN, PRPS2_HUMAN, AAKG1_HUMAN	2204	10	16881	5.36148	0.68557	0.0155135	1.08719
GOTERM_MF_DIRECT	GO:0008135~translation factor activity, RNA binding	12	0.527009	0.000658965	IF4A1_HUMAN, IF4G1_HUMAN, ABCF1_HUMAN, E9PRY8_HUMAN, IF5_HUMAN, EI2BG_HUMAN, IF4G2_HUMAN, IF2G_HUMAN, IF2B_HUMAN, IF4H_HUMAN, IF1AX_HUMAN, GCN1_HUMAN	2204	29	16881	3.16935	0.694116	0.0156699	1.11294
GOTERM_MF_DIRECT	GO:0016616~oxidoreductase activity, acting on the CH-OH group of donors, NAD or NADP as acceptor	9	0.395257	0.000674516	RDH11_HUMAN, CTBP2_HUMAN, UGDH_HUMAN, MDHC_HUMAN, LDHB_HUMAN, LDHA_HUMAN, GRHPR_HUMAN, CTBP1_HUMAN, IDH3A_HUMAN	2204	17	16881	4.0549	0.702551	0.0158275	1.13906
GOTERM_MF_DIRECT	GO:0043130~ubiquitin binding	22	0.966184	0.000787118	NSF1C_HUMAN, FAF1_HUMAN, E9PRQ7_HUMAN, WDR92_HUMAN, TOP2A_HUMAN, F5H6Q1_HUMAN, DNJC2_HUMAN, UBTD2_HUMAN, UCHL3_HUMAN, E9PQ57_HUMAN, IDE_HUMAN, HSPB1_HUMAN, NPL4_HUMAN, UBP5_HUMAN, PLAP_HUMAN, TOLIP_HUMAN, UBTD1_HUMAN, UBE2N_HUMAN, MB12A_HUMAN, VPS36_HUMAN, TS101_HUMAN, BUB3_HUMAN	2204	78	16881	2.1603	0.757076	0.0182089	1.32802
GOTERM_MF_DIRECT	GO:0005546~phosphatidylinositol-4,5-bisphosphate binding	18	0.790514	0.000862084	TWF2_HUMAN, SIN1_HUMAN, HIP1R_HUMAN, HIP1_HUMAN, ASAP1_HUMAN, TULP3_HUMAN, MYO1B_HUMAN, TWF1_HUMAN, RAB35_HUMAN, EXOC1_HUMAN, G5E9Q6_HUMAN, PROF1_HUMAN, KRIT1_HUMAN, VILI_HUMAN, J3KQA0_HUMAN, SL9A1_HUMAN, ANXA2_HUMAN, MTSSL_HUMAN	2204	58	16881	2.37701	0.787717	0.0196736	1.45364
GOTERM_MF_DIRECT	GO:0019843~rRNA binding	14	0.614844	0.00120041	RS18_HUMAN, A0A087X020_HUMAN, RL8_HUMAN, ERI1_HUMAN, NEP1_HUMAN, DDX21_HUMAN, RS4X_HUMAN, RL12_HUMAN, M0R0F0_HUMAN, RS11_HUMAN, H0Y9V9_HUMAN, RL11_HUMAN, RL23A_HUMAN, RS9_HUMAN	2204	40	16881	2.68074	0.884494	0.0269521	2.01866
GOTERM_MF_DIRECT	GO:0019887~protein kinase regulator activity	7	0.307422	0.00125967	FAF1_HUMAN, RAC2_HUMAN, CDC37_HUMAN, HS90B_HUMAN, KDIS_HUMAN, Q5SRQ6_HUMAN, GCN1_HUMAN	2204	11	16881	4.87407	0.896176	0.0279161	2.11732
GOTERM_MF_DIRECT	GO:0043560~insulin receptor substrate binding	7	0.307422	0.00125967	PTN11_HUMAN, KPCD_HUMAN, PK3CA_HUMAN, INSR_HUMAN, P85A_HUMAN, C9J5X1_HUMAN, GRB2_HUMAN	2204	11	16881	4.87407	0.896176	0.0279161	2.11732
GOTERM_MF_DIRECT	GO:0008379~thioredoxin peroxidase activity	5	0.219587	0.00129598	PRDX1_HUMAN, PRDX5_HUMAN, PRDX4_HUMAN, PRDX3_HUMAN, PRDX2_HUMAN	2204	5	16881	7.65926	0.902743	0.0283604	2.17772
GOTERM_MF_DIRECT	GO:0051087~chaperone binding	22	0.966184	0.00133322	ERP29_HUMAN, TBCE_HUMAN, AHSA1_HUMAN, J3KR97_HUMAN, BAG2_HUMAN, STIP1_HUMAN, ALBU_HUMAN, GRP78_HUMAN, CH60_HUMAN, F10A1_HUMAN, CERU_HUMAN, AT1A1_HUMAN, CALR_HUMAN, FIBB_HUMAN, DNJA2_HUMAN, HYOU1_HUMAN, 1B67_HUMAN, CDC37_HUMAN, DNJB1_HUMAN, GET4_HUMAN, A0A0J9YX62_HUMAN, DNJA1_HUMAN	2204	81	16881	2.08029	0.909046	0.0288134	2.23964
GOTERM_MF_DIRECT	GO:0004715~non-membrane spanning protein tyrosine kinase activity	15	0.658762	0.00161595	TYK2_HUMAN, E7ESA6_HUMAN, KPCD_HUMAN, FYN_HUMAN, FRK_HUMAN, ABL2_HUMAN, J3QRU1_HUMAN, SRC_HUMAN, SG223_HUMAN, E2AK2_HUMAN, LCK_HUMAN, CSK_HUMAN, KSYK_HUMAN, LYN_HUMAN, JAK1_HUMAN	2204	46	16881	2.49758	0.945317	0.0344087	2.70847
GOTERM_MF_DIRECT	GO:0016491~oxidoreductase activity	42	1.84453	0.00203203	TECR_HUMAN, ALDR_HUMAN, MTND_HUMAN, ALDH2_HUMAN, OXR1_HUMAN, IMDH2_HUMAN, QOR_HUMAN, H0Y4R2_HUMAN, GDIA_HUMAN, FACR1_HUMAN, DCXR_HUMAN, PTGR2_HUMAN, MICA3_HUMAN, AIFM1_HUMAN, HCD2_HUMAN, HTAI2_HUMAN, AK1C3_HUMAN, DHB12_HUMAN, FAS_HUMAN, PRDX1_HUMAN, AK1A1_HUMAN, SQRD_HUMAN, ADHX_HUMAN, GSTO1_HUMAN, VAT1_HUMAN, ETFA_HUMAN, PRDX4_HUMAN, GSHR_HUMAN, KDM1A_HUMAN, GDIB_HUMAN, DHB4_HUMAN, STEA1_HUMAN, …	2204	200	16881	1.60844	0.974145	0.0425819	3.39459
GOTERM_MF_DIRECT	GO:0042623~ATPase activity, coupled	7	0.307422	0.00224198	E9PKE3_HUMAN, HS71B_HUMAN, I3L0N3_HUMAN, VPS4B_HUMAN, VPS4A_HUMAN, TCPQ_HUMAN, MYO1E_HUMAN	2204	12	16881	4.4679	0.982285	0.046343	3.73907
GOTERM_MF_DIRECT	GO:0030544~Hsp70 protein binding	12	0.527009	0.00224469	CHIP_HUMAN, BAG6_HUMAN, CDK1_HUMAN, PPID_HUMAN, DNJB1_HUMAN, STIP1_HUMAN, DNJC2_HUMAN, FKB1A_HUMAN, RS3_HUMAN, DNJA1_HUMAN, F10A1_HUMAN, MVD1_HUMAN	2204	33	16881	2.78518	0.982372	0.0458709	3.74352
GOTERM_MF_DIRECT	GO:0030234~enzyme regulator activity	9	0.395257	0.00243409	PSMD2_HUMAN, PSMD3_HUMAN, PSMD1_HUMAN, VATH_HUMAN, RBGPR_HUMAN, SEPT2_HUMAN, BRCC3_HUMAN, MTMR9_HUMAN, PP1R7_HUMAN	2204	20	16881	3.44667	0.987467	0.049092	4.05328
GOTERM_MF_DIRECT	GO:0016209~antioxidant activity	9	0.395257	0.00243409	PRDX1_HUMAN, PRDX5_HUMAN, APOE_HUMAN, ALBU_HUMAN, PRDX4_HUMAN, S10A9_HUMAN, H0Y300_HUMAN, PRDX2_HUMAN, CATA_HUMAN	2204	20	16881	3.44667	0.987467	0.049092	4.05328
GOTERM_MF_DIRECT	GO:0023026~MHC class II protein complex binding	8	0.351339	0.00248774	ANX11_HUMAN, HS90A_HUMAN, KPYM_HUMAN, E9PKE3_HUMAN, A6NMH8_HUMAN, HS90B_HUMAN, H3BTN5_HUMAN, 1433E_HUMAN, AT1B1_HUMAN	2204	16	16881	3.82963	0.988622	0.0495922	4.14085
GOTERM_MF_DIRECT	GO:0030971~receptor tyrosine kinase binding	14	0.614844	0.00250563	PTN11_HUMAN, FNTA_HUMAN, DOCK4_HUMAN, PCNA_HUMAN, A0A0U1RQX8_HUMAN, EIF3A_HUMAN, RACK1_HUMAN, PLCG1_HUMAN, ELMO2_HUMAN, PTN1_HUMAN, CPNE3_HUMAN, ARHGG_HUMAN, ZPR1_HUMAN, PTN14_HUMAN	2204	43	16881	2.49371	0.988982	0.0493931	4.17003
GOTERM_MF_DIRECT	GO:0004386~helicase activity	22	0.966184	0.00254012	A0A0D9SF53_HUMAN, IF4A1_HUMAN, IF4B_HUMAN, MOV10_HUMAN, DDX18_HUMAN, A0A0A0MTL4_HUMAN, DHX9_HUMAN, DD19A_HUMAN, DDX1_HUMAN, DDX47_HUMAN, ANXA1_HUMAN, DHX36_HUMAN, U520_HUMAN, DDX6_HUMAN, SKIV2_HUMAN, RENT1_HUMAN, SMCA5_HUMAN, ERC6L_HUMAN, IF4A2_HUMAN, IF4A3_HUMAN, IF4H_HUMAN, DDX17_HUMAN	2204	85	16881	1.9824	0.989646	0.0495143	4.22627
GOTERM_MF_DIRECT	GO:0042169~SH2 domain binding	11	0.483092	0.00265632	NTAL_HUMAN, CRK_HUMAN, E7ESA6_HUMAN, RHG05_HUMAN, SRC_HUMAN, SHCBP_HUMAN, PTN6_HUMAN, LCK_HUMAN, RACK1_HUMAN, SHIP2_HUMAN, AF1L2_HUMAN	2204	29	16881	2.90523	0.991602	0.0511692	4.41553
GOTERM_MF_DIRECT	GO:0047485~protein N-terminus binding	24	1.05402	0.00288399	I3L397_HUMAN, EXOC5_HUMAN, SNF8_HUMAN, PDLI5_HUMAN, CSK22_HUMAN, SCFD1_HUMAN, CHMP6_HUMAN, ACTN4_HUMAN, PP1G_HUMAN, VPS25_HUMAN, ARF6_HUMAN, EXOC2_HUMAN, EXOC4_HUMAN, MP2K1_HUMAN, PHB2_HUMAN, TF65_HUMAN, PDC10_HUMAN, CSK21_HUMAN, DCTN4_HUMAN, STXB1_HUMAN, B7Z481_HUMAN, EIF3E_HUMAN, TBL1R_HUMAN, 1433T_HUMAN, PARP1_HUMAN	2204	97	16881	1.89507	0.994428	0.0548515	4.78532
GOTERM_MF_DIRECT	GO:0048027~mRNA 5'-UTR binding	6	0.263505	0.00300784	A0A0D9SF53_HUMAN, LARP1_HUMAN, RS14_HUMAN, IF2B2_HUMAN, IF2B1_HUMAN, IF2B3_HUMAN	2204	9	16881	5.10617	0.995543	0.0565453	4.98591
GOTERM_MF_DIRECT	GO:0045182~translation regulator activity	5	0.219587	0.00348463	RS14_HUMAN, IF2B2_HUMAN, IF2B1_HUMAN, IF2B3_HUMAN, RS9_HUMAN	2204	6	16881	6.38271	0.998113	0.0645542	5.75444
GOTERM_MF_DIRECT	GO:0030620~U2 snRNA binding	5	0.219587	0.00348463	RU2A_HUMAN, PRP8_HUMAN, SMD3_HUMAN, RSMB_HUMAN, RO60_HUMAN	2204	6	16881	6.38271	0.998113	0.0645542	5.75444
GOTERM_MF_DIRECT	GO:0051920~peroxiredoxin activity	5	0.219587	0.00348463	PRDX1_HUMAN, PRDX5_HUMAN, PRDX6_HUMAN, PRDX4_HUMAN, PARK7_HUMAN	2204	6	16881	6.38271	0.998113	0.0645542	5.75444
GOTERM_MF_DIRECT	GO:0031369~translation initiation factor binding	9	0.395257	0.00348704	A0A0D9SF53_HUMAN, LARP1_HUMAN, EIF3F_HUMAN, EIF3C_HUMAN, EIF3M_HUMAN, EIF3B_HUMAN, G5EA30_HUMAN, ZPR1_HUMAN, E7ETK0_HUMAN	2204	21	16881	3.28254	0.998121	0.0639398	5.75831
GOTERM_MF_DIRECT	GO:0035255~ionotropic glutamate receptor binding	9	0.395257	0.00348704	CALX_HUMAN, I3L0N3_HUMAN, RAB4A_HUMAN, H3BPE7_HUMAN, GNAS1_HUMAN, A0A0C4DFT3_HUMAN, FLOT1_HUMAN, E7EMK3_HUMAN, Q5JUW8_HUMAN	2204	21	16881	3.28254	0.998121	0.0639398	5.75831
GOTERM_MF_DIRECT	GO:0044548~S100 protein binding	7	0.307422	0.00370662	ANX11_HUMAN, S10AB_HUMAN, IQGA1_HUMAN, AT2A2_HUMAN, AHNK_HUMAN, EZRI_HUMAN, ANXA2_HUMAN	2204	13	16881	4.12421	0.998736	0.0671512	6.11025
GOTERM_MF_DIRECT	GO:0070628~proteasome binding	7	0.307422	0.00370662	BAG6_HUMAN, PSME4_HUMAN, Q5LJA9_HUMAN, PSMF1_HUMAN, UBP14_HUMAN, PSMG1_HUMAN, PSDE_HUMAN	2204	13	16881	4.12421	0.998736	0.0671512	6.11025
GOTERM_MF_DIRECT	GO:0030674~protein binding, bridging	20	0.878349	0.00403398	CHIP_HUMAN, MMS19_HUMAN, RBM14_HUMAN, FIBA_HUMAN, F10A1_HUMAN, VPS11_HUMAN, CBX5_HUMAN, FIBB_HUMAN, DESP_HUMAN, ANXA1_HUMAN, ZO2_HUMAN, FSCN1_HUMAN, SPR1A_HUMAN, C9JC84_HUMAN, DDX20_HUMAN, RPTOR_HUMAN, SL9A1_HUMAN, FKBP4_HUMAN, VPS18_HUMAN, PRS10_HUMAN	2204	77	16881	1.98942	0.999299	0.0721486	6.63266
GOTERM_MF_DIRECT	GO:0005516~calmodulin binding	39	1.71278	0.00409211	MARCS_HUMAN, A0A0A0MQX1_HUMAN, B4DDF4_HUMAN, M0R0P8_HUMAN, CSKP_HUMAN, E7EW20_HUMAN, EEA1_HUMAN, MYO1B_HUMAN, IP3KA_HUMAN, MYH10_HUMAN, SNTB1_HUMAN, AT2B4_HUMAN, DDX5_HUMAN, G5E9E7_HUMAN, MYO1E_HUMAN, SNTB2_HUMAN, MYO1C_HUMAN, STRN3_HUMAN, 41_HUMAN, ADDA_HUMAN, PP2BA_HUMAN, ADDG_HUMAN, UBR4_HUMAN, CALD1_HUMAN, E9PF82_HUMAN, MYO1D_HUMAN, MYH9_HUMAN, IQGA1_HUMAN, IQGA3_HUMAN, CAMKV_HUMAN, CNN3_HUMA…	2204	189	16881	1.58048	0.999369	0.0724327	6.72515
GOTERM_MF_DIRECT	GO:0005085~guanyl-nucleotide exchange factor activity	27	1.18577	0.00467401	DOCK9_HUMAN, F8VWL3_HUMAN, DOCK7_HUMAN, RPGF6_HUMAN, ABR_HUMAN, GAPD1_HUMAN, EI2BA_HUMAN, ARHGG_HUMAN, CCZ1B_HUMAN, FGD5_HUMAN, RRP44_HUMAN, TRIO_HUMAN, DOCK4_HUMAN, ARHGC_HUMAN, BIG1_HUMAN, DOCK6_HUMAN, DOCK1_HUMAN, ARHGB_HUMAN, TB10A_HUMAN, VAV2_HUMAN, RIC8A_HUMAN, ARHG7_HUMAN, V9GYM8_HUMAN, A6NIW2_HUMAN, EI2BG_HUMAN, RHG04_HUMAN, DOCK5_HUMAN	2204	118	16881	1.75254	0.999779	0.0815237	7.64615
GOTERM_MF_DIRECT	GO:0016597~amino acid binding	9	0.395257	0.00486084	GLYM_HUMAN, SYK_HUMAN, SYAC_HUMAN, PYR1_HUMAN, AATM_HUMAN, DDAH2_HUMAN, ASSY_HUMAN, DDAH1_HUMAN, GLYC_HUMAN	2204	22	16881	3.13333	0.999843	0.0838383	7.94004
GOTERM_MF_DIRECT	GO:0003756~protein disulfide isomerase activity	9	0.395257	0.00486084	ERP29_HUMAN, ERO1A_HUMAN, ERP44_HUMAN, QSOX2_HUMAN, TXND5_HUMAN, PDIA1_HUMAN, PDIA3_HUMAN, PDIA4_HUMAN, PDIA6_HUMAN	2204	22	16881	3.13333	0.999843	0.0838383	7.94004
GOTERM_MF_DIRECT	GO:0016787~hydrolase activity	39	1.71278	0.00491383	S4R435_HUMAN, MBLC2_HUMAN, A0A0R4J2G3_HUMAN, PRDX6_HUMAN, I5P2_HUMAN, SAHH2_HUMAN, PP2AB_HUMAN, NUDT4_HUMAN, PRS4_HUMAN, ABHEB_HUMAN, H0Y4R2_HUMAN, PP4C_HUMAN, TERA_HUMAN, Q5T1B5_HUMAN, GNPI1_HUMAN, CMBL_HUMAN, CNDP2_HUMAN, PRS6B_HUMAN, PGAM1_HUMAN, FAH2A_HUMAN, CPSF5_HUMAN, F5H2F4_HUMAN, HDAC6_HUMAN, PP1G_HUMAN, E5RGR0_HUMAN, ITPA_HUMAN, XPP1_HUMAN, PA1B3_HUMAN, A6NFX8_HUMAN, SHIP2_HUMAN, IDI1_H…	2204	191	16881	1.56393	0.999857	0.083912	8.02323
GOTERM_MF_DIRECT	GO:0050839~cell adhesion molecule binding	17	0.746596	0.0050095	PTN11_HUMAN, MOES_HUMAN, DSG2_HUMAN, FIBA_HUMAN, EZRI_HUMAN, FIBB_HUMAN, PVR_HUMAN, DESP_HUMAN, PKP3_HUMAN, NPTN_HUMAN, PLAK_HUMAN, PTN6_HUMAN, C9JC84_HUMAN, NECT2_HUMAN, CXAR_HUMAN, A0A087WXI5_HUMAN, ITB1_HUMAN	2204	62	16881	2.10012	0.99988	0.0846762	8.17325
GOTERM_MF_DIRECT	GO:0045294~alpha-catenin binding	6	0.263505	0.00537205	NUMB_HUMAN, PKP3_HUMAN, PLAK_HUMAN, CTNB1_HUMAN, PKP2_HUMAN, VINC_HUMAN	2204	10	16881	4.59555	0.999937	0.089696	8.73968
GOTERM_MF_DIRECT	GO:0017166~vinculin binding	6	0.263505	0.00537205	F5GZ78_HUMAN, UTRO_HUMAN, CTNA1_HUMAN, TLN1_HUMAN, RTCB_HUMAN, ACTN1_HUMAN	2204	10	16881	4.59555	0.999937	0.089696	8.73968
GOTERM_MF_DIRECT	GO:0035591~signaling adaptor activity	6	0.263505	0.00537205	EPS8_HUMAN, HOME1_HUMAN, RACK1_HUMAN, DAB2P_HUMAN, MPP7_HUMAN, AF1L2_HUMAN	2204	10	16881	4.59555	0.999937	0.089696	8.73968
GOTERM_MF_DIRECT	GO:0001671~ATPase activator activity	8	0.351339	0.00546314	RAB4A_HUMAN, DNJC7_HUMAN, DNJB1_HUMAN, AHSA1_HUMAN, DNJC2_HUMAN, A0A0J9YX62_HUMAN, AT1B3_HUMAN, AT1B1_HUMAN	2204	18	16881	3.40411	0.999947	0.0903138	8.88149
GOTERM_MF_DIRECT	GO:0042826~histone deacetylase binding	24	1.05402	0.00560071	HDAC6_HUMAN, RAC1_HUMAN, TOP2B_HUMAN, TOP2A_HUMAN, TF65_HUMAN, IMA1_HUMAN, CBX5_HUMAN, H15_HUMAN, HS90A_HUMAN, SFPQ_HUMAN, HS71B_HUMAN, MTA2_HUMAN, DHX36_HUMAN, 1433B_HUMAN, DDX20_HUMAN, PARP1_HUMAN, HS90B_HUMAN, 1433E_HUMAN, PHB_HUMAN, HDAC4_HUMAN, PKN1_HUMAN, CPSF5_HUMAN, RBBP4_HUMAN, HNRPD_HUMAN	2204	102	16881	1.80218	0.999959	0.0916465	9.09525
GOTERM_MF_DIRECT	GO:0004532~exoribonuclease activity	7	0.307422	0.00577666	EXOS7_HUMAN, EXOS2_HUMAN, EXOS8_HUMAN, EXOSX_HUMAN, DCPS_HUMAN, CNOT7_HUMAN, EXOS4_HUMAN	2204	14	16881	3.82963	0.99997	0.0935457	9.36795
GOTERM_MF_DIRECT	GO:0034236~protein kinase A catalytic subunit binding	7	0.307422	0.00577666	GSK3B_HUMAN, RAB13_HUMAN, GSK3A_HUMAN, KAP0_HUMAN, CSK_HUMAN, EZRI_HUMAN, KAP2_HUMAN	2204	14	16881	3.82963	0.99997	0.0935457	9.36795
GOTERM_MF_DIRECT	GO:0004438~phosphatidylinositol-3-phosphatase activity	7	0.307422	0.00577666	MTMR2_HUMAN, SAC1_HUMAN, MTMRE_HUMAN, MTM1_HUMAN, F8WA39_HUMAN, FIG4_HUMAN, SYNJ2_HUMAN	2204	14	16881	3.82963	0.99997	0.0935457	9.36795
GOTERM_MF_DIRECT	GO:0004003~ATP-dependent DNA helicase activity	11	0.483092	0.00592772	A0A0D9SF53_HUMAN, RECQ1_HUMAN, G3BP1_HUMAN, XRCC5_HUMAN, F8W7U8_HUMAN, XRCC6_HUMAN, MCM6_HUMAN, DHX9_HUMAN, RUVB2_HUMAN, MCM7_HUMAN, MCM4_HUMAN	2204	32	16881	2.63287	0.999977	0.0950256	9.60146
GOTERM_MF_DIRECT	GO:0030331~estrogen receptor binding	12	0.527009	0.00605577	DDX5_HUMAN, MMS19_HUMAN, PPID_HUMAN, PCNA_HUMAN, SRC_HUMAN, H3BPE7_HUMAN, PHB2_HUMAN, ARRB1_HUMAN, CTNB1_HUMAN, PARP1_HUMAN, CNOT1_HUMAN, DDX17_HUMAN	2204	37	16881	2.48408	0.999982	0.0961281	9.79896
GOTERM_MF_DIRECT	GO:0004722~protein serine/threonine phosphatase activity	16	0.702679	0.00633333	PP1A_HUMAN, 2AAA_HUMAN, 2ABA_HUMAN, PP1G_HUMAN, 2A5D_HUMAN, PPP6_HUMAN, PP2AB_HUMAN, C9JFR7_HUMAN, PP2BA_HUMAN, PPP5_HUMAN, PP4C_HUMAN, PP1B_HUMAN, MTMRE_HUMAN, LCK_HUMAN, TAB1_HUMAN, PP2BB_HUMAN	2204	58	16881	2.1129	0.999989	0.0994457	10.2257
GOTERM_MF_DIRECT	GO:0004713~protein tyrosine kinase activity	29	1.27361	0.00663191	EPHA2_HUMAN, E7ESA6_HUMAN, EPHB2_HUMAN, FGF3_HUMAN, C9J5X1_HUMAN, TWF1_HUMAN, ABL2_HUMAN, J3QRU1_HUMAN, ERBB2_HUMAN, MP2K3_HUMAN, INSR_HUMAN, CDC37_HUMAN, SRC_HUMAN, MP2K2_HUMAN, MET_HUMAN, LCK_HUMAN, LYN_HUMAN, TYK2_HUMAN, UFO_HUMAN, RON_HUMAN, FYN_HUMAN, MP2K1_HUMAN, FGFR4_HUMAN, EPHA4_HUMAN, HS90A_HUMAN, CSK_HUMAN, ERBB3_HUMAN, KSYK_HUMAN, JAK1_HUMAN	2204	133	16881	1.67006	0.999994	0.103003	10.6826
GOTERM_MF_DIRECT	GO:0008139~nuclear localization sequence binding	10	0.439174	0.00725809	IMA7_HUMAN, C9J7E5_HUMAN, IMB1_HUMAN, IPO4_HUMAN, TNPO2_HUMAN, IMA5_HUMAN, IMA1_HUMAN, TNPO1_HUMAN, IMA4_HUMAN, IPO5_HUMAN	2204	28	16881	2.73545	0.999998	0.111243	11.6337
GOTERM_MF_DIRECT	GO:0008641~small protein activating enzyme activity	5	0.219587	0.00729151	UBA6_HUMAN, UBA1_HUMAN, SAE2_HUMAN, ATG7_HUMAN, UBA5_HUMAN	2204	7	16881	5.4709	0.999998	0.110787	11.6842
GOTERM_MF_DIRECT	GO:0008312~7S RNA binding	5	0.219587	0.00729151	SRP68_HUMAN, SRP14_HUMAN, EXOS2_HUMAN, SRP54_HUMAN, SRP72_HUMAN	2204	7	16881	5.4709	0.999998	0.110787	11.6842
GOTERM_MF_DIRECT	GO:0031821~G-protein coupled serotonin receptor binding	4	0.17567	0.00801155	GNAZ_HUMAN, GNAI1_HUMAN, GNAI3_HUMAN, GNAO_HUMAN	2204	4	16881	7.65926	0.999999	0.120074	12.7655
GOTERM_MF_DIRECT	GO:0005225~volume-sensitive anion channel activity	4	0.17567	0.00801155	LRC8C_HUMAN, LRC8E_HUMAN, LRC8A_HUMAN, LRC8D_HUMAN	2204	4	16881	7.65926	0.999999	0.120074	12.7655
GOTERM_MF_DIRECT	GO:0004033~aldo-keto reductase (NADP) activity	7	0.307422	0.0085773	SPRE_HUMAN, ALDR_HUMAN, KCAB2_HUMAN, AK1A1_HUMAN, ARK72_HUMAN, AK1BA_HUMAN, AK1C3_HUMAN	2204	15	16881	3.57432	1	0.126973	13.6064
GOTERM_MF_DIRECT	GO:0048156~tau protein binding	6	0.263505	0.00879903	2ABA_HUMAN, HDAC6_HUMAN, HS90A_HUMAN, APOE_HUMAN, BIN1_HUMAN, FKBP4_HUMAN	2204	11	16881	4.17778	1	0.128991	13.9338
GOTERM_MF_DIRECT	GO:0005536~glucose binding	6	0.263505	0.00879903	PYGL_HUMAN, GTR3_HUMAN, GYS1_HUMAN, HXK2_HUMAN, G6PD_HUMAN, UGPA_HUMAN	2204	11	16881	4.17778	1	0.128991	13.9338
GOTERM_MF_DIRECT	GO:0030742~GTP-dependent protein binding	9	0.395257	0.00880471	AP3B1_HUMAN, AP1G1_HUMAN, RAB32_HUMAN, RAC1_HUMAN, RPGF6_HUMAN, EEA1_HUMAN, DNM1L_HUMAN, RAB5B_HUMAN, CDC42_HUMAN	2204	24	16881	2.87222	1	0.128031	13.9422
GOTERM_MF_DIRECT	GO:0003678~DNA helicase activity	9	0.395257	0.00880471	RECQ1_HUMAN, MCM6_HUMAN, RUVB2_HUMAN, MCM7_HUMAN, MCM2_HUMAN, B1AHB1_HUMAN, MCM3_HUMAN, MCM4_HUMAN, RUVB1_HUMAN	2204	24	16881	2.87222	1	0.128031	13.9422
GOTERM_MF_DIRECT	GO:0003746~translation elongation factor activity	11	0.483092	0.00944424	I3L397_HUMAN, EF1G_HUMAN, EF1B_HUMAN, E9PRY8_HUMAN, EF2_HUMAN, J3QT46_HUMAN, EF1A1_HUMAN, MCA3_HUMAN, SPT5H_HUMAN, EFTU_HUMAN, GTPB1_HUMAN	2204	34	16881	2.47799	1	0.13562	14.8801
GOTERM_MF_DIRECT	GO:0005545~1-phosphatidylinositol binding	8	0.351339	0.0105187	PICAL_HUMAN, 41_HUMAN, B7ZKQ9_HUMAN, EEA1_HUMAN, SNX9_HUMAN, J3KQA0_HUMAN, WDFY1_HUMAN, PKHA5_HUMAN	2204	20	16881	3.0637	1	0.148738	16.4342
GOTERM_MF_DIRECT	GO:0004866~endopeptidase inhibitor activity	12	0.527009	0.0113342	CO5_HUMAN, A2MG_HUMAN, ITIH2_HUMAN, CYTB_HUMAN, Q5LJA9_HUMAN, CO3_HUMAN, PSMF1_HUMAN, CD109_HUMAN, UBP14_HUMAN, A2ML1_HUMAN, B7ZKJ8_HUMAN, CO4A_HUMAN	2204	40	16881	2.29778	1	0.158133	17.5959
GOTERM_MF_DIRECT	GO:0051059~NF-kappaB binding	10	0.439174	0.0118163	NPM_HUMAN, FAF1_HUMAN, GSK3B_HUMAN, HDAC2_HUMAN, TF65_HUMAN, APEX1_HUMAN, G3V5Z7_HUMAN, ASPP2_HUMAN, CPNE1_HUMAN, ANXA4_HUMAN	2204	30	16881	2.55309	1	0.163059	18.2754
GOTERM_MF_DIRECT	GO:0035091~phosphatidylinositol binding	20	0.878349	0.0122236	SNX1_HUMAN, SNX2_HUMAN, H7BXI1_HUMAN, HIP1R_HUMAN, HIP1_HUMAN, SNX5_HUMAN, TULP3_HUMAN, P3C2A_HUMAN, ITPR2_HUMAN, A0A0A0MRI2_HUMAN, MTMRD_HUMAN, SNX12_HUMAN, GRB7_HUMAN, PLD2_HUMAN, AIDA_HUMAN, MTM1_HUMAN, SNX9_HUMAN, F5GWN5_HUMAN, PIPNA_HUMAN, MYO1E_HUMAN	2204	85	16881	1.80218	1	0.166944	18.8454
GOTERM_MF_DIRECT	GO:0050750~low-density lipoprotein particle receptor binding	7	0.307422	0.012231	ENPL_HUMAN, APOE_HUMAN, CRP_HUMAN, LANC1_HUMAN, E9PFW3_HUMAN, J3KQA0_HUMAN, DNJA1_HUMAN	2204	16	16881	3.35092	1	0.165788	18.8558
GOTERM_MF_DIRECT	GO:0016810~hydrolase activity, acting on carbon-nitrogen (but not peptide) bonds	7	0.307422	0.012231	A0A1C7CYX9_HUMAN, DPYL3_HUMAN, NIT2_HUMAN, PYR1_HUMAN, NIT1_HUMAN, DPYL1_HUMAN, NADE_HUMAN	2204	16	16881	3.35092	1	0.165788	18.8558
GOTERM_MF_DIRECT	GO:0008429~phosphatidylethanolamine binding	5	0.219587	0.0130854	MFGM_HUMAN, ANX11_HUMAN, H7BXI1_HUMAN, NF1_HUMAN, PEBP1_HUMAN	2204	8	16881	4.78703	1	0.175053	20.0392
GOTERM_MF_DIRECT	GO:0005049~nuclear export signal receptor activity	5	0.219587	0.0130854	XPO2_HUMAN, F2Z2X4_HUMAN, XPO1_HUMAN, XPO5_HUMAN, XPO7_HUMAN	2204	8	16881	4.78703	1	0.175053	20.0392
GOTERM_MF_DIRECT	GO:0050321~tau-protein kinase activity	6	0.263505	0.0134826	H7BYT1_HUMAN, GSK3B_HUMAN, GSK3A_HUMAN, E9PC69_HUMAN, CDK5_HUMAN, AAPK1_HUMAN	2204	12	16881	3.82963	1	0.178578	20.5839
GOTERM_MF_DIRECT	GO:0017025~TBP-class protein binding	8	0.351339	0.0140345	PRS7_HUMAN, PRS6A_HUMAN, PRS6B_HUMAN, CAND1_HUMAN, PRS4_HUMAN, PRS8_HUMAN, HNRPF_HUMAN, PRS10_HUMAN	2204	21	16881	2.91781	1	0.183876	21.3349
GOTERM_MF_DIRECT	GO:0046961~proton-transporting ATPase activity, rotational mechanism	9	0.395257	0.014746	ATPA_HUMAN, VATA_HUMAN, VATE1_HUMAN, ATPG_HUMAN, VATH_HUMAN, VATB2_HUMAN, VATC1_HUMAN, F5GYQ1_HUMAN, ATPB_HUMAN	2204	26	16881	2.65128	1	0.190932	22.2931
GOTERM_MF_DIRECT	GO:0003785~actin monomer binding	9	0.395257	0.014746	TWF2_HUMAN, G5E9Q6_HUMAN, COR1A_HUMAN, LIMA1_HUMAN, PROF1_HUMAN, TWF1_HUMAN, ABL2_HUMAN, MTSSL_HUMAN, COBL_HUMAN	2204	26	16881	2.65128	1	0.190932	22.2931
GOTERM_MF_DIRECT	GO:0046875~ephrin receptor binding	9	0.395257	0.014746	EPHA4_HUMAN, CRK_HUMAN, PTN1_HUMAN, FYN_HUMAN, SRC_HUMAN, SI1L1_HUMAN, CDK5_HUMAN, A0A0U1RQX8_HUMAN, GRB2_HUMAN	2204	26	16881	2.65128	1	0.190932	22.2931
GOTERM_MF_DIRECT	GO:0031489~myosin V binding	7	0.307422	0.0168532	RAB6A_HUMAN, RB11B_HUMAN, RAB10_HUMAN, RAB8A_HUMAN, H3BPE7_HUMAN, RAB14_HUMAN, RB27A_HUMAN	2204	17	16881	3.15381	1	0.213765	25.0672
GOTERM_MF_DIRECT	GO:0017091~AU-rich element binding	7	0.307422	0.0168532	EXOS7_HUMAN, EXOS8_HUMAN, C9JTN7_HUMAN, ROA0_HUMAN, CPSF5_HUMAN, EXOS4_HUMAN, ELAV1_HUMAN	2204	17	16881	3.15381	1	0.213765	25.0672
GOTERM_MF_DIRECT	GO:0042277~peptide binding	15	0.658762	0.0176369	H7BYT1_HUMAN, E9PLK3_HUMAN, LCAP_HUMAN, PPIA_HUMAN, NEUL_HUMAN, NEP_HUMAN, LKHA4_HUMAN, TPP2_HUMAN, IDE_HUMAN, CALR_HUMAN, AMPB_HUMAN, TBB3_HUMAN, THOP1_HUMAN, F8VWS0_HUMAN, PPIB_HUMAN	2204	59	16881	1.94727	1	0.221055	26.0748
GOTERM_MF_DIRECT	GO:0030911~TPR domain binding	4	0.17567	0.0180849	CHIP_HUMAN, HS90A_HUMAN, HS90B_HUMAN, RAB8B_HUMAN	2204	5	16881	6.1274	1	0.224489	26.6451
GOTERM_MF_DIRECT	GO:0038132~neuregulin binding	4	0.17567	0.0180849	ITB4_HUMAN, ITA6_HUMAN, ITAV_HUMAN, ERBB3_HUMAN	2204	5	16881	6.1274	1	0.224489	26.6451
GOTERM_MF_DIRECT	GO:0043559~insulin binding	4	0.17567	0.0180849	INSR_HUMAN, P85A_HUMAN, C9J5X1_HUMAN, IDE_HUMAN	2204	5	16881	6.1274	1	0.224489	26.6451
GOTERM_MF_DIRECT	GO:0008097~5S rRNA binding	4	0.17567	0.0180849	RL5_HUMAN, THTR_HUMAN, RL3_HUMAN, EF2_HUMAN	2204	5	16881	6.1274	1	0.224489	26.6451
GOTERM_MF_DIRECT	GO:0004749~ribose phosphate diphosphokinase activity	4	0.17567	0.0180849	KPRA_HUMAN, PRPS1_HUMAN, PRPS2_HUMAN, KPRB_HUMAN	2204	5	16881	6.1274	1	0.224489	26.6451
GOTERM_MF_DIRECT	GO:0097110~scaffold protein binding	13	0.570927	0.0180869	VIME_HUMAN, K2C8_HUMAN, ADCY5_HUMAN, PARK7_HUMAN, K1C18_HUMAN, AT2B4_HUMAN, DESP_HUMAN, SRC_HUMAN, MP2K2_HUMAN, NCK2_HUMAN, CTRO_HUMAN, PANX1_HUMAN, K2C5_HUMAN	2204	48	16881	2.07438	1	0.222992	26.6476
GOTERM_MF_DIRECT	GO:0051879~Hsp90 protein binding	9	0.395257	0.0186148	CHIP_HUMAN, HDAC6_HUMAN, PPID_HUMAN, CDC37_HUMAN, IMB1_HUMAN, UN45A_HUMAN, CSK21_HUMAN, CHRD1_HUMAN, RS3_HUMAN	2204	27	16881	2.55309	1	0.227216	27.3143
GOTERM_MF_DIRECT	GO:0051721~protein phosphatase 2A binding	9	0.395257	0.0186148	2ABA_HUMAN, PTN1_HUMAN, STAT1_HUMAN, STRN3_HUMAN, AKT1_HUMAN, IGBP1_HUMAN, PPME1_HUMAN, PTPA_HUMAN, DAB2P_HUMAN	2204	27	16881	2.55309	1	0.227216	27.3143
GOTERM_MF_DIRECT	GO:0005089~Rho guanyl-nucleotide exchange factor activity	18	0.790514	0.019309	TRIO_HUMAN, PKHG3_HUMAN, F8VWL3_HUMAN, ABR_HUMAN, ARHGC_HUMAN, DOCK1_HUMAN, ARHGB_HUMAN, VAV2_HUMAN, C9JME2_HUMAN, ES8L2_HUMAN, M0QZR4_HUMAN, ARHG7_HUMAN, V9GYM8_HUMAN, A6NIW2_HUMAN, ARHGG_HUMAN, RHG04_HUMAN, FGD5_HUMAN, FARP2_HUMAN	2204	77	16881	1.79048	1	0.233129	28.1824
GOTERM_MF_DIRECT	GO:0043024~ribosomal small subunit binding	6	0.263505	0.0195927	A0A0D9SF53_HUMAN, IF4B_HUMAN, NPM_HUMAN, ABCE1_HUMAN, DHX29_HUMAN, IF4H_HUMAN	2204	13	16881	3.53504	1	0.234595	28.5343
GOTERM_MF_DIRECT	GO:0017160~Ral GTPase binding	6	0.263505	0.0195927	MYO1C_HUMAN, EXOC5_HUMAN, EXOC2_HUMAN, EXOC4_HUMAN, EXOC8_HUMAN, FLNA_HUMAN	2204	13	16881	3.53504	1	0.234595	28.5343
GOTERM_MF_DIRECT	GO:0005547~phosphatidylinositol-3,4,5-trisphosphate binding	11	0.483092	0.0209757	NPM_HUMAN, A0A0A0MQX1_HUMAN, SIN1_HUMAN, RGAP1_HUMAN, IQGA1_HUMAN, HIP1R_HUMAN, ARAP1_HUMAN, AKT1_HUMAN, ASAP1_HUMAN, MYO1B_HUMAN, FERM2_HUMAN	2204	38	16881	2.21715	1	0.247448	30.2267
GOTERM_MF_DIRECT	GO:0003774~motor activity	16	0.702679	0.0210176	MYO1C_HUMAN, KIF2A_HUMAN, DCTN2_HUMAN, DYL2_HUMAN, MY18A_HUMAN, A0A0A0MQX1_HUMAN, A0A0J9YY01_HUMAN, E7EW20_HUMAN, M0R0P8_HUMAN, MY15B_HUMAN, E7EX90_HUMAN, MYO1B_HUMAN, MYH10_HUMAN, MYO1D_HUMAN, MYH9_HUMAN, J3KND3_HUMAN, MYO1E_HUMAN	2204	66	16881	1.85679	1	0.246292	30.2775
GOTERM_MF_DIRECT	GO:0004579~dolichyl-diphosphooligosaccharide-protein glycotransferase activity	5	0.219587	0.0211474	RPN2_HUMAN, STT3B_HUMAN, A0A0C4DGS1_HUMAN, STT3A_HUMAN, RPN1_HUMAN	2204	9	16881	4.25514	1	0.246045	30.4342
GOTERM_MF_DIRECT	GO:0005522~profilin binding	5	0.219587	0.0211474	VASP_HUMAN, SRC8_HUMAN, HD_HUMAN, FMNL1_HUMAN, DREB_HUMAN	2204	9	16881	4.25514	1	0.246045	30.4342
GOTERM_MF_DIRECT	GO:0016274~protein-arginine N-methyltransferase activity	5	0.219587	0.0211474	CARM1_HUMAN, ANM5_HUMAN, MEP50_HUMAN, ANM1_HUMAN, ANM3_HUMAN	2204	9	16881	4.25514	1	0.246045	30.4342
GOTERM_MF_DIRECT	GO:0045296~cadherin binding	8	0.351339	0.0234353	PROM1_HUMAN, CAD13_HUMAN, CTND1_HUMAN, PLAK_HUMAN, CTNB1_HUMAN, NDRG1_HUMAN, CTNA1_HUMAN, VINC_HUMAN	2204	23	16881	2.66409	1	0.267326	33.1439
GOTERM_MF_DIRECT	GO:0043027~cysteine-type endopeptidase inhibitor activity involved in apoptotic process	8	0.351339	0.0234353	PRDX5_HUMAN, E9PGT3_HUMAN, KS6A3_HUMAN, ARRB1_HUMAN, SPB9_HUMAN, VILI_HUMAN, PRDX3_HUMAN, DPEP1_HUMAN	2204	23	16881	2.66409	1	0.267326	33.1439
GOTERM_MF_DIRECT	GO:0005070~SH3/SH2 adaptor activity	14	0.614844	0.0258159	EPS8_HUMAN, PTN11_HUMAN, CHIO_HUMAN, RHG01_HUMAN, GRB2_HUMAN, CRKL_HUMAN, LASP1_HUMAN, CRK_HUMAN, SRC_HUMAN, GRB7_HUMAN, RHG04_HUMAN, NCK2_HUMAN, KHDR1_HUMAN, ASPP2_HUMAN	2204	56	16881	1.91481	1	0.288645	35.8577
GOTERM_MF_DIRECT	GO:0005102~receptor binding	60	2.63505	0.0264496	SCYL2_HUMAN, E7ESA6_HUMAN, GSTK1_HUMAN, FRK_HUMAN, STML2_HUMAN, STRAP_HUMAN, PTPA_HUMAN, J3QRU1_HUMAN, ANXA1_HUMAN, PRDX5_HUMAN, GDN_HUMAN, C9JC84_HUMAN, CXAR_HUMAN, RASA1_HUMAN, CO5_HUMAN, MOES_HUMAN, NHRF2_HUMAN, K7EIK7_HUMAN, FIBA_HUMAN, PVR_HUMAN, CD276_HUMAN, DHB4_HUMAN, UFD1_HUMAN, HS71B_HUMAN, 1B67_HUMAN, PROF1_HUMAN, GSLG1_HUMAN, CSK_HUMAN, PANX1_HUMAN, CATA_HUMAN, GIPC1_HUMAN, JAK1_HUMAN…	2204	353	16881	1.30186	1	0.292873	36.5625
GOTERM_MF_DIRECT	GO:0019902~phosphatase binding	12	0.527009	0.0270675	NHRF1_HUMAN, CHSP1_HUMAN, NHRF2_HUMAN, MTMRD_HUMAN, A0A0G2JHC2_HUMAN, A0A0C4DFT3_HUMAN, MK01_HUMAN, SMAD2_HUMAN, Q5JUW8_HUMAN, F5GWT4_HUMAN, KSYK_HUMAN, TPRN_HUMAN	2204	45	16881	2.04247	1	0.296874	37.2426
GOTERM_MF_DIRECT	GO:0031996~thioesterase binding	6	0.263505	0.0272682	RAC1_HUMAN, ARF6_HUMAN, TRAF2_HUMAN, CALM_HUMAN, TRAF5_HUMAN, CDC42_HUMAN	2204	14	16881	3.28254	1	0.296967	37.4621
GOTERM_MF_DIRECT	GO:0050998~nitric-oxide synthase binding	6	0.263505	0.0272682	DYN1_HUMAN, DYN3_HUMAN, ACTB_HUMAN, DYN2_HUMAN, E9PF82_HUMAN, AT2B4_HUMAN	2204	14	16881	3.28254	1	0.296967	37.4621
GOTERM_MF_DIRECT	GO:0044183~protein binding involved in protein folding	6	0.263505	0.0272682	TCPZ_HUMAN, HS71B_HUMAN, TCPB_HUMAN, PFD2_HUMAN, TCPG_HUMAN, CALR_HUMAN	2204	14	16881	3.28254	1	0.296967	37.4621
GOTERM_MF_DIRECT	GO:0004843~thiol-dependent ubiquitin-specific protease activity	18	0.790514	0.0274354	G5E9A6_HUMAN, EIF3F_HUMAN, UBP46_HUMAN, UBP7_HUMAN, F5H6Q1_HUMAN, UCHL3_HUMAN, UBP14_HUMAN, BRCC3_HUMAN, GLYC_HUMAN, STABP_HUMAN, UBP5_HUMAN, UFD1_HUMAN, VCIP1_HUMAN, USP9X_HUMAN, CSN5_HUMAN, UBP47_HUMAN, Q5LJA9_HUMAN, UBP10_HUMAN	2204	80	16881	1.72333	1	0.296751	37.6443
GOTERM_MF_DIRECT	GO:0008026~ATP-dependent helicase activity	9	0.395257	0.0284255	PRP16_HUMAN, RECQ1_HUMAN, DHX16_HUMAN, DHX29_HUMAN, DHX36_HUMAN, U520_HUMAN, DHX9_HUMAN, H7BXY3_HUMAN, DDX1_HUMAN	2204	29	16881	2.37701	1	0.303984	38.7134
GOTERM_MF_DIRECT	GO:0032947~protein complex scaffold	11	0.483092	0.0295633	NHRF1_HUMAN, NHRF2_HUMAN, J3KN16_HUMAN, EIF3B_HUMAN, SEPT2_HUMAN, A0A0C4DFT3_HUMAN, RACK1_HUMAN, PKP2_HUMAN, SL9A1_HUMAN, CNOT1_HUMAN, MPP7_HUMAN	2204	40	16881	2.1063	1	0.312359	39.9207
GOTERM_MF_DIRECT	GO:0008237~metallopeptidase activity	18	0.790514	0.0306434	E9PLK3_HUMAN, LCAP_HUMAN, NEP_HUMAN, LKHA4_HUMAN, BRCC3_HUMAN, G3V180_HUMAN, DPEP1_HUMAN, PSDE_HUMAN, ADA15_HUMAN, STABP_HUMAN, AMPB_HUMAN, A0A1B0GW23_HUMAN, DNPEP_HUMAN, CSN5_HUMAN, THOP1_HUMAN, CNDP2_HUMAN, ADA17_HUMAN, ADA10_HUMAN	2204	81	16881	1.70206	1	0.32003	41.0459
GOTERM_MF_DIRECT	GO:0000149~SNARE binding	12	0.527009	0.0315155	STX4_HUMAN, EXOC3_HUMAN, SC22B_HUMAN, I3L0N3_HUMAN, STX7_HUMAN, A0A0J9YW33_HUMAN, YKT6_HUMAN, GBRL2_HUMAN, J3KQA0_HUMAN, STXB1_HUMAN, VAMP7_HUMAN, SNAA_HUMAN	2204	46	16881	1.99807	1	0.325743	41.94
GOTERM_MF_DIRECT	GO:0004716~receptor signaling protein tyrosine kinase activity	5	0.219587	0.0316643	ERBB2_HUMAN, INSR_HUMAN, KSYK_HUMAN, LYN_HUMAN, ERBB3_HUMAN	2204	10	16881	3.82963	1	0.325201	42.0912
GOTERM_MF_DIRECT	GO:0005092~GDP-dissociation inhibitor activity	5	0.219587	0.0316643	F6WQW2_HUMAN, SH3B4_HUMAN, ITBP1_HUMAN, RAE1_HUMAN, GDIA_HUMAN	2204	10	16881	3.82963	1	0.325201	42.0912
GOTERM_MF_DIRECT	GO:0046790~virion binding	5	0.219587	0.0316643	ENPL_HUMAN, SAMP_HUMAN, PPIA_HUMAN, CRP_HUMAN, TS101_HUMAN	2204	10	16881	3.82963	1	0.325201	42.0912
GOTERM_MF_DIRECT	GO:0030291~protein serine/threonine kinase inhibitor activity	4	0.17567	0.0326852	SPRE2_HUMAN, H2AY_HUMAN, F5GWT4_HUMAN, CIB1_HUMAN	2204	6	16881	5.10617	1	0.332015	43.1191
GOTERM_MF_DIRECT	GO:0047134~protein-disulfide reductase activity	4	0.17567	0.0326852	NXN_HUMAN, TXNL1_HUMAN, THIO_HUMAN, TXD17_HUMAN	2204	6	16881	5.10617	1	0.332015	43.1191
GOTERM_MF_DIRECT	GO:0086083~cell adhesive protein binding involved in bundle of His cell-Purkinje myocyte communication	4	0.17567	0.0326852	DSG2_HUMAN, PLAK_HUMAN, PKP2_HUMAN, DESP_HUMAN	2204	6	16881	5.10617	1	0.332015	43.1191
GOTERM_MF_DIRECT	GO:0008144~drug binding	17	0.746596	0.0343523	FOLR1_HUMAN, TOP2A_HUMAN, SRP54_HUMAN, ALBU_HUMAN, PP2BA_HUMAN, HMCS1_HUMAN, PYGL_HUMAN, FSCN1_HUMAN, NAMPT_HUMAN, HS90B_HUMAN, D6RFG8_HUMAN, Q32Q12_HUMAN, GSTP1_HUMAN, AT1B1_HUMAN, PNPH_HUMAN, FAS_HUMAN, PP2BB_HUMAN	2204	76	16881	1.71325	1	0.343994	44.7607
GOTERM_MF_DIRECT	GO:0043021~ribonucleoprotein complex binding	9	0.395257	0.0344652	PP1A_HUMAN, HNRPU_HUMAN, PPIH_HUMAN, SRP54_HUMAN, B5MCF9_HUMAN, ANM5_HUMAN, ITCH_HUMAN, IF4A3_HUMAN, WDR12_HUMAN	2204	30	16881	2.29778	1	0.343069	44.8704
GOTERM_MF_DIRECT	GO:0008266~poly(U) RNA binding	6	0.263505	0.0366137	HNRH1_HUMAN, B2R5W2_HUMAN, MSI2H_HUMAN, PABP1_HUMAN, KHDR1_HUMAN, B1ANR0_HUMAN	2204	15	16881	3.0637	1	0.358473	46.9165
GOTERM_MF_DIRECT	GO:0017016~Ras GTPase binding	6	0.263505	0.0366137	SIN1_HUMAN, RPGF6_HUMAN, SH3B4_HUMAN, RAP1A_HUMAN, AFAD_HUMAN, CIB1_HUMAN	2204	15	16881	3.0637	1	0.358473	46.9165
GOTERM_MF_DIRECT	GO:0000146~microfilament motor activity	7	0.307422	0.0375011	MYO1C_HUMAN, MYO1D_HUMAN, MYH9_HUMAN, M0R0P8_HUMAN, MYO1B_HUMAN, MYO1E_HUMAN, MYH10_HUMAN	2204	20	16881	2.68074	1	0.363569	47.7406
GOTERM_MF_DIRECT	GO:0000175~3'-5'-exoribonuclease activity	7	0.307422	0.0375011	EXOS7_HUMAN, EXOS2_HUMAN, XRN2_HUMAN, EXOSX_HUMAN, CNOT7_HUMAN, RRP44_HUMAN, EXOS4_HUMAN	2204	20	16881	2.68074	1	0.363569	47.7406
GOTERM_MF_DIRECT	GO:0019905~syntaxin binding	17	0.746596	0.038298	SNP23_HUMAN, RAB4A_HUMAN, TMED9_HUMAN, STXB1_HUMAN, SCFD1_HUMAN, VPS11_HUMAN, VAMP7_HUMAN, SC22B_HUMAN, L2GL1_HUMAN, STX7_HUMAN, SNAG_HUMAN, TMEDA_HUMAN, STXB3_HUMAN, VPS52_HUMAN, J3QRV5_HUMAN, VPS18_HUMAN, SNAA_HUMAN	2204	77	16881	1.691	1	0.367866	48.4704
GOTERM_MF_DIRECT	GO:0009055~electron carrier activity	19	0.834431	0.0411717	AK1A1_HUMAN, ALDR_HUMAN, ADHX_HUMAN, CPIN1_HUMAN, ALDH2_HUMAN, UGDH_HUMAN, ETFA_HUMAN, C9JFR7_HUMAN, GSHR_HUMAN, ACADV_HUMAN, DHPR_HUMAN, SERA_HUMAN, H0Y4R2_HUMAN, ETFB_HUMAN, ARK72_HUMAN, AIFM1_HUMAN, GLRX3_HUMAN, FCL_HUMAN, A0A087WSY9_HUMAN	2204	90	16881	1.61695	1	0.387739	51.0232
GOTERM_MF_DIRECT	GO:0005158~insulin receptor binding	9	0.395257	0.041317	SNX1_HUMAN, IRS2_HUMAN, PTN11_HUMAN, SNX2_HUMAN, PTN1_HUMAN, H3BQ19_HUMAN, SRC_HUMAN, P85A_HUMAN, C9J5X1_HUMAN	2204	31	16881	2.22365	1	0.386875	51.149
GOTERM_MF_DIRECT	GO:0004867~serine-type endopeptidase inhibitor activity	20	0.878349	0.044236	HRG_HUMAN, E9PGN7_HUMAN, SPB4_HUMAN, A2MG_HUMAN, ITIH2_HUMAN, CD109_HUMAN, SPB9_HUMAN, A2ML1_HUMAN, A1AT_HUMAN, ILEU_HUMAN, SERPH_HUMAN, GDN_HUMAN, A0A024QZX5_HUMAN, ANT3_HUMAN, AACT_HUMAN, PEBP1_HUMAN, SPB12_HUMAN, B7ZKJ8_HUMAN, SPB5_HUMAN, SPB3_HUMAN	2204	97	16881	1.57923	1	0.40618	53.6139
GOTERM_MF_DIRECT	GO:0052629~phosphatidylinositol-3,5-bisphosphate 3-phosphatase activity	5	0.219587	0.0447301	MTMR2_HUMAN, MTMRE_HUMAN, MTM1_HUMAN, F8WA39_HUMAN, SYNJ2_HUMAN	2204	11	16881	3.48148	1	0.407722	54.0194
GOTERM_MF_DIRECT	GO:0005003~ephrin receptor activity	5	0.219587	0.0447301	EPHA2_HUMAN, EPHA4_HUMAN, F8WCM8_HUMAN, EPHB2_HUMAN, EPHB3_HUMAN	2204	11	16881	3.48148	1	0.407722	54.0194
GOTERM_MF_DIRECT	GO:0004859~phospholipase inhibitor activity	5	0.219587	0.0447301	ANXA1_HUMAN, ANXA5_HUMAN, ANXA3_HUMAN, ANXA2_HUMAN, ANXA4_HUMAN	2204	11	16881	3.48148	1	0.407722	54.0194
GOTERM_MF_DIRECT	GO:0003824~catalytic activity	34	1.49319	0.0455445	FUMH_HUMAN, F262_HUMAN, B4DUC8_HUMAN, SIAS_HUMAN, PUR8_HUMAN, ISOC1_HUMAN, TALDO_HUMAN, IMDH2_HUMAN, IDE_HUMAN, PUR2_HUMAN, PCY2_HUMAN, B1AKJ5_HUMAN, DIP2A_HUMAN, PLD2_HUMAN, TGM3_HUMAN, LANC1_HUMAN, FAH2A_HUMAN, LANC2_HUMAN, UPP1_HUMAN, FAS_HUMAN, ACSL3_HUMAN, KAT3_HUMAN, ECH1_HUMAN, ACSA_HUMAN, ACSL4_HUMAN, DDAH1_HUMAN, DIP2B_HUMAN, DDAH2_HUMAN, J3KPF3_HUMAN, FCL_HUMAN, MPPB_HUMAN, TKT_HUMAN, E…	2204	188	16881	1.38518	1	0.411491	54.6804
GOTERM_MF_DIRECT	GO:0003872~6-phosphofructokinase activity	3	0.131752	0.0466321	PFKAP_HUMAN, PFKAM_HUMAN, PFKAL_HUMAN	2204	3	16881	7.65926	1	0.417086	55.5493
GOTERM_MF_DIRECT	GO:0016532~superoxide dismutase copper chaperone activity	3	0.131752	0.0466321	CCS_HUMAN, ATP7A_HUMAN, PARK7_HUMAN	2204	3	16881	7.65926	1	0.417086	55.5493
GOTERM_MF_DIRECT	GO:0003985~acetyl-CoA C-acetyltransferase activity	3	0.131752	0.0466321	ECHA_HUMAN, THIC_HUMAN, THIL_HUMAN	2204	3	16881	7.65926	1	0.417086	55.5493
GOTERM_MF_DIRECT	GO:0016309~1-phosphatidylinositol-5-phosphate 4-kinase activity	3	0.131752	0.0466321	PI42A_HUMAN, PI42B_HUMAN, PI42C_HUMAN	2204	3	16881	7.65926	1	0.417086	55.5493
GOTERM_MF_DIRECT	GO:0030942~endoplasmic reticulum signal peptide binding	3	0.131752	0.0466321	SRP68_HUMAN, SRP14_HUMAN, SRP54_HUMAN	2204	3	16881	7.65926	1	0.417086	55.5493
GOTERM_MF_DIRECT	GO:0035410~dihydrotestosterone 17-beta-dehydrogenase activity	3	0.131752	0.0466321	ARK72_HUMAN, AK1C3_HUMAN, DHB4_HUMAN	2204	3	16881	7.65926	1	0.417086	55.5493
GOTERM_MF_DIRECT	GO:0042731~PH domain binding	3	0.131752	0.0466321	EPHA4_HUMAN, E41L2_HUMAN, Q5T1B5_HUMAN	2204	3	16881	7.65926	1	0.417086	55.5493
GOTERM_MF_DIRECT	GO:0000252~C-3 sterol dehydrogenase (C-4 sterol decarboxylase) activity	3	0.131752	0.0466321	ARK72_HUMAN, NSDHL_HUMAN, DHB4_HUMAN	2204	3	16881	7.65926	1	0.417086	55.5493
GOTERM_MF_DIRECT	GO:1990932~5.8S rRNA binding	3	0.131752	0.0466321	RL8_HUMAN, RL19_HUMAN, RS13_HUMAN	2204	3	16881	7.65926	1	0.417086	55.5493
GOTERM_MF_DIRECT	GO:0070273~phosphatidylinositol-4-phosphate binding	7	0.307422	0.0468877	ARFP1_HUMAN, OSBL8_HUMAN, LANC2_HUMAN, OSBP1_HUMAN, PKHA5_HUMAN, GOLP3_HUMAN, DAB2P_HUMAN	2204	21	16881	2.55309	1	0.416875	55.7512
GOTERM_MF_DIRECT	GO:0016853~isomerase activity	7	0.307422	0.0468877	HMCS1_HUMAN, TXND5_HUMAN, PDIA1_HUMAN, FCL_HUMAN, ECH1_HUMAN, PDIA3_HUMAN, DHB4_HUMAN	2204	21	16881	2.55309	1	0.416875	55.7512
GOTERM_MF_DIRECT	GO:0008093~cytoskeletal adaptor activity	6	0.263505	0.0476967	OBSL1_HUMAN, BI2L1_HUMAN, NCK2_HUMAN, I3L4C2_HUMAN, SRBS2_HUMAN, E7EP65_HUMAN	2204	16	16881	2.87222	1	0.420437	56.3845
GOTERM_MF_DIRECT	GO:0004032~alditol:NADP+ 1-oxidoreductase activity	4	0.17567	0.0517304	ALDR_HUMAN, AK1A1_HUMAN, ARK72_HUMAN, AK1C3_HUMAN	2204	7	16881	4.37672	1	0.445228	59.4172
GOTERM_MF_DIRECT	GO:0016307~phosphatidylinositol phosphate kinase activity	4	0.17567	0.0517304	PI42A_HUMAN, PI42B_HUMAN, PIPSL_HUMAN, PI42C_HUMAN	2204	7	16881	4.37672	1	0.445228	59.4172
GOTERM_MF_DIRECT	GO:0019208~phosphatase regulator activity	4	0.17567	0.0517304	MTMR5_HUMAN, MTMRD_HUMAN, MYPT1_HUMAN, MTMRC_HUMAN	2204	7	16881	4.37672	1	0.445228	59.4172
GOTERM_MF_DIRECT	GO:0048029~monosaccharide binding	4	0.17567	0.0517304	GNA1_HUMAN, A0A0A0MTS2_HUMAN, TALDO_HUMAN, RPIA_HUMAN	2204	7	16881	4.37672	1	0.445228	59.4172
GOTERM_MF_DIRECT	GO:0051117~ATPase binding	16	0.702679	0.0530835	NSF1C_HUMAN, RALB_HUMAN, E9PRQ7_HUMAN, RALA_HUMAN, RAB4A_HUMAN, VATE1_HUMAN, EZRI_HUMAN, NOP58_HUMAN, RADI_HUMAN, FBRL_HUMAN, UFD1_HUMAN, DNJB1_HUMAN, GBRL2_HUMAN, LCK_HUMAN, AT1B3_HUMAN, AT1B1_HUMAN	2204	74	16881	1.65606	1	0.451916	60.3893
GOTERM_MF_DIRECT	GO:0008289~lipid binding	28	1.22969	0.054064	FABP5_HUMAN, H7BXI1_HUMAN, E9PC69_HUMAN, EPN4_HUMAN, APOA1_HUMAN, PPP5_HUMAN, S10AA_HUMAN, CIP4_HUMAN, PIPNB_HUMAN, TERA_HUMAN, ESYT1_HUMAN, OSBL9_HUMAN, U119B_HUMAN, PKHA1_HUMAN, PCTL_HUMAN, OSB11_HUMAN, A0A0A0MQT0_HUMAN, A0A024R4E5_HUMAN, FBP1L_HUMAN, E9PFW3_HUMAN, APOH_HUMAN, PACN3_HUMAN, ANXA6_HUMAN, APOE_HUMAN, AP2A2_HUMAN, MB12A_HUMAN, PACN2_HUMAN, DNM1L_HUMAN	2204	151	16881	1.42026	1	0.456112	61.0799
GOTERM_MF_DIRECT	GO:0017154~semaphorin receptor activity	5	0.219587	0.0603539	PLXA1_HUMAN, MET_HUMAN, PLXB2_HUMAN, PLXD1_HUMAN, PLXB1_HUMAN	2204	12	16881	3.19136	1	0.492359	65.248
GOTERM_MF_DIRECT	GO:0045295~gamma-catenin binding	5	0.219587	0.0603539	PTPRJ_HUMAN, CTNA1_HUMAN, A0A087WXI5_HUMAN, DSG1_HUMAN, Q5TG12_HUMAN	2204	12	16881	3.19136	1	0.492359	65.248
GOTERM_MF_DIRECT	GO:0031994~insulin-like growth factor I binding	5	0.219587	0.0603539	INSR_HUMAN, ITB4_HUMAN, C9J5X1_HUMAN, ITA6_HUMAN, ITAV_HUMAN	2204	12	16881	3.19136	1	0.492359	65.248
GOTERM_MF_DIRECT	GO:0017137~Rab GTPase binding	25	1.09794	0.0652518	RAC1_HUMAN, RFIP1_HUMAN, RAB8A_HUMAN, TB10B_HUMAN, RBGPR_HUMAN, ACAP2_HUMAN, PGTA_HUMAN, TB10A_HUMAN, GDIA_HUMAN, A0A024R571_HUMAN, AP1G1_HUMAN, I3L0N3_HUMAN, MICA3_HUMAN, L2GL1_HUMAN, RIMS1_HUMAN, ANFY1_HUMAN, TBC15_HUMAN, AP3M1_HUMAN, DNM1L_HUMAN, NDRG1_HUMAN, VPS52_HUMAN, RAE1_HUMAN, J3QRV5_HUMAN, RBGP1_HUMAN, ANXA2_HUMAN	2204	134	16881	1.42897	1	0.518318	68.1987
GOTERM_MF_DIRECT	GO:0001047~core promoter binding	14	0.614844	0.0675497	HDAC6_HUMAN, NONO_HUMAN, PSPC1_HUMAN, PARK7_HUMAN, HNRPU_HUMAN, MBB1A_HUMAN, SFPQ_HUMAN, HDAC2_HUMAN, DHX36_HUMAN, NOTC1_HUMAN, RBMX_HUMAN, RPB1_HUMAN, AGO2_HUMAN, HDAC4_HUMAN	2204	64	16881	1.67546	1	0.528852	69.5003
GOTERM_MF_DIRECT	GO:0005544~calcium-dependent phospholipid binding	13	0.570927	0.0686299	ANX11_HUMAN, H7BXI1_HUMAN, ANXA5_HUMAN, ANXA3_HUMAN, CPNE1_HUMAN, ANXA1_HUMAN, ANXA6_HUMAN, CPNE3_HUMAN, C2CD5_HUMAN, J3KQA0_HUMAN, ANXA7_HUMAN, ANXA4_HUMAN, ANXA2_HUMAN	2204	58	16881	1.71673	1	0.532568	70.0947
GOTERM_MF_DIRECT	GO:0016791~phosphatase activity	10	0.439174	0.0688229	PP1A_HUMAN, PLPP_HUMAN, CTDSL_HUMAN, PP1G_HUMAN, PTPRJ_HUMAN, PP1B_HUMAN, SAC1_HUMAN, PGAM5_HUMAN, CTDS1_HUMAN, AT1A1_HUMAN	2204	40	16881	1.91481	1	0.531493	70.1997
GOTERM_MF_DIRECT	GO:0070006~metalloaminopeptidase activity	7	0.307422	0.0696613	AMPB_HUMAN, E9PLK3_HUMAN, DNPEP_HUMAN, LCAP_HUMAN, F8VRR3_HUMAN, LKHA4_HUMAN, XPP1_HUMAN	2204	23	16881	2.33108	1	0.533858	70.652
GOTERM_MF_DIRECT	GO:0031593~polyubiquitin binding	7	0.307422	0.0696613	HDAC6_HUMAN, BAG6_HUMAN, E9PRQ7_HUMAN, PSMD4_HUMAN, EPS15_HUMAN, BRCC3_HUMAN, TERA_HUMAN	2204	23	16881	2.33108	1	0.533858	70.652
GOTERM_MF_DIRECT	GO:0017134~fibroblast growth factor binding	7	0.307422	0.0696613	FGFP1_HUMAN, RS2_HUMAN, FIBP_HUMAN, RS19_HUMAN, GSLG1_HUMAN, FGFR4_HUMAN, ITAV_HUMAN	2204	23	16881	2.33108	1	0.533858	70.652
GOTERM_MF_DIRECT	GO:0005215~transporter activity	35	1.53711	0.0703637	CMC2_HUMAN, FABP5_HUMAN, SO4A1_HUMAN, E9PF10_HUMAN, FLVC1_HUMAN, KI20A_HUMAN, X6R8F3_HUMAN, AP1G1_HUMAN, AP3S1_HUMAN, RABP2_HUMAN, PCTL_HUMAN, ABCF2_HUMAN, XPO1_HUMAN, STEA2_HUMAN, AP1B1_HUMAN, ASNA_HUMAN, A0A0A0MQT0_HUMAN, M0R0N4_HUMAN, B7ZKQ9_HUMAN, S12A4_HUMAN, E9PFW3_HUMAN, MPRI_HUMAN, CPNE1_HUMAN, IPO7_HUMAN, ADT3_HUMAN, ATPB_HUMAN, STEA1_HUMAN, AP3D1_HUMAN, SYPL1_HUMAN, SC5A6_HUMAN, CPNE3_H…	2204	202	16881	1.3271	1	0.535475	71.0259
GOTERM_MF_DIRECT	GO:0035613~RNA stem-loop binding	4	0.17567	0.0749174	A0A0D9SF53_HUMAN, SYEP_HUMAN, IF4A3_HUMAN, K7EQ55_HUMAN	2204	8	16881	3.82963	1	0.556733	73.3435
GOTERM_MF_DIRECT	GO:0097157~pre-mRNA intronic binding	4	0.17567	0.0749174	PRP8_HUMAN, HNRPL_HUMAN, ROA2_HUMAN, RBM4_HUMAN	2204	8	16881	3.82963	1	0.556733	73.3435
GOTERM_MF_DIRECT	GO:1990459~transferrin receptor binding	4	0.17567	0.0749174	SNX1_HUMAN, SNX2_HUMAN, A6NMH8_HUMAN, TRFE_HUMAN	2204	8	16881	3.82963	1	0.556733	73.3435
GOTERM_MF_DIRECT	GO:0034604~pyruvate dehydrogenase (NAD+) activity	4	0.17567	0.0749174	FACR1_HUMAN, ODP2_HUMAN, ODPB_HUMAN, DLDH_HUMAN	2204	8	16881	3.82963	1	0.556733	73.3435
GOTERM_MF_DIRECT	GO:0030235~nitric-oxide synthase regulator activity	4	0.17567	0.0749174	HS90A_HUMAN, AKT1_HUMAN, CALM_HUMAN, HS90B_HUMAN	2204	8	16881	3.82963	1	0.556733	73.3435
GOTERM_MF_DIRECT	GO:0016655~oxidoreductase activity, acting on NAD(P)H, quinone or similar compound as acceptor	4	0.17567	0.0749174	DHRS4_HUMAN, DCXR_HUMAN, CBR1_HUMAN, AK1C3_HUMAN	2204	8	16881	3.82963	1	0.556733	73.3435
GOTERM_MF_DIRECT	GO:0051536~iron-sulfur cluster binding	6	0.263505	0.0751634	ELP3_HUMAN, CPIN1_HUMAN, GLRX3_HUMAN, RS3_HUMAN, NUBP1_HUMAN, PUR1_HUMAN	2204	18	16881	2.55309	1	0.555873	73.4636
GOTERM_MF_DIRECT	GO:0043539~protein serine/threonine kinase activator activity	6	0.263505	0.0751634	CAB39_HUMAN, IQGA1_HUMAN, STK4_HUMAN, MP2K1_HUMAN, CALM_HUMAN, MP2K2_HUMAN	2204	18	16881	2.55309	1	0.555873	73.4636
GOTERM_MF_DIRECT	GO:0050661~NADP binding	9	0.395257	0.0774017	SPRE_HUMAN, IDHC_HUMAN, NNTM_HUMAN, DHCR7_HUMAN, G3P_HUMAN, G6PD_HUMAN, GSHR_HUMAN, H0Y4R2_HUMAN, CATA_HUMAN	2204	35	16881	1.96952	1	0.564824	74.5332
GOTERM_MF_DIRECT	GO:0016805~dipeptidase activity	5	0.219587	0.07847	SCRN1_HUMAN, J3QL71_HUMAN, CNDP2_HUMAN, P20D2_HUMAN, DPEP1_HUMAN	2204	13	16881	2.94587	1	0.567921	75.0293
GOTERM_MF_DIRECT	GO:1990381~ubiquitin-specific protease binding	5	0.219587	0.07847	BAG6_HUMAN, SART3_HUMAN, CHMP3_HUMAN, PARK7_HUMAN, TERA_HUMAN	2204	13	16881	2.94587	1	0.567921	75.0293
GOTERM_MF_DIRECT	GO:0071889~14-3-3 protein binding	7	0.307422	0.0830618	IRS2_HUMAN, KI13B_HUMAN, AKT1_HUMAN, 1433T_HUMAN, RPTOR_HUMAN, MYPT1_HUMAN, DAB2P_HUMAN	2204	24	16881	2.23395	1	0.587444	77.0597
GOTERM_MF_DIRECT	GO:0015035~protein disulfide oxidoreductase activity	7	0.307422	0.0830618	ERO1A_HUMAN, CCS_HUMAN, TXNL1_HUMAN, GSTK1_HUMAN, GLRX3_HUMAN, THIO_HUMAN, A0A087WSY9_HUMAN	2204	24	16881	2.23395	1	0.587444	77.0597
GOTERM_MF_DIRECT	GO:0070851~growth factor receptor binding	3	0.131752	0.0852527	FYN_HUMAN, NHRF1_HUMAN, SRC_HUMAN	2204	4	16881	5.74444	1	0.595323	77.9728
GOTERM_MF_DIRECT	GO:0033592~RNA strand annealing activity	3	0.131752	0.0852527	IF4B_HUMAN, B4DXZ6_HUMAN, IF4H_HUMAN	2204	4	16881	5.74444	1	0.595323	77.9728
GOTERM_MF_DIRECT	GO:0035173~histone kinase activity	3	0.131752	0.0852527	CCNB1_HUMAN, CDK1_HUMAN, G3V5T9_HUMAN	2204	4	16881	5.74444	1	0.595323	77.9728
GOTERM_MF_DIRECT	GO:0031852~mu-type opioid receptor binding	3	0.131752	0.0852527	GNAS1_HUMAN, GNAO_HUMAN, FLNA_HUMAN	2204	4	16881	5.74444	1	0.595323	77.9728
GOTERM_MF_DIRECT	GO:0051990~(R)-2-hydroxyglutarate dehydrogenase activity	3	0.131752	0.0852527	IDHC_HUMAN, ARK72_HUMAN, DHB4_HUMAN	2204	4	16881	5.74444	1	0.595323	77.9728
GOTERM_MF_DIRECT	GO:0051022~Rho GDP-dissociation inhibitor binding	3	0.131752	0.0852527	HS90A_HUMAN, RAC1_HUMAN, CDC42_HUMAN	2204	4	16881	5.74444	1	0.595323	77.9728
GOTERM_MF_DIRECT	GO:0016668~oxidoreductase activity, acting on a sulfur group of donors, NAD(P) as acceptor	3	0.131752	0.0852527	A0A087WSY9_HUMAN, GSHR_HUMAN, DLDH_HUMAN	2204	4	16881	5.74444	1	0.595323	77.9728
GOTERM_MF_DIRECT	GO:0004514~nicotinate-nucleotide diphosphorylase (carboxylating) activity	3	0.131752	0.0852527	G5E977_HUMAN, NAMPT_HUMAN, NADC_HUMAN	2204	4	16881	5.74444	1	0.595323	77.9728
GOTERM_MF_DIRECT	GO:0035662~Toll-like receptor 4 binding	3	0.131752	0.0852527	S10A8_HUMAN, S10A9_HUMAN, DAB2P_HUMAN	2204	4	16881	5.74444	1	0.595323	77.9728
GOTERM_MF_DIRECT	GO:0043125~ErbB-3 class receptor binding	3	0.131752	0.0852527	ERBB2_HUMAN, P85A_HUMAN, CDK5_HUMAN	2204	4	16881	5.74444	1	0.595323	77.9728
GOTERM_MF_DIRECT	GO:0032564~dATP binding	3	0.131752	0.0852527	HS90A_HUMAN, HS90B_HUMAN, F10A1_HUMAN	2204	4	16881	5.74444	1	0.595323	77.9728
GOTERM_MF_DIRECT	GO:0004663~Rab geranylgeranyltransferase activity	3	0.131752	0.0852527	FNTA_HUMAN, PGTA_HUMAN, RAE1_HUMAN	2204	4	16881	5.74444	1	0.595323	77.9728
GOTERM_MF_DIRECT	GO:0019834~phospholipase A2 inhibitor activity	3	0.131752	0.0852527	ANXA1_HUMAN, ANXA3_HUMAN, ANXA2_HUMAN	2204	4	16881	5.74444	1	0.595323	77.9728
GOTERM_MF_DIRECT	GO:0004175~endopeptidase activity	12	0.527009	0.0865337	NICA_HUMAN, ECE1_HUMAN, PSMD2_HUMAN, PSA3_HUMAN, PSMD1_HUMAN, PSB6_HUMAN, NEP_HUMAN, G3V5Z7_HUMAN, TPP2_HUMAN, CPNE1_HUMAN, ATG4B_HUMAN, ADA10_HUMAN	2204	54	16881	1.70206	1	0.598975	78.4907
GOTERM_MF_DIRECT	GO:0004857~enzyme inhibitor activity	8	0.351339	0.087042	HPBP1_HUMAN, KPRA_HUMAN, TXNIP_HUMAN, NOTC1_HUMAN, ARRB1_HUMAN, MYPT1_HUMAN, CCAR2_HUMAN, KPRB_HUMAN	2204	30	16881	2.04247	1	0.599169	78.693
GOTERM_MF_DIRECT	GO:0048487~beta-tubulin binding	9	0.395257	0.0886638	HDAC6_HUMAN, RGAP1_HUMAN, HD_HUMAN, ARL8A_HUMAN, J3KR97_HUMAN, GBRL2_HUMAN, B7ZAR1_HUMAN, LPPRC_HUMAN, MAP1S_HUMAN	2204	36	16881	1.91481	1	0.604216	79.3266
GOTERM_MF_DIRECT	GO:0070064~proline-rich region binding	6	0.263505	0.0915052	BI2L1_HUMAN, PROF1_HUMAN, I3L4C2_HUMAN, TCRG1_HUMAN, CSK_HUMAN, E7EP65_HUMAN	2204	19	16881	2.41871	1	0.614328	80.3941
GOTERM_MF_DIRECT	GO:0003697~single-stranded DNA binding	18	0.790514	0.0929343	PCBP1_HUMAN, CNBP_HUMAN, SSBP_HUMAN, PARK7_HUMAN, HNRPK_HUMAN, CH60_HUMAN, E9PGT1_HUMAN, MCM4_HUMAN, A0A1B0GUU9_HUMAN, ANXA1_HUMAN, MCM6_HUMAN, ROA1_HUMAN, MCM7_HUMAN, LPPRC_HUMAN, A0A087WUK2_HUMAN, E9PEB5_HUMAN, RFA1_HUMAN, MSH2_HUMAN	2204	93	16881	1.48244	1	0.618284	80.9112
GOTERM_MF_DIRECT	GO:0001664~G-protein coupled receptor binding	12	0.527009	0.0960381	CHIP_HUMAN, FYN_HUMAN, GNAI1_HUMAN, E9PKE3_HUMAN, HS71B_HUMAN, ITB4_HUMAN, GNAI3_HUMAN, ARHGC_HUMAN, GNAI2_HUMAN, ARHGB_HUMAN, DNJA1_HUMAN, FLNA_HUMAN	2204	55	16881	1.67111	1	0.62897	81.9904
GOTERM_MF_DIRECT	GO:0005095~GTPase inhibitor activity	5	0.219587	0.0989507	ARL2_HUMAN, IQGA1_HUMAN, RTKN_HUMAN, A8K070_HUMAN, IPO5_HUMAN	2204	14	16881	2.73545	1	0.63854	82.9507
GOTERM_MF_DIRECT	GO:0030955~potassium ion binding	5	0.219587	0.0989507	KPYM_HUMAN, PDXK_HUMAN, H3BTN5_HUMAN, HDAC4_HUMAN, AT1B1_HUMAN, AT1A1_HUMAN	2204	14	16881	2.73545	1	0.63854	82.9507
GOTERM_MF_DIRECT	GO:0016303~1-phosphatidylinositol-3-kinase activity	10	0.439174	0.0999514	IRS2_HUMAN, PTN11_HUMAN, PK3CA_HUMAN, FGF3_HUMAN, PI3R4_HUMAN, P85A_HUMAN, GRB2_HUMAN, F5GWN5_HUMAN, FGFR4_HUMAN, P3C2A_HUMAN	2204	43	16881	1.78122	1	0.640448	83.2693
INTERPRO	IPR016024:Armadillo-type fold	134	5.88494	6.34325e-36	A0A0A0MTL6_HUMAN, VATH_HUMAN, IMB1_HUMAN, C9JJX6_HUMAN, LKHA4_HUMAN, P3C2A_HUMAN, THADA_HUMAN, AMPB_HUMAN, CAB39_HUMAN, HD_HUMAN, IPO4_HUMAN, PRKDC_HUMAN, XPO1_HUMAN, GCN1_HUMAN, INF2_HUMAN, NCDN_HUMAN, XPOT_HUMAN, CB39L_HUMAN, IMA1_HUMAN, DAAF5_HUMAN, FRYL_HUMAN, RIC8A_HUMAN, XPO2_HUMAN, MTOR_HUMAN, A6NIW2_HUMAN, FHOD1_HUMAN, IMA5_HUMAN, XPO5_HUMAN, 2AAA_HUMAN, CKAP5_HUMAN, PK3CA_HUMAN, A0A1B0GU…	2253	351	18559	3.14479	1.89092e-32	1.89092e-32	1.1414e-32
INTERPRO	IPR027417:P-loop containing nucleoside triphosphate hydrolase	225	9.88142	3.91148e-29	H3BQZ7_HUMAN, CSKP_HUMAN, RN213_HUMAN, DD19A_HUMAN, MCM2_HUMAN, D6RER5_HUMAN, GNAQ_HUMAN, HNRL1_HUMAN, D6RFG8_HUMAN, A0A0D9SF53_HUMAN, RAB5A_HUMAN, GNAZ_HUMAN, DYN3_HUMAN, GNAI1_HUMAN, GNAS1_HUMAN, MRP3_HUMAN, RAB1B_HUMAN, DHX36_HUMAN, SMCA5_HUMAN, DNM1L_HUMAN, ATPA_HUMAN, MCM4_HUMAN, PRP16_HUMAN, EF1A1_HUMAN, MCM6_HUMAN, ERC6L_HUMAN, RAB5C_HUMAN, EFTU_HUMAN, GNL1_HUMAN, RUVB1_HUMAN, MYO1C_HUMAN,…	2253	879	18559	2.10857	1.16601e-25	5.83006e-26	7.03831e-26
INTERPRO	IPR011989:Armadillo-like helical	86	3.7769	2.70466e-23	RICTR_HUMAN, SCYL2_HUMAN, A0A0A0MTL6_HUMAN, IMA7_HUMAN, VATH_HUMAN, IMB1_HUMAN, NF1_HUMAN, C9JJX6_HUMAN, TNPO1_HUMAN, CND3_HUMAN, THADA_HUMAN, CAB39_HUMAN, SF3B1_HUMAN, HD_HUMAN, PLAK_HUMAN, IPO4_HUMAN, PRKDC_HUMAN, 2A5E_HUMAN, DJC13_HUMAN, XPO1_HUMAN, IPO5_HUMAN, GCN1_HUMAN, VAC14_HUMAN, IPO8_HUMAN, XPOT_HUMAN, MMS19_HUMAN, CB39L_HUMAN, IMA1_HUMAN, RCD1_HUMAN, DAAF5_HUMAN, FRYL_HUMAN, RIC8A_HUMA…	2253	225	18559	3.14854	8.06259e-20	2.68753e-20	4.86676e-20
INTERPRO	IPR005225:Small GTP-binding protein domain	64	2.81072	1.31651e-17	RAB13_HUMAN, AR13B_HUMAN, RAB35_HUMAN, DRG2_HUMAN, SAR1A_HUMAN, RAB7A_HUMAN, RASK_HUMAN, RB22A_HUMAN, RAB10_HUMAN, B4DZG7_HUMAN, A0A087WUT6_HUMAN, NOG1_HUMAN, RAP2B_HUMAN, RAB5A_HUMAN, RB11B_HUMAN, RAP1B_HUMAN, RHOG_HUMAN, ARF3_HUMAN, RAB18_HUMAN, RHOA_HUMAN, RAN_HUMAN, RAB1A_HUMAN, RAB2A_HUMAN, RAB1B_HUMAN, EF2_HUMAN, RAC2_HUMAN, RASH_HUMAN, CDC42_HUMAN, RAB32_HUMAN, RALA_HUMAN, RAB8A_HUMAN, DRG…	2253	167	18559	3.15687	3.9245e-14	9.81126e-15	2.36892e-14
INTERPRO	IPR011993:Pleckstrin homology-like domain	115	5.05051	6.38669e-17	TENS3_HUMAN, E7ESA6_HUMAN, F8VWL3_HUMAN, ABR_HUMAN, M0QZR4_HUMAN, PLCG1_HUMAN, PHLA1_HUMAN, PHLB1_HUMAN, FGD5_HUMAN, RBGP1_HUMAN, SNTB2_HUMAN, PLCD1_HUMAN, IRS2_HUMAN, DYN1_HUMAN, DYN3_HUMAN, MOES_HUMAN, ES8L3_HUMAN, 41_HUMAN, NGAP_HUMAN, MTMR9_HUMAN, RHG12_HUMAN, RADI_HUMAN, MTMR5_HUMAN, E9PKC0_HUMAN, ARHG7_HUMAN, A6NIW2_HUMAN, MTM1_HUMAN, F8WA39_HUMAN, A0A087WUZ3_HUMAN, SWP70_HUMAN, PLCB3_HUMAN…	2253	427	18559	2.21852	3.30957e-13	6.61693e-14	1.9984e-13
INTERPRO	IPR001806:Small GTPase superfamily	49	2.15195	5.00995e-12	RAB32_HUMAN, RALA_HUMAN, RHG05_HUMAN, RAB13_HUMAN, RAB8A_HUMAN, RAB24_HUMAN, RAB2B_HUMAN, RHG35_HUMAN, RAB35_HUMAN, RAB8B_HUMAN, RAB7A_HUMAN, RASK_HUMAN, RAB6A_HUMAN, RHEB_HUMAN, RB22A_HUMAN, RAB10_HUMAN, RAB20_HUMAN, RAP2B_HUMAN, RAB23_HUMAN, RAB5C_HUMAN, RAB21_HUMAN, RHOF_HUMAN, RAB5A_HUMAN, KBRS2_HUMAN, RALB_HUMAN, RAP1B_HUMAN, RB11B_HUMAN, RAC1_HUMAN, RAP2A_HUMAN, RHOG_HUMAN, RAB4A_HUMAN, RAB…	2253	139	18559	2.90385	1.49348e-08	2.48913e-09	9.01498e-09
INTERPRO	IPR001452:Src homology-3 domain	65	2.85463	6.63758e-12	ASAP2_HUMAN, ABI1_HUMAN, CSKP_HUMAN, FRK_HUMAN, SRBS2_HUMAN, Q5JUW8_HUMAN, RHG26_HUMAN, J3QRU1_HUMAN, ZO2_HUMAN, B7ZM87_HUMAN, PLCG1_HUMAN, SRC8_HUMAN, SH3B4_HUMAN, SPN90_HUMAN, LCK_HUMAN, ASPP2_HUMAN, MPP7_HUMAN, RASA1_HUMAN, DOCK4_HUMAN, ES8L3_HUMAN, A0A0J9YY01_HUMAN, BIN1_HUMAN, FBP1L_HUMAN, P85A_HUMAN, DBNL_HUMAN, RHG12_HUMAN, ARHG7_HUMAN, PACN2_HUMAN, I3L4C2_HUMAN, Q5JPT2_HUMAN, CSK_HUMAN, S…	2253	218	18559	2.45612	1.97866e-08	2.82666e-09	1.19437e-08
INTERPRO	IPR001849:Pleckstrin homology domain	75	3.29381	7.79342e-12	NIBL1_HUMAN, DOCK9_HUMAN, ASAP2_HUMAN, H3BQ19_HUMAN, ARAP1_HUMAN, RTKN_HUMAN, F8VWL3_HUMAN, ABR_HUMAN, PSD4_HUMAN, RHG26_HUMAN, M0QZR4_HUMAN, PLCG1_HUMAN, OSBL9_HUMAN, PHLA1_HUMAN, PHLB1_HUMAN, AKT1_HUMAN, FGD5_HUMAN, OSB11_HUMAN, RASA1_HUMAN, SNTB2_HUMAN, PLCD1_HUMAN, IRS2_HUMAN, DYN1_HUMAN, DYN3_HUMAN, DP13A_HUMAN, MRCKB_HUMAN, NGAP_HUMAN, OSBP1_HUMAN, RHG12_HUMAN, MTMR5_HUMAN, E9PKC0_HUMAN, AR…	2253	271	18559	2.27974	2.32322e-08	2.90403e-09	1.40235e-08
INTERPRO	IPR000717:Proteasome component (PCI) domain	15	0.658762	6.88085e-11	CSN7B_HUMAN, EIF3C_HUMAN, PSD11_HUMAN, PSD13_HUMAN, PSMD6_HUMAN, CSN2_HUMAN, D6RFN0_HUMAN, PSD12_HUMAN, CSN3_HUMAN, EIF3A_HUMAN, A8K070_HUMAN, EIF3E_HUMAN, PSMD3_HUMAN, PCID2_HUMAN, EIF3M_HUMAN	2253	17	18559	7.26835	2.05118e-07	2.27909e-08	1.23814e-07
INTERPRO	IPR000504:RNA recognition motif domain	63	2.7668	3.11486e-10	EIF3G_HUMAN, IF4B_HUMAN, G3BP1_HUMAN, SRSF2_HUMAN, HNRPR_HUMAN, NONO_HUMAN, H3BPE7_HUMAN, MSI2H_HUMAN, PSPC1_HUMAN, RBP56_HUMAN, IF2B3_HUMAN, HNRH2_HUMAN, HNRPM_HUMAN, SRSF7_HUMAN, IF2B2_HUMAN, SFPQ_HUMAN, RU17_HUMAN, IF2B1_HUMAN, SART3_HUMAN, ROAA_HUMAN, A0A087WUK2_HUMAN, H3BV80_HUMAN, A8MXP9_HUMAN, G3BP2_HUMAN, A0A087WX29_HUMAN, LA_HUMAN, G5EA30_HUMAN, RBM14_HUMAN, SRSF9_HUMAN, TRA2B_HUMAN, J3K…	2253	226	18559	2.29628	9.28539e-07	9.28539e-08	5.60487e-07
INTERPRO	IPR001715:Calponin homology domain	31	1.36144	1.25671e-09	A0A0A0MTL4_HUMAN, B4DDF4_HUMAN, EH1L1_HUMAN, FLNC_HUMAN, PLSL_HUMAN, H3BQK9_HUMAN, TAGL2_HUMAN, PLEC_HUMAN, MICA3_HUMAN, DYST_HUMAN, PARVB_HUMAN, FLNA_HUMAN, ACTN1_HUMAN, ACTN4_HUMAN, A0A087WVP4_HUMAN, PLST_HUMAN, EHBP1_HUMAN, LRCH1_HUMAN, MARE1_HUMAN, VAV2_HUMAN, ARHG7_HUMAN, IQGA1_HUMAN, SPTN2_HUMAN, IQGA3_HUMAN, UTRO_HUMAN, CNN3_HUMAN, F8WD26_HUMAN, FLNB_HUMAN, PLSI_HUMAN, A0A087WUZ3_HUMAN, J3…	2253	76	18559	3.36002	3.74624e-06	3.40567e-07	2.26132e-06
INTERPRO	IPR001494:Importin-beta, N-terminal	14	0.614844	1.77484e-09	IPO8_HUMAN, XPOT_HUMAN, IMB1_HUMAN, TNPO1_HUMAN, IPO7_HUMAN, XPO7_HUMAN, IPO9_HUMAN, XPO2_HUMAN, IPO4_HUMAN, TNPO2_HUMAN, XPO1_HUMAN, XPO5_HUMAN, IPO5_HUMAN, IPO11_HUMAN	2253	17	18559	6.78379	5.2908e-06	4.40901e-07	3.19365e-06
INTERPRO	IPR012677:Nucleotide-binding, alpha-beta plait	68	2.98639	2.19522e-09	EIF3G_HUMAN, IF4B_HUMAN, HNRPR_HUMAN, G3BP1_HUMAN, SRSF2_HUMAN, NONO_HUMAN, H3BPE7_HUMAN, MSI2H_HUMAN, PSPC1_HUMAN, RBP56_HUMAN, IF2B3_HUMAN, HNRH2_HUMAN, HNRPM_HUMAN, SRSF7_HUMAN, IF2B2_HUMAN, SFPQ_HUMAN, RU17_HUMAN, IF2B1_HUMAN, SART3_HUMAN, ROAA_HUMAN, A0A087WUK2_HUMAN, H3BV80_HUMAN, A8MXP9_HUMAN, RL23A_HUMAN, G3BP2_HUMAN, A0A087WX29_HUMAN, LA_HUMAN, G5EA30_HUMAN, RBM14_HUMAN, SRSF9_HUMAN, TRA…	2253	264	18559	2.12177	6.54393e-06	5.03381e-07	3.95008e-06
INTERPRO	IPR016040:NAD(P)-binding domain	51	2.23979	8.26084e-09	ECHA_HUMAN, RDH11_HUMAN, CTBP2_HUMAN, SAHH2_HUMAN, UBA5_HUMAN, DCXR_HUMAN, 6PGD_HUMAN, G3P_HUMAN, SAE2_HUMAN, MAT2B_HUMAN, ATG7_HUMAN, HCD2_HUMAN, GRHPR_HUMAN, F5H2F4_HUMAN, DHB12_HUMAN, ADHX_HUMAN, UBA1_HUMAN, MDHM_HUMAN, GALE_HUMAN, G6PD_HUMAN, DHB4_HUMAN, SAHH_HUMAN, LDHA_HUMAN, SPRE_HUMAN, UBA6_HUMAN, QOR_HUMAN, SERA_HUMAN, FACR1_HUMAN, DHRS4_HUMAN, PTGR2_HUMAN, HTAI2_HUMAN, STEA2_HUMAN, CTBP…	2253	179	18559	2.34699	2.46253e-05	1.75897e-06	1.48645e-05
INTERPRO	IPR011009:Protein kinase-like domain	111	4.87484	8.68441e-09	EPHA2_HUMAN, E7ESA6_HUMAN, CSKP_HUMAN, A0A0A0MTH3_HUMAN, TGFR2_HUMAN, C9J5X1_HUMAN, PLK1_HUMAN, P3C2A_HUMAN, MLKL_HUMAN, J3QRU1_HUMAN, MP2K3_HUMAN, GSK3B_HUMAN, KPCA_HUMAN, PRKDC_HUMAN, KS6A3_HUMAN, LCK_HUMAN, H3BLV9_HUMAN, KAPCA_HUMAN, TBK1_HUMAN, DDR1_HUMAN, E9PF82_HUMAN, MTOR_HUMAN, G3V5T9_HUMAN, PKN1_HUMAN, AURKB_HUMAN, JAK1_HUMAN, PK3CA_HUMAN, EKI1_HUMAN, E9PC69_HUMAN, EPHB3_HUMAN, MK13_HUMA…	2253	531	18559	1.72196	2.58879e-05	1.72588e-06	1.56267e-05
[truncated: 1,056 more rows]
