# Supplementary material for: Secreted midbody remnants are a class of extracellular vesicles molecularly distinct from exosomes and microparticles
Source: Commun Biol. 2021 Mar 25;4:400. doi: 10.1038/s42003-021-01882-z (PMC7994562; doi:10.1038/s42003-021-01882-z)
Supplement: Supplementary file 9 — Supplementary Data 7 [file 42003_2021_1882_MOESM9_ESM.xlsx]

## Sheet: Table S7
Supplementary Data 7. Reactome pathways analysis of 456 proteins commonly identified in SW620 cell derived sMB-R proteome (2300 proteins) and MB-Rs shed by Hela cells reported by Peterman et al. 2019.
Pathway identifier	Pathway name	#Entities found	#Entities total	Entities ratio	Entities pValue	Entities FDR	#Reactions found	#Reactions total	Submitted entities found
R-HSA-6798695	Neutrophil degranulation	91	480	0.0330715	1.11022e-16	2.80886e-14	10	10	LGALS3BP;CYFIP1;PYGB;HSP90AB1;PYGL;PSMD6;PSMD7;ATIC;TUBA1A;PSMD2;PSMD3;CPNE1;PSMD1;CPNE3;RAC1;SPTAN1;CD97;CAP1;CCT2;GSTK1;ACTR2;HSP90AA1;USP5;ANXA2;TUBB;RHOG;HPCAL1;PGD;RHOA;PDIA4;APRT;EEF1A1;PSMA5;ACLY;DYNC1LI1;PKM;RAP2B;CAT;STRAP;ALDOA;FKBP4;PPIA;ARL8A;CD44;KPNB1;RAB7A;LRRC59;RAB5B;PSMD12;VCP;SEC23A;RAB5C;PSMD11;RPN2;PSMD14;PSMD13;GSTP1;COPB1;MVP;RPN1;UBR4;IQGAP1;IQGAP3;GNAI1;RAP1B;RAP1A;PRDX4;…
R-HSA-195258	RHO GTPase Effectors	65	326	0.0224611	1.11022e-16	2.80886e-14	102	112	YWHAE;ITGB1;CYFIP2;CYFIP1;YWHAB;ARPC1B;ARPC1A;ACTB;PPP1CB;TUBB6;TUBA1B;XPO1;TUBA1A;YWHAQ;TUBB3;PPP2R1A;KIF5B;CFL1;RAC2;H4C1;RAC1;KPNA2;H3-3A;YWHAH;ACTR3;ACTR2;SEC13;TUBB;RHOG;PRKCA;PPP2R5D;YWHAZ;DYNLL2;TUBA4A;RHOA;EEF1A1;DYNC1LI1;TUBB2B;DYNC1LI2;MYH9;MAPRE1;PFN1;ALDH7A1;ALDH9A1;DYNC1I2;RALA;UBA6;RAB1B;IQGAP1;IQGAP3;CDC42;PAK1;FLNA;MYH10;PAK2;DYNC1H1;TUBB4B;TUBB4A;DIAPH1;GALE;EIF2S3;P4HA1;ARPC3;EI…
R-HSA-199991	Membrane Trafficking	93	665	0.0458178	1.11022e-16	2.80886e-14	127	218	YWHAE;ARF3;ARF4;YWHAB;ARPC1A;CLTC;AP2A1;STON2;ACTB;IPO5;PPP6C;TUBB6;ACTR1A;TUBA1B;TUBA1A;YWHAQ;TUBB3;KIF5B;NAMPT;RAC1;AP3S1;KPNA2;SPTAN1;RAB8A;YWHAH;CAP1;ACTR3;ACTR2;TMED9;SEC13;ANXA2;EXOC7;TUBB;AP1B1;KIF23;YWHAZ;DYNLL2;TUBA4A;RHOA;DNM2;RAB32;DNM3;DYNC1LI1;TUBB2B;DYNC1LI2;RAB35;MYH9;ALDOA;SLC25A5;PAFAH1B3;ARF5;ARF6;RAB7A;RAB1A;DYNC1I2;COPB2;RAB5B;COPA;RALA;SEC23A;RAB5C;RAB1B;COPB1;USO1;RAP1GDS1;H…
R-HSA-8852276	The role of GTSE1 in G2/M progression after G2 checkpoint	33	83	0.00571862	1.11022e-16	2.80886e-14	5	10	PSMD12;PSMD11;HSP90AB1;PSMD14;RPN2;PSMD13;ARPC1A;RPN1;PSMD8;TUBB6;PSMD6;TUBA1B;PSMD7;TUBA1A;PSMD5;TUBB3;PSMD2;PSMD3;PSMD1;HSP90AA1;TUBB;KIF23;TUBB4B;TUBB4A;TUBA4A;PDIA4;PSMA5;TUBB2B;PSMC5;PSMC6;PSMC3;PSMC4;PSMC1;PSMC2;CDK1;MAPRE1;FKBP4
R-HSA-392499	Metabolism of proteins	217	2354	0.162188	1.11022e-16	2.80886e-14	294	891	ERO1A;EIF4A1;TES;KEAP1;PLOD1;IPO4;ACTB;IPO5;PSMD8;TUBB6;PSMD6;NSDHL;PSMD7;LGALS1;NARS1;PSMD5;TUBB3;RUVBL2;PSMD2;KIF5B;NAMPT;RUVBL1;PSMD3;PSMD1;TRIM25;H4C1;CPNE2;TGM2;RAB2A;PDIA3;USP5;MOGS;PDIA6;TUBA4A;PDIA4;RAB32;EEF1A1;ACLY;DYNC1LI1;DYNC1LI2;PPA1;DNAJB11;RAB35;PLAA;VDAC1;TTLL12;TLN1;ALDH7A1;TARS1;LRRC59;COPB2;TSTA3;RAB5B;VCP;COPA;PSMD12;RAB5C;PSMD11;RPN2;SAR1A;PSMD14;PRKDC;UBA6;PSMD13;COPB1;RPN1…
R-HSA-168256	Immune System	246	2823	0.194502	1.11022e-16	2.80886e-14	421	1598	CYFIP2;CYFIP1;EIF4A1;AHCYL1;EIF4A3;KEAP1;ENO1;ACTB;PSMD8;PSMD6;PSMD7;PSMD5;PPP2R1A;PSMD2;PSMD3;CPNE1;PSMD1;TRIM25;CPNE3;GSTK1;HPCAL1;AP1B1;ACSL4;DYNC1LI1;DYNC1LI2;LAP3;TLN1;RPN2;SAR1A;PRKDC;RPN1;IQGAP1;IQGAP3;PRDX4;CYB5R3;RACGAP1;C9;PRDX1;PCBP2;SERPINH1;S100A11;VAT1;XRCC6;XRCC5;RDX;SURF4;EIF2AK2;PA2G4;PRDX6;FASN;HYOU1;CALR;PYGB;ARPC1B;CLTC;ARPC1A;AP2A1;PYGL;TUBA1B;ACTR1A;ATIC;TUBA1A;RAC2;RAC1;SPT…
R-HSA-194315	Signaling by Rho GTPases	72	457	0.0314868	4.44089e-16	9.63674e-14	107	117	YWHAE;ITGB1;CYFIP2;CYFIP1;YWHAB;ARPC1B;ARPC1A;ARHGAP1;ACTB;PPP1CB;TUBB6;TUBA1B;XPO1;TUBA1A;YWHAQ;TUBB3;PPP2R1A;KIF5B;ARHGDIA;CFL1;RAC2;H4C1;RAC1;TNPO1;KPNA2;DNM1L;H3-3A;YWHAH;ACTR3;ACTR2;SEC13;TUBB;RHOG;PRKCA;PPP2R5D;OXSR1;YWHAZ;DYNLL2;TUBA4A;RHOA;EEF1A1;DYNC1LI1;TUBB2B;DYNC1LI2;MYH9;MAPRE1;PFN1;ALDH7A1;ALDH9A1;DYNC1I2;RALA;UBA6;RAB1B;STK39;IQGAP1;IQGAP3;GSPT1;CDC42;PAK1;RACGAP1;FLNA;MYH10;PAK2;D…
R-HSA-8856688	Golgi-to-ER retrograde transport	39	148	0.0101971	7.77156e-16	1.4766e-13	15	18	ARF3;COPB2;ARF4;RAB1A;DYNC1I2;COPA;COPB1;RAB1B;TUBB6;TUBA1B;ACTR1A;TUBA1A;RACGAP1;TUBB3;KIF5B;NAMPT;RAB6A;CAP1;DYNC1H1;TMED9;STAT1;TUBB;SURF4;KIF23;TUBB4B;TUBB4A;DYNLL2;TUBA4A;DYNC1LI1;TUBB2B;DYNC1LI2;CAPZA1;COPG2;COPG1;PAFAH1B3;ARF5
R-HSA-69275	G2/M Transition	46	212	0.0146066	2.22045e-15	3.73035e-13	44	78	YWHAE;HSP90AB1;ARPC1A;PSMD8;PPP1CB;TUBB6;PSMD6;ACTR1A;TUBA1B;XPO1;PSMD7;TUBA1A;PSMD5;TUBB3;PPP2R1A;PSMD2;PSMD3;PSMD1;RAB8A;HSP90AA1;TUBB;KIF23;TUBA4A;PDIA4;PSMA5;TUBB2B;MAPRE1;FKBP4;DYNC1I2;USP14;RAB5B;PSMD12;PSMD11;RPN2;PSMD14;PSMD13;RPN1;FLNB;DYNC1H1;TUBB4B;TUBB4A;PSMC5;PSMC6;PSMC3;PSMC4;PSMC1;PSMC2;DRG1;CDK1
R-HSA-168249	Innate Immune System	140	1329	0.0915668	2.66454e-15	4.05009e-13	123	697	CYFIP2;CYFIP1;AHCYL1;ACTB;PSMD8;PSMD6;PSMD7;PSMD5;PPP2R1A;PSMD2;CFL1;PSMD3;CPNE1;PSMD1;TRIM25;CPNE3;MAP2K3;CD97;GSTK1;MAP2K1;USP5;HPCAL1;PGD;PDIA4;EEF1A1;ACLY;DYNC1LI1;FKBP4;PPIA;ARL8A;KPNB1;LRRC59;VCP;RAB5B;PSMD12;RAB5C;PSMD11;RPN2;SAR1A;PSMD14;PRKDC;PSMD13;COPB1;RPN1;UBR4;IQGAP1;IQGAP3;HSP90B1;BAG6;RAP1B;PRDX4;CYB5R3;RAP1A;C9;PCBP2;SERPINH1;RAB6A;S100A11;VAT1;XRCC6;XRCC5;RDX;SURF4;PA2G4;EEF2;PR…
R-HSA-453274	Mitotic G2-G2/M phases	46	214	0.0147444	3.10862e-15	4.2899e-13	46	80	YWHAE;HSP90AB1;ARPC1A;PSMD8;PPP1CB;TUBB6;PSMD6;ACTR1A;TUBA1B;XPO1;PSMD7;TUBA1A;PSMD5;TUBB3;PPP2R1A;PSMD2;PSMD3;PSMD1;RAB8A;HSP90AA1;TUBB;KIF23;TUBA4A;PDIA4;PSMA5;TUBB2B;MAPRE1;FKBP4;DYNC1I2;USP14;RAB5B;PSMD12;PSMD11;RPN2;PSMD14;PSMD13;RPN1;FLNB;DYNC1H1;TUBB4B;TUBB4A;PSMC5;PSMC6;PSMC3;PSMC4;PSMC1;PSMC2;DRG1;CDK1
R-HSA-2262752	Cellular responses to stress	90	690	0.0475403	5.9952e-15	7.34079e-13	83	227	YWHAE;ERO1A;HSP90AB1;ARPC1A;ARHGAP1;HSPB1;PSMD8;TUBB6;PSMD6;ACTR1A;TUBA1B;PSMD7;TUBA1A;PSMD5;TUBB3;RUVBL2;PSMD2;PSMD3;PSMD1;H4C1;H3-3A;MAP2K3;CAP1;SEC13;HSP90AA1;TUBB;KIF23;PDIA6;DYNLL2;TUBA4A;PDIA4;EEF1A1;PSMA5;DYNC1LI1;TUBB2B;DYNC1LI2;CAT;BLVRB;FKBP4;MFGE8;DYNC1I2;RAB5B;PSMD12;VCP;SEC23A;PSMD11;RPN2;PSMD14;PSMD13;GSTP1;RPN1;HSPA4L;HDAC6;STIP1;PRDX2;HSPH1;BAG2;PRDX1;SERPINH1;FLNA;DYNC1H1;HSPA5;H…
R-HSA-422475	Axon guidance	81	584	0.040237	6.32827e-15	7.34079e-13	131	297	ITGB1;HSP90AB1;ARPC1B;ARPC1A;CLTC;EIF4A3;ARHGAP1;AP2A1;ACTB;PSMD8;TUBB6;PSMD6;TUBA1B;PSMD7;TUBA1A;PSMD5;TUBB3;RUVBL2;PSMD2;PSMD3;CFL1;PSMD1;RAC1;SPTAN1;CAP1;ACTR3;CCT2;ACTR2;MAP2K1;HSP90AA1;MAP2K2;TUBB;PRKCA;KIF23;PDIA6;TUBA4A;RHOA;PDIA4;DNM2;DNM3;PSMA5;TUBB2B;MYH9;PABPC1;TLN1;EZR;PFN1;MFGE8;KPNB1;EPHA2;PSMD12;PSMD11;RPN2;PSMD14;PSMD13;RAP1GDS1;RPN1;HSD17B4;HSD17B12;NDRG1;GSPT2;GSPT1;SRM;BAG6;CDC…
R-HSA-6807878	COPI-mediated anterograde transport	32	107	0.00737219	1.06581e-14	1.07647e-12	10	12	ARF3;COPB2;ARF4;RAB1A;DYNC1I2;COPA;COPB1;RAB1B;USO1;TUBB6;TUBA1B;ACTR1A;TUBA1A;TUBB3;NAMPT;SPTAN1;CAP1;DYNC1H1;TMED9;TUBB;TUBB4B;TUBB4A;DYNLL2;TUBA4A;DYNC1LI1;TUBB2B;DYNC1LI2;CAPZA1;COPG2;COPG1;ARF5
R-HSA-5653656	Vesicle-mediated transport	100	824	0.0567728	1.36557e-14	1.2973e-12	137	251	YWHAE;ARF3;ARF4;YWHAB;ARPC1A;CLTC;AP2A1;STON2;ACTB;IPO5;PPP6C;TUBB6;ACTR1A;TUBA1B;TUBA1A;YWHAQ;TUBB3;KIF5B;NAMPT;RAC1;AP3S1;KPNA2;SPTAN1;RAB8A;YWHAH;CAP1;ACTR3;ACTR2;TMED9;SEC13;HSP90AA1;ANXA2;EXOC7;TUBB;AP1B1;KIF23;HBA1;YWHAZ;DYNLL2;TUBA4A;RHOA;DNM2;RAB32;DNM3;DYNC1LI1;TUBB2B;DYNC1LI2;RAB35;MYH9;ALDOA;SLC25A5;PAFAH1B3;ARF5;ARF6;RAB7A;RAB1A;DYNC1I2;COPB2;RAB5B;COPA;RALA;SEC23A;RAB5C;RAB1B;COPB1;U…
R-HSA-199977	ER to Golgi Anterograde Transport	39	164	0.0112994	1.88738e-14	1.5854e-12	28	39	ARF3;COPB2;ARF4;RAB1A;DYNC1I2;SEC23A;COPA;COPB1;RAB1B;USO1;PPP6C;TUBB6;TUBA1B;ACTR1A;TUBA1A;TUBB3;NAMPT;SPTAN1;CAP1;DYNC1H1;TMED9;SEC13;ANXA2;TUBB;AP3D1;TUBB4B;TUBB4A;DYNLL2;TUBA4A;DYNC1LI1;TUBB2B;DYNC1LI2;EIF2S3;CAPZA1;COPG2;COPG1;SEC24C;ARF5
R-HSA-8953897	Cellular responses to external stimuli	90	708	0.0487805	2.57572e-14	2.06057e-12	83	258	YWHAE;ERO1A;HSP90AB1;ARPC1A;ARHGAP1;HSPB1;PSMD8;TUBB6;PSMD6;ACTR1A;TUBA1B;PSMD7;TUBA1A;PSMD5;TUBB3;RUVBL2;PSMD2;PSMD3;PSMD1;H4C1;H3-3A;MAP2K3;CAP1;SEC13;HSP90AA1;TUBB;KIF23;PDIA6;DYNLL2;TUBA4A;PDIA4;EEF1A1;PSMA5;DYNC1LI1;TUBB2B;DYNC1LI2;CAT;BLVRB;FKBP4;MFGE8;DYNC1I2;RAB5B;PSMD12;VCP;SEC23A;PSMD11;RPN2;PSMD14;PSMD13;GSTP1;RPN1;HSPA4L;HDAC6;STIP1;PRDX2;HSPH1;BAG2;PRDX1;SERPINH1;FLNA;DYNC1H1;HSPA5;H…
R-HSA-68886	M Phase	64	415	0.0285931	5.69544e-14	4.32854e-12	57	91	YWHAE;SMC4;SMC2;PSMD8;TUBB6;PSMD6;ACTR1A;TUBA1B;XPO1;PSMD7;TUBA1A;PSMD5;TUBB3;PPP2R1A;PSMD2;PSMD3;PSMD1;H4C1;TNPO1;H3-3A;RAB2A;SEC13;HSP90AA1;TUBB;PRKCA;KIF23;PPP2R5D;DYNLL2;TUBA4A;PDIA4;EEF1A1;PSMA5;DYNC1LI1;TUBB2B;DYNC1LI2;MAPRE1;KPNB1;ALDH9A1;RAB1A;DYNC1I2;USP14;PSMD12;PSMD11;RPN2;PSMD14;UBA6;PSMD13;RAB1B;USO1;RPN1;NCAPG;LMNA;FLNB;DYNC1H1;TUBB4B;TUBB4A;GALE;PSMC5;EIF2S3;PSMC6;PSMC3;PSMC4;PSMC1…
R-HSA-2132295	MHC class II antigen presentation	36	148	0.0101971	1.00586e-13	7.24221e-12	13	26	DYNC1I2;SEC23A;RAB1B;CLTC;AP2A1;TUBB6;TUBA1B;ACTR1A;TUBA1A;RACGAP1;TUBB3;KIF5B;CAP1;DYNC1H1;SEC13;ANXA2;TUBB;AP1B1;KIF23;AP2B1;TUBB4B;TUBB4A;DYNLL2;TUBA4A;DNM2;DNM3;DYNC1LI1;TUBB2B;DYNC1LI2;CAPZA1;CANX;SEC24C;ARF5;RAB7A
R-HSA-9675108	Nervous system development	81	620	0.0427174	1.4333e-13	9.88976e-12	131	323	ITGB1;HSP90AB1;ARPC1B;ARPC1A;CLTC;EIF4A3;ARHGAP1;AP2A1;ACTB;PSMD8;TUBB6;PSMD6;TUBA1B;PSMD7;TUBA1A;PSMD5;TUBB3;RUVBL2;PSMD2;PSMD3;CFL1;PSMD1;RAC1;SPTAN1;CAP1;ACTR3;CCT2;ACTR2;MAP2K1;HSP90AA1;MAP2K2;TUBB;PRKCA;KIF23;PDIA6;TUBA4A;RHOA;PDIA4;DNM2;DNM3;PSMA5;TUBB2B;MYH9;PABPC1;TLN1;EZR;PFN1;MFGE8;KPNB1;EPHA2;PSMD12;PSMD11;RPN2;PSMD14;PSMD13;RAP1GDS1;RPN1;HSD17B4;HSD17B12;NDRG1;GSPT2;GSPT1;SRM;BAG6;CDC…
R-HSA-2467813	Separation of Sister Chromatids	41	194	0.0133664	1.75859e-13	1.16067e-11	3	8	DYNC1I2;PSMD12;PSMD11;PSMD14;RPN2;PSMD13;UBA6;RPN1;PSMD8;TUBB6;PSMD6;TUBA1B;XPO1;PSMD7;TUBA1A;PSMD5;TUBB3;PPP2R1A;PSMD2;PSMD3;PSMD1;DYNC1H1;SEC13;TUBB;KIF23;PPP2R5D;TUBB4B;TUBB4A;DYNLL2;TUBA4A;PDIA4;EEF1A1;PSMA5;DYNC1LI1;TUBB2B;GALE;DYNC1LI2;PSMC5;EIF2S3;PSMC6;PSMC3;PSMC4;PSMC1;PSMC2;EIF3E;MAPRE1;ALDH9A1
R-HSA-3371497	HSP90 chaperone cycle for steroid hormone receptors (SHR)	25	70	0.00482293	1.98175e-13	1.2485e-11	12	12	CAP1;DYNC1I2;DYNC1H1;HSP90AA1;HSP90AB1;TUBB;HSPA2;TUBB4B;TUBB4A;DYNLL2;TUBA4A;DNAJA1;STIP1;DYNC1LI1;TUBB6;TUBB2B;TUBA1B;DYNC1LI2;ACTR1A;TUBA1A;TUBB3;CAPZA1;DNAJA2;FKBP4
R-HSA-68882	Mitotic Anaphase	46	248	0.017087	5.28355e-13	3.17013e-11	15	32	PSMD8;TUBB6;PSMD6;TUBA1B;XPO1;PSMD7;TUBA1A;PSMD5;TUBB3;PPP2R1A;PSMD2;PSMD3;PSMD1;TNPO1;SEC13;TUBB;KIF23;PPP2R5D;DYNLL2;TUBA4A;PDIA4;EEF1A1;PSMA5;DYNC1LI1;TUBB2B;DYNC1LI2;MAPRE1;KPNB1;ALDH9A1;DYNC1I2;PSMD12;PSMD11;RPN2;PSMD14;UBA6;PSMD13;RPN1;LMNA;DYNC1H1;TUBB4B;TUBB4A;GALE;PSMC5;EIF2S3;PSMC6;PSMC3;PSMC4;PSMC1;PSMC2;CDK1;EIF3E
R-HSA-2555396	Mitotic Metaphase and Anaphase	46	249	0.0171558	6.05405e-13	3.51135e-11	15	33	PSMD8;TUBB6;PSMD6;TUBA1B;XPO1;PSMD7;TUBA1A;PSMD5;TUBB3;PPP2R1A;PSMD2;PSMD3;PSMD1;TNPO1;SEC13;TUBB;KIF23;PPP2R5D;DYNLL2;TUBA4A;PDIA4;EEF1A1;PSMA5;DYNC1LI1;TUBB2B;DYNC1LI2;MAPRE1;KPNB1;ALDH9A1;DYNC1I2;PSMD12;PSMD11;RPN2;PSMD14;UBA6;PSMD13;RPN1;LMNA;DYNC1H1;TUBB4B;TUBB4A;GALE;PSMC5;EIF2S3;PSMC6;PSMC3;PSMC4;PSMC1;PSMC2;CDK1;EIF3E
R-HSA-389957	Prefoldin mediated transfer of substrate to CCT/TriC	17	29	0.00199807	7.47624e-13	4.07074e-11	2	2	CCT3;CCT2;TUBB;TUBB4B;TUBB4A;TUBA4A;ACTB;CCT6A;TUBB6;TUBB2B;TUBA1A;TUBB3;TCP1;CCT8;CCT7;CCT4
R-HSA-1640170	Cell Cycle	87	715	0.0492628	7.53841e-13	4.07074e-11	205	435	YWHAE;HSP90AB1;YWHAB;ARPC1A;SMC4;SMC2;PSMD8;PPP1CB;TUBB6;PSMD6;ACTR1A;TUBA1B;XPO1;PSMD7;TUBA1A;YWHAQ;PSMD5;TUBB3;PPP2R1A;RUVBL2;PSMD2;RUVBL1;PSMD3;PSMD1;H4C1;TK1;TNPO1;KPNA2;DNM1L;RAB8A;H3-3A;YWHAH;RAB2A;SEC13;HSP90AA1;TUBB;PRKCA;KIF23;PPP2R5D;YWHAZ;DYNLL2;TUBA4A;PDIA4;EEF1A1;PSMA5;DYNC1LI1;TUBB2B;DYNC1LI2;MCM3;MAPRE1;FKBP4;KPNB1;ALDH9A1;RAB1A;DYNC1I2;USP14;RAB5B;PSMD12;PSMD11;RPN2;PSMD14;UBA6;PS…
R-HSA-389960	Formation of tubulin folding intermediates by CCT/TriC	17	30	0.00206697	1.26754e-12	6.59122e-11	2	2	CCT3;CCT2;TUBB;TUBB4B;TUBB4A;TUBA4A;CCT6A;TUBB6;TUBB2B;TUBA1B;TUBA1A;TUBB3;TCP1;CCT8;CCT7;CCT4
R-HSA-6811434	COPI-dependent Golgi-to-ER retrograde traffic	29	107	0.00737219	1.99796e-12	9.98979e-11	11	11	ARF3;COPB2;ARF4;RAB1A;COPA;COPB1;RAB1B;TUBB6;TUBA1B;TUBA1A;RACGAP1;TUBB3;KIF5B;NAMPT;TMED9;STAT1;TUBB;SURF4;KIF23;TUBB4B;TUBB4A;TUBA4A;TUBB2B;COPG2;COPG1;ARF5
R-HSA-162909	Host Interactions of HIV factors	34	150	0.0103348	3.26927e-12	1.57987e-10	32	54	PSMD12;PSMD11;PSMD14;RPN2;PSMD13;RPN1;AP2A1;PSMD8;PSMD6;XPO1;PSMD7;PSMD5;PSMD2;PSMD3;PSMD1;RAC1;PAK2;KPNA1;SEC13;NPM1;AP1B1;KIF23;AP2B1;PDIA4;PSMA5;PSMC5;PSMC6;PSMC3;PSMC4;PSMC1;PSMC2;SLC25A5;PPIA;KPNB1;ARF5;SLC25A6
R-HSA-389958	Cooperation of Prefoldin and TriC/CCT in actin and tubulin folding	18	37	0.00254926	3.36142e-12	1.57987e-10	6	6	CCT3;CCT2;TUBB;TUBB4B;TUBB4A;TUBA4A;ACTB;CCT6A;TUBB6;TUBB2B;TUBA1B;TUBA1A;TUBB3;TCP1;CCT8;CCT7;CCT4
R-HSA-447115	Interleukin-12 family signaling	27	96	0.0066143	5.05551e-12	2.32554e-10	43	114	RALA;ANXA2;GSTO1;STAT1;STAT3;MSN;CDC42;RAP1B;CAPZA1;CFL1;TCP1;CANX;P4HB;PAK2;PPIA;ARF5
R-HSA-69278	Cell Cycle, Mitotic	75	595	0.0409949	6.58884e-12	2.89909e-10	166	347	YWHAE;HSP90AB1;ARPC1A;SMC4;SMC2;PSMD8;PPP1CB;TUBB6;PSMD6;ACTR1A;TUBA1B;XPO1;PSMD7;TUBA1A;PSMD5;TUBB3;PPP2R1A;PSMD2;PSMD3;PSMD1;H4C1;TK1;TNPO1;RAB8A;H3-3A;RAB2A;SEC13;HSP90AA1;TUBB;PRKCA;KIF23;PPP2R5D;DYNLL2;TUBA4A;PDIA4;EEF1A1;PSMA5;DYNC1LI1;TUBB2B;DYNC1LI2;MCM3;MAPRE1;FKBP4;KPNB1;ALDH9A1;RAB1A;DYNC1I2;USP14;RAB5B;PSMD12;PSMD11;RPN2;PSMD14;UBA6;PSMD13;RAB1B;USO1;RPN1;NCAPG;LMNA;FLNB;DYNC1H1;TUBB4…
R-HSA-450408	AUF1 (hnRNP D0) binds and destabilizes mRNA	21	56	0.00385834	6.80933e-12	2.92801e-10	3	4	PSMD12;PSMD11;PSMD14;RPN2;PSMD13;RPN1;HSPB1;PSMD8;PSMD6;PSMD7;PSMD5;PSMD2;PSMD3;PSMD1;KIF23;PDIA4;PSMA5;PSMC5;PSMC6;PSMC3;PSMC4;PSMC1;PSMC2;PABPC1;EIF4G1
R-HSA-5687128	MAPK6/MAPK4 signaling	28	106	0.00730329	8.63631e-12	3.62725e-10	12	40	PSMD12;PSMD11;PSMD14;RPN2;PSMD13;RPN1;HSPB1;PSMD8;CDC42;PAK1;PSMD6;XPO1;PSMD7;PSMD5;PSMD2;PSMD3;PSMD1;FLNB;RAC1;PAK2;KIF23;SEPTIN7;PDIA4;PSMA5;PSMC5;PSMC6;PSMC3;PSMC4;PSMC1;PSMC2;CDK1;BLVRB
R-HSA-4086400	PCP/CE pathway	27	99	0.006821	1.00215e-11	4.10883e-10	8	24	PSMD12;PSMD11;PSMD14;RPN2;PSMD13;CLTC;RAP1GDS1;RPN1;HSD17B4;AP2A1;PSMD8;PSMD6;PSMD7;PSMD5;PSMD2;PSMD3;RAC2;PSMD1;RAC1;PRKCA;KIF23;AP2B1;RHOA;PDIA4;PSMA5;PSMC5;PSMC6;PSMC3;PSMC4;PSMC1;PSMC2;PFN1
R-HSA-390466	Chaperonin-mediated protein folding	27	100	0.0068899	1.25189e-11	4.97398e-10	18	19	GNAI3;IQGAP1;ACTB;GNAI1;GNAI2;TUBB6;TUBA1B;TUBA1A;TUBB3;CCT8;CCT7;CCT4;CCT3;CCT2;TUBB;STAT3;TUBB4B;TUBB4A;TUBA4A;GNAO1;CCT6A;TUBB2B;GNB2;TCP1;GNB1;PLAA
R-HSA-5610787	Hedgehog 'off' state	30	124	0.00854348	1.30894e-11	4.97398e-10	10	32	PSMD12;PSMD11;PSMD14;RPN2;PSMD13;RPN1;PSMD8;TUBB6;PSMD6;TUBA1B;PSMD7;TUBA1A;PSMD5;TUBB3;PSMD2;PSMD3;PSMD1;FLNB;TUBB;KIF23;TUBB4B;TUBB4A;TUBA4A;PDIA4;PSMA5;TUBB2B;PSMC5;PSMC6;PSMC3;PRKAR1A;PSMC4;PSMC1;PSMC2
R-HSA-450531	Regulation of mRNA stability by proteins that bind AU-rich elements	26	93	0.00640761	1.42197e-11	5.4035e-10	13	26	PSMD12;PSMD11;PSMD14;RPN2;PSMD13;YWHAB;RPN1;HSD17B4;HSPB1;PSMD8;PSMD6;XPO1;PSMD7;PSMD5;PSMD2;PSMD3;PSMD1;TNPO1;PRKCA;KIF23;YWHAZ;PDIA4;PSMA5;PSMC5;PSMC6;PSMC3;PSMC4;PSMC1;PSMC2;PABPC1;EIF4G1
R-HSA-9646399	Aggrephagy	19	47	0.00323825	1.94165e-11	7.18409e-10	10	15	DYNC1I2;DYNC1H1;VCP;HSP90AA1;TUBB;TUBB4B;TUBB4A;DYNLL2;TUBA4A;HDAC6;DYNC1LI1;TUBB6;TUBB2B;TUBA1B;DYNC1LI2;TUBA1A;TUBB3;VIM;ALDH7A1
R-HSA-8950505	Gene and protein expression by JAK-STAT signaling after Interleukin-12 stimulation	23	73	0.00502963	2.12792e-11	7.66051e-10	12	36	CDC42;RAP1B;RALA;ANXA2;GSTO1;CAPZA1;CFL1;TCP1;MSN;PAK2;PPIA;ARF5
R-HSA-6811442	Intra-Golgi and retrograde Golgi-to-ER traffic	40	218	0.01502	2.43728e-11	8.53049e-10	23	48	ARF3;COPB2;ARF4;RAB1A;DYNC1I2;COPA;COPB1;RAB1B;TUBB6;TUBA1B;ACTR1A;TUBA1A;RACGAP1;TUBB3;KIF5B;NAMPT;RAB6A;CAP1;DYNC1H1;TMED9;HSPA5;STAT1;TUBB;SURF4;KIF23;TUBB4B;TUBB4A;DYNLL2;TUBA4A;DYNC1LI1;TUBB2B;DYNC1LI2;CAPZA1;COPG2;COPG1;NAA15;PAFAH1B3;ARF5
R-HSA-948021	Transport to the Golgi and subsequent modification	40	219	0.0150889	2.78724e-11	9.47661e-10	29	60	ARF3;COPB2;ARF4;RAB1A;DYNC1I2;SEC23A;COPA;COPB1;RAB1B;USO1;GNAI1;PPP6C;TUBB6;TUBA1B;ACTR1A;TUBA1A;TUBB3;NAMPT;SPTAN1;CAP1;DYNC1H1;TMED9;SEC13;ANXA2;TUBB;AP3D1;TUBB4B;TUBB4A;DYNLL2;TUBA4A;DYNC1LI1;TUBB2B;DYNC1LI2;EIF2S3;CAPZA1;COPG2;COPG1;SEC24C;ARF5
R-HSA-382556	ABC-family proteins mediated transport	29	122	0.00840568	4.30944e-11	1.42212e-09	11	27	PSMD12;VCP;PSMD11;PSMD14;RPN2;PSMD13;RPN1;HSPB1;ENO1;PSMD8;PSMD6;PSMD7;PSMD5;PSMD2;NAMPT;PSMD3;PSMD1;ABCF1;HSPA4;KIF23;EIF2S2;EIF2S1;PDIA4;PSMA5;PSMC5;EIF2S3;PSMC6;PSMC3;PSMC4;PSMC1;PSMC2;MCM3;ALDH7A1
R-HSA-391251	Protein folding	27	106	0.00730329	4.50319e-11	1.48605e-09	27	28	GNAI3;IQGAP1;ACTB;GNAI1;GNAI2;TUBB6;TUBA1B;TUBA1A;TUBB3;CCT8;CCT7;CCT4;CCT3;CCT2;TUBB;STAT3;TUBB4B;TUBB4A;TUBA4A;GNAO1;CCT6A;TUBB2B;GNB2;TCP1;GNB1;PLAA
R-HSA-3858494	Beta-catenin independent WNT signaling	34	166	0.0114372	4.68927e-11	1.50057e-09	18	51	EIF4A1;PSMD12;PSMD11;PSMD14;RPN2;PSMD13;CLTC;RAP1GDS1;RPN1;HSD17B4;AP2A1;PSMD8;PSMD6;PSMD7;PSMD5;PSMD2;PSMD3;RAC2;PSMD1;RAC1;PRKCA;KIF23;AP2B1;RHOA;PDIA4;PSMA5;GNAO1;PSMC5;PSMC6;PSMC3;PSMC4;GNB2;PSMC1;GNB1;PSMC2;BLVRB;PFN1
R-HSA-211733	Regulation of activated PAK-2p34 by proteasome mediated degradation	19	50	0.00344495	5.4389e-11	1.68606e-09	2	2	PSMD12;PSMD11;RPN2;PSMD14;PSMD13;RPN1;KIF23;PDIA4;PSMA5;PSMD8;PSMD6;PSMC5;PSMD7;PSMC6;PSMC3;PSMD5;PSMC4;PSMD2;PSMC1;PSMD3;PSMC2;PSMD1;PAK2
R-HSA-9020591	Interleukin-12 signaling	24	84	0.00578752	5.58966e-11	1.7328e-09	14	56	RALA;ANXA2;GSTO1;MSN;CDC42;RAP1B;CAPZA1;CFL1;TCP1;P4HB;PAK2;PPIA;ARF5
R-HSA-109581	Apoptosis	36	189	0.0130219	9.01206e-11	2.70362e-09	34	141	YWHAE;PSMD12;PSMD11;PSMD14;RPN2;PSMD13;YWHAB;RPN1;PSMD8;PSMD6;PSMD7;YWHAQ;PSMD5;PSMD2;LMNA;PSMD3;PSMD1;KPNA2;DNM1L;PAK2;SPTAN1;KPNA1;YWHAH;GSN;CAD;STAT3;TRAF2;KIF23;YWHAZ;DYNLL2;PDIA4;PSMA5;PSMC5;PSMC6;PSMC3;PSMC4;PSMC1;PSMC2;VIM;KPNB1;PLEC
R-HSA-1445148	Translocation of SLC2A4 (GLUT4) to the plasma membrane	23	79	0.00544302	9.77133e-11	2.83369e-09	9	15	YWHAE;RALA;YWHAB;EXOC7;TUBB;TUBB4B;TUBB4A;YWHAZ;TUBA4A;ACTB;RAB10;TUBB6;TUBB2B;TUBA1B;MYO1C;TUBA1A;RAB14;YWHAQ;TUBB3;MYH9;RAC1;KPNA2;RAB8A;YWHAH
R-HSA-5678895	Defective CFTR causes cystic fibrosis	21	67	0.00461623	1.72311e-10	4.99702e-09	7	7	PSMD12;VCP;PSMD11;PSMD14;RPN2;PSMD13;RPN1;PSMD8;PSMD6;PSMD7;PSMD5;PSMD2;PSMD3;PSMD1;HSPA4;KIF23;PDIA4;PSMA5;PSMC5;PSMC6;PSMC3;PSMC4;PSMC1;PSMC2;ALDH7A1
R-HSA-169911	Regulation of Apoptosis	19	54	0.00372055	1.93323e-10	5.21973e-09	4	5	PSMD12;PSMD11;RPN2;PSMD14;PSMD13;RPN1;KIF23;PDIA4;PSMA5;PSMD8;PSMD6;PSMC5;PSMD7;PSMC6;PSMC3;PSMD5;PSMC4;PSMD2;PSMC1;PSMD3;PSMC2;PSMD1;PAK2
R-HSA-69613	p53-Independent G1/S DNA damage checkpoint	19	54	0.00372055	1.93323e-10	5.21973e-09	2	4	PSMD12;PSMD11;RPN2;PSMD14;PSMD13;RPN1;KIF23;PDIA4;PSMA5;PSMD8;PSMD6;PSMC5;PSMD7;PSMC6;PSMC3;PSMD5;PSMC4;PSMD2;PSMC1;PSMD3;PSMC2;STT3A;PSMD1
R-HSA-69601	Ubiquitin Mediated Degradation of Phosphorylated Cdc25A	19	54	0.00372055	1.93323e-10	5.21973e-09	2	4	PSMD12;PSMD11;RPN2;PSMD14;PSMD13;RPN1;KIF23;PDIA4;PSMA5;PSMD8;PSMD6;PSMC5;PSMD7;PSMC6;PSMC3;PSMD5;PSMC4;PSMD2;PSMC1;PSMD3;PSMC2;STT3A;PSMD1
R-HSA-69610	p53-Independent DNA Damage Response	19	54	0.00372055	1.93323e-10	5.21973e-09	2	4	PSMD12;PSMD11;RPN2;PSMD14;PSMD13;RPN1;KIF23;PDIA4;PSMA5;PSMD8;PSMD6;PSMC5;PSMD7;PSMC6;PSMC3;PSMD5;PSMC4;PSMD2;PSMC1;PSMD3;PSMC2;STT3A;PSMD1
R-HSA-5663220	RHO GTPases Activate Formins	31	149	0.010266	2.31337e-10	6.01475e-09	19	27	ITGB1;DYNC1I2;UBA6;ACTB;CDC42;TUBB6;TUBA1B;XPO1;TUBA1A;TUBB3;PPP2R1A;RAC1;DYNC1H1;SEC13;TUBB;PPP2R5D;TUBB4B;TUBB4A;DYNLL2;TUBA4A;RHOA;EEF1A1;DIAPH1;DYNC1LI1;TUBB2B;GALE;DYNC1LI2;EIF2S3;EIF3E;MAPRE1;PFN1;ALDH9A1
R-HSA-5358351	Signaling by Hedgehog	33	168	0.011575	2.56587e-10	6.67127e-09	20	82	PSMD12;VCP;PSMD11;PSMD14;RPN2;PSMD13;RPN1;PSMD8;TUBB6;PSMD6;TUBA1B;PSMD7;TUBA1A;PSMD5;TUBB3;PSMD2;PSMD3;PSMD1;FLNB;TUBB;RDX;KIF23;TUBB4B;TUBB4A;TUBA4A;PDIA4;PSMA5;TUBB2B;PSMC5;PSMC6;PSMC3;PRKAR1A;PSMC4;PSMC1;PSMC2;P4HB
R-HSA-5357801	Programmed Cell Death	36	197	0.0135731	2.71028e-10	6.7757e-09	38	154	YWHAE;PSMD12;PSMD11;PSMD14;RPN2;PSMD13;YWHAB;RPN1;PSMD8;PSMD6;PSMD7;YWHAQ;PSMD5;PSMD2;LMNA;PSMD3;PSMD1;KPNA2;DNM1L;PAK2;SPTAN1;KPNA1;YWHAH;GSN;CAD;STAT3;TRAF2;KIF23;YWHAZ;DYNLL2;PDIA4;PSMA5;PSMC5;PSMC6;PSMC3;PSMC4;PSMC1;PSMC2;VIM;KPNB1;PLEC
R-HSA-187577	SCF(Skp2)-mediated degradation of p27/p21	20	62	0.00427174	2.86341e-10	6.87219e-09	4	7	PSMD12;RAB5B;PSMD11;PSMD14;RPN2;PSMD13;ARPC1A;RPN1;PSMD8;PSMD6;PSMD7;PSMD5;PSMD2;PSMD3;PSMD1;KIF23;PDIA4;PSMA5;PSMC5;PSMC6;PSMC3;PSMC4;PSMC1;PSMC2;CDK1
R-HSA-9604323	Negative regulation of NOTCH4 signaling	19	57	0.00392724	4.66914e-10	1.12059e-08	2	6	PSMD12;PSMD11;RPN2;PSMD14;PSMD13;RPN1;KIF23;YWHAZ;PDIA4;PSMA5;PSMD8;PSMD6;PSMC5;PSMD7;PSMC6;PSMC3;PSMD5;PSMC4;PSMD2;PSMC1;PSMD3;PSMC2;PSMD1
R-HSA-350562	Regulation of ornithine decarboxylase (ODC)	18	51	0.00351385	5.50303e-10	1.32073e-08	1	4	PSMD12;PSMD11;RPN2;PSMD14;PSMD13;RPN1;KIF23;PDIA4;PSMA5;PSMD8;PSMD6;PSMC5;PSMD7;PSMC6;PSMC3;PSMD5;PSMC4;PSMD2;PSMC1;PSMD3;PSMC2;PSMD1
R-HSA-597592	Post-translational protein modification	141	1592	0.109687	5.87079e-10	1.35028e-08	143	525	ERO1A;KEAP1;PLOD1;ACTB;IPO4;IPO5;PSMD8;TUBB6;PSMD6;LGALS1;PSMD7;PSMD5;TUBB3;PSMD2;NAMPT;RUVBL1;PSMD3;PSMD1;TRIM25;H4C1;RAB2A;PDIA3;USP5;MOGS;PDIA6;TUBA4A;PDIA4;RAB32;EEF1A1;DYNC1LI1;DYNC1LI2;RAB35;PLAA;VDAC1;TTLL12;ALDH7A1;LRRC59;COPB2;TSTA3;VCP;RAB5B;COPA;PSMD12;RAB5C;PSMD11;RPN2;SAR1A;PSMD14;PRKDC;UBA6;PSMD13;COPB1;RPN1;IQGAP1;HSP90B1;RIC8A;RAB6A;OSBPL3;GFPT1;EEF2;EIF2S3;COPS2;ALB;STT3A;CDK1;HY…
R-HSA-195721	Signaling by WNT	48	332	0.0228745	7.14425e-10	1.64318e-08	61	157	EIF4A1;VPS29;CLTC;AP2A1;PSMD8;PSMD6;XPO1;PSMD7;PSMD5;PPP2R1A;PSMD2;RUVBL1;PSMD3;RAC2;PSMD1;VPS35;H4C1;RAC1;H3-3A;GSTK1;CAD;PRKCA;KIF23;PPP2R5D;YWHAZ;RHOA;PDIA4;EEF1A1;PSMA5;BLVRB;PFN1;PSMD12;PSMD11;RPN2;PSMD14;PSMD13;RAP1GDS1;RPN1;HSD17B4;VPS26A;AP2B1;GNAO1;GALE;PSMC5;PSMC6;PSMC3;PSMC4;GNB2;PSMC1;GNB1;PSMC2;CDK1;EIF3E;GALK1
R-HSA-69620	Cell Cycle Checkpoints	43	279	0.0192228	8.79389e-10	2.0226e-08	22	56	YWHAE;YWHAB;ARPC1A;PSMD8;PSMD6;XPO1;PSMD7;YWHAQ;PSMD5;PPP2R1A;PSMD2;PSMD3;PSMD1;H4C1;KPNA2;DNM1L;YWHAH;SEC13;KIF23;PPP2R5D;YWHAZ;DYNLL2;PDIA4;EEF1A1;PSMA5;DYNC1LI1;DYNC1LI2;MCM3;MAPRE1;ALDH9A1;DYNC1I2;PSMD12;PSMD11;RPN2;PSMD14;UBA6;PSMD13;RPN1;DYNC1H1;GALE;PSMC5;EIF2S3;PSMC6;PSMC3;PSMC4;PSMC1;PSMC2;STT3A;CDK1;EIF3E
R-HSA-180534	Vpu mediated degradation of CD4	18	53	0.00365165	9.98297e-10	2.19625e-08	1	5	PSMD12;PSMD11;RPN2;PSMD14;PSMD13;RPN1;KIF23;PDIA4;PSMA5;PSMD8;PSMD6;PSMC5;PSMD7;PSMC6;PSMC3;PSMD5;PSMC4;PSMD2;PSMC1;PSMD3;PSMC2;PSMD1
R-HSA-1236978	Cross-presentation of soluble exogenous antigens (endosomes)	18	53	0.00365165	9.98297e-10	2.19625e-08	1	6	PSMD12;PSMD11;RPN2;PSMD14;PSMD13;RPN1;KIF23;PDIA4;PSMA5;PSMD8;PSMD6;PSMC5;PSMD7;PSMC6;PSMC3;PSMD5;PSMC4;PSMD2;PSMC1;PSMD3;PSMC2;PSMD1
R-HSA-75815	Ubiquitin-dependent degradation of Cyclin D	18	54	0.00372055	1.33157e-09	2.79629e-08	1	5	PSMD12;PSMD11;RPN2;PSMD14;PSMD13;RPN1;KIF23;PDIA4;PSMA5;PSMD8;PSMD6;PSMC5;PSMD7;PSMC6;PSMC3;PSMD5;PSMC4;PSMD2;PSMC1;PSMD3;PSMC2;PSMD1
R-HSA-349425	Autodegradation of the E3 ubiquitin ligase COP1	18	54	0.00372055	1.33157e-09	2.79629e-08	1	5	PSMD12;PSMD11;RPN2;PSMD14;PSMD13;RPN1;KIF23;PDIA4;PSMA5;PSMD8;PSMD6;PSMC5;PSMD7;PSMC6;PSMC3;PSMD5;PSMC4;PSMD2;PSMC1;PSMD3;PSMC2;PSMD1
R-HSA-5362768	Hh mutants that don't undergo autocatalytic processing are degraded by ERAD	19	61	0.00420284	1.39527e-09	2.93006e-08	4	6	VCP;PSMD12;PSMD11;RPN2;PSMD14;PSMD13;RPN1;KIF23;PDIA4;PSMA5;PSMD8;PSMD6;PSMC5;PSMD7;PSMC6;PSMC3;PSMD5;PSMC4;PSMD2;PSMC1;PSMD3;PSMC2;PSMD1
R-HSA-5676590	NIK-->noncanonical NF-kB signaling	19	61	0.00420284	1.39527e-09	2.93006e-08	2	9	PSMD12;PSMD11;RPN2;SAR1A;PSMD14;PSMD13;RPN1;KIF23;PDIA4;PSMA5;PSMD8;PSMD6;PSMC5;PSMD7;PSMC6;PSMC3;PSMD5;PSMC4;PSMD2;PSMC1;PSMD3;PSMC2;PSMD1
R-HSA-76002	Platelet activation, signaling and aggregation	44	296	0.0203941	1.64028e-09	3.28056e-08	69	115	LGALS3BP;YWHAE;LRRC59;WDR1;UBA6;GNAI3;OLA1;HSD17B4;ENO1;GNAI1;GNAI2;RAP1B;CDC42;RAP1A;GNA11;CFL1;RAC2;FLNA;RAC1;CAP1;ACTR2;PTPN1;USP5;HSPA5;ACTN1;AP3D1;RHOG;PRKCA;SRP68;ACTN4;YWHAZ;TUBA4A;RHOA;GNB2;GNB1;ALB;DRG2;TAGLN2;NAA15;ALDOA;TLN1;PFN1;NIT2;PPIA
R-HSA-437239	Recycling pathway of L1	18	55	0.00378944	1.76517e-09	3.43982e-08	13	14	TUBB;CLTC;RDX;MSN;AP2A1;AP2B1;TUBB4B;TUBB4A;TUBA4A;ACTB;DNM2;DNM3;TUBB6;TUBB2B;TUBA1B;TUBA1A;TUBB3;EZR
R-HSA-8854050	FBXL7 down-regulates AURKA during mitotic entry and in early mitosis	18	55	0.00378944	1.76517e-09	3.43982e-08	2	6	PSMD12;PSMD11;RPN2;PSMD14;PSMD13;RPN1;KIF23;PDIA4;PSMA5;PSMD8;PSMD6;PSMC5;PSMD7;PSMC6;PSMC3;PSMD5;PSMC4;PSMD2;PSMC1;PSMD3;PSMC2;PSMD1
R-HSA-174113	SCF-beta-TrCP mediated degradation of Emi1	18	55	0.00378944	1.76517e-09	3.43982e-08	1	3	PSMD12;PSMD11;RPN2;PSMD14;PSMD13;RPN1;KIF23;PDIA4;PSMA5;PSMD8;PSMD6;PSMC5;PSMD7;PSMC6;PSMC3;PSMD5;PSMC4;PSMD2;PSMC1;PSMD3;PSMC2;PSMD1
R-HSA-5610780	Degradation of GLI1 by the proteasome	19	62	0.00427174	1.81043e-09	3.43982e-08	3	6	PSMD12;PSMD11;RPN2;PSMD14;PSMD13;RPN1;KIF23;PDIA4;PSMA5;PSMD8;PSMD6;PSMC5;PSMD7;PSMC6;PSMC3;PSMD5;PSMC4;PSMD2;PSMC1;PSMD3;PSMC2;PSMD1;FLNB
R-HSA-5610783	Degradation of GLI2 by the proteasome	19	62	0.00427174	1.81043e-09	3.43982e-08	2	5	PSMD12;PSMD11;RPN2;PSMD14;PSMD13;RPN1;KIF23;PDIA4;PSMA5;PSMD8;PSMD6;PSMC5;PSMD7;PSMC6;PSMC3;PSMD5;PSMC4;PSMD2;PSMC1;PSMD3;PSMC2;PSMD1;FLNB
R-HSA-5610785	GLI3 is processed to GLI3R by the proteasome	19	62	0.00427174	1.81043e-09	3.43982e-08	2	5	PSMD12;PSMD11;RPN2;PSMD14;PSMD13;RPN1;KIF23;PDIA4;PSMA5;PSMD8;PSMD6;PSMC5;PSMD7;PSMC6;PSMC3;PSMD5;PSMC4;PSMD2;PSMC1;PSMD3;PSMC2;PSMD1;FLNB
R-HSA-180585	Vif-mediated degradation of APOBEC3G	18	56	0.00385834	2.3261e-09	4.2076e-08	1	4	PSMD12;PSMD11;RPN2;PSMD14;PSMD13;RPN1;KIF23;PDIA4;PSMA5;PSMD8;PSMD6;PSMC5;PSMD7;PSMC6;PSMC3;PSMD5;PSMC4;PSMD2;PSMC1;PSMD3;PSMC2;PSMD1
R-HSA-6811436	COPI-independent Golgi-to-ER retrograde traffic	19	63	0.00434064	2.33755e-09	4.2076e-08	4	7	CAP1;DYNC1I2;DYNC1H1;TUBB;TUBB4B;TUBB4A;DYNLL2;TUBA4A;DYNC1LI1;TUBB6;TUBB2B;TUBA1B;DYNC1LI2;ACTR1A;TUBA1A;TUBB3;CAPZA1;RAB6A;PAFAH1B3
R-HSA-376176	Signaling by ROBO receptors	38	235	0.0161913	2.39857e-09	4.31743e-08	16	60	PSMD12;PSMD11;PSMD14;RPN2;PSMD13;RPN1;EIF4A3;ARHGAP1;NDRG1;GSPT2;GSPT1;PSMD8;CDC42;PAK1;PSMD6;PSMD7;PSMD5;RUVBL2;PSMD2;PSMD3;PSMD1;FLNB;RAC1;PAK2;PAK4;CAP1;PRKCA;KIF23;PDIA6;RHOA;PDIA4;PSMA5;PSMC5;PSMC6;PSMC3;PSMC4;PSMC1;PSMC2;PABPC1;PFN1;MFGE8;EIF4G1
R-HSA-5387390	Hh mutants abrogate ligand secretion	19	64	0.00440954	3.00375e-09	5.18118e-08	4	7	VCP;PSMD12;PSMD11;RPN2;PSMD14;PSMD13;RPN1;KIF23;PDIA4;PSMA5;PSMD8;PSMD6;PSMC5;PSMD7;PSMC6;PSMC3;PSMD5;PSMC4;PSMD2;PSMC1;PSMD3;PSMC2;PSMD1
R-HSA-4641258	Degradation of DVL	18	57	0.00392724	3.04775e-09	5.18118e-08	2	7	PSMD12;PSMD11;RPN2;PSMD14;PSMD13;RPN1;KIF23;PDIA4;PSMA5;PSMD8;PSMD6;PSMC5;PSMD7;PSMC6;PSMC3;PSMD5;PSMC4;PSMD2;PSMC1;PSMD3;PSMC2;PSMD1
R-HSA-4641257	Degradation of AXIN	18	57	0.00392724	3.04775e-09	5.18118e-08	2	8	PSMD12;PSMD11;RPN2;PSMD14;PSMD13;RPN1;KIF23;PDIA4;PSMA5;PSMD8;PSMD6;PSMC5;PSMD7;PSMC6;PSMC3;PSMD5;PSMC4;PSMD2;PSMC1;PSMD3;PSMC2;PSMD1
R-HSA-8941858	Regulation of RUNX3 expression and activity	18	57	0.00392724	3.04775e-09	5.18118e-08	1	9	PSMD12;PSMD11;RPN2;PSMD14;PSMD13;RPN1;KIF23;PDIA4;PSMA5;PSMD8;PSMD6;PSMC5;PSMD7;PSMC6;PSMC3;PSMD5;PSMC4;PSMD2;PSMC1;PSMD3;PSMC2;PSMD1
R-HSA-5358346	Hedgehog ligand biogenesis	20	72	0.00496073	3.50642e-09	5.96091e-08	6	15	VCP;PSMD12;PSMD11;RPN2;PSMD14;PSMD13;RPN1;KIF23;PDIA4;PSMA5;PSMD8;PSMD6;PSMC5;PSMD7;PSMC6;PSMC3;PSMD5;PSMC4;PSMD2;PSMC1;PSMD3;PSMC2;PSMD1;P4HB
R-HSA-69615	G1/S DNA Damage Checkpoints	20	72	0.00496073	3.50642e-09	5.96091e-08	6	26	PSMD12;PSMD11;RPN2;PSMD14;PSMD13;RPN1;ARPC1A;KIF23;PDIA4;PSMA5;PSMD8;PSMD6;PSMC5;PSMD7;PSMC6;PSMC3;PSMD5;PSMC4;PSMD2;PSMC1;PSMD3;PSMC2;STT3A;PSMD1
R-HSA-5617833	Cilium Assembly	35	208	0.014331	3.84879e-09	6.54294e-08	29	50	YWHAE;USP14;ARF4;DYNC1I2;HDAC6;TUBB6;TUBA1B;ACTR1A;TUBA1A;TUBB3;PPP2R1A;FLNB;CCT8;TNPO1;RAB8A;CCT4;CCT3;DYNC1H1;CCT2;HSP90AA1;EXOC7;SEPTIN2;TUBB;TUBB4B;TUBB4A;DYNLL2;TUBA4A;TUBB2B;TCP1;ALB;DRG1;CDK1;ABCE1;MAPRE1
R-HSA-68949	Orc1 removal from chromatin	20	73	0.00502963	4.40146e-09	7.04234e-08	2	4	PSMD12;RAB5B;PSMD11;PSMD14;RPN2;PSMD13;RPN1;PSMD8;PSMD6;PSMD7;PSMD5;PSMD2;PSMD3;PSMD1;KIF23;PDIA4;PSMA5;PSMC5;PSMC6;PSMC3;PSMC4;PSMC1;PSMC2;MCM3;CDK1
R-HSA-5607761	Dectin-1 mediated noncanonical NF-kB signaling	19	66	0.00454733	4.89207e-09	7.82731e-08	2	9	PSMD12;PSMD11;RPN2;SAR1A;PSMD14;PSMD13;RPN1;KIF23;PDIA4;PSMA5;PSMD8;PSMD6;PSMC5;PSMD7;PSMC6;PSMC3;PSMD5;PSMC4;PSMD2;PSMC1;PSMD3;PSMC2;PSMD1
R-HSA-68827	CDT1 association with the CDC6:ORC:origin complex	18	59	0.00406504	5.14698e-09	8.23517e-08	1	3	PSMD12;PSMD11;RPN2;PSMD14;PSMD13;RPN1;KIF23;PDIA4;PSMA5;PSMD8;PSMD6;PSMC5;PSMD7;PSMC6;PSMC3;PSMD5;PSMC4;PSMD2;PSMC1;PSMD3;PSMC2;PSMD1
R-HSA-69541	Stabilization of p53	18	59	0.00406504	5.14698e-09	8.23517e-08	1	15	PSMD12;PSMD11;RPN2;PSMD14;PSMD13;RPN1;KIF23;PDIA4;PSMA5;PSMD8;PSMD6;PSMC5;PSMD7;PSMC6;PSMC3;PSMD5;PSMC4;PSMD2;PSMC1;PSMD3;PSMC2;PSMD1
R-HSA-195253	Degradation of beta-catenin by the destruction complex	22	91	0.00626981	7.00015e-09	1.12002e-07	16	23	PSMD12;PSMD11;PSMD14;RPN2;PSMD13;RPN1;PSMD8;PSMD6;PSMD7;PSMD5;PPP2R1A;PSMD2;PSMD3;PSMD1;KIF23;PPP2R5D;PDIA4;EEF1A1;PSMA5;GALE;PSMC5;PSMC6;PSMC3;PSMC4;PSMC1;PSMC2;EIF3E
R-HSA-68867	Assembly of the pre-replicative complex	19	68	0.00468513	7.82976e-09	1.17446e-07	2	12	PSMD12;PSMD11;RPN2;PSMD14;PSMD13;RPN1;KIF23;PDIA4;PSMA5;PSMD8;PSMD6;PSMC5;PSMD7;PSMC6;PSMC3;PSMD5;PSMC4;PSMD2;PSMC1;PSMD3;PSMC2;MCM3;PSMD1
R-HSA-5683057	MAPK family signaling cascades	47	348	0.0239768	8.64379e-09	1.29657e-07	46	86	CYFIP2;YWHAB;HSPB1;ACTB;PSMD8;PSMD6;XPO1;PSMD7;PSMD5;PPP2R1A;PSMD2;PSMD3;PSMD1;RAC1;TNPO1;SPTAN1;MAP2K1;MAP2K2;KIF23;PPP2R5D;ACSL4;PDIA4;EEF1A1;PSMA5;BLVRB;TLN1;KPNB1;PSMD12;PSMD11;RPN2;PSMD14;PSMD13;RPN1;IQGAP1;PHB;IQGAP3;RAP1B;CDC42;PAK1;RAP1A;PCBP2;FLNB;PAK2;SEPTIN7;GALE;PSMC5;PSMC6;PSMC3;PSMC4;PSMC1;PSMC2;CDK1;EIF3E
R-HSA-446203	Asparagine N-linked glycosylation	53	421	0.0290065	9.75068e-09	1.4626e-07	40	144	ARF3;ARF4;PLOD1;PPP6C;TUBB6;ACTR1A;TUBA1B;TUBA1A;TUBB3;NAMPT;SPTAN1;CAP1;PDIA3;TMED9;SEC13;ANXA2;TUBB;MOGS;DYNLL2;TUBA4A;DYNC1LI1;TUBB2B;DYNC1LI2;CANX;ARF5;RAB1A;DYNC1I2;COPB2;TSTA3;COPA;VCP;SEC23A;RPN2;RAB1B;COPB1;USO1;RPN1;GNAI1;GANAB;DYNC1H1;GFPT1;AP3D1;TUBB4B;TUBB4A;EIF2S3;PSMC1;CAPZA1;STT3A;COPG2;CALR;COPG1;SEC24C
R-HSA-1280218	Adaptive Immune System	96	999	0.0688301	1.22204e-08	1.83306e-07	87	261	ERO1A;AHCYL1;UBE3C;KEAP1;ENO1;PSMD8;TUBB6;PSMD6;PSMD7;PSMD5;TUBB3;PPP2R1A;KIF5B;PSMD2;PSMD3;PSMD1;PDIA3;MAP2K1;USP5;AP1B1;TUBA4A;PDIA4;EEF1A1;DYNC1LI1;DYNC1LI2;RAB35;DNAJB11;PLAA;LAP3;PPIA;PSMD12;PSMD11;RPN2;SAR1A;PSMD14;PRKDC;UBA6;PSMD13;RPN1;UBR4;IQGAP1;IQGAP3;RAP1B;RAP1A;RACGAP1;PRDX1;HSPA5;MSN;UBA1;CALR;ITGB1;YWHAB;ITGB4;CLTC;AP2A1;ACTR1A;TUBA1B;TUBA1A;RAC1;CAP1;ACTR2;SEC13;TPI1;ANXA2;TUBB;KI…
R-HSA-69563	p53-Dependent G1 DNA Damage Response	19	70	0.00482293	1.23274e-08	1.84911e-07	4	22	PSMD12;PSMD11;RPN2;PSMD14;PSMD13;RPN1;ARPC1A;KIF23;PDIA4;PSMA5;PSMD8;PSMD6;PSMC5;PSMD7;PSMC6;PSMC3;PSMD5;PSMC4;PSMD2;PSMC1;PSMD3;PSMC2;PSMD1
R-HSA-69580	p53-Dependent G1/S DNA damage checkpoint	19	70	0.00482293	1.23274e-08	1.84911e-07	4	22	PSMD12;PSMD11;RPN2;PSMD14;PSMD13;RPN1;ARPC1A;KIF23;PDIA4;PSMA5;PSMD8;PSMD6;PSMC5;PSMD7;PSMC6;PSMC3;PSMD5;PSMC4;PSMD2;PSMC1;PSMD3;PSMC2;PSMD1
R-HSA-5626467	RHO GTPases activate IQGAPs	14	36	0.00248036	1.36538e-08	1.91153e-07	5	5	TUBB;IQGAP1;TUBB4B;TUBB4A;IQGAP3;TUBA4A;ACTB;CDC42;TUBB6;TUBB2B;TUBA1B;TUBA1A;TUBB3;RAC1
R-HSA-174084	Autodegradation of Cdh1 by Cdh1:APC/C	18	63	0.00434064	1.38147e-08	1.93406e-07	1	2	PSMD12;PSMD11;RPN2;PSMD14;PSMD13;RPN1;KIF23;PDIA4;PSMA5;PSMD8;PSMD6;PSMC5;PSMD7;PSMC6;PSMC3;PSMD5;PSMC4;PSMD2;PSMC1;PSMD3;PSMC2;PSMD1
R-HSA-5658442	Regulation of RAS by GAPs	19	71	0.00489183	1.53775e-08	2.15285e-07	5	5	PSMD12;PSMD11;RPN2;PSMD14;PSMD13;RPN1;KIF23;PDIA4;PSMA5;PSMD8;PSMD6;PSMC5;PSMD7;PSMC6;PSMC3;PSMD5;PSMC4;PSMD2;PSMC1;PSMD3;PSMC2;PSMD1
R-HSA-68877	Mitotic Prometaphase	34	211	0.0145377	1.8075e-08	2.5305e-07	14	20	YWHAE;USP14;DYNC1I2;UBA6;NCAPG;SMC4;SMC2;TUBB6;TUBA1B;ACTR1A;XPO1;TUBA1A;TUBB3;PPP2R1A;FLNB;DYNC1H1;SEC13;HSP90AA1;TUBB;PPP2R5D;TUBB4B;TUBB4A;DYNLL2;TUBA4A;EEF1A1;DYNC1LI1;TUBB2B;GALE;DYNC1LI2;EIF2S3;DRG1;CDK1;EIF3E;MAPRE1;ALDH9A1
R-HSA-174184	Cdc20:Phospho-APC/C mediated degradation of Cyclin A	19	72	0.00496073	1.91102e-08	2.67543e-07	3	3	PSMD12;PSMD11;RPN2;PSMD14;PSMD13;RPN1;KIF23;PDIA4;PSMA5;PSMD8;PSMD6;PSMC5;PSMD7;PSMC6;PSMC3;PSMD5;PSMC4;PSMD2;PSMC1;PSMD3;PSMC2;CDK1;PSMD1
R-HSA-351202	Metabolism of polyamines	20	80	0.00551192	1.95649e-08	2.73909e-07	3	17	PSMD12;PSMD11;RPN2;PSMD14;PSMD13;RPN1;KIF23;PDIA4;SRM;PSMA5;PSMD8;PSMD6;PSMC5;PSMD7;PSMC6;PSMC3;PSMD5;PSMC4;PSMD2;PSMC1;PSMD3;PSMC2;SMS;PSMD1
R-HSA-179419	APC:Cdc20 mediated degradation of cell cycle proteins prior to satisfation of the cell cycle checkpoint	19	73	0.00502963	2.36622e-08	3.07609e-07	3	6	PSMD12;PSMD11;RPN2;PSMD14;PSMD13;RPN1;KIF23;PDIA4;PSMA5;PSMD8;PSMD6;PSMC5;PSMD7;PSMC6;PSMC3;PSMD5;PSMC4;PSMD2;PSMC1;PSMD3;PSMC2;CDK1;PSMD1
R-HSA-4608870	Asymmetric localization of PCP proteins	18	66	0.00454733	2.76075e-08	3.58897e-07	1	7	PSMD12;PSMD11;RPN2;PSMD14;PSMD13;RPN1;KIF23;PDIA4;PSMA5;PSMD8;PSMD6;PSMC5;PSMD7;PSMC6;PSMC3;PSMD5;PSMC4;PSMD2;PSMC1;PSMD3;PSMC2;PSMD1
R-HSA-69481	G2/M Checkpoints	28	154	0.0106104	2.88437e-08	3.74969e-07	13	24	YWHAE;PSMD12;PSMD11;PSMD14;RPN2;PSMD13;YWHAB;RPN1;PSMD8;PSMD6;PSMD7;YWHAQ;PSMD5;PSMD2;PSMD3;PSMD1;H4C1;KPNA2;DNM1L;YWHAH;KIF23;YWHAZ;PDIA4;PSMA5;PSMC5;PSMC6;PSMC3;PSMC4;PSMC1;PSMC2;STT3A;MCM3;CDK1
R-HSA-176408	Regulation of APC/C activators between G1/S and early anaphase	20	82	0.00564972	2.90965e-08	3.78254e-07	5	14	RAB5B;PSMD12;PSMD11;RPN2;PSMD14;PSMD13;RPN1;KIF23;PDIA4;PSMA5;PSMD8;PSMD6;PSMC5;PSMD7;PSMC6;PSMC3;PSMD5;PSMC4;PSMD2;PSMC1;PSMD3;PSMC2;CDK1;PSMD1
R-HSA-69017	CDK-mediated phosphorylation and removal of Cdc6	19	74	0.00509853	2.91944e-08	3.79527e-07	2	4	RAB5B;PSMD12;PSMD11;RPN2;PSMD14;PSMD13;RPN1;KIF23;PDIA4;PSMA5;PSMD8;PSMD6;PSMC5;PSMD7;PSMC6;PSMC3;PSMD5;PSMC4;PSMD2;PSMC1;PSMD3;PSMC2;CDK1;PSMD1
R-HSA-5619084	ABC transporter disorders	22	99	0.006821	3.02881e-08	3.93745e-07	9	22	PSMD12;VCP;PSMD11;PSMD14;RPN2;PSMD13;RPN1;PSMD8;PSMD6;PSMD7;PSMD5;PSMD2;PSMD3;PSMD1;HSPA4;KIF23;PDIA4;PSMA5;PSMC5;PSMC6;PSMC3;PSMC4;PSMC1;PSMC2;MCM3;ALDH7A1
R-HSA-6814122	Cooperation of PDCL (PhLP1) and TRiC/CCT in G-protein beta folding	15	45	0.00310045	3.09997e-08	4.02996e-07	10	11	CCT3;CCT2;GNAI3;GNAI1;GNAI2;GNAO1;CCT6A;GNB2;GNB1;TCP1;CCT8;CCT7;CCT4
R-HSA-174154	APC/C:Cdc20 mediated degradation of Securin	18	67	0.00461623	3.44822e-08	4.13787e-07	1	3	PSMD12;PSMD11;RPN2;PSMD14;PSMD13;RPN1;KIF23;PDIA4;PSMA5;PSMD8;PSMD6;PSMC5;PSMD7;PSMC6;PSMC3;PSMD5;PSMC4;PSMD2;PSMC1;PSMD3;PSMC2;PSMD1
R-HSA-176409	APC/C:Cdc20 mediated degradation of mitotic proteins	19	75	0.00516742	3.58953e-08	4.30744e-07	7	13	PSMD12;PSMD11;RPN2;PSMD14;PSMD13;RPN1;KIF23;PDIA4;PSMA5;PSMD8;PSMD6;PSMC5;PSMD7;PSMC6;PSMC3;PSMD5;PSMC4;PSMD2;PSMC1;PSMD3;PSMC2;CDK1;PSMD1
R-HSA-162906	HIV Infection	38	262	0.0180515	3.99119e-08	4.78943e-07	90	158	PSMD12;PSMD11;PSMD14;RPN2;PSMD13;RPN1;AP2A1;PSMD8;PSMD6;XPO1;PSMD7;PSMD5;PSMD2;PSMD3;PSMD1;RAC1;PAK2;KPNA1;SEC13;XRCC6;NPM1;PDCD6IP;XRCC5;AP1B1;KIF23;AP2B1;PDIA4;PSMA5;PSMC5;PSMC6;PSMC3;PSMC4;PSMC1;PSMC2;CALR;SLC25A5;PPIA;KPNB1;ARF5;SLC25A6
R-HSA-2682334	EPH-Ephrin signaling	22	101	0.0069588	4.26735e-08	5.12082e-07	36	56	ACTR3;ACTR2;HSPA5;ARPC1B;CLTC;RAP1GDS1;ARPC1A;AP2A1;AP2B1;RHOA;ACTB;CDC42;PAK1;P4HA1;ARPC3;CFL1;MYH9;RAC1;NAA15;MYH10;PAK2;KPNB1;EPHA2
R-HSA-176814	Activation of APC/C and APC/C:Cdc20 mediated degradation of mitotic proteins	19	76	0.00523632	4.39857e-08	5.27829e-07	8	15	PSMD12;PSMD11;RPN2;PSMD14;PSMD13;RPN1;KIF23;PDIA4;PSMA5;PSMD8;PSMD6;PSMC5;PSMD7;PSMC6;PSMC3;PSMD5;PSMC4;PSMD2;PSMC1;PSMD3;PSMC2;CDK1;PSMD1
R-HSA-390450	Folding of actin by CCT/TriC	9	13	0.000895687	4.66182e-08	5.59418e-07	2	2	CCT6A;CCT3;CCT2;TCP1;CCT8;CCT7;ACTB;CCT4
R-HSA-373760	L1CAM interactions	25	130	0.00895687	5.58382e-08	6.70058e-07	21	54	ITGB1;CLTC;AP2A1;ACTB;PAK1;TUBB6;TUBA1B;TUBA1A;TUBB3;RAC1;SPTAN1;CCT2;MAP2K1;MAP2K2;TUBB;RDX;MSN;AP2B1;TUBB4B;TUBB4A;TUBA4A;DNM2;DNM3;TUBB2B;EZR
R-HSA-69206	G1/S Transition	27	150	0.0103348	6.19279e-08	7.43135e-07	25	61	PSMD12;RAB5B;PSMD11;PSMD14;RPN2;PSMD13;ARPC1A;RPN1;PSMD8;PSMD6;PSMD7;PSMD5;PPP2R1A;PSMD2;PSMD3;PSMD1;TK1;KIF23;PDIA4;PSMA5;PSMC5;PSMC6;PSMC3;PSMC4;PSMC1;PSMC2;MCM3;CDK1;KPNB1
R-HSA-5668541	TNFR2 non-canonical NF-kB pathway	22	104	0.0071655	7.02297e-08	8.42756e-07	15	43	PSMD12;PSMD11;SAR1A;PSMD14;RPN2;PSMD13;RPN1;PSMD8;RAB21;PSMD6;PSMD7;PSMD5;PSMD2;PSMD3;PSMD1;CAP1;TRAF2;KIF23;PDIA4;PSMA5;PSMC5;PSMC6;PSMC3;PSMC4;PSMC1;PSMC2
R-HSA-69202	Cyclin E associated events during G1/S transition	20	88	0.00606311	8.93148e-08	1.0458e-06	10	20	PSMD12;RAB5B;PSMD11;PSMD14;RPN2;PSMD13;ARPC1A;RPN1;PSMD8;PSMD6;PSMD7;PSMD5;PSMD2;PSMD3;PSMD1;KIF23;PDIA4;PSMA5;PSMC5;PSMC6;PSMC3;PSMC4;PSMC1;PSMC2;CDK1
R-HSA-380320	Recruitment of NuMA to mitotic centrosomes	21	97	0.0066832	9.5073e-08	1.0458e-06	2	2	YWHAE;DYNC1I2;DYNC1H1;USP14;HSP90AA1;TUBB;TUBB4B;TUBB4A;TUBA4A;TUBB6;TUBB2B;TUBA1B;ACTR1A;TUBA1A;TUBB3;PPP2R1A;DRG1;CDK1;FLNB;MAPRE1
R-HSA-174178	APC/C:Cdh1 mediated degradation of Cdc20 and other APC/C:Cdh1 targeted proteins in late mitosis/early G1	18	72	0.00496073	9.89322e-08	1.08825e-06	2	4	PSMD12;PSMD11;RPN2;PSMD14;PSMD13;RPN1;KIF23;PDIA4;PSMA5;PSMD8;PSMD6;PSMC5;PSMD7;PSMC6;PSMC3;PSMD5;PSMC4;PSMD2;PSMC1;PSMD3;PSMC2;PSMD1
R-HSA-1169091	Activation of NF-kappaB in B cells	18	72	0.00496073	9.89322e-08	1.08825e-06	1	10	PSMD12;PSMD11;RPN2;PSMD14;PSMD13;RPN1;KIF23;PDIA4;PSMA5;PSMD8;PSMD6;PSMC5;PSMD7;PSMC6;PSMC3;PSMD5;PSMC4;PSMD2;PSMC1;PSMD3;PSMC2;PSMD1
R-HSA-1234176	Oxygen-dependent proline hydroxylation of Hypoxia-inducible Factor Alpha	18	72	0.00496073	9.89322e-08	1.08825e-06	1	12	PSMD12;PSMD11;RPN2;PSMD14;PSMD13;RPN1;KIF23;PDIA4;PSMA5;PSMD8;PSMD6;PSMC5;PSMD7;PSMC6;PSMC3;PSMD5;PSMC4;PSMD2;PSMC1;PSMD3;PSMC2;PSMD1
R-HSA-9663891	Selective autophagy	20	89	0.00613201	1.06667e-07	1.17333e-06	14	48	DYNC1I2;DYNC1H1;VCP;HSP90AA1;TUBB;TUBB4B;TUBB4A;DYNLL2;TUBA4A;HDAC6;DYNC1LI1;TUBB6;TUBB2B;TUBA1B;DYNC1LI2;TUBA1A;TUBB3;VDAC1;VIM;ALDH7A1
R-HSA-5689603	UCH proteinases	21	98	0.0067521	1.12339e-07	1.23573e-06	5	11	PSMD12;PSMD11;PSMD14;RPN2;PSMD13;RPN1;ACTB;PSMD8;PSMD6;PSMD7;PSMD5;PSMD2;RUVBL1;PSMD3;PSMD1;KIF23;UCHL3;PDIA4;PSMA5;PSMC5;PSMC6;PSMC3;PSMC4;PSMC1;PSMC2
R-HSA-449147	Signaling by Interleukins	67	639	0.0440265	1.15181e-07	1.26699e-06	135	490	YWHAE;ITGB1;ARPC1A;ACTB;PSMD8;PSMD6;PSMD7;PSMD5;PPP2R1A;PSMD2;CFL1;PSMD3;PSMD1;MAP2K3;HSP90AA1;MAP2K1;ANXA1;USP5;ANXA2;GSTO1;KIF23;PPP2R5D;YWHAZ;PDIA4;PSMA5;TCP1;CANX;PPIA;ARF5;RALA;PSMD12;PSMD11;RPN2;PSMD14;PSMD13;RPN1;HSP90B1;RAP1B;CDC42;FLNB;PAK2;STAT1;STAT3;MSN;PSMC5;PSMC6;PSMC3;PSMC4;CAPZA1;FASN;PSMC1;PSMC2;VIM;P4HB
R-HSA-69656	Cyclin A:Cdk2-associated events at S phase entry	20	90	0.00620091	1.27069e-07	1.39776e-06	10	19	PSMD12;RAB5B;PSMD11;PSMD14;RPN2;PSMD13;ARPC1A;RPN1;PSMD8;PSMD6;PSMD7;PSMD5;PSMD2;PSMD3;PSMD1;KIF23;PDIA4;PSMA5;PSMC5;PSMC6;PSMC3;PSMC4;PSMC1;PSMC2;CDK1
R-HSA-174143	APC/C-mediated degradation of cell cycle proteins	20	90	0.00620091	1.27069e-07	1.39776e-06	16	38	RAB5B;PSMD12;PSMD11;RPN2;PSMD14;PSMD13;RPN1;KIF23;PDIA4;PSMA5;PSMD8;PSMD6;PSMC5;PSMD7;PSMC6;PSMC3;PSMD5;PSMC4;PSMD2;PSMC1;PSMD3;PSMC2;CDK1;PSMD1
R-HSA-453276	Regulation of mitotic cell cycle	20	90	0.00620091	1.27069e-07	1.39776e-06	16	38	RAB5B;PSMD12;PSMD11;RPN2;PSMD14;PSMD13;RPN1;KIF23;PDIA4;PSMA5;PSMD8;PSMD6;PSMC5;PSMD7;PSMC6;PSMC3;PSMD5;PSMC4;PSMD2;PSMC1;PSMD3;PSMC2;CDK1;PSMD1
R-HSA-9612973	Autophagy	28	166	0.0114372	1.31268e-07	1.44395e-06	49	108	DYNC1I2;VCP;SEC23A;RALA;HSP90AB1;HDAC6;TUBB6;TUBA1B;TUBA1A;RACGAP1;TUBB3;RAC1;DYNC1H1;HSP90AA1;TUBB;TUBB4B;TUBB4A;DYNLL2;TUBA4A;EEF1A1;DYNC1LI1;TUBB2B;DYNC1LI2;MYO1C;RHEB;VDAC1;VIM;ALDH7A1
R-HSA-8948751	Regulation of PTEN stability and activity	18	74	0.00509853	1.4709e-07	1.50873e-06	1	13	PSMD12;PSMD11;RPN2;PSMD14;PSMD13;RPN1;KIF23;PDIA4;PSMA5;PSMD8;PSMD6;PSMC5;PSMD7;PSMC6;PSMC3;PSMD5;PSMC4;PSMD2;PSMC1;PSMD3;PSMC2;PSMD1
R-HSA-109582	Hemostasis	80	824	0.0567728	1.50873e-07	1.50873e-06	118	328	LGALS3BP;YWHAE;ITGB1;CYFIP2;WDR1;OLA1;ATP2A2;HBD;ENO1;ACTB;TUBB6;TUBA1B;TUBA1A;PSMD5;TUBB3;PPP2R1A;KIF5B;CFL1;RAC2;RAC1;SLC16A3;H3-3A;CAP1;CCT2;ACTR2;USP5;ANXA2;TUBB;ACTN1;RHOG;PRKCA;KIF23;PPP2R5D;ACTN4;YWHAZ;TUBA4A;RHOA;EEF1A1;TUBB2B;RAP2B;PRKAR1A;TAGLN2;ALDOA;TLN1;PFN1;PPIA;CD44;LRRC59;UBA6;RAB1B;GNAI3;HSD17B4;GNAI1;GNAI2;RAP1B;CDC42;RAP1A;RACGAP1;PRDX1;GNA11;FLNA;FLNB;PTPN1;HSPA5;AP3D1;SRP68;A…
R-HSA-5688426	Deubiquitination	39	288	0.0198429	1.51088e-07	1.51088e-06	26	77	USP14;PSMD12;VCP;PSMD11;PSMD14;RPN2;PSMD13;RPN1;KEAP1;ACTB;IPO4;IPO5;PSMD8;PSMD6;PSMD7;PSMD5;PSMD2;RUVBL1;PSMD3;TRIM25;PSMD1;CAP1;USP5;USP9X;OSBPL3;TRAF2;KIF23;UCHL3;RHOA;PDIA4;PSMA5;PSMC5;PSMC6;PSMC3;PSMC4;PSMC1;PSMC2;CDK1;HYOU1;VDAC1;ALDH7A1
R-HSA-5663205	Infectious disease	104	1174	0.0808874	1.56718e-07	1.56718e-06	179	494	CYFIP2;CYFIP1;AHCYL1;CTNND1;ENO1;ACTB;IPO5;PSMD8;TUBB6;PSMD6;NSDHL;PSMD7;PSMD5;TUBB3;RUVBL2;PSMD2;PSMD3;PSMD1;H4C1;KPNA2;KPNA1;MAP2K3;MAP2K1;MAP2K2;AP1B1;PDIA6;TUBA4A;PDIA4;DYNC1LI1;DYNC1LI2;PRKAR1A;PPIA;KPNB1;PSMD12;PSMD11;RPN2;PSMD14;PSMD13;FLII;RPN1;BAG6;PGK1;XRCC6;XRCC5;RDX;EIF2AK2;EEF2;ARPC3;GNB2;FASN;GNB1;CALR;YWHAE;ITGB1;HSP90AB1;ARPC1B;ARPC1A;CLTC;ARHGAP1;AP2A1;TUBA1B;XPO1;TUBA1A;RAC1;ACT…
R-HSA-8939902	Regulation of RUNX2 expression and activity	19	83	0.00571862	1.6721e-07	1.6721e-06	6	32	PSMD12;PSMD11;RPN2;PSMD14;STAT1;PSMD13;RPN1;KIF23;PDIA4;PSMA5;PSMD8;PSMD6;PSMC5;PSMD7;PSMC6;PSMC3;PSMD5;PSMC4;PSMD2;PSMC1;PSMD3;PSMC2;PSMD1
R-HSA-69052	Switching of origins to a post-replicative state	20	92	0.00633871	1.79008e-07	1.79008e-06	5	9	PSMD12;RAB5B;PSMD11;PSMD14;RPN2;PSMD13;RPN1;PSMD8;PSMD6;PSMD7;PSMD5;PSMD2;PSMD3;PSMD1;KIF23;PDIA4;PSMA5;PSMC5;PSMC6;PSMC3;PSMC4;PSMC1;PSMC2;MCM3;CDK1
R-HSA-9648025	EML4 and NUDC in mitotic spindle formation	23	121	0.00833678	2.29531e-07	2.29531e-06	2	5	DYNC1I2;UBA6;TUBB6;TUBA1B;XPO1;TUBA1A;TUBB3;PPP2R1A;DYNC1H1;SEC13;TUBB;PPP2R5D;TUBB4B;TUBB4A;DYNLL2;TUBA4A;EEF1A1;DYNC1LI1;TUBB2B;GALE;DYNC1LI2;EIF2S3;EIF3E;MAPRE1;ALDH9A1
R-HSA-72649	Translation initiation complex formation	16	62	0.00427174	3.32149e-07	3.32149e-06	2	2	EIF4A1;EIF2S2;EIF2S1;PDIA6;EEF1A1;GALE;EIF3M;EIF2S3;EIF3K;EIF3I;EIF3E;PABPC1;EIF3F;EIF3C;EIF3D;EIF4G2;EIF3A;EIF4G1;EIF3B;TGM2
R-HSA-2500257	Resolution of Sister Chromatid Cohesion	24	134	0.00923247	3.60999e-07	3.60999e-06	5	8	DYNC1I2;UBA6;TUBB6;TUBA1B;XPO1;TUBA1A;TUBB3;PPP2R1A;DYNC1H1;SEC13;TUBB;PPP2R5D;TUBB4B;TUBB4A;DYNLL2;TUBA4A;EEF1A1;DYNC1LI1;TUBB2B;GALE;DYNC1LI2;EIF2S3;CDK1;EIF3E;MAPRE1;ALDH9A1
R-HSA-69002	DNA Replication Pre-Initiation	19	88	0.00606311	3.98994e-07	3.98994e-06	10	21	PSMD12;PSMD11;RPN2;PSMD14;PSMD13;RPN1;KIF23;PDIA4;PSMA5;PSMD8;PSMD6;PSMC5;PSMD7;PSMC6;PSMC3;PSMD5;PSMC4;PSMD2;PSMC1;PSMD3;PSMC2;MCM3;PSMD1
R-HSA-9020702	Interleukin-1 signaling	21	109	0.00750999	6.1533e-07	6.1533e-06	3	46	PSMD12;PSMD11;PSMD14;RPN2;PSMD13;RPN1;ACTB;PSMD8;PSMD6;PSMD7;PSMD5;PSMD2;PSMD3;PSMD1;MAP2K1;KIF23;PDIA4;PSMA5;PSMC5;PSMC6;PSMC3;PSMC4;FASN;PSMC1;PSMC2
R-HSA-72662	Activation of the mRNA upon binding of the cap-binding complex and eIFs, and subsequent binding to 43S	16	66	0.00454733	7.45328e-07	6.8876e-06	5	6	EIF4A1;EIF2S2;EIF2S1;PDIA6;EEF1A1;GALE;EIF3M;EIF2S3;EIF3K;EIF3I;EIF3E;PABPC1;EIF3F;EIF3C;EIF3D;EIF4G2;EIF3A;EIF4G1;EIF3B;TGM2
R-HSA-1632852	Macroautophagy	25	150	0.0103348	7.54633e-07	6.8876e-06	28	87	DYNC1I2;VCP;SEC23A;RALA;HDAC6;TUBB6;TUBA1B;TUBA1A;RACGAP1;TUBB3;DYNC1H1;HSP90AA1;TUBB;TUBB4B;TUBB4A;DYNLL2;TUBA4A;DYNC1LI1;TUBB2B;DYNC1LI2;MYO1C;RHEB;VDAC1;VIM;ALDH7A1
R-HSA-9013694	Signaling by NOTCH4	19	92	0.00633871	7.65289e-07	6.8876e-06	3	20	PSMD12;PSMD11;RPN2;PSMD14;PSMD13;RPN1;KIF23;YWHAZ;PDIA4;PSMA5;PSMD8;PSMD6;PSMC5;PSMD7;PSMC6;PSMC3;PSMD5;PSMC4;PSMD2;PSMC1;PSMD3;PSMC2;PSMD1
R-HSA-5632684	Hedgehog 'on' state	19	92	0.00633871	7.65289e-07	6.8876e-06	4	37	PSMD12;PSMD11;RPN2;PSMD14;PSMD13;RPN1;RDX;KIF23;PDIA4;PSMA5;PSMD8;PSMD6;PSMC5;PSMD7;PSMC6;PSMC3;PSMD5;PSMC4;PSMD2;PSMC1;PSMD3;PSMC2;PSMD1
R-HSA-1280215	Cytokine Signaling in Immune system	107	1261	0.0868816	7.75653e-07	6.98088e-06	223	699	YWHAE;ITGB1;CYFIP2;EIF4A1;YWHAB;ARPC1A;EIF4A3;ACTB;PSMD8;PSMD6;PSMD7;PSMD5;PPP2R1A;PSMD2;CFL1;PSMD3;TRIM25;PSMD1;TNPO1;KPNA2;SPTAN1;KPNA1;CAP1;MAP2K3;ACTR2;HSP90AA1;MAP2K1;SEC13;ANXA1;MAP2K2;USP5;ANXA2;GSTO1;TRAF2;KIF23;PPP2R5D;ACSL4;YWHAZ;PDIA4;EEF1A1;PSMA5;TCP1;CANX;TLN1;PPIA;CD44;KPNB1;ARF5;RALA;PSMD12;PSMD11;RPN2;SAR1A;PSMD14;PSMD13;RPN1;PHB;IQGAP1;IQGAP3;HSP90B1;RAB21;CDC42;RAP1B;RAP1A;PCBP2…
R-HSA-5684996	MAPK1/MAPK3 signaling	38	297	0.020463	8.4477e-07	7.60293e-06	34	46	CYFIP2;PSMD12;PSMD11;PSMD14;RPN2;PSMD13;YWHAB;RPN1;IQGAP1;PHB;IQGAP3;ACTB;PSMD8;RAP1B;PSMD6;PSMD7;RAP1A;PSMD5;PPP2R1A;PSMD2;PSMD3;PCBP2;PSMD1;TNPO1;SPTAN1;MAP2K1;MAP2K2;KIF23;PPP2R5D;ACSL4;PDIA4;EEF1A1;PSMA5;GALE;PSMC5;PSMC6;PSMC3;PSMC4;PSMC1;PSMC2;CDK1;EIF3E;TLN1;KPNB1
R-HSA-1168372	Downstream signaling events of B Cell Receptor (BCR)	19	93	0.00640761	8.95477e-07	8.0593e-06	2	14	PSMD12;PSMD11;RPN2;PSMD14;PSMD13;RPN1;KIF23;PDIA4;PSMA5;PSMD8;PSMD6;PSMC5;PSMD7;PSMC6;PSMC3;PSMD5;PSMC4;PSMD2;PSMC1;PSMD3;PSMC2;PSMD1;PPIA
R-HSA-453279	Mitotic G1 phase and G1/S transition	27	173	0.0119195	9.4996e-07	8.54964e-06	36	98	PSMD12;RAB5B;PSMD11;PSMD14;RPN2;PSMD13;ARPC1A;RPN1;PSMD8;PSMD6;PSMD7;PSMD5;PPP2R1A;PSMD2;PSMD3;PSMD1;TK1;KIF23;PDIA4;PSMA5;PSMC5;PSMC6;PSMC3;PSMC4;PSMC1;PSMC2;MCM3;CDK1;KPNB1
R-HSA-5689880	Ub-specific processing proteases	30	206	0.0141932	9.77862e-07	8.80076e-06	14	40	USP14;PSMD12;PSMD11;PSMD14;RPN2;PSMD13;RPN1;KEAP1;IPO5;PSMD8;PSMD6;PSMD7;PSMD5;PSMD2;RUVBL1;PSMD3;PSMD1;USP5;USP9X;TRAF2;KIF23;PDIA4;PSMA5;PSMC5;PSMC6;PSMC3;PSMC4;PSMC1;PSMC2;HYOU1;VDAC1;ALDH7A1
R-HSA-9607240	FLT3 Signaling	39	311	0.0214276	9.81417e-07	8.83276e-06	30	61	CYFIP2;PSMD12;RALA;PSMD11;PSMD14;RPN2;PSMD13;YWHAB;RPN1;IQGAP1;PHB;IQGAP3;ACTB;PSMD8;RAP1B;PSMD6;PSMD7;RAP1A;PSMD5;PPP2R1A;PSMD2;PSMD3;PCBP2;PSMD1;TNPO1;SPTAN1;ACTR2;MAP2K1;MAP2K2;KIF23;PPP2R5D;ACSL4;PDIA4;EEF1A1;PSMA5;GALE;PSMC5;PSMC6;PSMC3;PSMC4;PSMC1;PSMC2;EIF3E;TLN1;KPNB1
R-HSA-1234174	Cellular response to hypoxia	18	85	0.00585641	1.0483e-06	9.43468e-06	1	20	PSMD12;PSMD11;RPN2;PSMD14;PSMD13;RPN1;KIF23;PDIA4;PSMA5;PSMD8;PSMD6;PSMC5;PSMD7;PSMC6;PSMC3;PSMD5;PSMC4;PSMD2;PSMC1;PSMD3;PSMC2;PSMD1
R-HSA-8873719	RAB geranylgeranylation	16	68	0.00468513	1.09169e-06	9.82517e-06	2	5	RAB2A;RAB1A;COPB2;RAB5B;RAB5C;RAB1B;ARPC1A;RAB11B;RAB32;RAB21;RAB10;RAB14;RAB35;RAB6A;SLC25A5;RAB8A;RAB7A
R-HSA-76005	Response to elevated platelet cytosolic Ca2+	24	144	0.00992146	1.24896e-06	1.12406e-05	11	14	LGALS3BP;LRRC59;WDR1;UBA6;OLA1;HSD17B4;ENO1;CFL1;FLNA;CAP1;HSPA5;ACTN1;AP3D1;PRKCA;ACTN4;TUBA4A;RHOA;ALB;DRG2;TAGLN2;NAA15;ALDOA;TLN1;PFN1;NIT2;PPIA
R-HSA-5673001	RAF/MAP kinase cascade	37	290	0.0199807	1.25393e-06	1.12854e-05	27	39	CYFIP2;PSMD12;PSMD11;PSMD14;RPN2;PSMD13;YWHAB;RPN1;IQGAP1;PHB;IQGAP3;ACTB;PSMD8;RAP1B;PSMD6;PSMD7;RAP1A;PSMD5;PPP2R1A;PSMD2;PSMD3;PCBP2;PSMD1;TNPO1;SPTAN1;MAP2K1;MAP2K2;KIF23;PPP2R5D;ACSL4;PDIA4;EEF1A1;PSMA5;GALE;PSMC5;PSMC6;PSMC3;PSMC4;PSMC1;PSMC2;EIF3E;TLN1;KPNB1
R-HSA-163685	Integration of energy metabolism	24	145	0.00999035	1.40467e-06	1.2642e-05	37	62	EIF4A1;AHCYL1;SLC2A1;HSD17B4;PRKCA;PPP2R5D;ACSL4;IQGAP1;ACSL3;IQGAP3;GNAI1;GNAI2;SRM;ACLY;RAP1A;PRKAR1A;PPP2R1A;GNB2;FASN;GNA11;GNB1;FLNB
R-HSA-8939236	RUNX1 regulates transcription of genes involved in differentiation of HSCs	20	106	0.00730329	1.54519e-06	1.39067e-05	4	15	PSMD12;PSMD11;PSMD14;RPN2;PSMD13;RPN1;PSMD8;PSMD6;PSMD7;PSMD5;PSMD2;PSMD3;PSMD1;H4C1;H3-3A;KIF23;PDIA4;PSMA5;PSMC5;PSMC6;PSMC3;PSMC4;PSMC1;PSMC2;GALK1
R-HSA-114608	Platelet degranulation	23	137	0.00943916	1.83591e-06	1.50894e-05	8	11	CAP1;LGALS3BP;LRRC59;HSPA5;WDR1;UBA6;ACTN1;AP3D1;OLA1;ENO1;ACTN4;TUBA4A;RHOA;ALB;CFL1;FLNA;DRG2;TAGLN2;NAA15;TLN1;ALDOA;PFN1;NIT2;PPIA
R-HSA-380284	Loss of proteins required for interphase microtubule organization from the centrosome	16	71	0.00489183	1.88618e-06	1.50894e-05	3	3	YWHAE;DYNC1I2;DYNC1H1;USP14;HSP90AA1;TUBB;TUBB4B;TUBB4A;TUBA4A;ACTR1A;TUBA1A;PPP2R1A;DRG1;CDK1;FLNB;MAPRE1
R-HSA-380259	Loss of Nlp from mitotic centrosomes	16	71	0.00489183	1.88618e-06	1.50894e-05	2	2	YWHAE;DYNC1I2;DYNC1H1;USP14;HSP90AA1;TUBB;TUBB4B;TUBB4A;TUBA4A;ACTR1A;TUBA1A;PPP2R1A;DRG1;CDK1;FLNB;MAPRE1
R-HSA-5620912	Anchoring of the basal body to the plasma membrane	19	99	0.006821	2.19854e-06	1.75883e-05	8	9	YWHAE;DYNC1I2;DYNC1H1;USP14;HSP90AA1;SEPTIN2;TUBB;TUBB4B;TUBB4A;TUBA4A;ACTR1A;TUBA1A;PPP2R1A;ALB;DRG1;CDK1;FLNB;MAPRE1;RAB8A
R-HSA-72702	Ribosomal scanning and start codon recognition	15	64	0.00440954	2.45803e-06	1.96643e-05	2	2	EIF4A1;EIF2S2;EIF2S1;PDIA6;EEF1A1;GALE;EIF3M;EIF2S3;EIF3K;EIF3I;EIF3E;EIF3F;EIF3C;EIF3D;EIF4G2;EIF3A;EIF4G1;EIF3B;TGM2
R-HSA-9010553	Regulation of expression of SLITs and ROBOs	27	183	0.0126085	2.66134e-06	2.12907e-05	3	20	PSMD12;PSMD11;PSMD14;RPN2;PSMD13;RPN1;EIF4A3;ARHGAP1;GSPT2;GSPT1;PSMD8;PSMD6;PSMD7;PSMD5;RUVBL2;PSMD2;PSMD3;PSMD1;KIF23;PDIA6;PDIA4;PSMA5;PSMC5;PSMC6;PSMC3;PSMC4;PSMC1;PSMC2;PABPC1;MFGE8;EIF4G1
R-HSA-5607764	CLEC7A (Dectin-1) signaling	21	120	0.00826788	2.72008e-06	2.17607e-05	5	45	PSMD12;PSMD11;AHCYL1;SAR1A;PSMD14;RPN2;PSMD13;RPN1;PSMD8;PSMD6;PSMD7;PSMD5;PSMD2;PSMD3;PSMD1;ACTR2;KIF23;PDIA4;PSMA5;PSMC5;PSMC6;PSMC3;PSMC4;PSMC1;PSMC2
R-HSA-2565942	Regulation of PLK1 Activity at G2/M Transition	18	92	0.00633871	3.1092e-06	2.48736e-05	7	12	YWHAE;DYNC1I2;DYNC1H1;USP14;HSP90AA1;TUBB;TUBB4B;TUBB4A;TUBA4A;PPP1CB;ACTR1A;TUBA1A;PPP2R1A;DRG1;CDK1;FLNB;MAPRE1;RAB8A
R-HSA-8854518	AURKA Activation by TPX2	16	74	0.00509853	3.16727e-06	2.53382e-05	2	2	YWHAE;DYNC1I2;DYNC1H1;USP14;HSP90AA1;TUBB;TUBB4B;TUBB4A;TUBA4A;ACTR1A;TUBA1A;PPP2R1A;DRG1;CDK1;FLNB;MAPRE1
R-HSA-190840	Microtubule-dependent trafficking of connexons from Golgi to the plasma membrane	9	22	0.00151578	3.4957e-06	2.79656e-05	1	2	TUBB2B;TUBA1B;TUBB6;TUBA1A;TUBB3;TUBB;TUBB4B;TUBB4A;TUBA4A
R-HSA-381119	Unfolded Protein Response (UPR)	24	155	0.0106793	4.28289e-06	3.42632e-05	17	94	HSPA5;GFPT1;ASNS;EIF2S2;EIF2S1;PDIA6;HSP90B1;ACLY;EIF2S3;DNAJB11;LMNA;HYOU1;NAA15;CALR;TLN1
R-HSA-3928662	EPHB-mediated forward signaling	13	51	0.00351385	4.69844e-06	3.75875e-05	16	26	ACTR3;ACTR2;HSPA5;ARPC1B;ARPC1A;RHOA;ACTB;CDC42;PAK1;ARPC3;CFL1;RAC1;NAA15;KPNB1
R-HSA-190872	Transport of connexons to the plasma membrane	9	23	0.00158468	4.97945e-06	3.98356e-05	1	3	TUBB2B;TUBA1B;TUBB6;TUBA1A;TUBB3;TUBB;TUBB4B;TUBB4A;TUBA4A
R-HSA-422356	Regulation of insulin secretion	19	106	0.00730329	5.74409e-06	4.59527e-05	25	34	EIF4A1;AHCYL1;SLC2A1;HSD17B4;PRKCA;ACSL4;IQGAP1;ACSL3;IQGAP3;GNAI1;GNAI2;SRM;RAP1A;PRKAR1A;GNB2;GNA11;GNB1;FLNB
R-HSA-190828	Gap junction trafficking	13	52	0.00358275	5.76749e-06	4.61399e-05	7	20	TUBB;CLTC;RAP1GDS1;TUBB4B;TUBB4A;TUBA4A;ACTB;DNM2;TUBB6;TUBB2B;TUBA1B;TUBA1A;TUBB3
R-HSA-201681	TCF dependent signaling in response to WNT	29	216	0.0148822	6.85685e-06	5.48548e-05	23	71	PSMD12;PSMD11;PSMD14;RPN2;PSMD13;RPN1;PSMD8;PSMD6;XPO1;PSMD7;PSMD5;PPP2R1A;PSMD2;RUVBL1;PSMD3;PSMD1;H4C1;H3-3A;CAD;KIF23;PPP2R5D;YWHAZ;PDIA4;EEF1A1;PSMA5;GALE;PSMC5;PSMC6;PSMC3;PSMC4;PSMC1;PSMC2;CDK1;EIF3E;GALK1
R-HSA-8878159	Transcriptional regulation by RUNX3	20	118	0.00813008	7.3904e-06	5.91232e-05	4	47	PSMD12;PSMD11;RPN2;PSMD14;PSMD13;RPN1;ARPC1A;KIF23;PDIA4;PSMA5;PSMD8;PSMD6;PSMC5;PSMD7;PSMC6;PSMC3;PSMD5;PSMC4;PSMD2;PSMC1;PSMD3;PSMC2;PSMD1
R-HSA-428359	Insulin-like Growth Factor-2 mRNA Binding Proteins (IGF2BPs/IMPs/VICKZs) bind RNA	7	13	0.000895687	7.45042e-06	5.96034e-05	3	3	IGF2BP2;ACTB;CD44
R-HSA-8951664	Neddylation	31	241	0.0166047	7.69402e-06	6.15522e-05	21	31	ERO1A;DYNC1I2;PSMD12;PSMD11;SAR1A;PSMD14;RPN2;PSMD13;PRKDC;RPN1;KEAP1;IQGAP1;RIC8A;PSMD8;PSMD6;PSMD7;PSMD5;PSMD2;PSMD3;PSMD1;TPI1;ANXA2;OSBPL3;KIF23;UCHL3;PDIA4;PSMA5;PSMC5;PSMC6;PSMC3;PSMC4;COPS2;PSMC1;PSMC2;PLAA;TRIP13
R-HSA-5625740	RHO GTPases activate PKNs	16	80	0.00551192	8.27143e-06	6.61714e-05	20	20	YWHAE;ACTR2;YWHAB;YWHAZ;RHOA;PPP1CB;PAK1;P4HA1;YWHAQ;MYH9;H4C1;RAC1;KPNA2;MYH10;H3-3A;YWHAH
R-HSA-72695	Formation of the ternary complex, and subsequently, the 43S complex	13	54	0.00372055	8.56806e-06	6.85445e-05	3	3	EIF2S2;EIF2S1;PDIA6;EEF1A1;GALE;EIF3M;EIF2S3;EIF3K;EIF3I;EIF3E;EIF3F;EIF3C;EIF3D;EIF4G2;EIF3A;EIF3B;TGM2
R-HSA-389977	Post-chaperonin tubulin folding pathway	9	25	0.00172247	9.6144e-06	7.69152e-05	9	9	TUBB2B;TUBA1B;TUBB6;TUBA1A;TUBB3;TUBB;TUBB4B;TUBB4A;TUBA4A
R-HSA-380270	Recruitment of mitotic centrosome proteins and complexes	16	81	0.00558082	9.61854e-06	7.69483e-05	3	3	YWHAE;DYNC1I2;DYNC1H1;USP14;HSP90AA1;TUBB;TUBB4B;TUBB4A;TUBA4A;ACTR1A;TUBA1A;PPP2R1A;DRG1;CDK1;FLNB;MAPRE1
R-HSA-157858	Gap junction trafficking and regulation	13	56	0.00385834	1.25041e-05	9.03909e-05	7	24	TUBB;CLTC;RAP1GDS1;TUBB4B;TUBB4A;TUBA4A;ACTB;DNM2;TUBB6;TUBB2B;TUBA1B;TUBA1A;TUBB3
R-HSA-380287	Centrosome maturation	16	83	0.00571862	1.2913e-05	9.03909e-05	6	6	YWHAE;DYNC1I2;DYNC1H1;USP14;HSP90AA1;TUBB;TUBB4B;TUBB4A;TUBA4A;ACTR1A;TUBA1A;PPP2R1A;DRG1;CDK1;FLNB;MAPRE1
R-HSA-9006925	Intracellular signaling by second messengers	40	363	0.0250103	1.45909e-05	0.000102136	49	114	PSMD12;SEC23A;PSMD11;AHCYL1;PSMD14;RPN2;PSMD13;ARPC1A;RPN1;HSD17B4;PSMD8;PSMD6;PSMD7;PSMD5;PPP2R1A;PSMD2;PSMD3;PCBP2;RAC2;PSMD1;FLNB;RAC1;TNPO1;KPNA2;ACTR2;RHOG;PRKCA;KIF23;PPP2R5D;HSPA2;PDIA4;EEF1A1;PSMA5;GALE;PSMC5;MYO1C;PSMC6;PSMC3;RHEB;PPA1;PRKAR1A;PSMC4;PSMC1;PSMC2;BLVRB;EIF3E
R-HSA-8876198	RAB GEFs exchange GTP for GDP on RABs	17	94	0.00647651	1.56815e-05	0.00010977	13	21	YWHAE;RAB1A;COPB2;RAB5B;RAB5C;RAB1B;TUBB4A;RHOA;RAB32;RAB21;RAB10;EIF2S3;RAB14;RAB35;RAB6A;RAB8A;RAB7A
R-HSA-5627123	RHO GTPases activate PAKs	9	27	0.00186027	1.7523e-05	0.000122661	15	15	PPP1CB;CDC42;PAK1;P4HA1;MYH9;FLNA;RAC1;MYH10;PAK2
R-HSA-202403	TCR signaling	22	147	0.0101282	1.76729e-05	0.00012371	19	52	PSMD12;PSMD11;PSMD14;RPN2;PSMD13;ITGB4;RPN1;PSMD8;PAK1;PSMD6;PSMD7;PSMD5;PSMD2;PSMD3;PSMD1;PAK2;ACTR2;KIF23;PDIA4;PSMA5;PSMC5;PSMC6;PSMC3;PSMC4;PSMC1;PSMC2
R-HSA-8878166	Transcriptional regulation by RUNX2	22	147	0.0101282	1.76729e-05	0.00012371	10	84	PSMD12;PSMD11;PSMD14;RPN2;PSMD13;ARPC1A;RPN1;HDAC6;PSMD8;PSMD6;PSMD7;PSMD5;PSMD2;PSMD3;PSMD1;STAT1;KIF23;PDIA4;PSMA5;PSMC5;PSMC6;PSMC3;PSMC4;PSMC1;PSMC2;CDK1
R-HSA-75035	Chk1/Chk2(Cds1) mediated inactivation of Cyclin B:Cdk1 complex	7	15	0.00103348	1.85362e-05	0.000129753	3	5	YWHAE;YWHAQ;YWHAB;STT3A;CDK1;KPNA2;YWHAZ;YWHAH
R-HSA-983189	Kinesins	14	68	0.00468513	2.18421e-05	0.000152895	5	14	TUBB;RAB1B;KIF23;TUBB4B;TUBB4A;TUBA4A;TUBB6;TUBB2B;TUBA1B;TUBA1A;RACGAP1;TUBB3;KIF5B
R-HSA-112314	Neurotransmitter receptors and postsynaptic signal transmission	29	232	0.0159846	2.49843e-05	0.00017489	56	109	EIF4A1;TSTA3;GNAI3;HSD17B4;AP2A1;GNAI1;GNAI2;TUBB6;TUBA1B;ATIC;TUBA1A;TUBB3;FLNB;RAC1;KPNA2;ACTR2;TUBB;PRKCA;AP2B1;TUBB4B;TUBB4A;TUBA4A;TUBB2B;PRKAR1A;GNB2;GNB1;ESYT1;KPNB1
R-HSA-2995410	Nuclear Envelope (NE) Reassembly	16	88	0.00606311	2.59205e-05	0.000181444	12	24	SEC13;TUBB;TUBB4B;TUBB4A;TUBA4A;TUBB6;TUBB2B;TUBA1B;TUBA1A;TUBB3;PPP2R1A;LMNA;CDK1;TNPO1;KPNB1
R-HSA-446652	Interleukin-1 family signaling	23	163	0.0112305	2.83261e-05	0.000198283	5	79	PSMD12;PSMD11;PSMD14;RPN2;PSMD13;RPN1;ACTB;PSMD8;PSMD6;PSMD7;PSMD5;PSMD2;PSMD3;PSMD1;MAP2K1;USP5;STAT3;KIF23;PDIA4;PSMA5;PSMC5;PSMC6;PSMC3;PSMC4;FASN;PSMC1;PSMC2
R-HSA-1852241	Organelle biogenesis and maintenance	37	335	0.0230812	2.88959e-05	0.000202272	31	86	YWHAE;USP14;ARF4;DYNC1I2;HSD17B12;HDAC6;TUBB6;TUBA1B;ACTR1A;TUBA1A;TUBB3;PPP2R1A;FLNB;CCT8;TNPO1;RAB8A;CCT4;CCT3;DYNC1H1;CCT2;HSP90AA1;EXOC7;SEPTIN2;TUBB;TUBB4B;TUBB4A;DYNLL2;TUBA4A;TUBB2B;TCP1;ALB;DRG1;CDK1;ABCE1;MAPRE1
R-HSA-373755	Semaphorin interactions	14	70	0.00482293	2.98046e-05	0.000208632	19	40	ITGB1;CCT2;HSP90AA1;HSP90AB1;RHOA;PAK1;P4HA1;RRAS;CFL1;MYH9;RAC1;TLN1;MYH10;PAK2
R-HSA-156827	L13a-mediated translational silencing of Ceruloplasmin expression	19	120	0.00826788	3.09016e-05	0.000216311	2	3	EIF4A1;ARHGAP1;EIF2S2;EIF2S1;PDIA6;EEF1A1;GALE;EIF3M;EIF2S3;EIF3K;RUVBL2;EIF3I;EIF3E;PABPC1;EIF3F;EIF3C;MFGE8;EIF3D;EIF4G2;EIF3A;EIF4G1;EIF3B;TGM2
R-HSA-69239	Synthesis of DNA	20	132	0.00909467	3.54154e-05	0.000247908	7	26	PSMD12;RAB5B;PSMD11;PSMD14;RPN2;PSMD13;RPN1;PSMD8;PSMD6;PSMD7;PSMD5;PSMD2;PSMD3;PSMD1;KIF23;PDIA4;PSMA5;PSMC5;PSMC6;PSMC3;PSMC4;PSMC1;PSMC2;MCM3;CDK1
R-HSA-983168	Antigen processing: Ubiquitination & Proteasome degradation	35	315	0.0217032	4.19248e-05	0.000293473	8	9	ERO1A;PSMD12;PSMD11;SAR1A;PSMD14;UBE3C;RPN2;PSMD13;UBA6;PRKDC;RPN1;UBR4;KEAP1;IQGAP1;ENO1;PSMD8;PSMD6;PSMD7;PSMD5;PSMD2;PSMD3;PSMD1;TPI1;ANXA2;HUWE1;MSN;KIF23;PDIA4;PSMA5;PSMC5;PSMC6;PSMC3;PSMC4;PSMC1;DNAJB11;RAB35;PSMC2;PLAA;UBA1;LAP3;TRIP13
R-HSA-202424	Downstream TCR signaling	19	124	0.00854348	4.7532e-05	0.000332724	15	24	ACTR2;PSMD12;PSMD11;RPN2;PSMD14;PSMD13;RPN1;KIF23;PDIA4;PSMA5;PSMD8;PSMD6;PSMC5;PSMD7;PSMC6;PSMC3;PSMD5;PSMC4;PSMD2;PSMC1;PSMD3;PSMC2;PSMD1
R-HSA-5625970	RHO GTPases activate KTN1	6	12	0.000826788	5.03384e-05	0.000352369	2	2	CDC42;RAB1B;KIF5B;RHOG;RAC1;RHOA
R-HSA-983231	Factors involved in megakaryocyte development and platelet production	25	194	0.0133664	5.52403e-05	0.000386682	13	43	CAP1;TUBB;RAB1B;KIF23;HBD;TUBB4B;TUBB4A;TUBA4A;ACTB;CDC42;TUBB6;TUBB2B;TUBA1B;TUBA1A;RACGAP1;TUBB3;PRKAR1A;KIF5B;CAPZA1;FLNB;RAC1;H3-3A;GALK1
R-HSA-6807070	PTEN Regulation	23	171	0.0117817	5.78952e-05	0.000405266	29	56	PSMD12;SEC23A;PSMD11;PSMD14;RPN2;PSMD13;RPN1;PSMD8;PSMD6;PSMD7;PSMD5;PSMD2;PSMD3;PSMD1;KIF23;HSPA2;PDIA4;PSMA5;PSMC5;MYO1C;PSMC6;PSMC3;RHEB;PSMC4;PSMC1;PSMC2;BLVRB
R-HSA-5663202	Diseases of signal transduction by growth factor receptors and second messengers	47	484	0.0333471	6.02241e-05	0.000421569	163	358	YWHAB;ARPC1A;ACTB;PSMD8;PSMD6;PSMD7;PSMD5;PPP2R1A;PSMD2;PSMD3;RAC2;PSMD1;RAC1;TNPO1;ACTR2;MAP2K1;HSP90AA1;MAP2K2;RHOG;KIF23;PPP2R5D;ACSL4;SND1;PDIA4;EEF1A1;PSMA5;TLN1;PSMD12;VCP;PSMD11;RPN2;PSMD14;PSMD13;RPN1;IQGAP1;PHB;IQGAP3;HDAC6;RAP1B;RAP1A;LMNA;PCBP2;STAT1;STAT3;GALE;PSMC5;PSMC6;PSMC3;PSMC4;PSMC1;PSMC2;EIF3E
R-HSA-390471	Association of TriC/CCT with target proteins during biosynthesis	10	40	0.00275596	6.74846e-05	0.000472392	2	2	CCT6A;CCT3;CCT2;STAT3;TCP1;PLAA;IQGAP1;CCT8;CCT7;CCT4
R-HSA-438064	Post NMDA receptor activation events	16	96	0.0066143	7.11736e-05	0.000498215	14	39	ACTR2;TUBB;TUBB4B;TUBB4A;TUBA4A;TUBB6;TUBB2B;TUBA1B;TUBA1A;TUBB3;PRKAR1A;FLNB;RAC1;KPNA2;KPNB1
R-HSA-9007101	Rab regulation of trafficking	19	129	0.00888797	7.92136e-05	0.000515222	21	35	ARF3;YWHAE;RAB1A;COPB2;RAB5B;RAB5C;RAB1B;TUBB4A;RHOA;RAB11B;RAB32;RAB21;RAB10;EIF2S3;RAB14;RAB35;RAB6A;SLC25A5;RAB8A;ARF6;RAB7A
R-HSA-72766	Translation	36	339	0.0233568	8.02182e-05	0.000515222	65	99	EIF4A1;SAR1A;RPN2;RPN1;ARHGAP1;GSPT2;GSPT1;NSDHL;NARS1;RUVBL2;TGM2;RDX;ASNS;SRP68;EIF2S2;EEF2;EIF2S1;PDIA6;EEF1A1;EEF1G;AIMP2;GARS1;GALE;EIF3M;EIF2S3;EIF3K;PPA1;EIF3I;EIF3E;PABPC1;EIF3F;EIF3C;MFGE8;EIF3D;TARS1;EIF3A;EIF4G2;EIF3B;EIF4G1
R-HSA-5663213	RHO GTPases Activate WASPs and WAVEs	10	41	0.00282486	8.24678e-05	0.000515222	10	10	CYFIP2;ACTR3;CDC42;CYFIP1;ACTR2;ARPC3;ARPC1B;ARPC1A;RAC1;ACTB
R-HSA-69306	DNA Replication	20	141	0.00971476	8.58703e-05	0.000515222	17	47	PSMD12;RAB5B;PSMD11;PSMD14;RPN2;PSMD13;RPN1;PSMD8;PSMD6;PSMD7;PSMD5;PSMD2;PSMD3;PSMD1;KIF23;PDIA4;PSMA5;PSMC5;PSMC6;PSMC3;PSMC4;PSMC1;PSMC2;MCM3;CDK1
R-HSA-72737	Cap-dependent Translation Initiation	19	130	0.00895687	8.74286e-05	0.000524572	17	18	EIF4A1;ARHGAP1;EIF2S2;EIF2S1;PDIA6;EEF1A1;GALE;EIF3M;EIF2S3;EIF3K;RUVBL2;EIF3I;EIF3E;PABPC1;EIF3F;EIF3C;MFGE8;EIF3D;EIF4G2;EIF3A;EIF4G1;EIF3B;TGM2
R-HSA-72613	Eukaryotic Translation Initiation	19	130	0.00895687	8.74286e-05	0.000524572	19	21	EIF4A1;ARHGAP1;EIF2S2;EIF2S1;PDIA6;EEF1A1;GALE;EIF3M;EIF2S3;EIF3K;RUVBL2;EIF3I;EIF3E;PABPC1;EIF3F;EIF3C;MFGE8;EIF3D;EIF4G2;EIF3A;EIF4G1;EIF3B;TGM2
R-HSA-1643685	Disease	153	2171	0.14958	8.87697e-05	0.000532618	382	1216	CYFIP2;CYFIP1;AHCYL1;CTNND1;ENO1;PLOD1;ACTB;IPO5;PSMD8;TUBB6;PSMD6;NSDHL;PSMD7;PSMD5;TUBB3;PPP2R1A;RUVBL2;PSMD2;PSMD3;CAPN2;PSMD1;H4C1;KPNA2;KPNA1;MAP2K3;MAP2K1;MAP2K2;AP1B1;MOGS;ACSL4;PDIA6;TUBA4A;SND1;PDIA4;EEF1A1;DYNC1LI1;DYNC1LI2;PRKAR1A;PLAA;TLN1;ALDH7A1;PPIA;KPNB1;VCP;PSMD12;PSMD11;RPN2;PSMD14;PSMD13;FLII;RPN1;PHB;IQGAP1;IQGAP3;BAG6;RAP1B;PRDX2;RAP1A;RACGAP1;RDH11;PRDX1;PCBP2;SERPINH1;PGK1;…
R-HSA-72706	GTP hydrolysis and joining of the 60S ribosomal subunit	18	120	0.00826788	9.67049e-05	0.000580229	3	3	EIF4A1;ARHGAP1;EIF2S2;EIF2S1;PDIA6;EEF1A1;GALE;EIF3M;EIF2S3;EIF3K;RUVBL2;EIF3I;EIF3E;EIF3F;EIF3C;MFGE8;EIF3D;EIF4G2;EIF3A;EIF4G1;EIF3B;TGM2
R-HSA-1257604	PIP3 activates AKT signaling	34	316	0.0217721	9.84352e-05	0.000590611	40	86	PSMD12;SEC23A;PSMD11;PSMD14;RPN2;PSMD13;ARPC1A;RPN1;PSMD8;PSMD6;PSMD7;PSMD5;PPP2R1A;PSMD2;PSMD3;PCBP2;RAC2;PSMD1;RAC1;TNPO1;ACTR2;RHOG;KIF23;PPP2R5D;HSPA2;PDIA4;EEF1A1;PSMA5;GALE;PSMC5;MYO1C;PSMC6;PSMC3;RHEB;PPA1;PSMC4;PSMC1;PSMC2;BLVRB;EIF3E
R-HSA-9619483	Activation of AMPK downstream of NMDARs	9	34	0.00234257	0.000101049	0.000606293	1	3	TUBB2B;TUBA1B;TUBB6;TUBA1A;TUBB3;TUBB;TUBB4B;TUBB4A;TUBA4A
R-HSA-70171	Glycolysis	17	110	0.00757889	0.000105471	0.000632827	10	24	SEC13;TPI1;USP5;PPP2R5D;ENO1;ENO2;PFKL;PKM;PPP2R1A;PGK1;FLNB;ALDOA;GAPDH;PFKM;PFKP
R-HSA-3371511	HSF1 activation	10	43	0.00296266	0.000121016	0.000726093	6	7	EEF1A1;YWHAE;VCP;HSP90AA1;HSPH1;HSP90AB1;SERPINH1;HSPB1;FKBP4;HDAC6
R-HSA-111885	Opioid Signalling	17	112	0.00771669	0.00013021	0.00078126	28	59	EIF4A1;AHCYL1;GNAI3;HSD17B4;PRKCA;PPP2R5D;GNAI1;GNAI2;PPP1CA;GNAO1;PRKAR1A;PPP2R1A;GNB2;GNB1;FLNB;KPNA2
R-HSA-3371556	Cellular response to heat stress	19	135	0.00930136	0.000140863	0.00084518	19	29	YWHAE;VCP;SEC13;HSP90AA1;HSP90AB1;HSPA5;HSPA4;HSPA4L;HSPB1;HSPA2;HDAC6;EEF1A1;TUBB6;HSPH1;BAG2;SERPINH1;NAA15;FKBP4
R-HSA-381183	ATF6 (ATF6-alpha) activates chaperone genes	6	15	0.00103348	0.000168207	0.00100924	3	5	HSPA5;NAA15;CALR;HSP90B1
R-HSA-4420097	VEGFA-VEGFR2 Pathway	18	126	0.00868127	0.000174593	0.00104756	43	77	CYFIP2;YWHAE;CYFIP1;ACTR2;HSP90AA1;AHCYL1;CTNND1;HSD17B4;HSPB1;PRKCA;HSD17B12;RHOA;ACTB;CDC42;PAK1;FLNB;ACO1;RAC1;PAK2
R-HSA-1169410	Antiviral mechanism by IFN-stimulated genes	15	94	0.00647651	0.000187912	0.00112747	13	31	EIF4A1;SEC13;STAT1;EIF4A3;EIF2AK2;FLNA;TRIM25;FLNB;KPNA2;ABCE1;EIF4G2;KPNB1;EIF4G1;KPNA1
R-HSA-5620924	Intraflagellar transport	11	56	0.00385834	0.000240233	0.0014414	8	12	TUBB2B;TUBA1B;TUBB6;TUBA1A;TUBB3;TUBB;TUBB4B;TNPO1;TUBB4A;DYNLL2;TUBA4A
R-HSA-9613829	Chaperone Mediated Autophagy	7	23	0.00158468	0.00025781	0.00154686	19	19	EEF1A1;HSP90AA1;HSP90AB1;VIM;RAC1;ALDH7A1;HDAC6
R-HSA-5621481	C-type lectin receptors (CLRs)	24	203	0.0139865	0.00027151	0.00162906	7	68	PSMD12;PSMD11;AHCYL1;SAR1A;PSMD14;RPN2;PSMD13;RPN1;PSMD8;PAK1;PSMD6;PSMD7;PSMD5;PSMD2;PSMD3;PSMD1;FLNB;PAK2;ACTR2;KIF23;PDIA4;PSMA5;PSMC5;PSMC6;PSMC3;PSMC4;PSMC1;PSMC2
R-HSA-9668328	Sealing of the nuclear envelope (NE) by ESCRT-III	9	39	0.00268706	0.00027609	0.00165654	1	7	TUBB2B;TUBA1B;TUBB6;TUBA1A;TUBB3;TUBB;TUBB4B;TUBB4A;TUBA4A
R-HSA-381033	ATF6 (ATF6-alpha) activates chaperones	6	17	0.00117128	0.000326393	0.00195836	4	10	HSPA5;NAA15;CALR;HSP90B1
R-HSA-5627117	RHO GTPases Activate ROCKs	7	24	0.00165358	0.000332071	0.00199243	6	6	PPP1CB;PAK1;P4HA1;CFL1;MYH9;MYH10;RHOA
R-HSA-9609736	Assembly and cell surface presentation of NMDA receptors	10	49	0.00337605	0.00033844	0.00203064	22	23	TUBB2B;TUBA1B;TUBB6;TUBA1A;TUBB3;TUBB;TUBB4B;TUBB4A;TUBA4A;KPNB1
R-HSA-983169	Class I MHC mediated antigen processing & presentation	43	465	0.032038	0.000340196	0.00204117	26	48	ERO1A;UBE3C;KEAP1;ENO1;PSMD8;PSMD6;PSMD7;PSMD5;PSMD2;PSMD3;PSMD1;PDIA3;SEC13;TPI1;ANXA2;KIF23;PDIA4;PSMA5;DNAJB11;RAB35;CANX;PLAA;LAP3;PSMD12;SEC23A;PSMD11;RPN2;SAR1A;PSMD14;UBA6;PSMD13;PRKDC;RPN1;UBR4;IQGAP1;HSPA5;HUWE1;MSN;PSMC5;PSMC6;PSMC3;PSMC4;PSMC1;PSMC2;UBA1;NAA15;TRIP13;CALR;SEC24C
R-HSA-8953854	Metabolism of RNA	64	782	0.053879	0.000390297	0.00234178	83	187	EIF4A1;YWHAB;EIF4A3;ARHGAP1;HSPB1;ACTB;IPO5;PSMD8;PSMD6;XPO1;PSMD7;PSMD5;PPP2R1A;RUVBL2;PSMD2;PSMD3;PSMD1;TNPO1;PDIA3;PRMT5;UPF1;SEC13;G6PD;CPT1A;PRKCA;KIF23;PDIA6;YWHAZ;PDIA4;WDR77;PSMA5;DYNC1LI1;PABPC1;FKBP4;MFGE8;CD44;PSMD12;SF3B3;PSMD11;RPN2;PSMD14;PSMD13;RPN1;NCAPG;HSD17B4;U2AF1;HSD17B12;GSPT2;HSD17B10;GSPT1;PCBP1;PCBP2;FLNB;IGF2BP2;RTRAF;PSMC5;PSMC6;PSMC3;PSMC4;PSMC1;PSMC2;CALR;EIF4G1
R-HSA-190861	Gap junction assembly	9	41	0.00282486	0.000395097	0.00237058	3	16	TUBB2B;TUBA1B;TUBB6;TUBA1A;TUBB3;TUBB;TUBB4B;TUBB4A;TUBA4A
R-HSA-194138	Signaling by VEGF	18	137	0.00943916	0.000465436	0.00279262	43	84	CYFIP2;YWHAE;CYFIP1;ACTR2;HSP90AA1;AHCYL1;CTNND1;HSD17B4;HSPB1;PRKCA;HSD17B12;RHOA;ACTB;CDC42;PAK1;FLNB;ACO1;RAC1;PAK2
R-HSA-442755	Activation of NMDA receptors and postsynaptic events	16	114	0.00785449	0.000472274	0.00283364	42	71	ACTR2;TUBB;TUBB4B;TUBB4A;TUBA4A;TUBB6;TUBB2B;TUBA1B;TUBA1A;TUBB3;PRKAR1A;FLNB;RAC1;KPNA2;KPNB1
R-HSA-8955332	Carboxyterminal post-translational modifications of tubulin	10	52	0.00358275	0.000533791	0.00320275	6	6	TUBB2B;TUBA1B;TUBB6;TUBA1A;TUBB3;TUBB;TTLL12;TUBB4B;TUBB4A;TUBA4A
R-HSA-399954	Sema3A PAK dependent Axon repulsion	6	19	0.00130908	0.00058264	0.00349584	6	6	PAK1;HSP90AA1;HSP90AB1;CFL1;RAC1;PAK2
R-HSA-446353	Cell-extracellular matrix interactions	6	19	0.00130908	0.00058264	0.00349584	5	10	ITGB1;RIC8A;ACTN1;FLNA;FLNC;ACTB
R-HSA-1169408	ISG15 antiviral mechanism	13	83	0.00571862	0.000582729	0.00349637	11	16	EIF4A1;SEC13;STAT1;EIF4A3;TRIM25;EIF2AK2;FLNB;KPNA2;EIF4G2;KPNB1;EIF4G1;KPNA1
R-HSA-141424	Amplification of signal from the kinetochores	14	94	0.00647651	0.000593447	0.00354957	4	4	DYNC1I2;DYNC1H1;SEC13;UBA6;PPP2R5D;DYNLL2;EEF1A1;DYNC1LI1;GALE;DYNC1LI2;XPO1;EIF2S3;PPP2R1A;EIF3E;MAPRE1;ALDH9A1
R-HSA-141444	Amplification of signal from unattached kinetochores via a MAD2 inhibitory signal	14	94	0.00647651	0.000593447	0.00354957	4	4	DYNC1I2;DYNC1H1;SEC13;UBA6;PPP2R5D;DYNLL2;EEF1A1;DYNC1LI1;GALE;DYNC1LI2;XPO1;EIF2S3;PPP2R1A;EIF3E;MAPRE1;ALDH9A1
R-HSA-1236974	ER-Phagosome pathway	20	165	0.0113683	0.000628715	0.00354957	6	10	PDIA3;PSMD12;PSMD11;RPN2;PSMD14;PSMD13;RPN1;KIF23;PDIA4;PSMA5;PSMD8;PSMD6;PSMC5;PSMD7;PSMC6;PSMC3;PSMD5;PSMC4;PSMD2;PSMC1;PSMD3;PSMC2;PSMD1;CALR
R-HSA-8949215	Mitochondrial calcium ion transport	7	27	0.00186027	0.000662282	0.00354957	7	10	PRDX1;RUVBL2;EIF4A3;VDAC1;PHB;PHB2
R-HSA-69242	S Phase	21	179	0.0123329	0.000701574	0.00354957	18	54	PSMD12;RAB5B;PSMD11;PSMD14;RPN2;PSMD13;ARPC1A;RPN1;PSMD8;PSMD6;PSMD7;PSMD5;PSMD2;PSMD3;PSMD1;KIF23;PDIA4;PSMA5;PSMC5;PSMC6;PSMC3;PSMC4;PSMC1;PSMC2;MCM3;CDK1
R-HSA-6802946	Signaling by moderate kinase activity BRAF mutants	10	54	0.00372055	0.000709913	0.00354957	7	7	RAP1B;MAP2K1;RAP1A;MAP2K2;YWHAB;ACSL4;IQGAP1;PHB;TLN1;IQGAP3;ACTB
R-HSA-9649948	Signaling downstream of RAS mutants	10	54	0.00372055	0.000709913	0.00354957	7	7	RAP1B;MAP2K1;RAP1A;MAP2K2;YWHAB;ACSL4;IQGAP1;PHB;TLN1;IQGAP3;ACTB
R-HSA-6802949	Signaling by RAS mutants	10	54	0.00372055	0.000709913	0.00354957	7	8	RAP1B;MAP2K1;RAP1A;MAP2K2;YWHAB;ACSL4;IQGAP1;PHB;TLN1;IQGAP3;ACTB
R-HSA-75153	Apoptotic execution phase	10	54	0.00372055	0.000709913	0.00354957	22	57	GSN;CAD;LMNA;VIM;DNM1L;SPTAN1;PAK2;KPNB1;PLEC;KPNA1
R-HSA-157118	Signaling by NOTCH	27	258	0.0177759	0.000743069	0.00371535	26	154	PSMD12;PSMD11;PSMD14;RPN2;PSMD13;RPN1;ATP2A2;HDAC6;GNAI1;PSMD8;PSMD6;PSMD7;PSMD5;PSMD2;PSMD3;PSMD1;H4C1;RAB6A;H3-3A;STAT1;KIF23;YWHAZ;PDIA4;PSMA5;PSMC5;PSMC6;PSMC3;PSMC4;PSMC1;PSMC2;BLVRB;GALK1
R-HSA-6802955	Paradoxical activation of RAF signaling by kinase inactive BRAF	10	55	0.00378944	0.00081447	0.00407235	7	7	RAP1B;MAP2K1;RAP1A;MAP2K2;YWHAB;ACSL4;IQGAP1;PHB;TLN1;IQGAP3;ACTB
R-HSA-445355	Smooth Muscle Contraction	10	55	0.00378944	0.00081447	0.00407235	8	11	CCT2;PAK1;ANXA1;TPM4;P4HA1;ANXA2;PRMT1;CAD;TLN1;PAK2
R-HSA-164952	The role of Nef in HIV-1 replication and disease pathogenesis	7	29	0.00199807	0.000998914	0.00499457	12	20	RPN2;AP1B1;AP2A1;RAC1;AP2B1;PAK2;ARF5
R-HSA-6802957	Oncogenic MAPK signaling	13	89	0.00613201	0.00108963	0.00544813	31	34	MAP2K1;MAP2K2;YWHAB;ACSL4;IQGAP1;PHB;IQGAP3;SND1;ACTB;RAP1B;PSMD8;RAP1A;LMNA;TLN1
R-HSA-8856828	Clathrin-mediated endocytosis	19	161	0.0110927	0.00115206	0.00576032	27	34	ACTR3;ARF3;ACTR2;COPB2;RAB5B;RAB5C;CLTC;RAP1GDS1;ARPC1A;AP2A1;STON2;AP2B1;ACTB;IPO5;DNM2;DNM3;TUBA1A;ARPC3;COPS2;ALDOA;ARF6
R-HSA-381070	IRE1alpha activates chaperones	14	101	0.0069588	0.0011665	0.00583251	9	53	ACLY;HSPA5;DNAJB11;LMNA;GFPT1;HYOU1;NAA15;TLN1;PDIA6
R-HSA-202040	G-protein activation	7	30	0.00206697	0.00121127	0.00605633	6	6	GNAO1;GNB2;GNB1;GNAI3;GNAI1;GNAI2
R-HSA-397795	G-protein beta:gamma signalling	8	39	0.00268706	0.0012548	0.00627399	15	15	CDC42;EIF4A1;ACTR2;PAK1;GNB2;GNB1;RHOA
R-HSA-180897	Vpr-mediated induction of apoptosis by mitochondrial outer membrane permeabilization	3	4	0.000275596	0.00132027	0.00660134	1	2	SLC25A5;SLC25A6
R-HSA-1266738	Developmental Biology	90	1241	0.0855037	0.00132938	0.00664691	195	537	ITGB1;HSP90AB1;ARPC1B;ARPC1A;CLTC;EIF4A3;ARHGAP1;AP2A1;ACTB;PSMD8;TUBB6;PSMD6;TUBA1B;PSMD7;TUBA1A;PSMD5;TUBB3;RUVBL2;PSMD2;PSMD3;CFL1;PSMD1;H4C1;RAC1;SPTAN1;H3-3A;CAP1;ACTR3;CCT2;ACTR2;MAP2K1;HSP90AA1;MAP2K2;TUBB;CAD;PRKCA;KIF23;PDIA6;TUBA4A;RHOA;PDIA4;DNM2;DNM3;PSMA5;TUBB2B;MYH9;PABPC1;TLN1;EZR;PFN1;MFGE8;KPNB1;EPHA2;PSMD12;PSMD11;RPN2;PSMD14;PSMD13;RAP1GDS1;RPN1;NCAPG;HSD17B4;HSD17B12;NDRG1;GSP…
R-HSA-70326	Glucose metabolism	17	140	0.00964586	0.00152331	0.00761656	15	50	SEC13;TPI1;USP5;PPP2R5D;ENO1;ENO2;PFKL;PKM;PPP2R1A;PGK1;FLNB;ALDOA;GAPDH;PFKM;PFKP
R-HSA-5625900	RHO GTPases activate CIT	6	23	0.00158468	0.00153869	0.00769343	5	6	PPP1CB;P4HA1;MYH9;RAC1;MYH10;RHOA
R-HSA-983705	Signaling by the B Cell Receptor (BCR)	21	191	0.0131597	0.00154141	0.00770703	6	43	PSMD12;PSMD11;AHCYL1;PSMD14;RPN2;PSMD13;RPN1;PSMD8;PSMD6;PSMD7;PSMD5;PSMD2;PSMD3;PSMD1;USP5;KIF23;PDIA4;PSMA5;PSMC5;PSMC6;PSMC3;PSMC4;PSMC1;PSMC2;PPIA
R-HSA-112043	PLC beta mediated events	11	71	0.00489183	0.0016289	0.0081445	12	32	GNAO1;EIF4A1;AHCYL1;PRKAR1A;GNAI3;HSD17B4;PRKCA;FLNB;KPNA2;GNAI1;GNAI2
R-HSA-400042	Adrenaline,noradrenaline inhibits insulin secretion	7	32	0.00220477	0.00174096	0.00870478	5	6	GNB2;GNB1;ACSL3;GNAI1;GNAI2;SRM
R-HSA-8878171	Transcriptional regulation by RUNX1	26	261	0.0179826	0.00181342	0.0090671	41	132	ARF3;PSMD12;PSMD11;PSMD14;RPN2;PSMD13;RPN1;PSMD8;PSMD6;PSMD7;PSMD5;PSMD2;PSMD3;PSMD1;H4C1;H3-3A;PRMT1;CAD;KIF23;HSPA2;PDIA4;PSMA5;PSMC5;PSMC6;P4HA1;PSMC3;PSMC4;PSMC1;PSMC2;BLVRB;GALK1
R-HSA-112040	G-protein mediated events	11	72	0.00496073	0.00181392	0.00906959	17	41	GNAO1;EIF4A1;AHCYL1;PRKAR1A;GNAI3;HSD17B4;PRKCA;FLNB;KPNA2;GNAI1;GNAI2
R-HSA-392517	Rap1 signalling	6	24	0.00165358	0.00190142	0.00950711	6	7	RAP1B;MAP2K1;RAP1A;YWHAB;FLNB;YWHAZ
R-HSA-2454202	Fc epsilon receptor (FCERI) signaling	24	235	0.0161913	0.00194731	0.00973657	9	63	PSMD12;PSMD11;AHCYL1;PSMD14;RPN2;PSMD13;RPN1;PSMD8;PAK1;PSMD6;PSMD7;PSMD5;PSMD2;PSMD3;PSMD1;RAC1;PAK2;ACTR2;KIF23;PDIA4;PSMA5;PSMC5;PSMC6;PSMC3;PSMC4;FASN;PSMC1;PSMC2
R-HSA-6802952	Signaling by BRAF and RAF fusions	11	73	0.00502963	0.00201572	0.0100786	5	5	RAP1B;MAP2K1;RAP1A;MAP2K2;YWHAB;LMNA;ACSL4;IQGAP1;TLN1;IQGAP3;SND1;ACTB
R-HSA-6802948	Signaling by high-kinase activity BRAF mutants	9	52	0.00358275	0.00203013	0.0101507	4	6	RAP1B;MAP2K1;RAP1A;MAP2K2;YWHAB;ACSL4;IQGAP1;TLN1;IQGAP3;ACTB
R-HSA-167590	Nef Mediated CD4 Down-regulation	4	10	0.00068899	0.0020855	0.0104275	4	5	RPN2;AP2A1;AP2B1;ARF5
R-HSA-2029482	Regulation of actin dynamics for phagocytic cup formation	18	158	0.010886	0.00222879	0.0111439	22	24	CYFIP2;ACTR3;YWHAE;CYFIP1;ACTR2;HSP90AA1;HSP90AB1;ARPC1B;ARPC1A;ACTB;CDC42;BAG6;PAK1;MYO1C;ARPC3;CFL1;MYH9;RAC1
R-HSA-162658	Golgi Cisternae Pericentriolar Stack Reorganization	5	17	0.00117128	0.00225499	0.0112749	6	6	RAB2A;RAB1A;RAB1B;USO1;CDK1
R-HSA-9006934	Signaling by Receptor Tyrosine Kinases	50	622	0.0428552	0.00236765	0.0118382	251	698	YWHAE;ITGB1;CYFIP2;ARF3;CYFIP1;AHCYL1;YWHAB;CTNND1;CLTC;HSPB1;AP2A1;ACTB;IPO5;TUBA1A;PPP2R1A;RAC1;TNPO1;ACTR2;MAP2K1;HSP90AA1;MAP2K2;USP5;PRKCA;PPP2R5D;RHOA;DNM2;DNM3;EEF1G;PLAA;ARF6;RALA;RPN2;PSMD13;HSD17B4;HSD17B12;RAP1B;CDC42;PAK1;RAP1A;PCBP2;FLNB;PAK2;PTPN1;STAT1;STAT3;AP2B1;DIAPH1;DRG2;ACO1;ESYT1
R-HSA-69618	Mitotic Spindle Checkpoint	14	110	0.00757889	0.00252499	0.0126249	4	7	DYNC1I2;DYNC1H1;SEC13;UBA6;PPP2R5D;DYNLL2;EEF1A1;DYNC1LI1;GALE;DYNC1LI2;XPO1;EIF2S3;PPP2R1A;EIF3E;MAPRE1;ALDH9A1
R-HSA-1236975	Antigen processing-Cross presentation	20	187	0.0128841	0.00268275	0.0134138	7	23	PDIA3;PSMD12;PSMD11;RPN2;PSMD14;PSMD13;RPN1;KIF23;PDIA4;PSMA5;PSMD8;PSMD6;PSMC5;PSMD7;PSMC6;PSMC3;PSMD5;PSMC4;PSMD2;PSMC1;PSMD3;PSMC2;PSMD1;CALR
R-HSA-1650814	Collagen biosynthesis and modifying enzymes	11	76	0.00523632	0.00273301	0.013665	21	51	EEF1G;P4HA1;SLC2A1;SERPINH1;PLOD3;P4HB;PLOD1;PPIB;COLGALT1
R-HSA-177504	Retrograde neurotrophin signalling	5	18	0.00124018	0.00287598	0.0143799	3	3	DNM3;CLTC;AP2A1;AP2B1;DNM2
R-HSA-2871837	FCERI mediated NF-kB activation	19	175	0.0120573	0.00288124	0.0144062	2	19	ACTR2;PSMD12;PSMD11;RPN2;PSMD14;PSMD13;RPN1;KIF23;PDIA4;PSMA5;PSMD8;PSMD6;PSMC5;PSMD7;PSMC6;PSMC3;PSMD5;PSMC4;PSMD2;PSMC1;PSMD3;PSMC2;PSMD1
R-HSA-6806834	Signaling by MET	12	88	0.00606311	0.00289582	0.0144791	15	49	ITGB1;ARF3;YWHAE;PTPN1;PSMD13;STAT3;IPO5;RAP1B;EEF1G;TUBA1A;RAP1A;RAC1;ARF6
R-HSA-382551	Transport of small molecules	71	963	0.0663497	0.00289799	0.0144899	72	438	AHCYL1;CLTC;EIF4A3;SLC2A1;AKR1B1;HSPB1;ATP2A2;AP2A1;ENO1;PHB2;PSMD8;PSMD6;PSMD7;PSMD5;RUVBL2;PSMD2;NAMPT;PSMD3;PSMD1;DNM1L;SLC16A3;CPT1A;ANXA2;KIF23;HBA1;PDIA4;PSMA5;PRKAR1A;MCM3;VDAC1;SLC25A5;ALDH7A1;SLC25A6;PSMD12;VCP;PSMD11;RPN2;PSMD14;PSMD13;RPN1;ATP1A1;HSD17B12;PHB;PRDX1;FLNB;ABCF1;VAT1;GSN;HSPA4;AP2B1;ATP2B1;EIF2S2;EIF2S1;AIMP2;PSMC5;EIF3M;EIF2S3;PSMC6;PSMC3;PSMC4;GNB2;PSMC1;GNB1;ALB;PSMC2;…
R-HSA-196025	Formation of annular gap junctions	4	11	0.000757889	0.00293055	0.0146528	2	2	CLTC;RAP1GDS1;ACTB;DNM2
R-HSA-5620920	Cargo trafficking to the periciliary membrane	9	55	0.00378944	0.00293444	0.0146722	11	27	CCT3;ARF4;CCT2;EXOC7;TCP1;CCT8;ABCE1;RAB8A;CCT4
R-HSA-166208	mTORC1-mediated signalling	6	27	0.00186027	0.00338224	0.0169112	3	7	SEC23A;MYO1C;RACGAP1;RHEB;YWHAB;EIF4G1
R-HSA-111447	Activation of BAD and translocation to mitochondria	5	19	0.00130908	0.00361196	0.0180598	2	5	YWHAE;YWHAQ;YWHAB;KPNA2;YWHAZ;YWHAH
R-HSA-5673000	RAF activation	7	37	0.00254926	0.00385324	0.0191165	9	10	EEF1A1;GALE;MAP2K1;MAP2K2;YWHAB;PPP2R1A;PPP2R5D;EIF3E;PHB
R-HSA-3371568	Attenuation phase	8	47	0.00323825	0.00389496	0.0191165	4	5	HSP90AA1;HSPH1;HSP90AB1;SERPINH1;HSPB1;HSPA2;FKBP4
R-HSA-190873	Gap junction degradation	4	12	0.000826788	0.00398389	0.0191165	4	4	CLTC;RAP1GDS1;ACTB;DNM2
R-HSA-264870	Caspase-mediated cleavage of cytoskeletal proteins	4	12	0.000826788	0.00398389	0.0191165	6	10	GSN;VIM;SPTAN1;PLEC
R-HSA-1474290	Collagen formation	13	104	0.0071655	0.00409498	0.0191165	25	77	EEF1G;P4HA1;ITGB4;SLC2A1;SERPINH1;PLOD3;P4HB;PLOD1;PPIB;COLGALT1;PLEC
R-HSA-112315	Transmission across Chemical Synapses	31	352	0.0242524	0.00439976	0.0191165	58	161	EIF4A1;TSTA3;GNAI3;HSD17B4;AP2A1;GNAI1;GNAI2;TUBB6;TUBA1B;ATIC;TUBA1A;TUBB3;FLNB;RAC1;KPNA2;ACTR2;TUBB;PRKCA;AP2B1;ACSL3;TUBB4B;TUBB4A;TUBA4A;TUBB2B;PRKAR1A;GNB2;GNB1;MCM3;ESYT1;KPNB1
R-HSA-169893	Prolonged ERK activation events	5	20	0.00137798	0.00447407	0.0191165	13	19	YWHAE;MAP2K1;RAP1A;MAP2K2;YWHAB
R-HSA-5099900	WNT5A-dependent internalization of FZD4	5	20	0.00137798	0.00447407	0.0191165	3	5	CLTC;RAP1GDS1;HSD17B4;PRKCA;AP2A1;AP2B1
R-HSA-187037	Signaling by NTRK1 (TRKA)	16	143	0.00985256	0.00449816	0.0191165	23	101	YWHAE;MAP2K1;RALA;MAP2K2;YWHAB;CLTC;STAT3;AP2A1;PPP2R5D;AP2B1;HSD17B12;RHOA;DNM2;DNM3;RAP1A;PPP2R1A
R-HSA-5619115	Disorders of transmembrane transporters	26	280	0.0192917	0.00451282	0.0191165	14	87	PSMD12;VCP;PSMD11;PSMD14;RPN2;PSMD13;RPN1;SLC2A1;AKR1B1;PSMD8;PSMD6;PSMD7;PSMD5;PSMD2;PSMD3;PSMD1;SEC13;HSPA4;KIF23;PDIA4;PSMA5;PSMC5;PSMC6;PSMC3;PSMC4;PSMC1;PSMC2;MCM3;ALDH7A1
R-HSA-72689	Formation of a pool of free 40S subunits	13	106	0.00730329	0.00477913	0.0191165	2	2	ARHGAP1;PDIA6;EEF1A1;GALE;EIF3M;EIF3K;RUVBL2;EIF3I;EIF3E;EIF3F;EIF3C;MFGE8;EIF3D;EIF4G2;EIF3A;EIF3B;TGM2
R-HSA-381676	Glucagon-like Peptide-1 (GLP1) regulates insulin secretion	8	49	0.00337605	0.00497	0.01988	7	11	RAP1A;PRKAR1A;GNB2;GNB1;FLNB;IQGAP1;IQGAP3
R-HSA-8854214	TBC/RABGAPs	8	49	0.00337605	0.00497	0.01988	8	14	ARF3;RAB5B;RAB5C;RAB35;RAB6A;SLC25A5;RAB8A;ARF6;RAB7A;RAB11B
R-HSA-381038	XBP1(S) activates chaperone genes	12	95	0.0065454	0.00524507	0.0209803	6	47	LMNA;GFPT1;DNAJB11;HYOU1;TLN1;PDIA6
R-HSA-8875555	MET activates RAP1 and RAC1	4	13	0.000895687	0.00526736	0.0210694	5	5	RAP1B;YWHAE;RAP1A;RAC1
R-HSA-5140745	WNT5A-dependent internalization of FZD2, FZD5 and ROR2	4	13	0.000895687	0.00526736	0.0210694	1	2	CLTC;RAP1GDS1;AP2A1;AP2B1
R-HSA-8964616	G beta:gamma signalling through CDC42	5	21	0.00144688	0.00547336	0.0218934	6	6	CDC42;PAK1;GNB2;GNB1
R-HSA-392170	ADP signalling through P2Y purinoceptor 12	6	30	0.00206697	0.00558668	0.0223467	3	4	GNB2;GNB1;GNAI3;GNAI1;GNAI2
R-HSA-400685	Sema4D in semaphorin signaling	6	30	0.00206697	0.00558668	0.0223467	7	12	P4HA1;RRAS;MYH9;RAC1;MYH10;RHOA
R-HSA-164938	Nef-mediates down modulation of cell surface receptors by recruiting them to clathrin adapters	5	22	0.00151578	0.00662068	0.0264827	10	15	RPN2;AP1B1;AP2A1;AP2B1;ARF5
R-HSA-5210891	Uptake and function of anthrax toxins	5	22	0.00151578	0.00662068	0.0264827	6	19	MAP2K3;MAP2K1;PDCD6IP;MAP2K2;FASN
R-HSA-5674135	MAP2K and MAPK activation	9	63	0.00434064	0.00693356	0.0277343	8	8	RAP1B;MAP2K1;RAP1A;MAP2K2;YWHAB;ACSL4;IQGAP1;TLN1;IQGAP3;ACTB
R-HSA-71387	Metabolism of carbohydrates	37	456	0.0314179	0.00717364	0.0286946	57	243	ITGB1;EIF4A1;PYGB;SLC2A1;AKR1B1;PYGL;ENO1;ENO2;GNAI1;CYB5R3;RACGAP1;PPP2R1A;RUVBL2;PGK1;FLNB;RAB2A;SEC13;G6PD;TPI1;USP5;RDX;PPP2R5D;ATP2B1;PGD;EEF1A1;GALE;PFKL;PKM;STRAP;DRG2;EIF3E;ALDOA;GAPDH;PFKM;CD44;PFKP;GALK1
R-HSA-5628897	TP53 Regulates Metabolic Genes	14	125	0.00861237	0.00749558	0.0299823	12	34	YWHAE;SEC23A;TIGAR;G6PD;YWHAB;YWHAZ;PRDX2;MYO1C;YWHAQ;RHEB;PRDX1;BLVRB;KPNA2;YWHAH
R-HSA-187687	Signalling to ERKs	7	42	0.00289376	0.00750391	0.0300156	16	32	YWHAE;RALA;MAP2K1;RAP1A;MAP2K2;YWHAB;HSD17B12
R-HSA-2029480	Fcgamma receptor (FCGR) dependent phagocytosis	19	193	0.0132975	0.00787231	0.0314892	23	42	CYFIP2;ACTR3;YWHAE;CYFIP1;ACTR2;HSP90AA1;AHCYL1;HSP90AB1;ARPC1B;ARPC1A;ACTB;CDC42;BAG6;PAK1;MYO1C;ARPC3;CFL1;MYH9;RAC1
R-HSA-3371453	Regulation of HSF1-mediated heat shock response	13	113	0.00778559	0.00792698	0.0317079	8	14	YWHAE;SEC13;HSPA5;HSPA4;HSPA4L;HSPB1;HSPA2;TUBB6;HSPH1;BAG2;SERPINH1;NAA15;FKBP4
R-HSA-166520	Signaling by NTRKs	17	166	0.0114372	0.00805848	0.0322339	25	163	YWHAE;MAP2K1;RALA;MAP2K2;YWHAB;CLTC;STAT3;AP2A1;PPP2R5D;AP2B1;HSD17B12;RHOA;DNM2;DNM3;RAP1A;PPP2R1A;RAC1
R-HSA-432720	Lysosome Vesicle Biogenesis	7	43	0.00296266	0.0084665	0.033866	5	8	CLTC;RAP1GDS1;AP1B1;HSD17B4;ARF5;DNM2
R-HSA-114604	GPVI-mediated activation cascade	7	43	0.00296266	0.0084665	0.033866	9	25	CDC42;ACTR2;USP5;RAC2;RHOG;RAC1;RHOA
R-HSA-5689896	Ovarian tumor domain proteases	7	43	0.00296266	0.0084665	0.033866	4	14	CAP1;VCP;CDK1;TRIM25;HYOU1;RHOA;IPO4
R-HSA-204005	COPII-mediated vesicle transport	10	77	0.00530522	0.00860119	0.0344048	13	16	PPP6C;RAB1A;SEC23A;SEC13;EIF2S3;ANXA2;RAB1B;USO1;AP3D1;SEC24C
R-HSA-2514853	Condensation of Prometaphase Chromosomes	4	15	0.00103348	0.00860525	0.034421	4	4	CDK1;NCAPG;SMC4;SMC2
R-HSA-376172	DSCAM interactions	4	15	0.00103348	0.00860525	0.034421	4	6	PAK1;RAC1;HSD17B12;NDRG1
R-HSA-428540	Activation of RAC1	4	15	0.00103348	0.00860525	0.034421	2	4	PAK1;RAC1;PAK2;PAK4
R-HSA-162592	Integration of provirus	4	15	0.00103348	0.00860525	0.034421	6	14	XRCC6;XRCC5;PPIA;KPNA1
R-HSA-5653890	Lactose synthesis	3	8	0.000551192	0.00904916	0.0361966	3	3	ITGB1;SLC2A1;GNAI1
R-HSA-182218	Nef Mediated CD8 Down-regulation	3	8	0.000551192	0.00904916	0.0361966	3	3	RPN2;AP2A1;AP2B1
R-HSA-5620922	BBSome-mediated cargo-targeting to cilium	5	24	0.00165358	0.00940138	0.0376055	1	5	CCT3;CCT2;TCP1;CCT8;CCT4
R-HSA-397014	Muscle contraction	23	254	0.0175003	0.00958323	0.0383329	21	41	CCT2;AHCYL1;ANXA1;TPM4;ANXA2;PRMT1;OSBPL3;CAD;ATP2A2;ATP1A1;ATP2B1;ACSL3;SRM;PAK1;EIF3M;CYB5R3;P4HA1;PRDX1;FLNB;VIM;TLN1;NIT2;PAK2
R-HSA-392518	Signal amplification	7	45	0.00310045	0.0106594	0.0426377	13	19	GNB2;GNA11;GNB1;GNAI3;GNAI1;GNAI2
R-HSA-8875878	MET promotes cell motility	7	45	0.00310045	0.0106594	0.0426377	7	12	ITGB1;RAP1B;EEF1G;YWHAE;RAP1A;PSMD13;RAC1
R-HSA-3000484	Scavenging by Class F Receptors	4	16	0.00110238	0.010696	0.0427839	2	2	HSP90AA1;HSPH1;HYOU1;CALR
R-HSA-445144	Signal transduction by L1	5	25	0.00172247	0.0110548	0.0442192	5	11	ITGB1;PAK1;MAP2K1;MAP2K2;RAC1
R-HSA-9636667	Manipulation of host energy metabolism	2	3	0.000206697	0.0111911	0.0447644	2	2	PGK1;ENO1
R-HSA-180024	DARPP-32 events	6	35	0.00241146	0.0113489	0.0453957	7	12	PRKAR1A;PPP2R1A;PPP2R5D;FLNB;PPP1CA
R-HSA-163765	ChREBP activates metabolic gene expression	3	9	0.000620091	0.0123993	0.0495971	2	6	ACLY;FASN
R-HSA-114452	Activation of BH3-only proteins	6	36	0.00248036	0.0128722	0.051489	3	19	YWHAE;YWHAQ;YWHAB;KPNA2;DYNLL2;YWHAZ;YWHAH
R-HSA-8949664	Processing of SMDT1	4	17	0.00117128	0.0130892	0.0523569	4	5	RUVBL2;EIF4A3;PHB;PHB2
R-HSA-170968	Frs2-mediated activation	4	17	0.00117128	0.0130892	0.0523569	7	13	MAP2K1;RAP1A;MAP2K2;YWHAB
R-HSA-389359	CD28 dependent Vav1 pathway	4	17	0.00117128	0.0130892	0.0523569	3	6	CDC42;PAK1;RAC1;PAK2
R-HSA-68875	Mitotic Prophase	14	135	0.00930136	0.0138237	0.0552947	27	34	RAB2A;RAB1A;SEC13;RAB1B;USO1;PRKCA;SMC4;SMC2;PPP2R1A;LMNA;CDK1;H4C1;H3-3A
R-HSA-3371571	HSF1-dependent transactivation	8	59	0.00406504	0.0140575	0.05623	5	8	HSP90AA1;HSPH1;HSP90AB1;SERPINH1;HSPB1;HSPA2;FKBP4
R-HSA-162582	Signal Transduction	203	3364	0.231776	0.0148624	0.0594494	818	2347	CYFIP2;EIF4A1;CYFIP1;VPS29;AHCYL1;CTNND1;ENO1;ACTB;IPO5;PSMD8;PPP1CB;TUBB6;PSMD6;NSDHL;PSMD7;PSMD5;TUBB3;PPP2R1A;KIF5B;PSMD2;ARHGDIA;CFL1;RUVBL1;PSMD3;PSMD1;VPS35;H4C1;CPNE2;KPNA2;CD97;GSTK1;MAP2K1;CPT1A;MAP2K2;USP5;ACSL4;PRKCA;TUBA4A;PDIA4;EEF1A1;DYNC1LI1;DYNC1LI2;PPA1;PRKAR1A;PLAA;TLN1;PFN1;FKBP4;ALDH7A1;KPNB1;VCP;PSMD12;PSMD11;RPN2;PSMD14;UBA6;PSMD13;FLII;SHMT1;RPN1;STK39;VPS26A;PHB;IQGAP1;IQG…
R-HSA-2995383	Initiation of Nuclear Envelope (NE) Reformation	5	27	0.00186027	0.0149343	0.0597371	5	7	PPP2R1A;LMNA;CDK1;KPNB1
R-HSA-5339562	Uptake and actions of bacterial toxins	8	60	0.00413394	0.0153824	0.0615297	8	65	MAP2K3;MAP2K1;HSP90AA1;PDCD6IP;MAP2K2;HSP90AB1;FASN;EEF2
R-HSA-991365	Activation of GABAB receptors	7	49	0.00337605	0.0162366	0.0649465	8	8	ATIC;GNB2;GNB1;GNAI3;GNAI1;GNAI2
R-HSA-977444	GABA B receptor activation	7	49	0.00337605	0.0162366	0.0649465	8	9	ATIC;GNB2;GNB1;GNAI3;GNAI1;GNAI2
R-HSA-72731	Recycling of eIF2:GDP	3	10	0.00068899	0.0163699	0.0654797	2	2	EIF2S3;EIF2S2;EIF2S1
R-HSA-5336415	Uptake and function of diphtheria toxin	3	10	0.00068899	0.0163699	0.0654797	2	5	HSP90AA1;HSP90AB1;EEF2
R-HSA-429947	Deadenylation of mRNA	5	28	0.00192917	0.0171773	0.0687093	4	4	EIF4A1;EIF4A3;NCAPG;PABPC1;EIF4G1
R-HSA-2173788	Downregulation of TGF-beta receptor signaling	5	28	0.00192917	0.0171773	0.0687093	8	28	PPP1CB;XPO1;STRAP;KPNB1;PPP1CA
R-HSA-354192	Integrin signaling	6	39	0.00268706	0.0182914	0.0731655	24	24	RAP1B;YWHAE;ACTR2;PTPN1;RAP1A;TLN1
R-HSA-8876725	Protein methylation	4	19	0.00130908	0.0188363	0.0753451	5	9	EEF1A1;VCP;GALE;EIF3E;HSD17B12;EEF2
R-HSA-392451	G beta:gamma signalling through PI3Kgamma	5	29	0.00199807	0.0196329	0.0785316	4	4	ACTR2;GNB2;GNB1;RHOA
R-HSA-9648895	Response of EIF2AK1 (HRI) to heme deficiency	5	29	0.00199807	0.0196329	0.0785316	7	20	EIF2S3;ASNS;EIF2S2;EIF2S1
R-HSA-163359	Glucagon signaling in metabolic regulation	6	40	0.00275596	0.0203989	0.0815954	2	6	PRKAR1A;GNB2;GNB1;FLNB
R-HSA-8863678	Neurodegenerative Diseases	5	30	0.00206697	0.0223079	0.0890583	7	22	YWHAE;PRDX2;PRDX1;LMNA;CAPN2
R-HSA-8862803	Deregulated CDK5 triggers multiple neurodegenerative pathways in Alzheimer's disease models	5	30	0.00206697	0.0223079	0.0890583	7	22	YWHAE;PRDX2;PRDX1;LMNA;CAPN2
R-HSA-3299685	Detoxification of Reactive Oxygen Species	8	65	0.00447843	0.0233881	0.0890583	5	34	ERO1A;PRDX2;GSTP1;PRDX1;CAT;PSMD1;ACO1;P4HB;PRDX6
R-HSA-381042	PERK regulates gene expression	6	42	0.00289376	0.0250951	0.0890583	4	11	EIF2S3;HSPA5;ASNS;NAA15;EIF2S2;EIF2S1
R-HSA-70263	Gluconeogenesis	8	66	0.00454733	0.0252852	0.0890583	5	26	TPI1;USP5;PGK1;ENO1;ALDOA;ENO2;GAPDH
R-HSA-1500931	Cell-Cell communication	13	133	0.00916357	0.0261835	0.0890583	17	60	ITGB1;USP5;ITGB4;ACTN1;CTNND1;IQGAP1;ACTN4;IQGAP3;ACTB;RIC8A;FLNA;FLNC;SPTAN1;PLEC
R-HSA-170984	ARMS-mediated activation	3	12	0.000826788	0.0262113	0.0890583	6	6	YWHAE;RAP1A;YWHAB
R-HSA-8866427	VLDLR internalisation and degradation	3	12	0.000826788	0.0262113	0.0890583	2	4	CLTC;AP2A1;AP2B1
R-HSA-977443	GABA receptor activation	8	67	0.00461623	0.0272872	0.0890583	10	12	ATIC;GNB2;GNB1;GNAI3;ESYT1;GNAI1;GNAI2
R-HSA-199992	trans-Golgi Network Vesicle Budding	9	80	0.00551192	0.0277556	0.0890583	11	19	RAB5C;CLTC;RAP1GDS1;AP1B1;HSD17B4;AP3S1;ARF5;DNM2
R-HSA-3928665	EPH-ephrin mediated repulsion of cells	7	55	0.00378944	0.0280598	0.0890583	7	9	CLTC;RAP1GDS1;AP2A1;RAC1;AP2B1;ACTB;EPHA2
R-HSA-1660514	Synthesis of PIPs at the Golgi membrane	5	32	0.00220477	0.0283405	0.0890583	6	11	ARF3;RALA;SACM1L;ESYT1;ARF5
R-HSA-9645723	Diseases of programmed cell death	5	32	0.00220477	0.0283405	0.0890583	7	23	YWHAE;PRDX2;PRDX1;LMNA;CAPN2
R-HSA-209563	Axonal growth stimulation	2	5	0.000344495	0.0290229	0.0890583	2	2	ARHGDIA;RHOA
R-HSA-9636249	Inhibition of nitric oxide production	2	5	0.000344495	0.0290229	0.0890583	3	5	KPNB1;KPNA1
R-HSA-8875513	MET interacts with TNS proteins	2	5	0.000344495	0.0290229	0.0890583	1	2	ITGB1;PSMD13
R-HSA-69473	G2/M DNA damage checkpoint	9	81	0.00558082	0.0296861	0.0890583	7	12	YWHAE;YWHAQ;YWHAB;STT3A;CDK1;H4C1;KPNA2;DNM1L;YWHAZ;YWHAH
R-HSA-372708	p130Cas linkage to MAPK signaling for integrins	4	22	0.00151578	0.0300082	0.0900247	3	3	RAP1B;YWHAE;RAP1A;TLN1
R-HSA-5218920	VEGFR2 mediated vascular permeability	6	44	0.00303156	0.0304618	0.0913854	13	15	ACTR2;PAK1;HSP90AA1;CTNND1;RAC1;PAK2
R-HSA-8866652	Synthesis of active ubiquitin: roles of E1 and E2 enzymes	5	33	0.00227367	0.0317084	0.0951253	16	16	USP5;UBA6;USP9X;UBA1;UCHL3
R-HSA-3928663	EPHA-mediated growth cone collapse	5	33	0.00227367	0.0317084	0.0951253	4	4	P4HA1;MYH9;MYH10;RHOA;EPHA2
R-HSA-140342	Apoptosis induced DNA fragmentation	3	13	0.000895687	0.0320847	0.096254	10	12	CAD;KPNB1;KPNA1
R-HSA-9020956	Interleukin-27 signaling	3	13	0.000895687	0.0320847	0.096254	8	20	STAT1;CANX;STAT3
R-HSA-532668	N-glycan trimming in the ER and Calnexin/Calreticulin cycle	7	57	0.00392724	0.0330352	0.0991057	6	18	PDIA3;VCP;GANAB;PSMC1;CANX;MOGS;CALR
R-HSA-9009391	Extra-nuclear estrogen signaling	11	110	0.00757889	0.0337155	0.101147	13	38	ACTR2;HSP90AA1;XPO1;PRMT1;GNB2;GNB1;GNAI3;HSPB1;GNAI1;GNAI2
R-HSA-418217	G beta:gamma signalling through PLC beta	4	23	0.00158468	0.0344396	0.103319	2	2	EIF4A1;GNB2;GNB1
R-HSA-4419969	Depolymerisation of the Nuclear Lamina	4	23	0.00158468	0.0344396	0.103319	4	6	LMNA;CDK1;PRKCA
R-HSA-500657	Presynaptic function of Kainate receptors	4	23	0.00158468	0.0344396	0.103319	1	2	EIF4A1;GNB2;GNB1
R-HSA-432142	Platelet sensitization by LDL	4	23	0.00158468	0.0344396	0.103319	2	9	EEF1A1;GALE;USP5;PPP2R1A;PPP2R5D;EIF3E
R-HSA-5675221	Negative regulation of MAPK pathway	6	46	0.00316935	0.0365286	0.109586	4	12	EEF1A1;GALE;MAP2K1;MAP2K2;YWHAB;PPP2R1A;PPP2R5D;EIF3E
R-HSA-373752	Netrin-1 signaling	7	59	0.00406504	0.0385666	0.1157	29	37	CDC42;BAG6;PAK1;RAC1;HSD17B12;EZR;NDRG1
R-HSA-5467337	APC truncation mutants have impaired AXIN binding	3	14	0.000964586	0.0385854	0.115756	1	1	EEF1A1;GALE;PPP2R1A;PPP2R5D;EIF3E
R-HSA-5467348	Truncations of AMER1 destabilize the destruction complex	3	14	0.000964586	0.0385854	0.115756	1	1	EEF1A1;GALE;PPP2R1A;PPP2R5D;EIF3E
R-HSA-5467340	AXIN missense mutants destabilize the destruction complex	3	14	0.000964586	0.0385854	0.115756	1	1	EEF1A1;GALE;PPP2R1A;PPP2R5D;EIF3E
R-HSA-9614399	Regulation of localization of FOXO transcription factors	3	14	0.000964586	0.0385854	0.115756	3	5	YWHAQ;YWHAB;KPNA2;YWHAZ
R-HSA-416550	Sema4D mediated inhibition of cell attachment and migration	3	14	0.000964586	0.0385854	0.115756	3	6	RRAS;RAC1;RHOA
R-HSA-425381	Bicarbonate transporters	3	14	0.000964586	0.0385854	0.115756	2	4	AHCYL1;GSN;AKR1B1
R-HSA-4839744	truncated APC mutants destabilize the destruction complex	3	14	0.000964586	0.0385854	0.115756	1	2	EEF1A1;GALE;PPP2R1A;PPP2R5D;EIF3E
R-HSA-416572	Sema4D induced cell migration and growth-cone collapse	4	24	0.00165358	0.0392308	0.117692	4	6	P4HA1;MYH9;MYH10;RHOA
R-HSA-71737	Pyrophosphate hydrolysis	2	6	0.000413394	0.0403916	0.121175	2	2	SAR1A;PPA1
R-HSA-9664407	Parasite infection	14	157	0.0108171	0.0414104	0.124231	17	27	CYFIP2;ACTR3;YWHAE;CYFIP1;ACTR2;ARPC1B;ARPC1A;ACTB;CDC42;BAG6;MYO1C;ARPC3;MYH9;RAC1
R-HSA-9664417	Leishmania phagocytosis	14	157	0.0108171	0.0414104	0.124231	17	27	CYFIP2;ACTR3;YWHAE;CYFIP1;ACTR2;ARPC1B;ARPC1A;ACTB;CDC42;BAG6;MYO1C;ARPC3;MYH9;RAC1
R-HSA-9664422	FCGR3A-mediated phagocytosis	14	157	0.0108171	0.0414104	0.124231	17	27	CYFIP2;ACTR3;YWHAE;CYFIP1;ACTR2;ARPC1B;ARPC1A;ACTB;CDC42;BAG6;MYO1C;ARPC3;MYH9;RAC1
R-HSA-2173789	TGF-beta receptor signaling activates SMADs	5	36	0.00248036	0.0432655	0.129796	8	39	PPP1CB;XPO1;STRAP;KPNB1;PPP1CA
R-HSA-5620916	VxPx cargo-targeting to cilium	4	25	0.00172247	0.0443828	0.133149	10	10	ARF4;EXOC7;ABCE1;RAB8A
R-HSA-162594	Early Phase of HIV Life Cycle	4	25	0.00172247	0.0443828	0.133149	30	38	XRCC6;XRCC5;PPIA;KPNA1
R-HSA-373753	Nephrin family interactions	4	25	0.00172247	0.0443828	0.133149	2	13	ACTN1;IQGAP1;ACTN4;SPTAN1;IQGAP3
R-HSA-432722	Golgi Associated Vesicle Biogenesis	7	61	0.00420284	0.0446722	0.134017	5	7	RAB5C;CLTC;AP1B1;HSD17B4;AP3S1;ARF5;DNM2
R-HSA-109606	Intrinsic Pathway for Apoptosis	7	61	0.00420284	0.0446722	0.134017	4	62	YWHAE;YWHAQ;YWHAB;STAT3;KPNA2;DYNLL2;YWHAZ;YWHAH
R-HSA-418359	Reduction of cytosolic Ca++ levels	3	15	0.00103348	0.0457018	0.137105	3	3	PRDX1;ATP2A2;ATP2B1
R-HSA-5339716	Misspliced GSK3beta mutants stabilize beta-catenin	3	15	0.00103348	0.0457018	0.137105	1	1	EEF1A1;GALE;PPP2R1A;PPP2R5D;EIF3E
R-HSA-4839748	AMER1 mutants destabilize the destruction complex	3	15	0.00103348	0.0457018	0.137105	1	2	EEF1A1;GALE;PPP2R1A;PPP2R5D;EIF3E
R-HSA-4839735	AXIN mutants destabilize the destruction complex, activating WNT signaling	3	15	0.00103348	0.0457018	0.137105	1	2	EEF1A1;GALE;PPP2R1A;PPP2R5D;EIF3E
R-HSA-165159	mTOR signalling	6	49	0.00337605	0.0469918	0.140976	17	28	SEC23A;MYO1C;RACGAP1;RHEB;YWHAB;EIF4G1
R-HSA-418597	G alpha (z) signalling events	7	62	0.00427174	0.0479451	0.143835	8	13	GNB2;GNB1;GNAI3;HSD17B4;PRKCA;GNAI1;GNAI2
R-HSA-70221	Glycogen breakdown (glycogenolysis)	4	26	0.00179137	0.0498953	0.149686	10	15	PYGB;RUVBL2;RDX;PYGL
R-HSA-210991	Basigin interactions	4	26	0.00179137	0.0498953	0.149686	4	10	ITGB1;PSMD5;SLC16A3;PPIA
R-HSA-196836	Vitamin C (ascorbate) metabolism	4	26	0.00179137	0.0498953	0.149686	3	9	CYB5R3;GSTO1;SLC2A1;GNAI3
R-HSA-5668599	RHO GTPases Activate NADPH Oxidases	5	38	0.00261816	0.0522057	0.156617	14	14	RALA;RAC2;PRKCA;ACO1;RAC1
R-HSA-111465	Apoptotic cleavage of cellular proteins	5	38	0.00261816	0.0522057	0.156617	7	38	GSN;LMNA;VIM;SPTAN1;PLEC
R-HSA-168316	Assembly of Viral Components at the Budding Site	2	7	0.000482293	0.0531422	0.159427	1	17	CANX;CALR
R-HSA-4839743	phosphorylation site mutants of CTNNB1 are not targeted to the proteasome by the destruction complex	3	16	0.00110238	0.0534182	0.160255	4	4	EEF1A1;GALE;PPP2R1A;PPP2R5D;EIF3E
R-HSA-5358747	S33 mutants of beta-catenin aren't phosphorylated	3	16	0.00110238	0.0534182	0.160255	1	1	EEF1A1;GALE;PPP2R1A;PPP2R5D;EIF3E
R-HSA-5358751	S45 mutants of beta-catenin aren't phosphorylated	3	16	0.00110238	0.0534182	0.160255	1	1	EEF1A1;GALE;PPP2R1A;PPP2R5D;EIF3E
R-HSA-5358752	T41 mutants of beta-catenin aren't phosphorylated	3	16	0.00110238	0.0534182	0.160255	1	1	EEF1A1;GALE;PPP2R1A;PPP2R5D;EIF3E
R-HSA-5358749	S37 mutants of beta-catenin aren't phosphorylated	3	16	0.00110238	0.0534182	0.160255	1	1	EEF1A1;GALE;PPP2R1A;PPP2R5D;EIF3E
R-HSA-877312	Regulation of IFNG signaling	3	16	0.00110238	0.0534182	0.160255	3	4	PTPN1;USP5;STAT1
R-HSA-8984722	Interleukin-35 Signalling	3	16	0.00110238	0.0534182	0.160255	14	26	STAT1;CANX;STAT3
R-HSA-8939211	ESR-mediated signaling	20	256	0.0176381	0.0548347	0.164504	41	110	ACTR2;HSP90AA1;HSP90AB1;PRMT1;GNAI3;HSPB1;EIF2S2;GNAI1;GNAI2;XPO1;GNB2;GNB1;BLVRB;H4C1;KPNA2;FKBP4;H3-3A;GALK1
R-HSA-9637690	Response of Mtb to phagocytosis	6	51	0.00351385	0.0548998	0.164699	8	30	RPN2;PGK1;ENO1;KPNB1;KPNA1;RAB7A
R-HSA-5578775	Ion homeostasis	7	64	0.00440954	0.0549385	0.164816	8	15	EIF3M;AHCYL1;PRDX1;ATP2A2;FLNB;ATP1A1;ATP2B1
R-HSA-171319	Telomere Extension By Telomerase	4	27	0.00186027	0.0557663	0.167299	7	7	RUVBL2;RUVBL1;FLNA;GSPT1
R-HSA-400451	Free fatty acids regulate insulin secretion	4	27	0.00186027	0.0557663	0.167299	5	7	EIF4A1;GNA11;ACSL4;ACSL3
R-HSA-389356	CD28 co-stimulation	5	39	0.00268706	0.0570499	0.17115	6	19	CDC42;ACTR2;PAK1;RAC1;PAK2
R-HSA-9658195	Leishmania infection	29	403	0.0277663	0.0587312	0.176193	36	95	CYFIP2;YWHAE;CYFIP1;HSP90AB1;AHCYL1;ARPC1B;FLII;ARPC1A;GNAI3;ACTB;GNAI1;GNAI2;SRM;BAG6;CDC42;NSDHL;FLNB;RAC1;ACTR3;ACTR2;RDX;MYO1C;ARPC3;PRKAR1A;GNB2;GNB1;MYH9
R-HSA-432040	Vasopressin regulates renal water homeostasis via Aquaporins	6	52	0.00358275	0.0591373	0.177412	6	15	PRKAR1A;GNB2;GNB1;FLNB
R-HSA-442720	CREB1 phosphorylation through the activation of Adenylate Cyclase	3	17	0.00117128	0.0617158	0.185147	4	6	PRKAR1A;FLNB
R-HSA-918233	TRAF3-dependent IRF activation pathway	3	17	0.00117128	0.0617158	0.185147	4	9	CAP1;TRIM25;HYOU1
R-HSA-1059683	Interleukin-6 signaling	3	17	0.00117128	0.0617158	0.185147	6	19	STAT1;STAT3
R-HSA-912694	Regulation of IFNA signaling	4	28	0.00192917	0.0619924	0.185977	3	5	PTPN1;USP5;STAT1
R-HSA-3238698	WNT ligand biogenesis and trafficking	4	28	0.00192917	0.0619924	0.185977	4	12	VPS29;GSTK1;VPS35;VPS26A
R-HSA-76009	Platelet Aggregation (Plug Formation)	6	53	0.00365165	0.0635645	0.190693	24	27	RAP1B;YWHAE;ACTR2;PTPN1;RAP1A;TLN1
R-HSA-1489509	DAG and IP3 signaling	6	53	0.00365165	0.0635645	0.190693	9	28	AHCYL1;PRKAR1A;HSD17B4;PRKCA;FLNB;KPNA2
R-HSA-446728	Cell junction organization	9	94	0.00647651	0.0637209	0.191163	14	37	ITGB1;RIC8A;ITGB4;ACTN1;CTNND1;FLNA;FLNC;ACTB;PLEC
R-HSA-168255	Influenza Infection	16	199	0.0137109	0.0653138	0.195942	17	59	SEC13;HSP90AA1;CLTC;ARHGAP1;EIF2AK2;PDIA6;IPO5;XPO1;RUVBL2;CANX;CALR;SLC25A5;KPNA2;MFGE8;KPNB1;KPNA1;SLC25A6
R-HSA-9609690	HCMV Early Events	17	215	0.0148133	0.0663329	0.198999	12	12	ITGB1;DYNC1I2;DYNC1H1;SEC13;TUBB;TUBB4B;TUBB4A;DYNLL2;TUBA4A;DYNC1LI1;TUBB6;TUBB2B;TUBA1B;DYNC1LI2;TUBA1A;TUBB3;H4C1
R-HSA-927802	Nonsense-Mediated Decay (NMD)	11	124	0.00854348	0.0670448	0.199616	6	6	UPF1;PPP2R1A;RUVBL2;EIF4A3;ARHGAP1;PABPC1;MFGE8;PDIA6;GSPT2;GSPT1;EIF4G1
R-HSA-975957	Nonsense Mediated Decay (NMD) enhanced by the Exon Junction Complex (EJC)	11	124	0.00854348	0.0670448	0.199616	5	5	UPF1;PPP2R1A;RUVBL2;EIF4A3;ARHGAP1;PABPC1;MFGE8;PDIA6;GSPT2;GSPT1;EIF4G1
R-HSA-166665	Terminal pathway of complement	2	8	0.000551192	0.0671038	0.199616	4	5	TUBA1A;C9
R-HSA-446388	Regulation of cytoskeletal remodeling and cell spreading by IPP complex components	2	8	0.000551192	0.0671038	0.199616	2	5	RIC8A;ACTN1
R-HSA-5674499	Negative feedback regulation of MAPK pathway	2	8	0.000551192	0.0671038	0.199616	1	3	MAP2K1;MAP2K2
R-HSA-9033500	TYSND1 cleaves peroxisomal proteins	2	8	0.000551192	0.0671038	0.199616	2	7	NPM1;AGPS;HSD17B4
R-HSA-4086398	Ca2+ pathway	8	81	0.00558082	0.0674639	0.199616	10	27	GNAO1;EIF4A1;PSMD13;GNB2;GNB1;BLVRB;PRKCA
R-HSA-428930	Thromboxane signalling through TP receptor	4	29	0.00199807	0.0685688	0.199616	6	8	GNB2;GNA11;GNB1
R-HSA-418592	ADP signalling through P2Y purinoceptor 1	4	29	0.00199807	0.0685688	0.199616	4	7	GNB2;GNA11;GNB1
R-HSA-982772	Growth hormone receptor signaling	4	29	0.00199807	0.0685688	0.199616	7	28	PTPN1;USP5;STAT1;STAT3
R-HSA-3000170	Syndecan interactions	4	29	0.00199807	0.0685688	0.199616	3	15	ITGB1;ITGB4;ACTN1;HSD17B4;PRKCA
R-HSA-170670	Adenylate cyclase inhibitory pathway	3	18	0.00124018	0.0705729	0.199616	5	5	GNAI3;GNAI1;GNAI2
R-HSA-9634600	Regulation of glycolysis by fructose 2,6-bisphosphate metabolism	3	18	0.00124018	0.0705729	0.199616	2	4	PPP2R1A;PPP2R5D;FLNB
R-HSA-388841	Costimulation by the CD28 family	9	97	0.0066832	0.0740954	0.199616	13	34	EEF1A1;CDC42;ACTR2;PAK1;GALE;USP5;PPP2R1A;PPP2R5D;EIF3E;RAC1;PAK2
R-HSA-111933	Calmodulin induced events	5	43	0.00296266	0.0789086	0.199616	8	23	PRKAR1A;HSD17B4;PRKCA;FLNB;KPNA2
R-HSA-111997	CaM pathway	5	43	0.00296266	0.0789086	0.199616	8	24	PRKAR1A;HSD17B4;PRKCA;FLNB;KPNA2
R-HSA-69205	G1/S-Specific Transcription	5	43	0.00296266	0.0789086	0.199616	5	28	CDK1;TK1;KPNB1
R-HSA-6804757	Regulation of TP53 Degradation	5	43	0.00296266	0.0789086	0.199616	5	30	CCT6A;ACTR2;RAB5B;PPP2R1A;CDK1
R-HSA-418885	DCC mediated attractive signaling	3	19	0.00130908	0.0799655	0.199616	12	12	CDC42;RAC1;NDRG1
R-HSA-196299	Beta-catenin phosphorylation cascade	3	19	0.00130908	0.0799655	0.199616	4	4	EEF1A1;GALE;PPP2R1A;PPP2R5D;EIF3E
R-HSA-8964315	G beta:gamma signalling through BTK	3	19	0.00130908	0.0799655	0.199616	3	3	GNB2;GNB1
R-HSA-399997	Acetylcholine regulates insulin secretion	3	19	0.00130908	0.0799655	0.199616	6	7	EIF4A1;GNA11;HSD17B4;PRKCA
R-HSA-9673767	Signaling by PDGFRA transmembrane, juxtamembrane and kinase domain mutants	3	19	0.00130908	0.0799655	0.199616	6	7	RAP1A;STAT1;STAT3
R-HSA-399955	SEMA3A-Plexin repulsion signaling by inhibiting Integrin adhesion	3	19	0.00130908	0.0799655	0.199616	5	8	RRAS;RAC1;TLN1
R-HSA-3270619	IRF3-mediated induction of type I IFN	3	19	0.00130908	0.0799655	0.199616	1	5	XRCC6;XRCC5;PRKDC
R-HSA-9660821	ADORA2B mediated anti-inflammatory cytokines production	13	159	0.0109549	0.0814824	0.199616	8	12	NSDHL;PRKAR1A;GNB2;FLII;GNB1;RDX;GNAI3;FLNB;GNAI1;GNAI2;SRM
R-HSA-163767	PP2A-mediated dephosphorylation of key metabolic factors	2	9	0.000620091	0.0821194	0.199616	4	4	PPP2R1A;PPP2R5D
R-HSA-3656244	Defective B4GALT1 causes B4GALT1-CDG (CDG-2d)	2	9	0.000620091	0.0821194	0.199616	3	3	ATP2B1;GNAI1
R-HSA-3656225	Defective CHST6 causes MCDC1	2	9	0.000620091	0.0821194	0.199616	1	1	RACGAP1;ATP2B1
R-HSA-426486	Small interfering RNA (siRNA) biogenesis	2	9	0.000620091	0.0821194	0.199616	4	5	COPA;BLVRB
R-HSA-434313	Intracellular metabolism of fatty acids regulates insulin secretion	2	9	0.000620091	0.0821194	0.199616	1	2	ACSL4;ACSL3
R-HSA-164944	Nef and signal transduction	2	9	0.000620091	0.0821194	0.199616	2	5	RAC1;PAK2
R-HSA-194840	Rho GTPase cycle	12	144	0.00992146	0.0823758	0.199616	5	5	STK39;ARHGAP1;RHOG;OXSR1;GSPT1;RHOA;CDC42;RACGAP1;ARHGDIA;RAC2;RAC1;TNPO1;DNM1L
R-HSA-1296041	Activation of G protein gated Potassium channels	4	31	0.00213587	0.0827481	0.199616	3	3	ATIC;GNB2;GNB1
R-HSA-997272	Inhibition of voltage gated Ca2+ channels via Gbeta/gamma subunits	4	31	0.00213587	0.0827481	0.199616	3	3	ATIC;GNB2;GNB1
R-HSA-1296059	G protein gated Potassium channels	4	31	0.00213587	0.0827481	0.199616	3	3	ATIC;GNB2;GNB1
R-HSA-3769402	Deactivation of the beta-catenin transactivating complex	5	44	0.00303156	0.0849844	0.199616	6	14	XPO1;PSMD13;CAD;CDK1;YWHAZ
R-HSA-975956	Nonsense Mediated Decay (NMD) independent of the Exon Junction Complex (EJC)	9	101	0.0069588	0.0894573	0.199616	1	1	UPF1;RUVBL2;ARHGAP1;PABPC1;MFGE8;PDIA6;GSPT2;GSPT1;EIF4G1
R-HSA-354194	GRB2:SOS provides linkage to MAPK signaling for Integrins	3	20	0.00137798	0.089868	0.199616	2	2	RAP1B;RAP1A;TLN1
R-HSA-8849471	PTK6 Regulates RHO GTPases, RAS GTPase and MAP kinases	3	20	0.00137798	0.089868	0.199616	4	13	YWHAE;RAC1;RHOA
R-HSA-69273	Cyclin A/B1/B2 associated events during G2/M transition	4	32	0.00220477	0.0903358	0.199616	22	25	RAB5B;XPO1;PPP2R1A;CDK1
R-HSA-9637687	Suppression of phagosomal maturation	4	32	0.00220477	0.0903358	0.199616	5	17	RPN2;KPNB1;KPNA1;RAB7A
R-HSA-168276	NS1 Mediated Effects on Host Pathways	5	46	0.00316935	0.0978481	0.199616	3	6	SEC13;EIF2AK2;KPNA2;KPNB1;KPNA1
R-HSA-6806003	Regulation of TP53 Expression and Degradation	5	46	0.00316935	0.0978481	0.199616	5	35	CCT6A;ACTR2;RAB5B;PPP2R1A;CDK1
R-HSA-190371	FGFR3b ligand binding and activation	2	10	0.00068899	0.0980445	0.199616	2	2	PCBP2;TNPO1
R-HSA-447041	CHL1 interactions	2	10	0.00068899	0.0980445	0.199616	1	5	ITGB1;CCT2
R-HSA-83936	Transport of nucleosides and free purine and pyrimidine bases across the plasma membrane	4	33	0.00227367	0.0982438	0.199616	5	16	AIMP2;SLC25A5;SLC25A6
R-HSA-211728	Regulation of PAK-2p34 activity by PS-GAP/RHG10	1	2	0.000137798	0.0998079	0.199616	2	2	PAK2
R-HSA-4793954	Defective MOGS causes MOGS-CDG (CDG-2b)	1	2	0.000137798	0.0998079	0.199616	1	1	MOGS
R-HSA-4043916	Defective MPI causes MPI-CDG (CDG-1b)	1	2	0.000137798	0.0998079	0.199616	1	1	PLOD1
R-HSA-5619043	Defective SLC2A1 causes GLUT1 deficiency syndrome 1 (GLUT1DS1)	1	2	0.000137798	0.0998079	0.199616	1	1	SLC2A1
R-HSA-9636467	Blockage of phagosome acidification	1	2	0.000137798	0.0998079	0.199616	1	1	RPN2
R-HSA-169131	Inhibition of PKR	1	2	0.000137798	0.0998079	0.199616	1	2	EIF2AK2
R-HSA-176033	Interactions of Vpr with host cellular proteins	5	47	0.00323825	0.104628	0.209255	3	4	SEC13;SLC25A5;KPNA1;SLC25A6
R-HSA-3000171	Non-integrin membrane-ECM interactions	6	61	0.00420284	0.105748	0.211497	5	22	ITGB1;EEF1G;ITGB4;ACTN1;SERPINH1;HSD17B4;PRKCA
R-HSA-5654732	Negative regulation of FGFR3 signaling	4	34	0.00234257	0.106462	0.212924	12	14	PPP2R1A;PCBP2;PLAA;TNPO1
R-HSA-451326	Activation of kainate receptors upon glutamate binding	4	34	0.00234257	0.106462	0.212924	1	6	EIF4A1;GNB2;GNB1
R-HSA-111996	Ca-dependent events	5	48	0.00330715	0.111633	0.223265	8	27	PRKAR1A;HSD17B4;PRKCA;FLNB;KPNA2
R-HSA-446107	Type I hemidesmosome assembly	2	11	0.000757889	0.114747	0.229494	6	6	ITGB4;PLEC
R-HSA-8875656	MET receptor recycling	2	11	0.000757889	0.114747	0.229494	2	2	ARF3;YWHAE;ARF6
R-HSA-9020933	Interleukin-23 signaling	2	11	0.000757889	0.114747	0.229494	7	12	STAT3;P4HB
R-HSA-9010642	ROBO receptors bind AKAP5	2	11	0.000757889	0.114747	0.229494	4	7	PRKCA;FLNB
R-HSA-8985947	Interleukin-9 signaling	2	11	0.000757889	0.114747	0.229494	6	12	STAT1;STAT3
R-HSA-193634	Axonal growth inhibition (RHOA activation)	2	11	0.000757889	0.114747	0.229494	3	6	ARHGDIA;RHOA
R-HSA-9615710	Late endosomal microautophagy	4	35	0.00241146	0.11498	0.229961	3	3	VIM;RAC1;ALDH7A1;HDAC6
R-HSA-5654733	Negative regulation of FGFR4 signaling	4	35	0.00241146	0.11498	0.229961	12	14	PPP2R1A;PCBP2;PLAA;TNPO1
R-HSA-456926	Thrombin signalling through proteinase activated receptors (PARs)	4	35	0.00241146	0.11498	0.229961	6	14	GNB2;GNA11;GNB1
R-HSA-418346	Platelet homeostasis	10	123	0.00847458	0.118812	0.237624	8	30	EEF1A1;GALE;USP5;PPP2R1A;PRDX1;GNB2;GNB1;ATP2A2;PPP2R5D;EIF3E;ATP2B1
R-HSA-392851	Prostacyclin signalling through prostacyclin receptor	3	23	0.00158468	0.122357	0.244714	3	4	GNB2;GNB1
R-HSA-416993	Trafficking of GluR2-containing AMPA receptors	3	23	0.00158468	0.122357	0.244714	2	3	HSD17B4;PRKCA;AP2A1;AP2B1
R-HSA-163615	PKA activation	3	23	0.00158468	0.122357	0.244714	2	4	PRKAR1A;FLNB
R-HSA-164378	PKA activation in glucagon signalling	3	23	0.00158468	0.122357	0.244714	1	2	PRKAR1A;FLNB
R-HSA-3928664	Ephrin signaling	3	23	0.00158468	0.122357	0.244714	4	11	PAK1;RAC1;PAK2
R-HSA-1912420	Pre-NOTCH Processing in Golgi	3	23	0.00158468	0.122357	0.244714	2	8	ATP2A2;RAB6A;GNAI1
R-HSA-936440	Negative regulators of DDX58/IFIH1 signaling	4	36	0.00248036	0.123787	0.247574	7	13	CAP1;PCBP2;TRIM25;HYOU1
R-HSA-380972	Energy dependent regulation of mTOR by LKB1-AMPK	4	36	0.00248036	0.123787	0.247574	2	7	SEC23A;MYO1C;RACGAP1;RHEB
R-HSA-8957275	Post-translational protein phosphorylation	9	109	0.00750999	0.125382	0.250765	1	1	RIC8A;USP14;LRRC59;LGALS1;ALB;P4HB;MFGE8;PDIA6;HSP90B1
R-HSA-379716	Cytosolic tRNA aminoacylation	5	50	0.00344495	0.126297	0.252594	13	21	AIMP2;GARS1;SAR1A;NARS1;PPA1;TARS1
R-HSA-429914	Deadenylation-dependent mRNA decay	6	65	0.00447843	0.131167	0.262334	5	10	EIF4A1;DYNC1LI1;EIF4A3;NCAPG;PABPC1;EIF4G1
R-HSA-1433557	Signaling by SCF-KIT	6	65	0.00447843	0.131167	0.262334	8	36	USP5;STAT1;STAT3;HSD17B4;PRKCA;RAC1
R-HSA-430116	GP1b-IX-V activation signalling	2	12	0.000826788	0.132106	0.264211	5	7	FLNA;YWHAZ
R-HSA-193697	p75NTR regulates axonogenesis	2	12	0.000826788	0.132106	0.264211	5	8	ARHGDIA;RHOA
R-HSA-428543	Inactivation of CDC42 and RAC1	2	12	0.000826788	0.132106	0.264211	2	4	CDC42;RAC1
R-HSA-2465910	MASTL Facilitates Mitotic Progression	2	12	0.000826788	0.132106	0.264211	2	4	PPP2R1A;CDK1
R-HSA-450520	HuR (ELAVL1) binds and stabilizes mRNA	2	12	0.000826788	0.132106	0.264211	3	7	XPO1;HSD17B4;PRKCA
R-HSA-9020958	Interleukin-21 signaling	2	12	0.000826788	0.132106	0.264211	2	5	STAT1;STAT3
R-HSA-5694530	Cargo concentration in the ER	4	37	0.00254926	0.13287	0.26574	6	12	SEC23A;ANXA2;AP3D1;SEC24C
R-HSA-1834941	STING mediated induction of host immune responses	3	24	0.00165358	0.134018	0.268035	1	19	XRCC6;XRCC5;PRKDC
R-HSA-381426	Regulation of Insulin-like Growth Factor (IGF) transport and uptake by Insulin-like Growth Factor Binding Proteins (IGFBPs)	10	127	0.00875017	0.137323	0.274646	14	14	RIC8A;USP14;LRRC59;LGALS1;ALB;DRG2;P4HB;MFGE8;PDIA6;HSP90B1
R-HSA-1296065	Inwardly rectifying K+ channels	4	38	0.00261816	0.142217	0.284434	3	7	ATIC;GNB2;GNB1
R-HSA-201722	Formation of the beta-catenin:TCF transactivating complex	6	67	0.00461623	0.144876	0.289752	11	13	PSMD13;CAD;RUVBL1;CDK1;H4C1;H3-3A;GALK1
R-HSA-9033241	Peroxisomal protein import	6	67	0.00461623	0.144876	0.289752	13	26	GSTK1;NPM1;USP9X;AGPS;CAT;OLA1;HSD17B4;PSMD1
R-HSA-112316	Neuronal System	32	498	0.0343117	0.145453	0.290906	66	214	EIF4A1;TSTA3;GNAI3;HSD17B4;AP2A1;GNAI1;GNAI2;TUBB6;TUBA1B;ATIC;TUBA1A;RACGAP1;TUBB3;FLNB;RAC1;KPNA2;ACTR2;TUBB;PRKCA;AP2B1;ACSL3;TUBB4B;TUBB4A;TUBA4A;TUBB2B;PRKAR1A;GNB2;GNB1;MCM3;ESYT1;KPNB1
R-HSA-5609976	Defective GALK1 can cause Galactosemia II (GALCT2)	1	3	0.000206697	0.145916	0.291833	1	1	GALK1
R-HSA-4793953	Defective B4GALT1 causes B4GALT1-CDG (CDG-2d)	1	3	0.000206697	0.145916	0.291833	1	1	GNAI1
R-HSA-5619054	Defective SLC4A4 causes renal tubular acidosis, proximal, with ocular abnormalities and mental retardation (pRTA-OA)	1	3	0.000206697	0.145916	0.291833	1	1	AKR1B1
R-HSA-4085023	Defective GFPT1 causes CMSTA1	1	3	0.000206697	0.145916	0.291833	1	1	GFPT1
R-HSA-5609977	Defective GALE can cause Epimerase-deficiency galactosemia (EDG)	1	3	0.000206697	0.145916	0.291833	1	1	EEF1A1;GALE;EIF3E
R-HSA-5602571	TRAF3 deficiency - HSE	1	3	0.000206697	0.145916	0.291833	1	1	CAP1
R-HSA-352238	Breakdown of the nuclear lamina	1	3	0.000206697	0.145916	0.291833	1	3	LMNA
R-HSA-389513	CTLA4 inhibitory signaling	3	25	0.00172247	0.146044	0.292088	4	5	EEF1A1;GALE;PPP2R1A;PPP2R5D;EIF3E
R-HSA-6807004	Negative regulation of MET activity	3	25	0.00172247	0.146044	0.292088	2	10	PTPN1;TUBA1A;IPO5
R-HSA-3214858	RMTs methylate histone arginines	5	53	0.00365165	0.149838	0.299676	14	22	ARF3;PRMT5;PRMT1;H4C1;WDR77
R-HSA-933543	NF-kB activation through FADD/RIP-1 pathway mediated by caspase-8 and -10	2	13	0.000895687	0.15001	0.30002	5	5	TRIM25;HYOU1
R-HSA-110056	MAPK3 (ERK1) activation	2	13	0.000895687	0.15001	0.30002	4	4	MAP2K1;CDK1
R-HSA-164843	2-LTR circle formation	2	13	0.000895687	0.15001	0.30002	3	3	XRCC6;XRCC5
R-HSA-5689877	Josephin domain DUBs	2	13	0.000895687	0.15001	0.30002	2	6	VCP;OSBPL3
R-HSA-5654726	Negative regulation of FGFR1 signaling	4	39	0.00268706	0.151815	0.303631	12	15	PPP2R1A;PCBP2;PLAA;TNPO1
R-HSA-379724	tRNA Aminoacylation	6	68	0.00468513	0.151966	0.303932	15	42	AIMP2;GARS1;SAR1A;NARS1;PPA1;TARS1
R-HSA-445717	Aquaporin-mediated transport	6	68	0.00468513	0.151966	0.303932	6	25	PRKAR1A;GNB2;GNB1;FLNB
R-HSA-1474244	Extracellular matrix organization	22	329	0.0226678	0.1531	0.306201	84	318	ITGB1;CCT2;ITGB4;ACTN1;SLC2A1;PLOD3;HSD17B4;PRKCA;PLOD1;EEF1G;P4HA1;SERPINH1;CAPN2;MYH9;VDAC1;P4HB;PPIB;COLGALT1;CD44;PLEC
R-HSA-8856825	Cargo recognition for clathrin-mediated endocytosis	9	115	0.00792338	0.156684	0.313369	8	14	TUBA1A;COPS2;CLTC;RAP1GDS1;AP2A1;STON2;AP2B1;ALDOA;IPO5
R-HSA-9633012	Response of EIF2AK4 (GCN2) to amino acid deficiency	9	115	0.00792338	0.156684	0.313369	8	16	EIF2S3;RUVBL2;ARHGAP1;ASNS;EIF2S2;MFGE8;EIF2S1;PDIA6
R-HSA-8852135	Protein ubiquitination	7	84	0.00578752	0.157752	0.315503	20	32	VCP;USP5;UBA6;USP9X;PRKDC;UBA1;UCHL3
R-HSA-111931	PKA-mediated phosphorylation of CREB	3	26	0.00179137	0.158406	0.316813	4	7	PRKAR1A;FLNB
R-HSA-390522	Striated Muscle Contraction	4	40	0.00275596	0.161652	0.321654	4	4	CYB5R3;TPM4;VIM;NIT2
R-HSA-5696394	DNA Damage Recognition in GG-NER	4	40	0.00275596	0.161652	0.321654	2	5	PRMT5;COPS2;RUVBL1;ACTB
R-HSA-416482	G alpha (12/13) signalling events	7	85	0.00585641	0.164357	0.321654	7	14	GNB2;GNB1;STK39;OXSR1;DNM1L;GSPT1;RHOA
R-HSA-170834	Signaling by TGF-beta Receptor Complex	7	85	0.00585641	0.164357	0.321654	16	82	PPP1CB;XPO1;USP9X;STRAP;RHOA;KPNB1;PPP1CA
R-HSA-2299718	Condensation of Prophase Chromosomes	5	55	0.00378944	0.166481	0.321654	10	10	CDK1;H4C1;SMC4;H3-3A;SMC2
R-HSA-9006931	Signaling by Nuclear Receptors	25	385	0.0265261	0.167472	0.321654	55	191	ACTR2;CPT1A;HSP90AA1;HSP90AB1;PRMT1;GNAI3;HSPB1;EIF2S2;GNAI1;GNAI2;XPO1;RDH11;GNB2;FASN;GNB1;MCM3;BLVRB;H4C1;KPNA2;FKBP4;H3-3A;GALK1
R-HSA-9013973	TICAM1-dependent activation of IRF3/IRF7	2	14	0.000964586	0.168358	0.321654	7	9	CAP1;TRAF2
R-HSA-192905	vRNP Assembly	2	14	0.000964586	0.168358	0.321654	1	2	HSP90AA1;IPO5
R-HSA-8876384	Listeria monocytogenes entry into host cells	3	27	0.00186027	0.171075	0.321654	5	13	TUBA1A;CTNND1;IPO5
R-HSA-5654727	Negative regulation of FGFR2 signaling	4	41	0.00282486	0.171712	0.321654	12	14	PPP2R1A;PCBP2;PLAA;TNPO1
R-HSA-901042	Calnexin/calreticulin cycle	4	41	0.00282486	0.171712	0.321654	3	13	PDIA3;GANAB;CANX;CALR
R-HSA-983170	Antigen Presentation: Folding, assembly and peptide loading of class I MHC	8	102	0.0070277	0.173137	0.321654	11	16	PDIA3;SEC23A;SEC13;ANXA2;HSPA5;CANX;NAA15;CALR;SEC24C
R-HSA-163560	Triglyceride catabolism	4	42	0.00289376	0.181984	0.321654	4	17	PPP1CB;FLNB;SRP68;PPP1CA
R-HSA-5693571	Nonhomologous End-Joining (NHEJ)	5	57	0.00392724	0.183815	0.321654	13	13	XRCC6;XRCC5;PRKDC;H4C1;DNM1L
R-HSA-112409	RAF-independent MAPK1/3 activation	3	28	0.00192917	0.184021	0.321654	7	12	MAP2K1;MAP2K2;CDK1
R-HSA-8964038	LDL clearance	3	28	0.00192917	0.184021	0.321654	3	19	CLTC;AP2A1;AP2B1
R-HSA-5358493	Synthesis of diphthamide-EEF2	2	15	0.00103348	0.187058	0.321654	4	4	EEF2;PAK2
R-HSA-190373	FGFR1c ligand binding and activation	2	15	0.00103348	0.187058	0.321654	2	3	PCBP2;TNPO1
R-HSA-1839122	Signaling by activated point mutants of FGFR1	2	15	0.00103348	0.187058	0.321654	2	4	PCBP2;TNPO1
R-HSA-70370	Galactose catabolism	2	15	0.00103348	0.187058	0.321654	2	4	EEF1A1;GALE;EIF3E;GALK1
R-HSA-202670	ERKs are inactivated	2	15	0.00103348	0.187058	0.321654	1	2	PPP2R1A;PPP2R5D
R-HSA-8983711	OAS antiviral response	2	15	0.00103348	0.187058	0.321654	2	15	FLNA;ABCE1
R-HSA-211736	Stimulation of the cell death response by PAK-2p34	1	4	0.000275596	0.189666	0.321654	4	4	PAK2
R-HSA-5627083	RHO GTPases regulate CFTR trafficking	1	4	0.000275596	0.189666	0.321654	3	3	ALDH7A1
R-HSA-5578997	Defective AHCY causes Hypermethioninemia with S-adenosylhomocysteine hydrolase deficiency (HMAHCHD)	1	4	0.000275596	0.189666	0.321654	1	1	AHCY
R-HSA-5357609	Glycogen storage disease type II (GAA)	1	4	0.000275596	0.189666	0.321654	1	1	RDX
R-HSA-446343	Localization of the PINCH-ILK-PARVIN complex to focal adhesions	1	4	0.000275596	0.189666	0.321654	1	2	ITGB1
R-HSA-168277	Influenza Virus Induced Apoptosis	1	4	0.000275596	0.189666	0.321654	1	2	SLC25A5;SLC25A6
R-HSA-9609507	Protein localization	12	170	0.0117128	0.189746	0.321654	23	53	GSTK1;NPM1;USP9X;OLA1;HSD17B4;BAG6;ASNA1;CAT;AGPS;PSMD1;VDAC1;ACO1;SLC25A5;SLC25A6
R-HSA-933541	TRAF6 mediated IRF7 activation	4	43	0.00296266	0.192452	0.321654	5	11	TRIM25;TRAF2;HYOU1
R-HSA-8982491	Glycogen metabolism	4	43	0.00296266	0.192452	0.321654	10	39	PYGB;RUVBL2;RDX;PYGL
R-HSA-933542	TRAF6 mediated NF-kB activation	3	29	0.00199807	0.197214	0.321654	2	4	TRIM25;TRAF2;HYOU1
R-HSA-5609975	Diseases associated with glycosylation precursor biosynthesis	4	44	0.00303156	0.203104	0.321654	4	16	EEF1A1;GALE;GFPT1;EIF3E;PLOD1;GALK1
R-HSA-193144	Estrogen biosynthesis	2	16	0.00110238	0.206027	0.321654	2	7	AKR1B1;HSD17B11
R-HSA-879415	Advanced glycosylation endproduct receptor signaling	2	16	0.00110238	0.206027	0.321654	1	4	CAP1;CAPZA1
R-HSA-75892	Platelet Adhesion to exposed collagen	2	16	0.00110238	0.206027	0.321654	1	6	ITGB1;CCT2
R-HSA-264876	Insulin processing	3	30	0.00206697	0.210628	0.321654	3	16	ERO1A;EXOC7;KIF5B
R-HSA-6783589	Interleukin-6 family signaling	3	30	0.00206697	0.210628	0.321654	6	33	STAT1;STAT3
R-HSA-5621575	CD209 (DC-SIGN) signaling	3	30	0.00206697	0.210628	0.321654	2	11	PAK1;FLNB;PAK2
R-HSA-9639288	Amino acids regulate mTORC1	5	61	0.00420284	0.220295	0.321654	11	12	SEC23A;SEC13;MYO1C;RPN2;RHEB
R-HSA-6811558	PI5P, PP2A and IER3 Regulate PI3K/AKT Signaling	9	126	0.00868127	0.222608	0.321654	5	7	EEF1A1;GALE;PPP2R1A;PPA1;PCBP2;RAC2;RHOG;PPP2R5D;EIF3E;RAC1;TNPO1
R-HSA-5218921	VEGFR2 mediated cell proliferation	3	31	0.00213587	0.224233	0.321654	5	12	ACTR2;AHCYL1;HSD17B4;PRKCA
R-HSA-3000157	Laminin interactions	3	31	0.00213587	0.224233	0.321654	5	15	ITGB1;CCT2;ITGB4
R-HSA-2453864	Retinoid cycle disease events	3	31	0.00213587	0.224233	0.321654	4	16	RDH11;SERPINH1;PLAA
R-HSA-9675143	Diseases of the neuronal system	3	31	0.00213587	0.224233	0.321654	4	17	RDH11;SERPINH1;PLAA
R-HSA-2474795	Diseases associated with visual transduction	3	31	0.00213587	0.224233	0.321654	4	17	RDH11;SERPINH1;PLAA
R-HSA-177243	Interactions of Rev with host cellular proteins	4	46	0.00316935	0.224899	0.321654	13	16	SEC13;NPM1;XPO1;KPNB1
R-HSA-190375	FGFR2c ligand binding and activation	2	17	0.00117128	0.225186	0.321654	2	2	PCBP2;TNPO1
R-HSA-190322	FGFR4 ligand binding and activation	2	17	0.00117128	0.225186	0.321654	2	4	PCBP2;TNPO1
R-HSA-5676594	TNF receptor superfamily (TNFSF) members mediating non-canonical NF-kB pathway	2	17	0.00117128	0.225186	0.321654	5	12	CAP1;TRAF2
R-HSA-1839130	Signaling by activated point mutants of FGFR3	2	17	0.00117128	0.225186	0.321654	2	6	PCBP2;TNPO1
R-HSA-9029558	NR1H2 & NR1H3 regulate gene expression linked to lipogenesis	2	17	0.00117128	0.225186	0.321654	2	8	FASN
R-HSA-5250924	B-WICH complex positively regulates rRNA expression	5	62	0.00427174	0.229744	0.321654	3	3	MYO1C;RAB14;H4C1;H3-3A;ACTB;GALK1
R-HSA-8956320	Nucleobase biosynthesis	5	62	0.00427174	0.229744	0.321654	11	23	ATIC;IMPDH2;CAD;GART;PAICS
R-HSA-8936459	RUNX1 regulates genes involved in megakaryocyte differentiation and platelet function	6	78	0.00537412	0.230372	0.321654	24	33	P4HA1;PRMT1;CAD;BLVRB;H4C1;H3-3A
R-HSA-8875791	MET activates STAT3	1	5	0.000344495	0.231177	0.321654	4	4	STAT3
R-HSA-170145	Phosphorylation of proteins involved in the G2/M transition by Cyclin A:Cdc2 complexes	1	5	0.000344495	0.231177	0.321654	2	2	CDK1
R-HSA-9665251	Resistance of ERBB2 KD mutants to lapatinib	1	5	0.000344495	0.231177	0.321654	1	1	HSP90AA1
R-HSA-9665233	Resistance of ERBB2 KD mutants to trastuzumab	1	5	0.000344495	0.231177	0.321654	1	1	HSP90AA1
R-HSA-9665250	Resistance of ERBB2 KD mutants to AEE788	1	5	0.000344495	0.231177	0.321654	1	1	HSP90AA1
R-HSA-9665247	Resistance of ERBB2 KD mutants to osimertinib	1	5	0.000344495	0.231177	0.321654	1	1	HSP90AA1
R-HSA-9665244	Resistance of ERBB2 KD mutants to sapitinib	1	5	0.000344495	0.231177	0.321654	1	1	HSP90AA1
R-HSA-198745	Signalling to STAT3	1	5	0.000344495	0.231177	0.321654	1	1	STAT3
R-HSA-9665737	Drug resistance in ERBB2 TMD/JMD mutants	1	5	0.000344495	0.231177	0.321654	1	1	HSP90AA1
R-HSA-9665246	Resistance of ERBB2 KD mutants to neratinib	1	5	0.000344495	0.231177	0.321654	1	1	HSP90AA1
R-HSA-9665249	Resistance of ERBB2 KD mutants to afatinib	1	5	0.000344495	0.231177	0.321654	1	1	HSP90AA1
R-HSA-9665245	Resistance of ERBB2 KD mutants to tesevatinib	1	5	0.000344495	0.231177	0.321654	1	1	HSP90AA1
R-HSA-380095	Tachykinin receptors bind tachykinins	1	5	0.000344495	0.231177	0.321654	2	3	ASNS
R-HSA-139910	Activation of BMF and translocation to mitochondria	1	5	0.000344495	0.231177	0.321654	1	2	DYNLL2
R-HSA-417973	Adenosine P1 receptors	1	5	0.000344495	0.231177	0.321654	1	2	ENO1
R-HSA-9615933	Postmitotic nuclear pore complex (NPC) reformation	3	32	0.00220477	0.238003	0.321654	6	10	SEC13;TNPO1;KPNB1
R-HSA-75105	Fatty acyl-CoA biosynthesis	6	79	0.00544302	0.238845	0.321654	8	24	ACLY;FASN;TECR;ACSL4;HSD17B12;ACSL3
R-HSA-5654227	Phospholipase C-mediated cascade; FGFR3	2	18	0.00124018	0.244468	0.321654	3	3	PCBP2;TNPO1
R-HSA-190372	FGFR3c ligand binding and activation	2	18	0.00124018	0.244468	0.321654	2	4	PCBP2;TNPO1
R-HSA-1433559	Regulation of KIT signaling	2	18	0.00124018	0.244468	0.321654	2	8	USP5;HSD17B4;PRKCA
R-HSA-5684264	MAP3K8 (TPL2)-dependent MAPK1/3 activation	2	18	0.00124018	0.244468	0.321654	1	8	MAP2K1;FASN
R-HSA-1839124	FGFR1 mutant receptor activation	4	48	0.00330715	0.247258	0.321654	3	25	STAT1;STAT3;PCBP2;TNPO1
R-HSA-4641262	Disassembly of the destruction complex and recruitment of AXIN to the membrane	3	33	0.00227367	0.251912	0.321654	2	7	EEF1A1;GALE;PPP2R1A;PPP2R5D;EIF3E
R-HSA-73817	Purine ribonucleoside monophosphate biosynthesis	4	49	0.00337605	0.258615	0.321654	8	17	ATIC;IMPDH2;GART;PAICS
R-HSA-2980766	Nuclear Envelope Breakdown	5	65	0.00447843	0.258746	0.321654	8	13	SEC13;LMNA;CDK1;PRKCA
R-HSA-6791312	TP53 Regulates Transcription of Cell Cycle Genes	5	65	0.00447843	0.258746	0.321654	8	42	NPM1;PRMT1;ARPC1A;CDK1;NCAPG
R-HSA-9609646	HCMV Infection	17	270	0.0186027	0.259575	0.321654	15	31	ITGB1;DYNC1I2;DYNC1H1;SEC13;TUBB;TUBB4B;TUBB4A;DYNLL2;TUBA4A;DYNC1LI1;TUBB6;TUBB2B;TUBA1B;DYNC1LI2;TUBA1A;TUBB3;H4C1
R-HSA-450513	Tristetraprolin (TTP, ZFP36) binds and destabilizes mRNA	2	19	0.00130908	0.26381	0.321654	4	4	YWHAB;TNPO1
R-HSA-5654228	Phospholipase C-mediated cascade; FGFR4	2	19	0.00130908	0.26381	0.321654	3	3	PCBP2;TNPO1
R-HSA-1295596	Spry regulation of FGF signaling	2	19	0.00130908	0.26381	0.321654	9	11	PPP2R1A;PLAA
R-HSA-434316	Fatty Acids bound to GPR40 (FFAR1) regulate insulin secretion	2	19	0.00130908	0.26381	0.321654	4	5	EIF4A1;GNA11
R-HSA-190239	FGFR3 ligand binding and activation	2	19	0.00130908	0.26381	0.321654	4	6	PCBP2;TNPO1
R-HSA-171007	p38MAPK events	2	19	0.00130908	0.26381	0.321654	3	5	RALA;HSD17B12
R-HSA-6785631	ERBB2 Regulates Cell Motility	2	19	0.00130908	0.26381	0.321654	1	2	DIAPH1;RHOA
R-HSA-9673770	Signaling by PDGFRA extracellular domain mutants	2	19	0.00130908	0.26381	0.321654	1	7	STAT1;STAT3
R-HSA-8875360	InlB-mediated entry of Listeria monocytogenes into host cell	2	19	0.00130908	0.26381	0.321654	1	8	TUBA1A;IPO5
R-HSA-416700	Other semaphorin interactions	2	19	0.00130908	0.26381	0.321654	1	9	ITGB1;CCT2
R-HSA-373080	Class B/2 (Secretin family receptors)	7	99	0.006821	0.267863	0.321654	6	20	CD97;GSTK1;GNB2;GNB1;RDX;SRM
R-HSA-3700989	Transcriptional Regulation by TP53	29	486	0.0334849	0.269565	0.321654	37	259	YWHAE;SEC23A;RAB5B;YWHAB;ARPC1A;NCAPG;NDRG1;PRDX2;YWHAQ;PPP2R1A;PRDX1;KPNA2;YWHAH;ACTR2;PRMT5;TIGAR;G6PD;NPM1;PRMT1;YWHAZ;EEF1A1;CCT6A;MYO1C;RHEB;STT3A;DRG1;CDK1;BLVRB;CALR
R-HSA-512988	Interleukin-3, Interleukin-5 and GM-CSF signaling	4	50	0.00344495	0.270071	0.321654	8	38	YWHAE;USP5;FLNB;YWHAZ
R-HSA-5660883	Defective SLC7A9 causes cystinuria (CSNU)	1	6	0.000413394	0.270565	0.321654	1	1	PSMD5
R-HSA-5619113	Defective SLC3A1 causes cystinuria (CSNU)	1	6	0.000413394	0.270565	0.321654	1	1	PSMD5
R-HSA-5679096	Defective ABCG5 causes sitosterolemia	1	6	0.000413394	0.270565	0.321654	1	1	MCM3
R-HSA-69200	Phosphorylation of proteins involved in G1/S transition by active Cyclin E:Cdk2 complexes	1	6	0.000413394	0.270565	0.321654	1	1	RAB5B;CDK1
R-HSA-5679090	Defective ABCG8 causes gallbladder disease 4 and sitosterolemia	1	6	0.000413394	0.270565	0.321654	1	1	MCM3
R-HSA-205025	NADE modulates death signalling	1	6	0.000413394	0.270565	0.321654	1	3	YWHAE
R-HSA-8866911	TFAP2 (AP-2) family regulates transcription of cell cycle factors	1	6	0.000413394	0.270565	0.321654	1	4	ARPC1A
R-HSA-69895	Transcriptional activation of cell cycle inhibitor p21	1	6	0.000413394	0.270565	0.321654	1	5	ARPC1A
R-HSA-69560	Transcriptional activation of p53 responsive genes	1	6	0.000413394	0.270565	0.321654	1	5	ARPC1A
R-HSA-199418	Negative regulation of the PI3K/AKT network	9	134	0.00923247	0.276128	0.321654	5	10	EEF1A1;GALE;PPP2R1A;PPA1;PCBP2;RAC2;RHOG;PPP2R5D;EIF3E;RAC1;TNPO1
R-HSA-418360	Platelet calcium homeostasis	3	35	0.00241146	0.280046	0.321654	3	8	PRDX1;ATP2A2;ATP2B1
R-HSA-420092	Glucagon-type ligand receptors	3	35	0.00241146	0.280046	0.321654	1	8	GNB2;GNB1
R-HSA-5654743	Signaling by FGFR4	4	51	0.00351385	0.281614	0.321654	36	41	PPP2R1A;PCBP2;PLAA;TNPO1
R-HSA-75876	Synthesis of very long-chain fatty acyl-CoAs	4	51	0.00351385	0.281614	0.321654	4	12	TECR;ACSL4;HSD17B12;ACSL3
R-HSA-936964	Activation of IRF3/IRF7 mediated by TBK1/IKK epsilon	2	20	0.00137798	0.283154	0.321654	7	9	CAP1;TRAF2
R-HSA-71262	Carnitine synthesis	2	20	0.00137798	0.283154	0.321654	2	6	SHMT1;ALDH9A1
R-HSA-1362300	Transcription of E2F targets under negative control by p107 (RBL1) and p130 (RBL2) in complex with HDAC1	2	20	0.00137798	0.283154	0.321654	2	8	CDK1
R-HSA-168268	Virus Assembly and Release	2	20	0.00137798	0.283154	0.321654	1	21	CANX;CALR
R-HSA-156842	Eukaryotic Translation Elongation	7	102	0.0070277	0.292102	0.321654	9	9	EEF1A1;EEF1G;RUVBL2;ARHGAP1;EEF2;MFGE8;PDIA6
R-HSA-168164	Toll Like Receptor 3 (TLR3) Cascade	7	102	0.0070277	0.292102	0.321654	13	61	MAP2K3;CAP1;MAP2K1;PPP2R1A;FASN;TRAF2;PPP2R5D
R-HSA-1638074	Keratan sulfate/keratin metabolism	4	52	0.00358275	0.293231	0.321654	11	16	RAB2A;RACGAP1;ATP2B1;GNAI1
R-HSA-9018519	Estrogen-dependent gene expression	10	154	0.0106104	0.294719	0.321654	25	66	HSP90AA1;HSP90AB1;PRMT1;BLVRB;H4C1;KPNA2;FKBP4;H3-3A;GALK1
R-HSA-2428928	IRS-related events triggered by IGF1R	5	69	0.00475403	0.298624	0.321654	6	12	ACTR2;RALA;PCBP2;DRG2;TNPO1
R-HSA-450294	MAP kinase activation	5	69	0.00475403	0.298624	0.321654	6	32	MAP2K3;MAP2K1;PPP2R1A;FASN;PPP2R5D
R-HSA-1655829	Regulation of cholesterol biosynthesis by SREBP (SREBF)	6	86	0.00592531	0.300419	0.321654	7	52	SEC23A;ANXA2;FASN;SEC24C;KPNB1
R-HSA-190242	FGFR1 ligand binding and activation	2	21	0.00144688	0.302451	0.321654	4	7	PCBP2;TNPO1
R-HSA-6804114	TP53 Regulates Transcription of Genes Involved in G2 Cell Cycle Arrest	2	21	0.00144688	0.302451	0.321654	3	11	PRMT1;CDK1
R-HSA-2892247	POU5F1 (OCT4), SOX2, NANOG activate genes related to proliferation	2	21	0.00144688	0.302451	0.321654	2	16	STAT3
R-HSA-5654741	Signaling by FGFR3	4	53	0.00365165	0.304908	0.321654	38	43	PPP2R1A;PCBP2;PLAA;TNPO1
R-HSA-69478	G2/M DNA replication checkpoint	1	7	0.000482293	0.307937	0.321654	2	2	CDK1
R-HSA-68911	G2 Phase	1	7	0.000482293	0.307937	0.321654	2	2	RAB5B;CDK1
R-HSA-9022535	Loss of phosphorylation of MECP2 at T308	1	7	0.000482293	0.307937	0.321654	1	1	FLNB
R-HSA-8849474	PTK6 Activates STAT3	1	7	0.000482293	0.307937	0.321654	6	9	STAT3
R-HSA-8849472	PTK6 Down-Regulation	1	7	0.000482293	0.307937	0.321654	2	3	PTPN1
R-HSA-426496	Post-transcriptional silencing by small RNAs	1	7	0.000482293	0.307937	0.321654	2	3	BLVRB
R-HSA-165158	Activation of AKT2	1	7	0.000482293	0.307937	0.321654	2	3	ACTR2
R-HSA-1566977	Fibronectin matrix formation	1	7	0.000482293	0.307937	0.321654	2	3	ITGB1
R-HSA-163358	PKA-mediated phosphorylation of key metabolic factors	1	7	0.000482293	0.307937	0.321654	3	5	FLNB
R-HSA-9636569	Suppression of autophagy	1	7	0.000482293	0.307937	0.321654	1	2	RAB7A
R-HSA-9032759	NTRK2 activates RAC1	1	7	0.000482293	0.307937	0.321654	1	2	RAC1
R-HSA-2022854	Keratan sulfate biosynthesis	3	37	0.00254926	0.308445	0.321654	8	9	RACGAP1;ATP2B1;GNAI1
R-HSA-399719	Trafficking of AMPA receptors	3	37	0.00254926	0.308445	0.321654	2	4	HSD17B4;PRKCA;AP2A1;AP2B1
R-HSA-182971	EGFR downregulation	3	37	0.00254926	0.308445	0.321654	10	22	CDC42;TUBA1A;IPO5
R-HSA-186763	Downstream signal transduction	3	37	0.00254926	0.308445	0.321654	3	16	YWHAE;STAT1;STAT3
R-HSA-189483	Heme degradation	3	37	0.00254926	0.308445	0.321654	3	20	ALB;BLVRB;BLVRA
R-HSA-196071	Metabolism of steroid hormones	5	70	0.00482293	0.308753	0.321654	5	38	AKR1B1;HSPA2;HSD17B12;HSD17B11
R-HSA-71291	Metabolism of amino acids and derivatives	38	662	0.0456111	0.312531	0.321654	28	285	PSMD12;PSMD11;AHCY;PSMD14;RPN2;PSMD13;SHMT1;ARPC1A;RPN1;ARHGAP1;DLST;HSD17B10;SRM;PSMD8;PSMD6;PSMD7;PSMD5;RUVBL2;PSMD2;PSMD3;PSMD1;CPNE3;MPST;PDIA3;XRCC6;SACM1L;ASNS;KIF23;ATP2B1;PDIA6;PDIA4;PSMA5;AIMP2;PSMC5;PSMC6;PSMC3;PSMC4;PSMC1;PSMC2;SMS;MFGE8;ALDH7A1;ALDH9A1
R-HSA-774815	Nucleosome assembly	4	54	0.00372055	0.316633	0.321654	4	4	NPM1;UBA6;RUVBL1;H4C1
R-HSA-606279	Deposition of new CENPA-containing nucleosomes at the centromere	4	54	0.00372055	0.316633	0.321654	4	4	NPM1;UBA6;RUVBL1;H4C1
R-HSA-977225	Amyloid fiber formation	6	88	0.00606311	0.31856	0.321654	6	33	GSN;USP9X;SERPINH1;H4C1;MFGE8;H3-3A;GALK1
R-HSA-8848021	Signaling by PTK6	5	71	0.00489183	0.318929	0.321654	12	53	YWHAE;PTPN1;STAT3;RAC1;RHOA
R-HSA-9006927	Signaling by Non-Receptor Tyrosine Kinases	5	71	0.00489183	0.318929	0.321654	12	53	YWHAE;PTPN1;STAT3;RAC1;RHOA
R-HSA-6785807	Interleukin-4 and Interleukin-13 signaling	13	211	0.0145377	0.320702	0.321654	21	46	ITGB1;HSP90AA1;ANXA1;STAT1;STAT3;ARPC1A;VIM;HSP90B1
R-HSA-5654219	Phospholipase C-mediated cascade: FGFR1	2	22	0.00151578	0.321654	0.321654	3	3	PCBP2;TNPO1
R-HSA-113510	E2F mediated regulation of DNA replication	2	22	0.00151578	0.321654	0.321654	2	4	PPP2R1A;CDK1
R-HSA-2022857	Keratan sulfate degradation	2	22	0.00151578	0.321654	0.321654	3	7	RAB2A;ATP2B1
R-HSA-2028269	Signaling by Hippo	2	22	0.00151578	0.321654	0.321654	2	30	YWHAE;YWHAB
R-HSA-2428924	IGF1R signaling cascade	5	72	0.00496073	0.329145	0.329145	9	17	ACTR2;RALA;PCBP2;DRG2;TNPO1
R-HSA-937061	TRIF(TICAM1)-mediated TLR4 signaling	7	107	0.00737219	0.333482	0.333482	13	58	MAP2K3;CAP1;MAP2K1;PPP2R1A;FASN;TRAF2;PPP2R5D
R-HSA-166166	MyD88-independent TLR4 cascade	7	107	0.00737219	0.333482	0.333482	13	60	MAP2K3;CAP1;MAP2K1;PPP2R1A;FASN;TRAF2;PPP2R5D
R-HSA-4791275	Signaling by WNT in cancer	3	39	0.00268706	0.336934	0.336934	8	16	EEF1A1;GALE;PPP2R1A;PPP2R5D;EIF3E
R-HSA-399721	Glutamate binding, activation of AMPA receptors and synaptic plasticity	3	39	0.00268706	0.336934	0.336934	2	9	HSD17B4;PRKCA;AP2A1;AP2B1
R-HSA-2404192	Signaling by Type 1 Insulin-like Growth Factor 1 Receptor (IGF1R)	5	73	0.00502963	0.339392	0.339392	11	19	ACTR2;RALA;PCBP2;DRG2;TNPO1
R-HSA-164525	Plus-strand DNA synthesis	1	8	0.000551192	0.343397	0.343397	4	4	PPIA
R-HSA-75094	Formation of the Editosome	1	8	0.000551192	0.343397	0.343397	2	2	CPT1A
R-HSA-8937144	Aryl hydrocarbon receptor signalling	1	8	0.000551192	0.343397	0.343397	3	5	HSP90AB1
R-HSA-8985586	SLIT2:ROBO1 increases RHOA activity	1	8	0.000551192	0.343397	0.343397	1	2	RHOA
R-HSA-176417	Phosphorylation of Emi1	1	8	0.000551192	0.343397	0.343397	1	2	CDK1
R-HSA-8941855	RUNX3 regulates CDKN1A transcription	1	8	0.000551192	0.343397	0.343397	2	6	ARPC1A
R-HSA-427652	Sodium-coupled phosphate cotransporters	1	8	0.000551192	0.343397	0.343397	1	3	CALR
R-HSA-389397	Orexin and neuropeptides FF and QRFP bind to their respective receptors	1	8	0.000551192	0.343397	0.343397	1	4	GANAB
R-HSA-166016	Toll Like Receptor 4 (TLR4) Cascade	9	144	0.00992146	0.347379	0.347379	14	95	DNM3;MAP2K3;CAP1;MAP2K1;PPP2R1A;FASN;TRAF2;PPP2R5D;DNM2
R-HSA-193704	p75 NTR receptor-mediated signalling	7	109	0.00750999	0.350275	0.350275	8	50	YWHAE;ARHGDIA;STK39;OXSR1;RAC1;DNM1L;GSPT1;RHOA
R-HSA-5576893	Phase 2 - plateau phase	3	40	0.00275596	0.351162	0.351162	1	2	OSBPL3;ACSL3;SRM
R-HSA-70268	Pyruvate metabolism	4	57	0.00392724	0.351979	0.351979	5	15	LDHB;LDHA;VDAC1;SLC16A3
R-HSA-2453902	The canonical retinoid cycle in rods (twilight vision)	4	57	0.00392724	0.351979	0.351979	7	25	RDH11;SERPINH1;PLAA
R-HSA-5654710	PI-3K cascade:FGFR3	2	24	0.00165358	0.359619	0.359619	6	7	PCBP2;TNPO1
R-HSA-77111	Synthesis of Ketone Bodies	2	24	0.00165358	0.359619	0.359619	2	8	CSE1L;OLA1
R-HSA-109704	PI3K Cascade	4	58	0.00399614	0.363779	0.363779	3	6	ACTR2;RALA;PCBP2;TNPO1
R-HSA-5655302	Signaling by FGFR1 in disease	4	58	0.00399614	0.363779	0.363779	13	35	STAT1;STAT3;PCBP2;TNPO1
R-HSA-180746	Nuclear import of Rev protein	3	41	0.00282486	0.365355	0.365355	6	7	SEC13;NPM1;KPNB1
R-HSA-5173214	O-glycosylation of TSR domain-containing proteins	3	41	0.00282486	0.365355	0.365355	1	2	MYOF;MYH9;DLST
R-HSA-202131	Metabolism of nitric oxide: eNOS activation and regulation	3	41	0.00282486	0.365355	0.365355	12	26	HSP90AA1;CLIC1;DNM2
R-HSA-1483255	PI Metabolism	7	112	0.00771669	0.375616	0.375616	12	89	ARF3;RALA;AHCY;RAB14;SACM1L;ESYT1;ARF5
R-HSA-168898	Toll-like Receptor Cascades	11	184	0.0126774	0.375845	0.375845	24	182	DNM3;MAP2K3;CAP1;RALA;MAP2K1;PPP2R1A;FASN;TRAF2;PPP2R5D;HSP90B1;DNM2
R-HSA-8869496	TFAP2A acts as a transcriptional repressor during retinoic acid induced cell differentiation	1	9	0.000620091	0.377042	0.377042	7	7	NPM1
R-HSA-190370	FGFR1b ligand binding and activation	1	9	0.000620091	0.377042	0.377042	2	2	TNPO1
R-HSA-162585	Uncoating of the HIV Virion	1	9	0.000620091	0.377042	0.377042	2	2	PPIA
R-HSA-6802953	RAS signaling downstream of NF1 loss-of-function variants	1	9	0.000620091	0.377042	0.377042	1	1	PSMD8
R-HSA-3656243	Defective ST3GAL3 causes MCT12 and EIEE15	1	9	0.000620091	0.377042	0.377042	1	1	ATP2B1
R-HSA-113507	E2F-enabled inhibition of pre-replication complex formation	1	9	0.000620091	0.377042	0.377042	1	1	CDK1
R-HSA-2980767	Activation of NIMA Kinases NEK9, NEK6, NEK7	1	9	0.000620091	0.377042	0.377042	1	4	CDK1
R-HSA-8964572	Lipid particle organization	1	9	0.000620091	0.377042	0.377042	1	4	HSD17B11
R-HSA-8866423	VLDL assembly	1	9	0.000620091	0.377042	0.377042	1	5	P4HB
R-HSA-5654221	Phospholipase C-mediated cascade; FGFR2	2	25	0.00172247	0.378312	0.378312	3	3	PCBP2;TNPO1
R-HSA-5654720	PI-3K cascade:FGFR4	2	25	0.00172247	0.378312	0.378312	6	7	PCBP2;TNPO1
R-HSA-9609523	Insertion of tail-anchored proteins into the endoplasmic reticulum membrane	2	25	0.00172247	0.378312	0.378312	5	7	BAG6;ASNA1
R-HSA-1368082	RORA activates gene expression	2	25	0.00172247	0.378312	0.378312	2	4	CPT1A
R-HSA-196108	Pregnenolone biosynthesis	2	25	0.00172247	0.378312	0.378312	2	9	AKR1B1;HSPA2
R-HSA-9671555	Signaling by PDGFR in disease	3	42	0.00289376	0.379494	0.379494	7	24	RAP1A;STAT1;STAT3
R-HSA-8964043	Plasma lipoprotein clearance	3	42	0.00289376	0.379494	0.379494	5	35	CLTC;AP2A1;AP2B1
R-HSA-448424	Interleukin-17 signaling	5	77	0.00530522	0.380542	0.380542	6	35	MAP2K3;MAP2K1;PPP2R1A;FASN;PPP2R5D
R-HSA-5693532	DNA Double-Strand Break Repair	10	167	0.0115061	0.383354	0.383354	62	107	PRMT5;RAB5B;XRCC6;XRCC5;PRKDC;STT3A;CDK1;H4C1;KPNA2;DNM1L;PLEC
R-HSA-168928	DDX58/IFIH1-mediated induction of interferon-alpha/beta	6	96	0.0066143	0.392262	0.392262	25	46	CAP1;PCBP2;TRIM25;TRAF2;HYOU1
R-HSA-2559580	Oxidative Stress Induced Senescence	7	114	0.00785449	0.392563	0.392563	15	40	MAP2K3;FASN;MSN;BLVRB;H4C1;HSPA2;H3-3A;GALK1
R-HSA-9006936	Signaling by TGF-beta family members	7	114	0.00785449	0.392563	0.392563	16	107	PPP1CB;XPO1;USP9X;STRAP;RHOA;KPNB1;PPP1CA
R-HSA-5654704	SHC-mediated cascade:FGFR3	2	26	0.00179137	0.396773	0.396773	4	4	PCBP2;TNPO1
R-HSA-190241	FGFR2 ligand binding and activation	2	26	0.00179137	0.396773	0.396773	4	5	PCBP2;TNPO1
R-HSA-167044	Signalling to RAS	2	26	0.00179137	0.396773	0.396773	3	10	RALA;HSD17B12
R-HSA-198753	ERK/MAPK targets	2	26	0.00179137	0.396773	0.396773	1	7	PPP2R1A;PPP2R5D
R-HSA-1839117	Signaling by cytosolic FGFR1 fusion mutants	2	26	0.00179137	0.396773	0.396773	1	14	STAT1;STAT3
R-HSA-156902	Peptide chain elongation	6	97	0.0066832	0.401512	0.401512	5	5	EEF1A1;RUVBL2;ARHGAP1;EEF2;MFGE8;PDIA6
R-HSA-212300	PRC2 methylates histones and DNA	3	44	0.00303156	0.407552	0.407552	4	4	H4C1;PAK2;H3-3A;GALK1
R-HSA-913531	Interferon Signaling	22	392	0.0270084	0.407841	0.407841	36	66	EIF4A1;PTPN1;SEC13;USP5;STAT1;EIF4A3;EIF2AK2;FLNA;TRIM25;FLNB;KPNA2;ABCE1;EIF4G2;CD44;KPNB1;EIF4G1;KPNA1
R-HSA-162589	Reverse Transcription of HIV RNA	1	10	0.00068899	0.408965	0.408965	11	11	PPIA
R-HSA-164516	Minus-strand DNA synthesis	1	10	0.00068899	0.408965	0.408965	7	7	PPIA
R-HSA-418886	Netrin mediated repulsion signals	1	10	0.00068899	0.408965	0.408965	4	4	NDRG1
R-HSA-72200	mRNA Editing: C to U Conversion	1	10	0.00068899	0.408965	0.408965	3	3	CPT1A
R-HSA-114516	Disinhibition of SNARE formation	1	10	0.00068899	0.408965	0.408965	2	2	HSD17B4;PRKCA
R-HSA-5666185	RHO GTPases Activate Rhotekin and Rhophilins	1	10	0.00068899	0.408965	0.408965	5	6	RHOA
R-HSA-203641	NOSTRIN mediated eNOS trafficking	1	10	0.00068899	0.408965	0.408965	3	4	DNM2
R-HSA-4411364	Binding of TCF/LEF:CTNNB1 to target gene promoters	1	10	0.00068899	0.408965	0.408965	2	4	PSMD13
R-HSA-888593	Reuptake of GABA	1	10	0.00068899	0.408965	0.408965	1	2	MCM3
R-HSA-428890	Role of ABL in ROBO-SLIT signaling	1	10	0.00068899	0.408965	0.408965	1	4	CAP1
R-HSA-8951430	RUNX3 regulates WNT signaling	1	10	0.00068899	0.408965	0.408965	1	5	PSMD13
R-HSA-9032845	Activated NTRK2 signals through CDK5	1	10	0.00068899	0.408965	0.408965	1	6	RAC1
R-HSA-73886	Chromosome Maintenance	7	116	0.00799228	0.409515	0.409515	13	27	NPM1;UBA6;RUVBL2;RUVBL1;FLNA;H4C1;GSPT1
R-HSA-71406	Pyruvate metabolism and Citric Acid (TCA) cycle	6	98	0.0067521	0.410754	0.410754	8	36	LDHB;LDHA;DLST;ACO1;VDAC1;SLC16A3
R-HSA-174824	Plasma lipoprotein assembly, remodeling, and clearance	6	98	0.0067521	0.410754	0.410754	10	84	CLTC;ALB;AP2A1;FLNB;P4HB;AP2B1
R-HSA-1221632	Meiotic synapsis	4	62	0.00427174	0.410786	0.410786	5	6	LMNA;FLNA;H4C1;HSPA2
R-HSA-5654736	Signaling by FGFR1	4	62	0.00427174	0.410786	0.410786	39	48	PPP2R1A;PCBP2;PLAA;TNPO1
R-HSA-180786	Extension of Telomeres	4	62	0.00427174	0.410786	0.410786	7	21	RUVBL2;RUVBL1;FLNA;GSPT1
R-HSA-5250913	Positive epigenetic regulation of rRNA expression	5	80	0.00551192	0.411371	0.411371	5	7	MYO1C;RAB14;H4C1;H3-3A;ACTB;GALK1
R-HSA-204998	Cell death signalling via NRAGE, NRIF and NADE	5	80	0.00551192	0.411371	0.411371	3	17	YWHAE;STK39;OXSR1;RAC1;DNM1L;GSPT1
R-HSA-5654706	FRS-mediated FGFR3 signaling	2	27	0.00186027	0.414976	0.414976	9	9	PCBP2;TNPO1
R-HSA-5654719	SHC-mediated cascade:FGFR4	2	27	0.00186027	0.414976	0.414976	4	4	PCBP2;TNPO1
R-HSA-2033514	FGFR3 mutant receptor activation	2	27	0.00186027	0.414976	0.414976	3	9	PCBP2;TNPO1
R-HSA-211000	Gene Silencing by RNA	7	117	0.00806118	0.417982	0.417982	14	36	SEC13;HSP90AA1;COPA;XPO5;BLVRB;H4C1;H3-3A;GALK1
R-HSA-193648	NRAGE signals death through JNK	4	63	0.00434064	0.42244	0.42244	2	7	STK39;OXSR1;RAC1;DNM1L;GSPT1
R-HSA-5576891	Cardiac conduction	10	173	0.0119195	0.425127	0.425127	9	26	EIF3M;AHCYL1;OSBPL3;PRDX1;ATP2A2;FLNB;ATP1A1;ATP2B1;ACSL3;SRM
R-HSA-5654712	FRS-mediated FGFR4 signaling	2	28	0.00192917	0.4329	0.4329	9	9	PCBP2;TNPO1
R-HSA-76071	RNA Polymerase III Transcription Initiation From Type 3 Promoter	2	28	0.00192917	0.4329	0.4329	4	4	DNAJB11;SEC23B
R-HSA-5654689	PI-3K cascade:FGFR1	2	28	0.00192917	0.4329	0.4329	6	7	PCBP2;TNPO1
R-HSA-74182	Ketone body metabolism	2	28	0.00192917	0.4329	0.4329	3	11	CSE1L;OLA1
R-HSA-6804115	TP53 regulates transcription of additional cell cycle genes whose exact role in the p53 pathway remain uncertain	2	28	0.00192917	0.4329	0.4329	2	14	NPM1;NCAPG
R-HSA-6803205	TP53 regulates transcription of several additional cell death genes whose specific roles in p53-dependent apoptosis remain uncertain	2	28	0.00192917	0.4329	0.4329	2	19	DRG1;NDRG1
R-HSA-73772	RNA Polymerase I Promoter Escape	4	64	0.00440954	0.434038	0.434038	2	2	RAB14;H4C1;CALR;H3-3A
R-HSA-1799339	SRP-dependent cotranslational protein targeting to membrane	7	119	0.00819898	0.434883	0.434883	5	5	RPN2;RUVBL2;RPN1;ARHGAP1;SRP68;MFGE8;PDIA6
R-HSA-71336	Pentose phosphate pathway	3	46	0.00316935	0.435216	0.435216	3	20	G6PD;STRAP;PGD
R-HSA-164940	Nef mediated downregulation of MHC class I complex cell surface expression	1	11	0.000757889	0.439255	0.439255	3	4	AP1B1
R-HSA-444473	Formyl peptide receptors bind formyl peptides and many other ligands	1	11	0.000757889	0.439255	0.439255	2	3	ANXA1
R-HSA-425986	Sodium/Proton exchangers	1	11	0.000757889	0.439255	0.439255	2	4	ANXA2
R-HSA-3371378	Regulation by c-FLIP	1	11	0.000757889	0.439255	0.439255	2	4	TRAF2
R-HSA-5652227	Fructose biosynthesis	1	11	0.000757889	0.439255	0.439255	1	2	AKR1B1
R-HSA-442380	Zinc influx into cells by the SLC39 gene family	1	11	0.000757889	0.439255	0.439255	2	6	DNM1L
R-HSA-69416	Dimerization of procaspase-8	1	11	0.000757889	0.439255	0.439255	1	3	TRAF2
R-HSA-446205	Synthesis of GDP-mannose	1	11	0.000757889	0.439255	0.439255	1	3	PLOD1
R-HSA-111453	BH3-only proteins associate with and inactivate anti-apoptotic BCL-2 members	1	11	0.000757889	0.439255	0.439255	1	4	STAT3
R-HSA-444257	RSK activation	1	11	0.000757889	0.439255	0.439255	1	4	ACTR2
R-HSA-442729	CREB1 phosphorylation through the activation of CaMKII/CaMKK/CaMKIV cascasde	1	11	0.000757889	0.439255	0.439255	2	10	KPNA2
R-HSA-9032500	Activated NTRK2 signals through FYN	1	11	0.000757889	0.439255	0.439255	1	7	RAC1
R-HSA-73887	Death Receptor Signalling	9	157	0.0108171	0.442979	0.442979	23	90	YWHAE;ARHGDIA;SHMT1;STK39;TRAF2;OXSR1;RAC1;DNM1L;GSPT1;RHOA
R-HSA-112399	IRS-mediated signalling	4	65	0.00447843	0.44557	0.44557	3	9	ACTR2;RALA;PCBP2;TNPO1
R-HSA-451927	Interleukin-2 family signaling	3	47	0.00323825	0.448869	0.448869	14	58	USP5;STAT1;STAT3
R-HSA-2033519	Activated point mutants of FGFR2	2	29	0.00199807	0.450524	0.450524	6	10	PCBP2;TNPO1
R-HSA-8854691	Interleukin-20 family signaling	2	29	0.00199807	0.450524	0.450524	28	56	STAT1;STAT3
R-HSA-1369062	ABC transporters in lipid homeostasis	2	29	0.00199807	0.450524	0.450524	2	11	NAMPT;MCM3
R-HSA-8979227	Triglyceride metabolism	4	66	0.00454733	0.457029	0.457029	4	24	PPP1CB;FLNB;SRP68;PPP1CA
R-HSA-168271	Transport of Ribonucleoproteins into the Host Nucleus	3	48	0.00330715	0.462385	0.462385	4	4	SEC13;KPNB1;KPNA1
R-HSA-400253	Circadian Clock	6	104	0.0071655	0.465752	0.465752	5	59	PPP1CB;CPT1A;NAMPT;PPP1CA
R-HSA-5654688	SHC-mediated cascade:FGFR1	2	30	0.00206697	0.467834	0.467834	4	4	PCBP2;TNPO1
R-HSA-8963898	Plasma lipoprotein assembly	2	30	0.00206697	0.467834	0.467834	4	19	FLNB;P4HB
R-HSA-9665230	Drug resistance in ERBB2 KD mutants	1	12	0.000826788	0.467994	0.467994	8	8	HSP90AA1
R-HSA-9634635	Estrogen-stimulated signaling through PRKCZ	1	12	0.000826788	0.467994	0.467994	6	6	ACTR2
R-HSA-112411	MAPK1 (ERK2) activation	1	12	0.000826788	0.467994	0.467994	3	3	MAP2K2
R-HSA-176974	Unwinding of DNA	1	12	0.000826788	0.467994	0.467994	2	4	MCM3
R-HSA-433692	Proton-coupled monocarboxylate transport	1	12	0.000826788	0.467994	0.467994	1	2	SLC16A3
R-HSA-2534343	Interaction With Cumulus Cells And The Zona Pellucida	1	12	0.000826788	0.467994	0.467994	1	2	GNAI1
R-HSA-428542	Regulation of commissural axon pathfinding by SLIT and ROBO	1	12	0.000826788	0.467994	0.467994	2	5	NDRG1
R-HSA-75072	mRNA Editing	1	12	0.000826788	0.467994	0.467994	3	9	CPT1A
R-HSA-9013700	NOTCH4 Activation and Transmission of Signal to the Nucleus	1	12	0.000826788	0.467994	0.467994	1	5	YWHAZ
R-HSA-9619229	Activation of RAC1 downstream of NMDARs	1	12	0.000826788	0.467994	0.467994	1	6	RAC1
R-HSA-156590	Glutathione conjugation	4	67	0.00461623	0.468407	0.468407	2	14	GSTK1;GSTO1;GSTP1;GNAI3
R-HSA-2559583	Cellular Senescence	11	199	0.0137109	0.474882	0.474882	24	90	MAP2K3;RAB5B;STAT3;ARPC1A;MSN;HSPA2;FASN;CDK1;FLNA;BLVRB;H4C1;H3-3A;GALK1
R-HSA-5625886	Activated PKN1 stimulates transcription of AR (androgen receptor) regulated genes KLK2 and KLK3	3	49	0.00337605	0.475756	0.475756	11	11	PAK1;H4C1;H3-3A
R-HSA-3214841	PKMTs methylate histone lysines	3	49	0.00337605	0.475756	0.475756	7	22	CAD;H4C1;PAK2
R-HSA-72764	Eukaryotic Translation Termination	6	106	0.00730329	0.483807	0.483807	4	5	RUVBL2;ARHGAP1;MFGE8;PDIA6;GSPT2;GSPT1
R-HSA-5654693	FRS-mediated FGFR1 signaling	2	31	0.00213587	0.484814	0.484814	9	9	PCBP2;TNPO1
R-HSA-5654695	PI-3K cascade:FGFR2	2	31	0.00213587	0.484814	0.484814	6	7	PCBP2;TNPO1
R-HSA-203927	MicroRNA (miRNA) biogenesis	2	31	0.00213587	0.484814	0.484814	5	8	XPO5;BLVRB
R-HSA-389887	Beta-oxidation of pristanoyl-CoA	2	31	0.00213587	0.484814	0.484814	3	11	PRMT5;HSD17B4
R-HSA-1268020	Mitochondrial protein import	4	69	0.00475403	0.490892	0.490892	5	14	ACO1;VDAC1;SLC25A5;SLC25A6
R-HSA-168138	Toll Like Receptor 9 (TLR9) Cascade	6	107	0.00737219	0.492764	0.492764	7	67	MAP2K3;RALA;MAP2K1;PPP2R1A;FASN;PPP2R5D
R-HSA-173107	Binding and entry of HIV virion	1	13	0.000895687	0.495262	0.495262	8	8	PPIA
R-HSA-2151209	Activation of PPARGC1A (PGC-1alpha) by phosphorylation	1	13	0.000895687	0.495262	0.495262	1	2	HSD17B12
R-HSA-2179392	EGFR Transactivation by Gastrin	1	13	0.000895687	0.495262	0.495262	2	6	HSD17B4;PRKCA
R-HSA-113501	Inhibition of replication initiation of damaged DNA by RB1/E2F1	1	13	0.000895687	0.495262	0.495262	1	3	PPP2R1A
R-HSA-426048	Arachidonate production from DAG	1	13	0.000895687	0.495262	0.495262	1	3	SRP68
R-HSA-173599	Formation of the active cofactor, UDP-glucuronate	1	13	0.000895687	0.495262	0.495262	1	3	UGDH
R-HSA-390666	Serotonin receptors	1	13	0.000895687	0.495262	0.495262	1	3	CDC42
R-HSA-2586552	Signaling by Leptin	1	13	0.000895687	0.495262	0.495262	5	19	STAT3
R-HSA-198203	PI3K/AKT activation	1	13	0.000895687	0.495262	0.495262	1	5	RHOA
R-HSA-111932	CaMK IV-mediated phosphorylation of CREB	1	13	0.000895687	0.495262	0.495262	2	13	KPNA2
R-HSA-525793	Myogenesis	2	32	0.00220477	0.501454	0.501454	8	14	CDC42;HSD17B12
R-HSA-8874081	MET activates PTK2 signaling	2	32	0.00220477	0.501454	0.501454	1	5	ITGB1;EEF1G
R-HSA-5674400	Constitutive Signaling by AKT1 E17K in Cancer	2	32	0.00220477	0.501454	0.501454	3	18	ACTR2;ARPC1A
R-HSA-9022699	MECP2 regulates neuronal receptors and channels	2	32	0.00220477	0.501454	0.501454	2	26	PTPN1
R-HSA-157579	Telomere Maintenance	5	89	0.00613201	0.501838	0.501838	9	23	RUVBL2;RUVBL1;FLNA;H4C1;GSPT1
R-HSA-8943724	Regulation of PTEN gene transcription	4	70	0.00482293	0.501987	0.501987	4	15	SEC23A;MYO1C;RHEB;HSPA2
R-HSA-72163	mRNA Splicing - Major Pathway	10	185	0.0127463	0.50788	0.50788	8	9	G6PD;SF3B3;PCBP1;PCBP2;EIF4A3;U2AF1;FLNB;HSD17B12;FKBP4;IPO5
R-HSA-2559582	Senescence-Associated Secretory Phenotype (SASP)	5	90	0.00620091	0.511583	0.511583	5	22	RAB5B;STAT3;ARPC1A;CDK1;H4C1;H3-3A;GALK1
R-HSA-936837	Ion transport by P-type ATPases	4	71	0.00489183	0.512974	0.512974	4	14	EIF3M;ATP2A2;ATP1A1;ATP2B1
R-HSA-9616222	Transcriptional regulation of granulopoiesis	4	71	0.00489183	0.512974	0.512974	6	27	STAT3;ARPC1A;H4C1;H3-3A;GALK1
R-HSA-5654699	SHC-mediated cascade:FGFR2	2	33	0.00227367	0.517743	0.517743	4	4	PCBP2;TNPO1
R-HSA-73863	RNA Polymerase I Transcription Termination	2	33	0.00227367	0.517743	0.517743	3	4	RAB14;CALR
R-HSA-445095	Interaction between L1 and Ankyrins	2	33	0.00227367	0.517743	0.517743	2	4	SPTAN1;ACTB
R-HSA-9614085	FOXO-mediated transcription	6	110	0.00757889	0.51931	0.51931	6	85	YWHAQ;YWHAB;CAT;ARPC1A;PSMD1;KPNA2;YWHAZ
R-HSA-9652282	Drug-mediated inhibition of ERBB2 signaling	1	14	0.000964586	0.521134	0.521134	3	3	HSP90AA1
R-HSA-5357786	TNFR1-induced proapoptotic signaling	1	14	0.000964586	0.521134	0.521134	3	3	TRAF2
R-HSA-112308	Presynaptic depolarization and calcium channel opening	1	14	0.000964586	0.521134	0.521134	1	1	ACSL3
R-HSA-8876493	InlA-mediated entry of Listeria monocytogenes into host cells	1	14	0.000964586	0.521134	0.521134	4	5	CTNND1
R-HSA-5218900	CASP8 activity is inhibited	1	14	0.000964586	0.521134	0.521134	2	3	TRAF2
R-HSA-190377	FGFR2b ligand binding and activation	1	14	0.000964586	0.521134	0.521134	2	3	TNPO1
R-HSA-2025928	Calcineurin activates NFAT	1	14	0.000964586	0.521134	0.521134	1	2	PPIA
R-HSA-177135	Conjugation of benzoate with glycine	1	14	0.000964586	0.521134	0.521134	1	2	CAT
R-HSA-8963888	Chylomicron assembly	1	14	0.000964586	0.521134	0.521134	2	5	P4HB
R-HSA-77108	Utilization of Ketone Bodies	1	14	0.000964586	0.521134	0.521134	1	3	CSE1L
R-HSA-6787450	tRNA modification in the mitochondrion	1	14	0.000964586	0.521134	0.521134	2	7	PDIA3;HSD17B10
R-HSA-1483248	Synthesis of PIPs at the ER membrane	1	14	0.000964586	0.521134	0.521134	1	5	SACM1L
R-HSA-210990	PECAM1 interactions	1	14	0.000964586	0.521134	0.521134	1	7	USP5
R-HSA-9662834	CD163 mediating an anti-inflammatory response	1	14	0.000964586	0.521134	0.521134	1	9	MYH9
R-HSA-75205	Dissolution of Fibrin Clot	1	14	0.000964586	0.521134	0.521134	1	19	ANXA2
R-HSA-74751	Insulin receptor signalling cascade	4	72	0.00496073	0.523849	0.523849	3	25	ACTR2;RALA;PCBP2;TNPO1
R-HSA-5696399	Global Genome Nucleotide Excision Repair (GG-NER)	5	92	0.00633871	0.530834	0.530834	13	20	PRMT5;COPS2;RUVBL1;CALR;ACTB
R-HSA-1500620	Meiosis	5	92	0.00633871	0.530834	0.530834	9	15	LMNA;FLNA;H4C1;HSPA2;H3-3A
R-HSA-5654700	FRS-mediated FGFR2 signaling	2	34	0.00234257	0.533673	0.533673	9	9	PCBP2;TNPO1
R-HSA-171306	Packaging Of Telomere Ends	2	34	0.00234257	0.533673	0.533673	2	2	FLNA;H4C1
R-HSA-73728	RNA Polymerase I Promoter Opening	2	34	0.00234257	0.533673	0.533673	1	2	H4C1;H3-3A;GALK1
R-HSA-380994	ATF4 activates genes in response to endoplasmic reticulum stress	2	34	0.00234257	0.533673	0.533673	1	7	ASNS
R-HSA-1912422	Pre-NOTCH Expression and Processing	6	113	0.00778559	0.545297	0.545297	18	38	BLVRB;ATP2A2;H4C1;RAB6A;H3-3A;GNAI1;GALK1
R-HSA-180689	APOBEC3G mediated resistance to HIV-1 infection	1	15	0.00103348	0.545681	0.545681	2	3	PPIA
R-HSA-75896	Plasmalogen biosynthesis	1	15	0.00103348	0.545681	0.545681	2	4	NPM1;AGPS
R-HSA-110362	POLB-Dependent Long Patch Base Excision Repair	1	15	0.00103348	0.545681	0.545681	3	10	PRMT5
R-HSA-425561	Sodium/Calcium exchangers	1	15	0.00103348	0.545681	0.545681	1	4	PRDX1
R-HSA-68884	Mitotic Telophase/Cytokinesis	1	15	0.00103348	0.545681	0.545681	1	4	KIF23
R-HSA-5693548	Sensing of DNA Double Strand Breaks	1	15	0.00103348	0.545681	0.545681	2	9	KPNA2
R-HSA-5685939	HDR through MMEJ (alt-NHEJ)	1	15	0.00103348	0.545681	0.545681	1	8	PRMT5
R-HSA-5654708	Downstream signaling of activated FGFR3	2	35	0.00241146	0.54924	0.54924	22	23	PCBP2;TNPO1
R-HSA-418990	Adherens junctions interactions	2	35	0.00241146	0.54924	0.54924	3	16	CTNND1;ACTB
R-HSA-450282	MAPK targets/ Nuclear events mediated by MAP kinases	2	35	0.00241146	0.54924	0.54924	1	16	PPP2R1A;PPP2R5D
R-HSA-975871	MyD88 cascade initiated on plasma membrane	5	94	0.00647651	0.549739	0.549739	6	58	MAP2K3;MAP2K1;PPP2R1A;FASN;PPP2R5D
R-HSA-168142	Toll Like Receptor 10 (TLR10) Cascade	5	94	0.00647651	0.549739	0.549739	6	59	MAP2K3;MAP2K1;PPP2R1A;FASN;PPP2R5D
R-HSA-168176	Toll Like Receptor 5 (TLR5) Cascade	5	94	0.00647651	0.549739	0.549739	6	59	MAP2K3;MAP2K1;PPP2R1A;FASN;PPP2R5D
R-HSA-3560782	Diseases associated with glycosaminoglycan metabolism	3	55	0.00378944	0.552424	0.552424	5	29	RACGAP1;ATP2B1;GNAI1
R-HSA-2219528	PI3K/AKT Signaling in Cancer	7	134	0.00923247	0.557597	0.557597	4	21	ACTR2;PCBP2;ARPC1A;RAC2;RHOG;RAC1;TNPO1
R-HSA-5334118	DNA methylation	2	36	0.00248036	0.564437	0.564437	7	7	H4C1;H3-3A;GALK1
R-HSA-5654716	Downstream signaling of activated FGFR4	2	36	0.00248036	0.564437	0.564437	22	23	PCBP2;TNPO1
R-HSA-76046	RNA Polymerase III Transcription Initiation	2	36	0.00248036	0.564437	0.564437	8	13	DNAJB11;SEC23B
R-HSA-9008059	Interleukin-37 signaling	2	36	0.00248036	0.564437	0.564437	2	14	USP5;STAT3
R-HSA-6781823	Formation of TC-NER Pre-Incision Complex	3	56	0.00385834	0.564544	0.564544	7	7	COPS2;CALR;FKBP4
R-HSA-2428933	SHC-related events triggered by IGF1R	1	16	0.00110238	0.568972	0.568972	3	5	DRG2
R-HSA-4641265	Repression of WNT target genes	1	16	0.00110238	0.568972	0.568972	4	7	PSMD13
R-HSA-418890	Role of second messengers in netrin-1 signaling	1	16	0.00110238	0.568972	0.568972	2	4	NDRG1
R-HSA-177128	Conjugation of salicylate with glycine	1	16	0.00110238	0.568972	0.568972	1	2	CAT
R-HSA-8983432	Interleukin-15 signaling	1	16	0.00110238	0.568972	0.568972	5	17	STAT3
R-HSA-1679131	Trafficking and processing of endosomal TLR	1	16	0.00110238	0.568972	0.568972	2	7	HSP90B1
R-HSA-9675151	Disorders of developmental biology	1	16	0.00110238	0.568972	0.568972	1	5	FLNB
R-HSA-9005891	Loss of function of MECP2 in Rett syndrome	1	16	0.00110238	0.568972	0.568972	1	5	FLNB
R-HSA-9005895	Pervasive developmental disorders	1	16	0.00110238	0.568972	0.568972	1	5	FLNB
R-HSA-1247673	Erythrocytes take up oxygen and release carbon dioxide	1	16	0.00110238	0.568972	0.568972	1	6	HBA1
R-HSA-198323	AKT phosphorylates targets in the cytosol	1	16	0.00110238	0.568972	0.568972	1	9	ARPC1A
R-HSA-1834949	Cytosolic sensors of pathogen-associated DNA	4	77	0.00530522	0.576367	0.576367	3	48	XRCC6;XRCC5;PRKDC;SEC23B
R-HSA-74752	Signaling by Insulin receptor	5	97	0.0066832	0.577385	0.577385	5	34	ACTR2;RALA;RPN2;PCBP2;TNPO1
R-HSA-162588	Budding and maturation of HIV virion	2	37	0.00254926	0.579262	0.579262	3	3	PDCD6IP;PPIA
R-HSA-203615	eNOS activation	2	37	0.00254926	0.579262	0.579262	9	20	HSP90AA1;CLIC1
R-HSA-159418	Recycling of bile acids and salts	2	37	0.00254926	0.579262	0.579262	5	12	ALB;HSPB1
R-HSA-1474151	Tetrahydrobiopterin (BH4) synthesis, recycling, salvage and regulation	2	37	0.00254926	0.579262	0.579262	3	15	HSP90AA1;KPNB1
R-HSA-72172	mRNA Splicing	10	196	0.0135042	0.580518	0.580518	13	14	G6PD;SF3B3;PCBP1;PCBP2;EIF4A3;U2AF1;FLNB;HSD17B12;FKBP4;IPO5
R-HSA-1227986	Signaling by ERBB2	4	78	0.00537412	0.58647	0.58647	9	46	DIAPH1;HSP90AA1;PRKCA;RHOA
R-HSA-72187	mRNA 3'-end processing	3	58	0.00399614	0.588173	0.588173	3	3	SF3B3;EIF4A3;U2AF1
R-HSA-9033807	ABO blood group biosynthesis	1	17	0.00117128	0.591071	0.591071	4	7	CYB5R3
R-HSA-1663150	The activation of arylsulfatases	1	17	0.00117128	0.591071	0.591071	1	2	DYNC1I2
R-HSA-6811555	PI5P Regulates TP53 Acetylation	1	17	0.00117128	0.591071	0.591071	3	8	EEF1A1
R-HSA-1538133	G0 and Early G1	2	38	0.00261816	0.593714	0.593714	2	27	CDK1
R-HSA-5696398	Nucleotide Excision Repair	6	119	0.00819898	0.595281	0.595281	29	36	PRMT5;COPS2;RUVBL1;CALR;FKBP4;ACTB
R-HSA-212165	Epigenetic regulation of gene expression	7	139	0.00957696	0.595885	0.595885	23	34	MYO1C;RAB14;H4C1;CALR;PAK2;H3-3A;ACTB;GALK1
R-HSA-9664433	Leishmania parasite growth and survival	15	297	0.020463	0.597293	0.597293	10	40	AHCYL1;FLII;RDX;GNAI3;GNAI1;GNAI2;SRM;NSDHL;PRKAR1A;GNB2;GNB1;MYH9;FLNB
R-HSA-9662851	Anti-inflammatory response favouring Leishmania parasite infection	15	297	0.020463	0.597293	0.597293	10	40	AHCYL1;FLII;RDX;GNAI3;GNAI1;GNAI2;SRM;NSDHL;PRKAR1A;GNB2;GNB1;MYH9;FLNB
R-HSA-427413	NoRC negatively regulates rRNA expression	4	80	0.00551192	0.606248	0.606248	4	7	RAB14;H4C1;CALR;H3-3A;GALK1
R-HSA-176187	Activation of ATR in response to replication stress	2	39	0.00268706	0.607791	0.607791	5	9	STT3A;MCM3
R-HSA-5357905	Regulation of TNFR1 signaling	2	39	0.00268706	0.607791	0.607791	6	14	SHMT1;TRAF2
R-HSA-442742	CREB1 phosphorylation through NMDA receptor-mediated activation of RAS signaling	2	39	0.00268706	0.607791	0.607791	3	7	ACTR2;KPNB1
R-HSA-8939243	RUNX1 interacts with co-factors whose precise effect on RUNX1 targets is not known	2	39	0.00268706	0.607791	0.607791	2	5	ARF3;HSPA2
R-HSA-4085377	SUMOylation of SUMOylation proteins	2	39	0.00268706	0.607791	0.607791	2	5	SEC13;HBA1
R-HSA-9022692	Regulation of MECP2 expression and activity	2	39	0.00268706	0.607791	0.607791	5	14	BLVRB;FLNB
R-HSA-917977	Transferrin endocytosis and recycling	2	39	0.00268706	0.607791	0.607791	3	11	CPT1A;RPN2
R-HSA-110330	Recognition and association of DNA glycosylase with site containing an affected purine	2	39	0.00268706	0.607791	0.607791	2	10	FLNA;H4C1
R-HSA-3781860	Diseases associated with N-glycosylation of proteins	2	39	0.00268706	0.607791	0.607791	2	23	MOGS;GNAI1
R-HSA-2160916	Hyaluronan uptake and degradation	1	18	0.00124018	0.612037	0.612037	3	10	CD44
R-HSA-5607763	CLEC7A (Dectin-1) induces NFAT activation	1	18	0.00124018	0.612037	0.612037	1	6	AHCYL1
R-HSA-435354	Zinc transporters	1	18	0.00124018	0.612037	0.612037	2	13	DNM1L
R-HSA-6814848	Glycerophospholipid catabolism	1	18	0.00124018	0.612037	0.612037	1	7	AHCY
R-HSA-1482883	Acyl chain remodeling of DAG and TAG	1	18	0.00124018	0.612037	0.612037	1	8	SRP68
R-HSA-8963896	HDL assembly	1	18	0.00124018	0.612037	0.612037	1	9	FLNB
R-HSA-391160	Signal regulatory protein family interactions	1	18	0.00124018	0.612037	0.612037	1	10	USP5
R-HSA-159236	Transport of Mature mRNA derived from an Intron-Containing Transcript	4	81	0.00558082	0.615918	0.615918	4	4	SEC13;SF3B3;EIF4A3;U2AF1
R-HSA-5578749	Transcriptional regulation by small RNAs	4	81	0.00558082	0.615918	0.615918	2	5	SEC13;BLVRB;H4C1;H3-3A;GALK1
R-HSA-975138	TRAF6 mediated induction of NFkB and MAP kinases upon TLR7/8 or 9 activation	5	102	0.0070277	0.621377	0.621377	6	48	MAP2K3;MAP2K1;PPP2R1A;FASN;PPP2R5D
R-HSA-177929	Signaling by EGFR	3	61	0.00420284	0.622036	0.622036	10	49	CDC42;TUBA1A;IPO5
R-HSA-8957322	Metabolism of steroids	16	322	0.0221855	0.623931	0.623931	24	235	SEC23A;ANXA2;OSBPL3;HSD17B4;HSPB1;AKR1B1;HSPA2;HSD17B12;HSD17B11;NSDHL;FASN;ALB;SEC24C;KPNB1
R-HSA-1474165	Reproduction	6	123	0.00847458	0.626927	0.626927	10	24	LMNA;FLNA;H4C1;HSPA2;H3-3A;GNAI1
R-HSA-2219530	Constitutive Signaling by Aberrant PI3K in Cancer	5	103	0.0070966	0.629841	0.629841	1	2	PCBP2;RAC2;RHOG;RAC1;TNPO1
R-HSA-975155	MyD88 dependent cascade initiated on endosome	5	103	0.0070966	0.629841	0.629841	6	63	MAP2K3;MAP2K1;PPP2R1A;FASN;PPP2R5D
R-HSA-168181	Toll Like Receptor 7/8 (TLR7/8) Cascade	5	103	0.0070966	0.629841	0.629841	6	64	MAP2K3;MAP2K1;PPP2R1A;FASN;PPP2R5D
R-HSA-8948700	Competing endogenous RNAs (ceRNAs) regulate PTEN translation	1	19	0.00130908	0.63193	0.63193	11	11	BLVRB
R-HSA-2173791	TGF-beta receptor signaling in EMT (epithelial to mesenchymal transition)	1	19	0.00130908	0.63193	0.63193	6	6	RHOA
R-HSA-176412	Phosphorylation of the APC/C	1	19	0.00130908	0.63193	0.63193	1	2	CDK1
R-HSA-450385	Butyrate Response Factor 1 (BRF1) binds and destabilizes mRNA	1	19	0.00130908	0.63193	0.63193	2	6	YWHAB
R-HSA-975577	N-Glycan antennae elongation	1	19	0.00130908	0.63193	0.63193	1	6	GNAI1
R-HSA-5676934	Protein repair	1	19	0.00130908	0.63193	0.63193	1	7	NAMPT
R-HSA-5696400	Dual Incision in GG-NER	2	41	0.00282486	0.634825	0.634825	3	3	PRMT5;CALR
R-HSA-3301854	Nuclear Pore Complex (NPC) Disassembly	2	42	0.00289376	0.647785	0.647785	2	2	SEC13;CDK1
R-HSA-5654687	Downstream signaling of activated FGFR1	2	42	0.00289376	0.647785	0.647785	23	24	PCBP2;TNPO1
R-HSA-5654696	Downstream signaling of activated FGFR2	2	42	0.00289376	0.647785	0.647785	22	23	PCBP2;TNPO1
R-HSA-8853338	Signaling by FGFR3 point mutants in cancer	2	42	0.00289376	0.647785	0.647785	13	19	PCBP2;TNPO1
R-HSA-5655332	Signaling by FGFR3 in disease	2	42	0.00289376	0.647785	0.647785	13	28	PCBP2;TNPO1
R-HSA-1368108	BMAL1:CLOCK,NPAS2 activates circadian gene expression	2	42	0.00289376	0.647785	0.647785	2	20	NAMPT
R-HSA-110328	Recognition and association of DNA glycosylase with site containing an affected pyrimidine	2	42	0.00289376	0.647785	0.647785	1	21	FLNA;H4C1
R-HSA-168275	Entry of Influenza Virion into Host Cell via Endocytosis	1	20	0.00137798	0.650805	0.650805	1	1	CLTC
R-HSA-9664420	Killing mechanisms	1	20	0.00137798	0.650805	0.650805	4	9	RAC1
R-HSA-9673324	WNT5:FZD7-mediated leishmania damping	1	20	0.00137798	0.650805	0.650805	4	9	RAC1
R-HSA-140534	Caspase activation via Death Receptors in the presence of ligand	1	20	0.00137798	0.650805	0.650805	4	9	TRAF2
R-HSA-2485179	Activation of the phototransduction cascade	1	20	0.00137798	0.650805	0.650805	2	8	GNB1
R-HSA-2187335	The retinoid cycle in cones (daylight vision)	1	20	0.00137798	0.650805	0.650805	3	13	PLAA
R-HSA-450604	KSRP (KHSRP) binds and destabilizes mRNA	1	20	0.00137798	0.650805	0.650805	1	5	YWHAZ
R-HSA-6804116	TP53 Regulates Transcription of Genes Involved in G1 Cell Cycle Arrest	1	20	0.00137798	0.650805	0.650805	3	17	ARPC1A
R-HSA-388844	Receptor-type tyrosine-protein phosphatases	1	20	0.00137798	0.650805	0.650805	1	6	RACGAP1
R-HSA-9024446	NR1H2 and NR1H3-mediated signaling	4	85	0.00585641	0.653087	0.653087	11	60	FASN;MCM3;BLVRB
R-HSA-73894	DNA Repair	18	368	0.0253548	0.653429	0.653429	104	327	PRMT5;VCP;RAB5B;XRCC6;XRCC5;PRKDC;ACTB;COPS2;RUVBL1;STT3A;CDK1;FLNA;TRIM25;H4C1;CALR;KPNA2;DNM1L;FKBP4;PLEC
R-HSA-8853659	RET signaling	2	43	0.00296266	0.660378	0.660378	2	24	HSD17B4;PRKCA;FLNB
R-HSA-5675482	Regulation of necroptotic cell death	1	21	0.00144688	0.668712	0.668712	3	5	TRAF2
R-HSA-430039	mRNA decay by 5' to 3' exoribonuclease	1	21	0.00144688	0.668712	0.668712	1	3	DYNC1LI1
R-HSA-6787639	GDP-fucose biosynthesis	1	21	0.00144688	0.668712	0.668712	2	7	TSTA3
R-HSA-1483148	Synthesis of PG	1	21	0.00144688	0.668712	0.668712	1	5	TUBA1B;TUBA4A
R-HSA-6798163	Choline catabolism	1	21	0.00144688	0.668712	0.668712	1	8	ALDH7A1
R-HSA-425397	Transport of vitamins, nucleosides, and related molecules	5	108	0.00744109	0.670399	0.670399	8	39	AIMP2;ALB;SLC25A5;SLC25A6
R-HSA-73854	RNA Polymerase I Promoter Clearance	4	87	0.00599421	0.670745	0.670745	6	10	RAB14;H4C1;CALR;H3-3A;GALK1
R-HSA-180910	Vpr-mediated nuclear import of PICs	2	44	0.00303156	0.672606	0.672606	2	2	SEC13;KPNA1
R-HSA-165054	Rev-mediated nuclear export of HIV RNA	2	44	0.00303156	0.672606	0.672606	7	10	SEC13;XPO1
R-HSA-5693579	Homologous DNA Pairing and Strand Exchange	2	44	0.00303156	0.672606	0.672606	4	8	STT3A;PLEC
R-HSA-2024096	HS-GAG degradation	2	44	0.00303156	0.672606	0.672606	3	14	RAB2A;DRG2
R-HSA-71064	Lysine catabolism	2	44	0.00303156	0.672606	0.672606	2	13	DLST;ALDH7A1
R-HSA-196757	Metabolism of folate and pterines	2	44	0.00303156	0.672606	0.672606	4	29	SHMT1;KPNB1
R-HSA-3899300	SUMOylation of transcription cofactors	2	44	0.00303156	0.672606	0.672606	3	27	EEF1A1;NPM1
R-HSA-191859	snRNP Assembly	3	66	0.00454733	0.674124	0.674124	3	6	PRMT5;SEC13;WDR77
R-HSA-194441	Metabolism of non-coding RNA	3	66	0.00454733	0.674124	0.674124	3	6	PRMT5;SEC13;WDR77
R-HSA-5576892	Phase 0 - rapid depolarisation	3	66	0.00454733	0.674124	0.674124	1	2	OSBPL3;ACSL3;SRM
R-HSA-5693538	Homology Directed Repair	6	130	0.00895687	0.678706	0.678706	18	50	PRMT5;RAB5B;STT3A;CDK1;H4C1;DNM1L;PLEC
R-HSA-5654738	Signaling by FGFR2	4	88	0.00606311	0.679338	0.679338	38	46	PPP2R1A;PCBP2;PLAA;TNPO1
R-HSA-73856	RNA Polymerase II Transcription Termination	3	67	0.00461623	0.683882	0.683882	1	4	SF3B3;EIF4A3;U2AF1
R-HSA-2022090	Assembly of collagen fibrils and other multimeric structures	3	67	0.00461623	0.683882	0.683882	4	26	EEF1G;ITGB4;PLEC
R-HSA-427359	SIRT1 negatively regulates rRNA expression	2	45	0.00310045	0.684475	0.684475	3	5	H4C1;H3-3A;GALK1
R-HSA-110331	Cleavage of the damaged purine	2	45	0.00310045	0.684475	0.684475	2	9	FLNA;H4C1
R-HSA-452723	Transcriptional regulation of pluripotent stem cells	2	45	0.00310045	0.684475	0.684475	4	35	STAT3
R-HSA-73780	RNA Polymerase III Chain Elongation	1	22	0.00151578	0.685703	0.685703	3	3	SEC23B
R-HSA-5205685	Pink/Parkin Mediated Mitophagy	1	22	0.00151578	0.685703	0.685703	4	8	VDAC1
R-HSA-1660517	Synthesis of PIPs at the late endosome membrane	1	22	0.00151578	0.685703	0.685703	1	7	RALA
R-HSA-3229121	Glycogen storage diseases	1	22	0.00151578	0.685703	0.685703	1	10	RDX
R-HSA-73864	RNA Polymerase I Transcription	4	89	0.00613201	0.687774	0.687774	9	14	RAB14;H4C1;CALR;H3-3A;GALK1
R-HSA-5250941	Negative epigenetic regulation of rRNA expression	4	89	0.00613201	0.687774	0.687774	7	12	RAB14;H4C1;CALR;H3-3A;GALK1
R-HSA-166058	MyD88:MAL(TIRAP) cascade initiated on plasma membrane	5	111	0.00764779	0.693283	0.693283	6	64	MAP2K3;MAP2K1;PPP2R1A;FASN;PPP2R5D
R-HSA-168188	Toll Like Receptor TLR6:TLR2 Cascade	5	111	0.00764779	0.693283	0.693283	6	66	MAP2K3;MAP2K1;PPP2R1A;FASN;PPP2R5D
R-HSA-72203	Processing of Capped Intron-Containing Pre-mRNA	12	256	0.0176381	0.693664	0.693664	30	32	SEC13;G6PD;SF3B3;PCBP1;PCBP2;EIF4A3;U2AF1;FLNB;HSD17B12;FKBP4;IPO5
R-HSA-749476	RNA Polymerase III Abortive And Retractive Initiation	2	46	0.00316935	0.695989	0.695989	13	13	DNAJB11;SEC23B
R-HSA-74158	RNA Polymerase III Transcription	2	46	0.00316935	0.695989	0.695989	20	25	DNAJB11;SEC23B
R-HSA-73927	Depurination	2	46	0.00316935	0.695989	0.695989	4	19	FLNA;H4C1
R-HSA-72202	Transport of Mature Transcript to Cytoplasm	4	90	0.00620091	0.696052	0.696052	13	13	SEC13;SF3B3;EIF4A3;U2AF1
R-HSA-5693607	Processing of DNA double-strand break ends	4	90	0.00620091	0.696052	0.696052	5	17	RAB5B;STT3A;CDK1;H4C1;DNM1L
R-HSA-174048	APC/C:Cdc20 mediated degradation of Cyclin B	1	23	0.00158468	0.701823	0.701823	3	3	CDK1
R-HSA-163210	Formation of ATP by chemiosmotic coupling	1	23	0.00158468	0.701823	0.701823	3	3	EXOC7
R-HSA-73980	RNA Polymerase III Transcription Termination	1	23	0.00158468	0.701823	0.701823	2	2	SEC23B
R-HSA-210993	Tie2 Signaling	1	23	0.00158468	0.701823	0.701823	12	14	CYFIP2
R-HSA-844456	The NLRP3 inflammasome	1	23	0.00158468	0.701823	0.701823	7	18	HSP90AB1
R-HSA-8849932	Synaptic adhesion-like molecules	1	23	0.00158468	0.701823	0.701823	3	8	KPNB1
R-HSA-2564830	Cytosolic iron-sulfur cluster assembly	1	23	0.00158468	0.701823	0.701823	1	3	MMS19
R-HSA-1237044	Erythrocytes take up carbon dioxide and release oxygen	1	23	0.00158468	0.701823	0.701823	2	7	HBA1
R-HSA-2142845	Hyaluronan metabolism	1	23	0.00158468	0.701823	0.701823	3	13	CD44
R-HSA-1480926	O2/CO2 exchange in erythrocytes	1	23	0.00158468	0.701823	0.701823	3	13	HBA1
R-HSA-6804760	Regulation of TP53 Activity through Methylation	1	23	0.00158468	0.701823	0.701823	2	12	PRMT5
R-HSA-163841	Gamma carboxylation, hypusine formation and arylsulfatase activation	3	69	0.00475403	0.70274	0.70274	5	39	DYNC1I2;EEF2;PAK2
R-HSA-5696395	Formation of Incision Complex in GG-NER	2	47	0.00323825	0.707153	0.707153	8	10	PRMT5;CALR
R-HSA-379726	Mitochondrial tRNA aminoacylation	2	47	0.00323825	0.707153	0.707153	2	21	GARS1;PPA1
R-HSA-162587	HIV Life Cycle	8	177	0.0121951	0.712124	0.712124	65	115	SEC13;XRCC6;PDCD6IP;XPO1;XRCC5;CALR;PPIA;KPNA1
R-HSA-9635486	Infection with Mycobacterium tuberculosis	6	135	0.00930136	0.712718	0.712718	8	73	RPN2;PGK1;ENO1;KPNB1;KPNA1;RAB7A
R-HSA-168179	Toll Like Receptor TLR1:TLR2 Cascade	5	114	0.00785449	0.715056	0.715056	6	66	MAP2K3;MAP2K1;PPP2R1A;FASN;PPP2R5D
R-HSA-181438	Toll Like Receptor 2 (TLR2) Cascade	5	114	0.00785449	0.715056	0.715056	6	68	MAP2K3;MAP2K1;PPP2R1A;FASN;PPP2R5D
R-HSA-500753	Pyrimidine biosynthesis	1	24	0.00165358	0.717117	0.717117	3	6	CAD
R-HSA-8851708	Signaling by FGFR2 IIIa TM	1	24	0.00165358	0.717117	0.717117	1	2	TNPO1
R-HSA-156587	Amino Acid conjugation	1	24	0.00165358	0.717117	0.717117	2	6	CAT
R-HSA-159424	Conjugation of carboxylic acids	1	24	0.00165358	0.717117	0.717117	2	6	CAT
R-HSA-912631	Regulation of signaling by CBL	1	24	0.00165358	0.717117	0.717117	2	7	YWHAE
R-HSA-110320	Translesion Synthesis by POLH	1	24	0.00165358	0.717117	0.717117	2	8	VCP
R-HSA-881907	Gastrin-CREB signalling pathway via PKC and MAPK	1	24	0.00165358	0.717117	0.717117	2	9	HSD17B4;PRKCA
R-HSA-8964058	HDL remodeling	1	24	0.00165358	0.717117	0.717117	1	13	ALB
R-HSA-5633007	Regulation of TP53 Activity	8	178	0.012264	0.717841	0.717841	12	98	EEF1A1;CCT6A;ACTR2;PRMT5;RAB5B;PPP2R1A;STT3A;CDK1
R-HSA-69236	G1 Phase	2	48	0.00330715	0.717973	0.717973	10	14	PPP2R1A;ARPC1A
R-HSA-69231	Cyclin D associated events in G1	2	48	0.00330715	0.717973	0.717973	10	14	PPP2R1A;ARPC1A
R-HSA-427389	ERCC6 (CSB) and EHMT2 (G9a) positively regulate rRNA expression	2	48	0.00330715	0.717973	0.717973	2	4	H4C1;H3-3A;GALK1
R-HSA-3000480	Scavenging by Class A Receptors	2	48	0.00330715	0.717973	0.717973	2	10	CALR;HSP90B1
R-HSA-110313	Translesion synthesis by Y family DNA polymerases bypasses lesions on DNA template	2	48	0.00330715	0.717973	0.717973	4	28	VCP;TRIM25
R-HSA-2559586	DNA Damage/Telomere Stress Induced Senescence	3	71	0.00489183	0.720728	0.720728	4	18	ARPC1A;FLNA;H4C1
R-HSA-1226099	Signaling by FGFR in disease	4	94	0.00647651	0.727583	0.727583	43	106	STAT1;STAT3;PCBP2;TNPO1
R-HSA-1839126	FGFR2 mutant receptor activation	2	49	0.00337605	0.728454	0.728454	7	18	PCBP2;TNPO1
R-HSA-9615017	FOXO-mediated transcription of oxidative stress, metabolic and neuronal genes	2	49	0.00337605	0.728454	0.728454	2	34	CAT;PSMD1
R-HSA-9634285	Constitutive Signaling by Overexpressed ERBB2	1	25	0.00172247	0.731628	0.731628	4	8	HSP90AA1
R-HSA-8848584	Wax and plasmalogen biosynthesis	1	25	0.00172247	0.731628	0.731628	2	10	NPM1;AGPS
R-HSA-71288	Creatine metabolism	1	25	0.00172247	0.731628	0.731628	1	6	PSMC5
R-HSA-977347	Serine biosynthesis	1	25	0.00172247	0.731628	0.731628	1	7	SACM1L
R-HSA-189445	Metabolism of porphyrins	3	73	0.00502963	0.737858	0.737858	4	40	ALB;BLVRB;BLVRA
R-HSA-75893	TNF signaling	2	50	0.00344495	0.738603	0.738603	15	29	SHMT1;TRAF2
R-HSA-73762	RNA Polymerase I Transcription Initiation	2	50	0.00344495	0.738603	0.738603	3	6	RAB14;CALR
R-HSA-71403	Citric acid cycle (TCA cycle)	2	50	0.00344495	0.738603	0.738603	3	17	DLST;ACO1
R-HSA-442660	Na+/Cl- dependent neurotransmitter transporters	2	50	0.00344495	0.738603	0.738603	2	15	VAT1;MCM3
R-HSA-389357	CD28 dependent PI3K/Akt signaling	1	26	0.00179137	0.745396	0.745396	3	9	ACTR2
R-HSA-450321	JNK (c-Jun kinases) phosphorylation and activation mediated by activated human TAK1	1	26	0.00179137	0.745396	0.745396	1	3	FASN
R-HSA-1482925	Acyl chain remodelling of PG	1	26	0.00179137	0.745396	0.745396	2	10	FASN
R-HSA-422085	Synthesis, secretion, and deacylation of Ghrelin	1	26	0.00179137	0.745396	0.745396	1	8	NSDHL
R-HSA-9636383	Prevention of phagosomal-lysosomal fusion	1	26	0.00179137	0.745396	0.745396	1	11	RAB7A
R-HSA-5693606	DNA Double Strand Break Response	3	74	0.00509853	0.746106	0.746106	31	44	H4C1;KPNA2;DNM1L
R-HSA-110329	Cleavage of the damaged pyrimidine	2	51	0.00351385	0.748427	0.748427	1	20	FLNA;H4C1
R-HSA-73928	Depyrimidination	2	51	0.00351385	0.748427	0.748427	2	41	FLNA;H4C1
R-HSA-8864260	Transcriptional regulation by the AP-2 (TFAP2) family of transcription factors	2	52	0.00358275	0.757931	0.757931	8	44	NPM1;ARPC1A
R-HSA-156581	Methylation	2	52	0.00358275	0.757931	0.757931	2	13	AHCY;GSTO1
R-HSA-5637810	Constitutive Signaling by EGFRvIII	1	27	0.00186027	0.758458	0.758458	18	18	HSP90AA1
R-HSA-5637812	Signaling by EGFRvIII in Cancer	1	27	0.00186027	0.758458	0.758458	18	18	HSP90AA1
R-HSA-442982	Ras activation upon Ca2+ influx through NMDA receptor	1	27	0.00186027	0.758458	0.758458	2	2	KPNB1
R-HSA-450302	activated TAK1 mediates p38 MAPK activation	1	27	0.00186027	0.758458	0.758458	3	5	MAP2K3
R-HSA-76066	RNA Polymerase III Transcription Initiation From Type 2 Promoter	1	27	0.00186027	0.758458	0.758458	2	4	SEC23B
R-HSA-9665348	Signaling by ERBB2 ECD mutants	1	27	0.00186027	0.758458	0.758458	4	15	HSP90AA1
R-HSA-9617324	Negative regulation of NMDA receptor-mediated neuronal transmission	1	27	0.00186027	0.758458	0.758458	1	4	KPNB1
R-HSA-947581	Molybdenum cofactor biosynthesis	1	27	0.00186027	0.758458	0.758458	1	6	FASN
R-HSA-193048	Androgen biosynthesis	1	27	0.00186027	0.758458	0.758458	1	7	HSD17B12
R-HSA-5652084	Fructose metabolism	1	27	0.00186027	0.758458	0.758458	1	7	AKR1B1
R-HSA-2173795	Downregulation of SMAD2/3:SMAD4 transcriptional activity	1	27	0.00186027	0.758458	0.758458	2	21	USP9X
R-HSA-175474	Assembly Of The HIV Virion	1	27	0.00186027	0.758458	0.758458	1	16	PPIA
R-HSA-9617828	FOXO-mediated transcription of cell cycle genes	1	27	0.00186027	0.758458	0.758458	1	22	ARPC1A
R-HSA-425393	Transport of inorganic cations/anions and amino acids/oligopeptides	7	165	0.0113683	0.763443	0.763443	7	75	AHCYL1;GSN;ANXA2;PSMD5;PRDX1;AKR1B1;CALR
R-HSA-168333	NEP/NS2 Interacts with the Cellular Export Machinery	2	53	0.00365165	0.767124	0.767124	2	2	SEC13;XPO1
R-HSA-8986944	Transcriptional Regulation by MECP2	4	100	0.0068899	0.770198	0.770198	10	77	PTPN1;BLVRB;FLNB
R-HSA-438066	Unblocking of NMDA receptors, glutamate binding and activation	1	28	0.00192917	0.77085	0.77085	5	5	KPNB1
R-HSA-350054	Notch-HLH transcription pathway	1	28	0.00192917	0.77085	0.77085	1	2	HDAC6
R-HSA-76061	RNA Polymerase III Transcription Initiation From Type 1 Promoter	1	28	0.00192917	0.77085	0.77085	2	5	SEC23B
R-HSA-879518	Transport of organic anions	1	28	0.00192917	0.77085	0.77085	3	9	ALB
R-HSA-77387	Insulin receptor recycling	1	28	0.00192917	0.77085	0.77085	2	6	RPN2
R-HSA-5218859	Regulated Necrosis	1	28	0.00192917	0.77085	0.77085	4	13	TRAF2
R-HSA-5213460	RIPK1-mediated regulated necrosis	1	28	0.00192917	0.77085	0.77085	4	13	TRAF2
R-HSA-189200	Cellular hexose transport	1	28	0.00192917	0.77085	0.77085	3	17	SLC2A1
R-HSA-200425	Carnitine metabolism	1	28	0.00192917	0.77085	0.77085	1	9	CPT1A
R-HSA-418038	Nucleotide-like (purinergic) receptors	1	28	0.00192917	0.77085	0.77085	1	15	ENO1
R-HSA-2173782	Binding and Uptake of Ligands by Scavenger Receptors	7	167	0.0115061	0.773932	0.773932	10	33	HSP90AA1;HSPH1;ALB;HYOU1;HBA1;CALR;HSP90B1
R-HSA-168274	Export of Viral Ribonucleoproteins from Nucleus	2	54	0.00372055	0.776011	0.776011	2	5	SEC13;XPO1
R-HSA-2514859	Inactivation, recovery and regulation of the phototransduction cascade	2	54	0.00372055	0.776011	0.776011	2	19	GNB1;HSD17B4;PRKCA
R-HSA-5693567	HDR through Homologous Recombination (HRR) or Single Strand Annealing (SSA)	5	124	0.00854348	0.779608	0.779608	17	42	RAB5B;STT3A;CDK1;H4C1;DNM1L;PLEC
R-HSA-196849	Metabolism of water-soluble vitamins and cofactors	11	254	0.0175003	0.779709	0.779709	12	144	CYB5R3;PKM;GSTO1;FASN;SHMT1;NAMPT;EFHD2;SLC2A1;GNAI3;KPNB1
R-HSA-8943723	Regulation of PTEN mRNA translation	1	29	0.00199807	0.782608	0.782608	24	24	BLVRB
R-HSA-167160	RNA Pol II CTD phosphorylation and interaction with CE during HIV infection	1	29	0.00199807	0.782608	0.782608	5	5	CALR
R-HSA-77075	RNA Pol II CTD phosphorylation and interaction with CE	1	29	0.00199807	0.782608	0.782608	5	5	CALR
R-HSA-1855167	Synthesis of pyrophosphates in the cytosol	1	29	0.00199807	0.782608	0.782608	4	15	PSMD3
R-HSA-912526	Interleukin receptor SHC signaling	1	29	0.00199807	0.782608	0.782608	1	6	USP5
R-HSA-446210	Synthesis of UDP-N-acetyl-glucosamine	1	29	0.00199807	0.782608	0.782608	1	7	GFPT1
R-HSA-9634638	Estrogen-dependent nuclear events downstream of ESR-membrane signaling	1	29	0.00199807	0.782608	0.782608	1	12	XPO1
R-HSA-6811440	Retrograde transport at the Trans-Golgi-Network	2	55	0.00378944	0.784601	0.784601	5	20	HSPA5;NAA15;RAB6A
R-HSA-156588	Glucuronidation	2	55	0.00378944	0.784601	0.784601	2	11	UGDH;GANAB
R-HSA-418594	G alpha (i) signalling events	26	568	0.0391346	0.789464	0.789464	59	165	EIF4A1;AHCYL1;ANXA1;OSBPL3;GNAI3;HSD17B4;PRKCA;PPP2R5D;ENO1;GNAI1;GNAI2;PPP1CA;CDC42;GNAO1;RDH11;PRKAR1A;PPP2R1A;GNB2;GNB1;SERPINH1;PLAA;FLNB;CPNE2;KPNA2
R-HSA-198725	Nuclear Events (kinase and transcription factor activation)	3	80	0.00551192	0.791304	0.791304	2	47	PPP2R1A;PPP2R5D;DNM2
R-HSA-72165	mRNA Splicing - Minor Pathway	2	56	0.00385834	0.792899	0.792899	5	5	SF3B3;HSD17B12
R-HSA-5357956	TNFR1-induced NFkappaB signaling pathway	1	30	0.00206697	0.793763	0.793763	5	5	TRAF2
R-HSA-5693554	Resolution of D-loop Structures through Synthesis-Dependent Strand Annealing (SDSA)	1	30	0.00206697	0.793763	0.793763	1	1	PLEC
R-HSA-3295583	TRP channels	1	30	0.00206697	0.793763	0.793763	1	2	CPT1A
R-HSA-5669034	TNFs bind their physiological receptors	1	30	0.00206697	0.793763	0.793763	1	13	RAB21
R-HSA-73893	DNA Damage Bypass	2	57	0.00392724	0.800914	0.800914	4	34	VCP;TRIM25
R-HSA-8949613	Cristae formation	1	31	0.00213587	0.804347	0.804347	1	2	EXOC7
R-HSA-9620244	Long-term potentiation	1	31	0.00213587	0.804347	0.804347	3	7	KPNB1
R-HSA-5205647	Mitophagy	1	31	0.00213587	0.804347	0.804347	4	15	VDAC1
R-HSA-1971475	A tetrasaccharide linker sequence is required for GAG synthesis	1	31	0.00213587	0.804347	0.804347	1	5	DRG2
R-HSA-3214842	HDMs demethylate histones	1	31	0.00213587	0.804347	0.804347	3	17	H4C1
R-HSA-1266695	Interleukin-7 signaling	1	31	0.00213587	0.804347	0.804347	3	25	STAT3
R-HSA-1187000	Fertilization	1	31	0.00213587	0.804347	0.804347	1	9	GNAI1
R-HSA-1660516	Synthesis of PIPs at the early endosome membrane	1	31	0.00213587	0.804347	0.804347	1	13	RALA
R-HSA-5601884	PIWI-interacting RNA (piRNA) biogenesis	1	31	0.00213587	0.804347	0.804347	1	15	HSP90AA1
R-HSA-912446	Meiotic recombination	2	58	0.00399614	0.808652	0.808652	4	9	H4C1;H3-3A
R-HSA-70895	Branched-chain amino acid catabolism	2	58	0.00399614	0.808652	0.808652	4	23	PDIA3;XRCC6;ARPC1A;HSD17B10
R-HSA-917937	Iron uptake and transport	3	83	0.00571862	0.811274	0.811274	6	34	CPT1A;RPN2;ACO1
R-HSA-168273	Influenza Viral RNA Transcription and Replication	7	175	0.0120573	0.812462	0.812462	5	14	SEC13;HSP90AA1;RUVBL2;ARHGAP1;MFGE8;PDIA6;IPO5
R-HSA-190236	Signaling by FGFR	4	107	0.00737219	0.813104	0.813104	124	142	PPP2R1A;PCBP2;PLAA;TNPO1
R-HSA-1296071	Potassium Channels	4	107	0.00737219	0.813104	0.813104	3	19	ATIC;GNB2;GNB1
R-HSA-8934593	Regulation of RUNX1 Expression and Activity	1	32	0.00220477	0.814388	0.814388	11	19	BLVRB
R-HSA-5357769	Caspase activation via extrinsic apoptotic signalling pathway	1	32	0.00220477	0.814388	0.814388	4	17	TRAF2
R-HSA-5689901	Metalloprotease DUBs	1	32	0.00220477	0.814388	0.814388	1	6	PSMD14
R-HSA-110373	Resolution of AP sites via the multiple-nucleotide patch replacement pathway	1	32	0.00220477	0.814388	0.814388	3	19	PRMT5
R-HSA-1855183	Synthesis of IP2, IP, and Ins in the cytosol	1	32	0.00220477	0.814388	0.814388	1	14	KPNB1
R-HSA-197264	Nicotinamide salvaging	2	59	0.00406504	0.816122	0.816122	2	12	PKM;NAMPT
R-HSA-2514856	The phototransduction cascade	2	59	0.00406504	0.816122	0.816122	4	27	GNB1;HSD17B4;PRKCA
R-HSA-202433	Generation of second messenger molecules	2	59	0.00406504	0.816122	0.816122	1	17	PAK1;PAK2
R-HSA-6781827	Transcription-Coupled Nucleotide Excision Repair (TC-NER)	3	85	0.00585641	0.82367	0.82367	16	16	COPS2;CALR;FKBP4
R-HSA-622312	Inflammasomes	1	33	0.00227367	0.823914	0.823914	7	28	HSP90AB1
R-HSA-140837	Intrinsic Pathway of Fibrin Clot Formation	1	33	0.00227367	0.823914	0.823914	5	20	AP3D1
R-HSA-425410	Metal ion SLC transporters	1	33	0.00227367	0.823914	0.823914	2	20	DNM1L
R-HSA-9006115	Signaling by NTRK2 (TRKB)	1	33	0.00227367	0.823914	0.823914	2	38	RAC1
R-HSA-3214847	HATs acetylate histones	4	110	0.00757889	0.829376	0.829376	10	15	RUVBL2;RUVBL1;H4C1;ACTB
R-HSA-216083	Integrin cell surface interactions	3	86	0.00592531	0.829604	0.829604	33	54	ITGB1;CCT2;CD44
R-HSA-1660662	Glycosphingolipid metabolism	3	86	0.00592531	0.829604	0.829604	4	32	RAB2A;DYNC1I2;ESYT1
R-HSA-186797	Signaling by PDGF	3	86	0.00592531	0.829604	0.829604	3	31	YWHAE;STAT1;STAT3
R-HSA-8866654	E3 ubiquitin ligases ubiquitinate target proteins	2	61	0.00420284	0.830282	0.830282	4	16	VCP;PRKDC
R-HSA-3781865	Diseases of glycosylation	8	202	0.0139176	0.832337	0.832337	11	77	EEF1A1;GALE;RACGAP1;GFPT1;MOGS;EIF3E;PLOD1;ATP2B1;GNAI1;GALK1
R-HSA-73614	Pyrimidine salvage	1	34	0.00234257	0.832952	0.832952	1	10	TK1
R-HSA-2393930	Phosphate bond hydrolysis by NUDT proteins	1	34	0.00234257	0.832952	0.832952	1	13	ATP2B1
R-HSA-5260271	Diseases of Immune System	1	34	0.00234257	0.832952	0.832952	1	15	CAP1
R-HSA-5602358	Diseases associated with the TLR signaling cascade	1	34	0.00234257	0.832952	0.832952	1	15	CAP1
R-HSA-8940973	RUNX2 regulates osteoblast differentiation	1	34	0.00234257	0.832952	0.832952	1	24	HDAC6
R-HSA-4551638	SUMOylation of chromatin organization proteins	2	62	0.00427174	0.836987	0.836987	4	15	SEC13;H4C1
R-HSA-73929	Base-Excision Repair, AP Site Formation	2	62	0.00427174	0.836987	0.836987	6	62	FLNA;H4C1
R-HSA-1638091	Heparan sulfate/heparin (HS-GAG) metabolism	3	88	0.00606311	0.840958	0.840958	5	33	RAB2A;EIF4A1;DRG2
R-HSA-72086	mRNA Capping	1	35	0.00241146	0.841527	0.841527	9	11	CALR
R-HSA-9665686	Signaling by ERBB2 TMD/JMD mutants	1	35	0.00241146	0.841527	0.841527	4	13	HSP90AA1
R-HSA-917729	Endosomal Sorting Complex Required For Transport (ESCRT)	1	35	0.00241146	0.841527	0.841527	1	4	IPO5
R-HSA-5656169	Termination of translesion DNA synthesis	1	35	0.00241146	0.841527	0.841527	2	9	TRIM25
R-HSA-199220	Vitamin B5 (pantothenate) metabolism	1	35	0.00241146	0.841527	0.841527	1	12	FASN
R-HSA-1630316	Glycosaminoglycan metabolism	7	182	0.0125396	0.841837	0.841837	19	88	RAB2A;EIF4A1;RACGAP1;DRG2;ATP2B1;CD44;GNAI1
R-HSA-2408557	Selenocysteine synthesis	4	113	0.00778559	0.844453	0.844453	2	7	RUVBL2;ARHGAP1;MFGE8;PDIA6
R-HSA-1912408	Pre-NOTCH Transcription and Translation	3	89	0.00613201	0.846386	0.846386	16	28	BLVRB;H4C1;H3-3A;GALK1
R-HSA-192823	Viral mRNA Translation	4	114	0.00785449	0.849223	0.849223	2	2	RUVBL2;ARHGAP1;MFGE8;PDIA6
R-HSA-5619107	Defective TPR may confer susceptibility towards thyroid papillary carcinoma (TPC)	1	36	0.00248036	0.849662	0.849662	1	1	SEC13
R-HSA-68962	Activation of the pre-replicative complex	1	36	0.00248036	0.849662	0.849662	8	9	MCM3
R-HSA-5693568	Resolution of D-loop Structures through Holliday Junction Intermediates	1	36	0.00248036	0.849662	0.849662	6	9	PLEC
R-HSA-9013508	NOTCH3 Intracellular Domain Regulates Transcription	1	36	0.00248036	0.849662	0.849662	4	22	STAT1
R-HSA-1250196	SHC1 events in ERBB2 signaling	1	36	0.00248036	0.849662	0.849662	1	6	PRKCA
R-HSA-8863795	Downregulation of ERBB2 signaling	1	36	0.00248036	0.849662	0.849662	2	14	HSP90AA1
R-HSA-888590	GABA synthesis, release, reuptake and degradation	1	36	0.00248036	0.849662	0.849662	1	10	MCM3
R-HSA-2424491	DAP12 signaling	1	36	0.00248036	0.849662	0.849662	1	17	RAC1
R-HSA-5655253	Signaling by FGFR2 in disease	2	64	0.00440954	0.849683	0.849683	17	28	PCBP2;TNPO1
R-HSA-1483249	Inositol phosphate metabolism	3	90	0.00620091	0.851652	0.851652	6	71	EIF4A1;PSMD3;KPNB1
R-HSA-5693537	Resolution of D-Loop Structures	1	37	0.00254926	0.85738	0.85738	7	10	PLEC
R-HSA-113418	Formation of the Early Elongation Complex	1	37	0.00254926	0.85738	0.85738	1	3	CALR
R-HSA-167158	Formation of the HIV-1 Early Elongation Complex	1	37	0.00254926	0.85738	0.85738	1	5	CALR
R-HSA-8963693	Aspartate and asparagine metabolism	1	37	0.00254926	0.85738	0.85738	1	11	ASNS
R-HSA-140875	Common Pathway of Fibrin Clot Formation	1	37	0.00254926	0.85738	0.85738	1	29	AP3D1
R-HSA-5617472	Activation of anterior HOX genes in hindbrain development during early embryogenesis	4	116	0.00799228	0.858393	0.858393	31	43	CAD;NCAPG;H4C1;H3-3A
R-HSA-5619507	Activation of HOX genes during differentiation	4	116	0.00799228	0.858393	0.858393	31	43	CAD;NCAPG;H4C1;H3-3A
R-HSA-6782210	Gap-filling DNA repair synthesis and ligation in TC-NER	2	66	0.00454733	0.861472	0.861472	2	2	CALR;FKBP4
R-HSA-5693565	Recruitment and ATM-mediated phosphorylation of repair and signaling proteins at DNA double strand breaks	2	66	0.00454733	0.861472	0.861472	29	35	H4C1;DNM1L
R-HSA-9029569	NR1H3 & NR1H2 regulate gene expression linked to cholesterol transport and efflux	2	66	0.00454733	0.861472	0.861472	9	40	MCM3;BLVRB
R-HSA-8978934	Metabolism of cofactors	2	66	0.00454733	0.861472	0.861472	3	27	HSP90AA1;KPNB1
R-HSA-3247509	Chromatin modifying enzymes	10	256	0.0176381	0.864607	0.864607	38	84	ARF3;PRMT5;PRMT1;RUVBL2;CAD;RUVBL1;H4C1;PAK2;ACTB;WDR77
R-HSA-4839726	Chromatin organization	10	256	0.0176381	0.864607	0.864607	38	84	ARF3;PRMT5;PRMT1;RUVBL2;CAD;RUVBL1;H4C1;PAK2;ACTB;WDR77
R-HSA-2129379	Molecules associated with elastic fibres	1	38	0.00261816	0.864702	0.864702	2	10	ITGB1
R-HSA-390247	Beta-oxidation of very long chain fatty acids	1	38	0.00261816	0.864702	0.864702	2	12	HSD17B4
R-HSA-69190	DNA strand elongation	1	38	0.00261816	0.864702	0.864702	2	15	MCM3
R-HSA-421270	Cell-cell junction organization	2	67	0.00461623	0.867044	0.867044	3	21	CTNND1;ACTB
R-HSA-5419276	Mitochondrial translation termination	3	94	0.00647651	0.871172	0.871172	5	5	NSDHL;RDX;ASNS
R-HSA-5389840	Mitochondrial translation elongation	3	94	0.00647651	0.871172	0.871172	5	8	NSDHL;RDX;ASNS
R-HSA-159227	Transport of the SLBP independent Mature mRNA	1	39	0.00268706	0.871649	0.871649	3	3	SEC13
R-HSA-6804758	Regulation of TP53 Activity through Acetylation	1	39	0.00268706	0.871649	0.871649	3	14	EEF1A1
R-HSA-5365859	RA biosynthesis pathway	1	39	0.00268706	0.871649	0.871649	2	11	RDH11
R-HSA-2408508	Metabolism of ingested SeMet, Sec, MeSec into H2Se	1	39	0.00268706	0.871649	0.871649	1	10	AHCY
R-HSA-1855204	Synthesis of IP3 and IP4 in the cytosol	1	39	0.00268706	0.871649	0.871649	1	12	EIF4A1
R-HSA-6782135	Dual incision in TC-NER	2	68	0.00468513	0.87241	0.87241	6	6	CALR;FKBP4
R-HSA-8956321	Nucleotide salvage	2	68	0.00468513	0.87241	0.87241	2	21	TK1;APRT
R-HSA-1660499	Synthesis of PIPs at the plasma membrane	2	69	0.00475403	0.877575	0.877575	2	33	RAB14;ARF5
R-HSA-416476	G alpha (q) signalling events	11	283	0.0194984	0.877869	0.877869	20	35	EIF4A1;GANAB;ANXA1;GNB2;GNA11;GNB1;ASNS;HSD17B4;PRKCA;CPNE2;SRP68
R-HSA-5637815	Signaling by Ligand-Responsive EGFR Variants in Cancer	1	40	0.00275596	0.87824	0.87824	23	23	HSP90AA1
R-HSA-1236382	Constitutive Signaling by Ligand-Responsive EGFR Cancer Variants	1	40	0.00275596	0.87824	0.87824	23	23	HSP90AA1
R-HSA-159230	Transport of the SLBP Dependant Mature mRNA	1	40	0.00275596	0.87824	0.87824	3	3	SEC13
R-HSA-1482788	Acyl chain remodelling of PC	1	40	0.00275596	0.87824	0.87824	2	9	FASN
R-HSA-170822	Regulation of Glucokinase by Glucokinase Regulatory Protein	1	40	0.00275596	0.87824	0.87824	1	5	SEC13
R-HSA-8868766	rRNA processing in the mitochondrion	1	40	0.00275596	0.87824	0.87824	1	6	PDIA3;HSD17B10
R-HSA-114508	Effects of PIP2 hydrolysis	1	40	0.00275596	0.87824	0.87824	1	9	SRP68
R-HSA-2022928	HS-GAG biosynthesis	1	40	0.00275596	0.87824	0.87824	1	14	EIF4A1
R-HSA-168638	NOD1/2 Signaling Pathway	1	40	0.00275596	0.87824	0.87824	1	18	HSD17B12
R-HSA-2187338	Visual phototransduction	6	169	0.0116439	0.878551	0.878551	16	92	RDH11;GNB1;SERPINH1;HSD17B4;PLAA;PRKCA
R-HSA-194068	Bile acid and bile salt metabolism	4	121	0.00833678	0.879258	0.879258	10	94	OSBPL3;ALB;HSD17B4;HSPB1
R-HSA-5368286	Mitochondrial translation initiation	3	96	0.0066143	0.880054	0.880054	3	4	NSDHL;RDX;ASNS
R-HSA-375165	NCAM signaling for neurite out-growth	2	70	0.00482293	0.882547	0.882547	8	23	SPTAN1;SRM
R-HSA-6784531	tRNA processing in the nucleus	2	70	0.00482293	0.882547	0.882547	2	7	SEC13;RTRAF
R-HSA-168643	Nucleotide-binding domain, leucine rich repeat containing receptor (NLR) signaling pathways	2	70	0.00482293	0.882547	0.882547	8	46	HSP90AB1;HSD17B12
R-HSA-2426168	Activation of gene expression by SREBF (SREBP)	2	70	0.00482293	0.882547	0.882547	2	42	FASN
R-HSA-5693616	Presynaptic phase of homologous DNA pairing and strand exchange	1	41	0.00282486	0.884492	0.884492	2	5	STT3A
R-HSA-2980736	Peptide hormone metabolism	5	147	0.0101282	0.884924	0.884924	21	63	ERO1A;NSDHL;EXOC7;KIF5B;CPNE2
R-HSA-425407	SLC-mediated transmembrane transport	17	419	0.0288687	0.887529	0.887529	23	191	VAT1;AHCYL1;GSN;ANXA2;SLC2A1;AKR1B1;AIMP2;PSMD5;PRDX1;ALB;MCM3;CALR;SLC25A5;DNM1L;SLC16A3;SLC25A6
R-HSA-202430	Translocation of ZAP-70 to Immunological synapse	1	42	0.00289376	0.890424	0.890424	1	4	ITGB4
R-HSA-2559585	Oncogene Induced Senescence	1	42	0.00289376	0.890424	0.890424	3	19	BLVRB
R-HSA-2871796	FCERI mediated MAPK activation	4	124	0.00854348	0.890455	0.890455	5	20	PAK1;FASN;RAC1;PAK2
R-HSA-5685942	HDR through Homologous Recombination (HRR)	2	72	0.00496073	0.891935	0.891935	12	19	STT3A;PLEC
R-HSA-5362517	Signaling by Retinoic Acid	2	72	0.00496073	0.891935	0.891935	3	21	CPT1A;RDH11
R-HSA-389661	Glyoxylate metabolism and glycine degradation	2	72	0.00496073	0.891935	0.891935	1	23	DLST;ATP2B1
R-HSA-73884	Base Excision Repair	3	99	0.006821	0.892357	0.892357	9	105	PRMT5;FLNA;H4C1
R-HSA-3232142	SUMOylation of ubiquitinylation proteins	1	43	0.00296266	0.896052	0.896052	1	3	SEC13
R-HSA-8941326	RUNX2 regulates bone development	1	43	0.00296266	0.896052	0.896052	1	32	HDAC6
R-HSA-419037	NCAM1 interactions	1	44	0.00303156	0.901391	0.901391	1	10	SRM
R-HSA-74217	Purine salvage	1	44	0.00303156	0.901391	0.901391	1	11	APRT
R-HSA-8948216	Collagen chain trimerization	1	44	0.00303156	0.901391	0.901391	1	28	EEF1G
R-HSA-5368287	Mitochondrial translation	3	102	0.0070277	0.903516	0.903516	13	17	NSDHL;RDX;ASNS
R-HSA-6785470	tRNA processing in the mitochondrion	1	45	0.00310045	0.906456	0.906456	2	3	PDIA3;HSD17B10
R-HSA-389948	PD-1 signaling	1	45	0.00310045	0.906456	0.906456	2	4	USP5
R-HSA-202427	Phosphorylation of CD3 and TCR zeta chains	1	45	0.00310045	0.906456	0.906456	2	7	ITGB4
R-HSA-2046106	alpha-linolenic acid (ALA) metabolism	1	45	0.00310045	0.906456	0.906456	2	15	HSD17B4
R-HSA-159231	Transport of Mature mRNA Derived from an Intronless Transcript	1	46	0.00316935	0.911261	0.911261	3	3	SEC13
R-HSA-9664565	Signaling by ERBB2 KD Mutants	1	46	0.00316935	0.911261	0.911261	4	17	HSP90AA1
R-HSA-1566948	Elastic fibre formation	1	46	0.00316935	0.911261	0.911261	3	17	ITGB1
R-HSA-8953750	Transcriptional Regulation by E2F6	1	46	0.00316935	0.911261	0.911261	3	33	STT3A
R-HSA-975576	N-glycan antennae elongation in the medial/trans-Golgi	1	46	0.00316935	0.911261	0.911261	1	14	GNAI1
R-HSA-189451	Heme biosynthesis	1	46	0.00316935	0.911261	0.911261	1	20	ALB
R-HSA-2408522	Selenoamino acid metabolism	6	181	0.0124707	0.913552	0.913552	4	33	AIMP2;AHCY;RUVBL2;ARHGAP1;MFGE8;PDIA6
R-HSA-1430728	Metabolism	176	3650	0.251481	0.915152	0.915152	282	2241	EIF4A1;AHCYL1;CSE1L;ENO1;ENO2;PSMD8;PPP1CB;PSMD6;NSDHL;PSMD7;PSMD5;PPP2R1A;RUVBL2;PSMD2;NAMPT;PSMD3;CPNE1;PSMD1;CPNE3;CPNE2;SLC16A3;RAB2A;PDIA3;GSTK1;CPT1A;G6PD;USP5;SACM1L;ACSL4;PRKCA;ACSL3;PGD;PDIA6;TUBA4A;PDIA4;EEF1A1;ACLY;PPA1;PRKAR1A;SMS;VDAC1;ALDH7A1;KPNB1;PSMD12;PSMD11;RPN2;SAR1A;PSMD14;PSMD13;SHMT1;RPN1;IQGAP1;NDRG1;IQGAP3;STIP1;LDHB;LDHA;CYB5R3;RAP1A;RACGAP1;RDH11;SERPINH1;PGK1;MPST;XRCC…
R-HSA-159234	Transport of Mature mRNAs Derived from Intronless Transcripts	1	47	0.00323825	0.91582	0.91582	9	9	SEC13
R-HSA-1643713	Signaling by EGFR in Cancer	1	47	0.00323825	0.91582	0.91582	40	42	HSP90AA1
R-HSA-73779	RNA Polymerase II Transcription Pre-Initiation And Promoter Opening	1	47	0.00323825	0.91582	0.91582	1	5	CALR
R-HSA-8853884	Transcriptional Regulation by VENTX	1	47	0.00323825	0.91582	0.91582	2	13	BLVRB
R-HSA-983712	Ion channel transport	7	207	0.0142621	0.917916	0.917916	7	41	CPT1A;EIF3M;RPN2;ATP2A2;HSD17B12;ATP1A1;ATP2B1
R-HSA-3000178	ECM proteoglycans	2	79	0.00544302	0.919571	0.919571	4	23	ITGB1;VDAC1
R-HSA-975634	Retinoid metabolism and transport	2	79	0.00544302	0.919571	0.919571	2	28	RDH11;SERPINH1
R-HSA-2022377	Metabolism of Angiotensinogen to Angiotensins	1	48	0.00330715	0.920145	0.920145	17	20	CPNE2
R-HSA-1227990	Signaling by ERBB2 in Cancer	1	48	0.00330715	0.920145	0.920145	25	62	HSP90AA1
R-HSA-6811438	Intra-Golgi traffic	1	48	0.00330715	0.920145	0.920145	3	10	ARF5
R-HSA-9660826	Purinergic signaling in leishmaniasis infection	1	48	0.00330715	0.920145	0.920145	5	23	HSP90AB1
R-HSA-9664424	Cell recruitment (pro-inflammatory response)	1	48	0.00330715	0.920145	0.920145	5	23	HSP90AB1
R-HSA-73933	Resolution of Abasic Sites (AP sites)	1	48	0.00330715	0.920145	0.920145	3	43	PRMT5
R-HSA-71240	Tryptophan catabolism	1	48	0.00330715	0.920145	0.920145	1	16	CPNE3
R-HSA-1483257	Phospholipid metabolism	12	325	0.0223922	0.920673	0.920673	22	218	ARF3;RALA;AHCY;SACM1L;SRP68;TUBA4A;TUBA1B;RAB14;FASN;CPNE1;CPNE3;ESYT1;ARF5
R-HSA-1428517	The citric acid (TCA) cycle and respiratory electron transport	8	233	0.0160535	0.922474	0.922474	18	67	LDHB;STIP1;LDHA;EXOC7;DLST;ACO1;VDAC1;SLC16A3
R-HSA-167200	Formation of HIV-1 elongation complex containing HIV-1 Tat	1	49	0.00337605	0.924248	0.924248	1	5	CALR
R-HSA-196741	Cobalamin (Cbl, vitamin B12) transport and metabolism	1	49	0.00337605	0.924248	0.924248	1	30	EFHD2
R-HSA-167152	Formation of HIV elongation complex in the absence of HIV Tat	1	50	0.00344495	0.92814	0.92814	1	2	CALR
R-HSA-4615885	SUMOylation of DNA replication proteins	1	50	0.00344495	0.92814	0.92814	1	8	SEC13
R-HSA-1222556	ROS and RNS production in phagocytes	2	82	0.00564972	0.929252	0.929252	2	45	RPN2;RAC2
R-HSA-162599	Late Phase of HIV Life Cycle	5	163	0.0112305	0.929726	0.929726	35	77	SEC13;PDCD6IP;XPO1;CALR;PPIA
R-HSA-4570464	SUMOylation of RNA binding proteins	1	51	0.00351385	0.931833	0.931833	1	4	SEC13
R-HSA-5633008	TP53 Regulates Transcription of Cell Death Genes	2	83	0.00571862	0.932226	0.932226	2	68	DRG1;NDRG1
R-HSA-196807	Nicotinate metabolism	2	84	0.00578752	0.935082	0.935082	2	29	PKM;NAMPT
R-HSA-167162	RNA Polymerase II HIV Promoter Escape	1	52	0.00358275	0.935336	0.935336	9	9	CALR
R-HSA-167161	HIV Transcription Initiation	1	52	0.00358275	0.935336	0.935336	4	4	CALR
R-HSA-75953	RNA Polymerase II Transcription Initiation	1	52	0.00358275	0.935336	0.935336	3	3	CALR
R-HSA-167246	Tat-mediated elongation of the HIV-1 transcript	1	52	0.00358275	0.935336	0.935336	2	8	CALR
R-HSA-167169	HIV Transcription Elongation	1	52	0.00358275	0.935336	0.935336	3	15	CALR
R-HSA-9033658	Blood group systems biosynthesis	1	52	0.00358275	0.935336	0.935336	4	22	CYB5R3
R-HSA-9664323	FCGR3A-mediated IL10 synthesis	4	141	0.00971476	0.938234	0.938234	5	20	AHCYL1;PRKAR1A;FLNB
R-HSA-196854	Metabolism of vitamins and cofactors	14	382	0.0263194	0.938517	0.938517	17	205	HSP90AA1;GSTO1;SHMT1;GNAI3;SLC2A1;CYB5R3;PKM;RDH11;FASN;NAMPT;SERPINH1;EFHD2;KPNB1
R-HSA-73776	RNA Polymerase II Promoter Escape	1	53	0.00365165	0.938659	0.938659	7	7	CALR
R-HSA-1614558	Degradation of cysteine and homocysteine	1	53	0.00365165	0.938659	0.938659	6	23	MPST
R-HSA-5683826	Surfactant metabolism	1	53	0.00365165	0.938659	0.938659	1	29	TES
R-HSA-2172127	DAP12 interactions	1	53	0.00365165	0.938659	0.938659	1	33	RAC1
R-HSA-8963899	Plasma lipoprotein remodeling	1	54	0.00372055	0.941812	0.941812	1	30	ALB
R-HSA-76042	RNA Polymerase II Transcription Initiation And Promoter Clearance	1	55	0.00378944	0.944803	0.944803	11	11	CALR
R-HSA-140877	Formation of Fibrin Clot (Clotting Cascade)	1	55	0.00378944	0.944803	0.944803	6	57	AP3D1
R-HSA-2046104	alpha-linolenic (omega3) and linoleic (omega6) acid metabolism	1	55	0.00378944	0.944803	0.944803	2	25	HSD17B4
R-HSA-2173793	Transcriptional activity of SMAD2/SMAD3:SMAD4 heterotrimer	1	55	0.00378944	0.944803	0.944803	2	38	USP9X
R-HSA-9031628	NGF-stimulated transcription	1	56	0.00385834	0.94764	0.94764	1	36	DNM2
R-HSA-390918	Peroxisomal lipid metabolism	2	90	0.00620091	0.949961	0.949961	5	35	PRMT5;HSD17B4
R-HSA-6799198	Complex I biogenesis	1	57	0.00392724	0.950332	0.950332	6	13	STIP1
R-HSA-2122947	NOTCH1 Intracellular Domain Regulates Transcription	1	57	0.00392724	0.950332	0.950332	1	18	HDAC6
R-HSA-380108	Chemokine receptors bind chemokines	1	57	0.00392724	0.950332	0.950332	1	19	OSBPL3
R-HSA-1474228	Degradation of the extracellular matrix	4	148	0.0101971	0.951682	0.951682	7	105	EEF1G;CAPN2;MYH9;CD44
R-HSA-6794362	Protein-protein interactions at synapses	2	93	0.00640761	0.95612	0.95612	8	33	RACGAP1;KPNB1
R-HSA-15869	Metabolism of nucleotides	8	254	0.0175003	0.95645	0.95645	14	135	ATIC;IMPDH2;CAD;TK1;ATP2B1;GART;PAICS;APRT
R-HSA-6794361	Neurexins and neuroligins	1	60	0.00413394	0.957605	0.957605	4	19	KPNB1
R-HSA-1614635	Sulfur amino acid metabolism	2	94	0.00647651	0.958007	0.958007	7	37	MPST;AHCY
R-HSA-6806667	Metabolism of fat-soluble vitamins	2	94	0.00647651	0.958007	0.958007	2	34	RDH11;SERPINH1
R-HSA-6804756	Regulation of TP53 Activity through Phosphorylation	2	95	0.0065454	0.959817	0.959817	2	26	RAB5B;STT3A;CDK1
R-HSA-202733	Cell surface interactions at the vascular wall	8	257	0.017707	0.960022	0.960022	21	64	ITGB1;CYFIP2;RAP2B;USP5;PSMD5;SLC16A3;PPIA;CD44
R-HSA-8868773	rRNA processing in the nucleus and cytosol	6	207	0.0142621	0.960749	0.960749	5	15	EIF4A1;RUVBL2;ARHGAP1;MFGE8;PDIA6;GSPT1
R-HSA-156580	Phase II - Conjugation of compounds	8	258	0.0177759	0.961153	0.961153	8	72	UGDH;GSTK1;GANAB;AHCY;GSTO1;GSTP1;CAT;GNAI3
R-HSA-3108232	SUMO E3 ligases SUMOylate target proteins	5	183	0.0126085	0.963527	0.963527	16	131	EEF1A1;SEC13;NPM1;H4C1;HBA1
R-HSA-3214815	HDACs deacetylate histones	1	63	0.00434064	0.963815	0.963815	4	4	H4C1
R-HSA-112382	Formation of RNA Pol II elongation complex	1	63	0.00434064	0.963815	0.963815	1	2	CALR
R-HSA-9012852	Signaling by NOTCH3	1	63	0.00434064	0.963815	0.963815	4	37	STAT1
R-HSA-909733	Interferon alpha/beta signaling	5	184	0.0126774	0.96474	0.96474	12	20	PTPN1;USP5;STAT1;ABCE1
R-HSA-428157	Sphingolipid metabolism	4	157	0.0108171	0.965019	0.965019	5	62	RAB2A;DYNC1I2;ESYT1;NDRG1
R-HSA-375276	Peptide ligand-binding receptors	6	211	0.0145377	0.965439	0.965439	9	76	GANAB;ANXA1;OSBPL3;PSMD2;ASNS;CPNE2
R-HSA-1483191	Synthesis of PC	1	65	0.00447843	0.967442	0.967442	2	18	FASN
R-HSA-1483166	Synthesis of PA	1	65	0.00447843	0.967442	0.967442	1	17	FASN
R-HSA-446219	Synthesis of substrates in N-glycan biosythesis	3	131	0.00902577	0.96826	0.96826	4	49	TSTA3;GFPT1;PLOD1
R-HSA-75955	RNA Polymerase II Transcription Elongation	1	66	0.00454733	0.969116	0.969116	3	8	CALR
R-HSA-5173105	O-linked glycosylation	3	132	0.00909467	0.969499	0.969499	1	28	MYOF;MYH9;DLST
R-HSA-6791226	Major pathway of rRNA processing in the nucleolus and cytosol	5	189	0.0130219	0.970265	0.970265	4	7	EIF4A1;RUVBL2;ARHGAP1;MFGE8;PDIA6
R-HSA-983695	Antigen activates B Cell Receptor (BCR) leading to generation of second messengers	2	103	0.0070966	0.971827	0.971827	3	25	AHCYL1;USP5
R-HSA-2644602	Signaling by NOTCH1 PEST Domain Mutants in Cancer	1	68	0.00468513	0.972212	0.972212	1	21	HDAC6
R-HSA-2894862	Constitutive Signaling by NOTCH1 HD+PEST Domain Mutants	1	68	0.00468513	0.972212	0.972212	1	21	HDAC6
R-HSA-2644606	Constitutive Signaling by NOTCH1 PEST Domain Mutants	1	68	0.00468513	0.972212	0.972212	1	21	HDAC6
R-HSA-2894858	Signaling by NOTCH1 HD+PEST Domain Mutants in Cancer	1	68	0.00468513	0.972212	0.972212	1	21	HDAC6
R-HSA-352230	Amino acid transport across the plasma membrane	1	68	0.00468513	0.972212	0.972212	1	36	PSMD5
R-HSA-2644603	Signaling by NOTCH1 in Cancer	1	68	0.00468513	0.972212	0.972212	1	39	HDAC6
R-HSA-72312	rRNA processing	7	245	0.0168803	0.973164	0.973164	6	21	PDIA3;EIF4A1;RUVBL2;ARHGAP1;MFGE8;PDIA6;HSD17B10;GSPT1
R-HSA-2990846	SUMOylation	5	192	0.0132286	0.973184	0.973184	16	140	EEF1A1;SEC13;NPM1;H4C1;HBA1
R-HSA-1442490	Collagen degradation	1	69	0.00475403	0.973642	0.973642	3	34	EEF1G
R-HSA-425366	Transport of bile salts and organic acids, metal ions and amine compounds	4	165	0.0113683	0.973916	0.973916	5	67	VAT1;MCM3;DNM1L;SLC16A3
R-HSA-2168880	Scavenging of heme from plasma	2	106	0.00730329	0.975369	0.975369	6	12	ALB;HBA1
R-HSA-6790901	rRNA modification in the nucleus and cytosol	1	71	0.00489183	0.976284	0.976284	1	8	GSPT1
R-HSA-977606	Regulation of Complement cascade	3	139	0.00957696	0.976977	0.976977	6	42	TUBA1A;USP5;C9
R-HSA-877300	Interferon gamma signaling	7	250	0.0172247	0.97705	0.97705	11	15	PTPN1;USP5;STAT1;TRIM25;CD44
R-HSA-168325	Viral Messenger RNA Synthesis	1	72	0.00496073	0.977505	0.977505	2	6	SEC13
R-HSA-5690714	CD22 mediated BCR regulation	1	72	0.00496073	0.977505	0.977505	1	4	USP5
R-HSA-191273	Cholesterol biosynthesis	1	72	0.00496073	0.977505	0.977505	2	32	NSDHL
R-HSA-1793185	Chondroitin sulfate/dermatan sulfate metabolism	1	73	0.00502963	0.978662	0.978662	1	28	DRG2
R-HSA-74259	Purine catabolism	1	74	0.00509853	0.979761	0.979761	1	28	ATP2B1
R-HSA-192105	Synthesis of bile acids and bile salts	2	111	0.00764779	0.980337	0.980337	5	83	OSBPL3;HSD17B4
R-HSA-193368	Synthesis of bile acids and bile salts via 7alpha-hydroxycholesterol	1	76	0.00523632	0.981791	0.981791	4	39	HSD17B4
R-HSA-1660661	Sphingolipid de novo biosynthesis	1	79	0.00544302	0.98446	0.98446	1	30	NDRG1
R-HSA-167172	Transcription of the HIV genome	1	81	0.00558082	0.986019	0.986019	24	47	CALR
R-HSA-3108214	SUMOylation of DNA damage response and repair proteins	1	81	0.00558082	0.986019	0.986019	4	24	SEC13
R-HSA-5663084	Diseases of carbohydrate metabolism	1	81	0.00558082	0.986019	0.986019	1	44	RDX
R-HSA-1236394	Signaling by ERBB4	1	82	0.00564972	0.986739	0.986739	1	52	ESYT1
R-HSA-2672351	Stimuli-sensing channels	2	120	0.00826788	0.986943	0.986943	2	26	CPT1A;HSD17B12
R-HSA-5619102	SLC transporter disorders	4	185	0.0127463	0.987764	0.987764	5	65	SEC13;PSMD5;SLC2A1;AKR1B1
R-HSA-1980143	Signaling by NOTCH1	1	84	0.00578752	0.98807	0.98807	1	39	HDAC6
R-HSA-166658	Complement cascade	3	156	0.0107482	0.988554	0.988554	14	71	TUBA1A;USP5;C9
R-HSA-6783783	Interleukin-10 signaling	1	86	0.00592531	0.989267	0.989267	6	15	STAT3
R-HSA-446193	Biosynthesis of the N-glycan precursor (dolichol lipid-linked oligosaccharide, LLO) and transfer to a nascent protein	3	159	0.0109549	0.989903	0.989903	4	63	TSTA3;GFPT1;PLOD1
R-HSA-674695	RNA Polymerase II Pre-transcription Events	1	88	0.00606311	0.990345	0.990345	4	17	CALR
R-HSA-375280	Amine ligand-binding receptors	1	88	0.00606311	0.990345	0.990345	1	20	CDC42
R-HSA-5579029	Metabolic disorders of biological oxidation enzymes	1	88	0.00606311	0.990345	0.990345	1	39	AHCY
R-HSA-1592230	Mitochondrial biogenesis	2	127	0.00875017	0.990533	0.990533	2	36	EXOC7;HSD17B12
R-HSA-6796648	TP53 Regulates Transcription of DNA Repair Genes	1	89	0.00613201	0.990842	0.990842	3	17	CALR
R-HSA-212436	Generic Transcription Pathway	62	1553	0.107	0.992628	0.992628	123	824	YWHAE;ARF3;YWHAB;ARPC1A;PSMD8;PSMD6;PSMD7;YWHAQ;PSMD5;PPP2R1A;PSMD2;PSMD3;PSMD1;H4C1;KPNA2;H3-3A;YWHAH;PRMT5;ACTR2;G6PD;PRMT1;CAD;KIF23;YWHAZ;PDIA4;EEF1A1;PSMA5;CAT;BLVRB;RAB5B;PSMD12;SEC23A;PSMD11;RPN2;PSMD14;PSMD13;RPN1;NCAPG;NDRG1;HDAC6;PRDX2;PRDX1;FLNB;PTPN1;TIGAR;NPM1;STAT1;USP9X;HSPA2;CCT6A;PSMC5;MYO1C;PSMC6;P4HA1;PSMC3;RHEB;PSMC4;PSMC1;PSMC2;STT3A;DRG1;CDK1;CALR;GALK1
R-HSA-6807505	RNA polymerase II transcribes snRNA genes	1	94	0.00647651	0.992971	0.992971	10	11	DNAJB11
R-HSA-1483206	Glycerophospholipid biosynthesis	5	232	0.0159846	0.993677	0.993677	10	133	TUBA1B;FASN;CPNE1;CPNE3;SRP68;TUBA4A
R-HSA-173623	Classical antibody-mediated complement activation	1	97	0.0066832	0.994002	0.994002	2	2	USP5
R-HSA-6809371	Formation of the cornified envelope	2	138	0.00950806	0.994316	0.994316	8	27	STT3A;SPTAN1
R-HSA-74160	Gene expression (Transcription)	75	1850	0.127463	0.994581	0.994581	224	996	YWHAE;ARF3;YWHAB;ARPC1A;EIF4A3;ACTB;PSMD8;PSMD6;PSMD7;YWHAQ;PSMD5;PPP2R1A;PSMD2;XPO5;PSMD3;PSMD1;H4C1;KPNA2;H3-3A;YWHAH;PRMT5;ACTR2;SEC13;G6PD;HSP90AA1;PRMT1;CAD;KIF23;YWHAZ;PDIA4;EEF1A1;PSMA5;DNAJB11;CAT;BLVRB;RAB5B;COPA;PSMD12;SEC23A;SF3B3;PSMD11;RPN2;PSMD14;PSMD13;RPN1;NCAPG;U2AF1;NDRG1;HDAC6;PRDX2;PRDX1;FLNB;PAK2;SEC23B;PTPN1;TIGAR;NPM1;STAT1;USP9X;HSPA2;CCT6A;PSMC5;MYO1C;PSMC6;RAB14;P4HA1;PS…
R-HSA-112310	Neurotransmitter release cycle	1	99	0.006821	0.994605	0.994605	1	37	MCM3
R-HSA-1989781	PPARA activates gene expression	3	174	0.0119884	0.994652	0.994652	2	41	CPT1A;CPNE2
R-HSA-400206	Regulation of lipid metabolism by PPARalpha	3	176	0.0121262	0.995091	0.995091	2	44	CPT1A;CPNE2
R-HSA-72306	tRNA processing	3	182	0.0125396	0.996209	0.996209	6	54	PDIA3;SEC13;HSD17B10;RTRAF
R-HSA-2730905	Role of LAT2/NTAL/LAB on calcium mobilization	1	107	0.00737219	0.996468	0.996468	1	7	ACTR2
R-HSA-163200	Respiratory electron transport, ATP synthesis by chemiosmotic coupling, and heat production by uncoupling proteins.	2	150	0.0103348	0.996762	0.996762	10	31	STIP1;EXOC7
R-HSA-73857	RNA Polymerase II Transcription	66	1692	0.116577	0.996969	0.996969	158	885	YWHAE;ARF3;YWHAB;ARPC1A;EIF4A3;PSMD8;PSMD6;PSMD7;YWHAQ;PSMD5;PPP2R1A;PSMD2;PSMD3;PSMD1;H4C1;KPNA2;H3-3A;YWHAH;PRMT5;ACTR2;G6PD;PRMT1;CAD;KIF23;YWHAZ;PDIA4;EEF1A1;PSMA5;DNAJB11;CAT;BLVRB;RAB5B;PSMD12;SEC23A;SF3B3;PSMD11;RPN2;PSMD14;PSMD13;RPN1;NCAPG;U2AF1;NDRG1;HDAC6;PRDX2;PRDX1;FLNB;PTPN1;TIGAR;NPM1;STAT1;USP9X;HSPA2;CCT6A;PSMC5;MYO1C;PSMC6;P4HA1;PSMC3;RHEB;PSMC4;PSMC1;PSMC2;STT3A;DRG1;CDK1;CALR;…
R-HSA-166786	Creation of C4 and C2 activators	1	111	0.00764779	0.997142	0.997142	2	8	USP5
R-HSA-611105	Respiratory electron transport	1	115	0.00792338	0.997688	0.997688	7	19	STIP1
R-HSA-163125	Post-translational modification: synthesis of GPI-anchored proteins	1	115	0.00792338	0.997688	0.997688	1	16	XPNPEP1
R-HSA-5668914	Diseases of metabolism	10	409	0.0281797	0.998169	0.998169	13	191	EEF1A1;GALE;AHCY;RACGAP1;GFPT1;RDX;MOGS;EIF3E;PLOD1;ATP2B1;GNAI1;GALK1
R-HSA-166663	Initial triggering of complement	1	120	0.00826788	0.998226	0.998226	4	21	USP5
R-HSA-2871809	FCERI mediated Ca+2 mobilization	1	129	0.00888797	0.998899	0.998899	1	11	AHCYL1
R-HSA-2029485	Role of phospholipids in phagocytosis	1	129	0.00888797	0.998899	0.998899	1	12	AHCYL1
R-HSA-9610379	HCMV Late Events	2	175	0.0120573	0.999014	0.999014	3	19	SEC13;H4C1
R-HSA-8956319	Nucleobase catabolism	1	139	0.00957696	0.999353	0.999353	1	58	ATP2B1
R-HSA-8978868	Fatty acid metabolism	9	429	0.0295577	0.999654	0.999654	16	217	ACLY;PRMT5;CPT1A;FASN;TECR;HSD17B4;ACSL4;HSD17B12;ACSL3
R-HSA-6805567	Keratinization	2	226	0.0155712	0.999918	0.999918	15	34	STT3A;SPTAN1
R-HSA-556833	Metabolism of lipids	47	1445	0.099559	0.999926	0.999926	79	943	ARF3;DYNC1I2;SEC23A;RALA;AHCY;CSE1L;TECR;OLA1;AKR1B1;HSD17B4;HSPB1;HSD17B12;HSD17B11;NDRG1;PPP1CB;TUBA1B;NSDHL;CPNE1;FLNB;CPNE3;CPNE2;RAB2A;PRMT5;CPT1A;NPM1;ANXA2;OSBPL3;SACM1L;ACSL4;HSPA2;SRP68;ACSL3;TUBA4A;PPP1CA;ACLY;RAB14;FASN;ALB;AGPS;ESYT1;SEC24C;KPNB1;ARF5
R-HSA-500792	GPCR ligand binding	15	652	0.0449221	0.999943	0.999943	17	179	CD97;GSTK1;ANXA1;OSBPL3;RDX;ASNS;ENO1;SRM;CDC42;GANAB;GNB2;PSMD2;GNB1;CPNE2
R-HSA-198933	Immunoregulatory interactions between a Lymphoid and a non-Lymphoid cell	4	316	0.0217721	0.99995	0.99995	4	43	ITGB1;PRDX1;IQGAP3;PLEC
R-HSA-373076	Class A/1 (Rhodopsin-like receptors)	8	462	0.0318313	0.999969	0.999969	11	152	CDC42;GANAB;ANXA1;OSBPL3;PSMD2;ASNS;CPNE2;ENO1
R-HSA-388396	GPCR downstream signalling	41	1359	0.0936337	0.999982	0.999982	114	258	EIF4A1;AHCYL1;FLII;STK39;GNAI3;HSD17B4;ENO1;GSPT1;GNAI1;GNAI2;SRM;CDC42;PAK1;GANAB;NSDHL;RDH11;PPP2R1A;GNA11;SERPINH1;FLNB;CPNE2;KPNA2;DNM1L;ACTR2;ANXA1;OSBPL3;RDX;ASNS;PRKCA;PPP2R5D;SRP68;OXSR1;RHOA;PPP1CA;GNAO1;PRKAR1A;GNB2;GNB1;PLAA
R-HSA-211859	Biological oxidations	10	545	0.03755	0.999986	0.999986	12	188	UGDH;GSTK1;GANAB;CYB5R3;AHCY;HSP90AB1;GSTO1;GSTP1;CAT;GNAI3
R-HSA-372790	Signaling by GPCR	44	1485	0.102315	0.999996	0.999996	131	437	EIF4A1;AHCYL1;FLII;STK39;GNAI3;HSD17B4;ENO1;GSPT1;GNAI1;GNAI2;SRM;CDC42;PAK1;GANAB;NSDHL;RDH11;PPP2R1A;PSMD2;GNA11;SERPINH1;FLNB;CPNE2;KPNA2;DNM1L;CD97;ACTR2;GSTK1;ANXA1;OSBPL3;RDX;ASNS;PRKCA;PPP2R5D;SRP68;OXSR1;RHOA;PPP1CA;GNAO1;PRKAR1A;GNB2;GNB1;PLAA
R-HSA-211945	Phase I - Functionalization of compounds	2	298	0.0205319	0.999998	0.999998	4	98	CYB5R3;HSP90AB1
R-HSA-418555	G alpha (s) signalling events	10	605	0.0416839	0.999999	0.999999	7	18	NSDHL;GNB2;FLII;GNB1;RDX;GNAI3;GNAI1;GNAI2;SRM
R-HSA-381753	Olfactory Signaling Pathway	1	432	0.0297644	1	1	2	2	GNB1
