# Supplementary material for: Secreted midbody remnants are a class of extracellular vesicles molecularly distinct from exosomes and microparticles
Source: Commun Biol. 2021 Mar 25;4:400. doi: 10.1038/s42003-021-01882-z (PMC7994562; doi:10.1038/s42003-021-01882-z)
Supplement: Supplementary file 10 — Supplementary Data 8 [file 42003_2021_1882_MOESM10_ESM.xlsx]

## Sheet: Table S8
Supplementary Data 8. A complete list of proteins involved in MAPK signalling pathway identified in Reactome pathway based analysis of 456 proteins.
Pathway identifier	Pathway name	#Entities found	#Entities total	Entities ratio	Entities pValue	Entities FDR	#Reactions found	#Reactions total	Submitted entities found
R-HSA-5687128	MAPK6/MAPK4 signaling	28	106	0.00730329	8.63631e-12	3.62725e-10	12	40	PSMD12	PSMD11	PSMD14	RPN2	PSMD13	RPN1	HSPB1	PSMD8	CDC42	PAK1	PSMD6	XPO1	PSMD7	PSMD5	PSMD2	PSMD3	PSMD1	FLNB	RAC1	PAK2	KIF23	SEPTIN7	PDIA4	PSMA5	PSMC5	PSMC6	PSMC3	PSMC4	PSMC1	PSMC2	CDK1	BLVRB
R-HSA-5683057	MAPK family signaling cascades	47	348	0.0239768	8.64379e-09	1.29657e-07	46	86	CYFIP2	YWHAB	HSPB1	ACTB	PSMD8	PSMD6	XPO1	PSMD7	PSMD5	PPP2R1A	PSMD2	PSMD3	PSMD1	RAC1	TNPO1	SPTAN1	MAP2K1	MAP2K2	KIF23	PPP2R5D	ACSL4	PDIA4	EEF1A1	PSMA5	BLVRB	TLN1	KPNB1	PSMD12	PSMD11	RPN2	PSMD14	PSMD13	RPN1	IQGAP1	PHB	IQGAP3	RAP1B	CDC42	PAK1	RAP1A	PCBP2
R-HSA-5684996	MAPK1/MAPK3 signaling	38	297	0.020463	8.4477e-07	7.60293e-06	34	46	CYFIP2	PSMD12	PSMD11	PSMD14	RPN2	PSMD13	YWHAB	RPN1	IQGAP1	PHB	IQGAP3	ACTB	PSMD8	RAP1B	PSMD6	PSMD7	RAP1A	PSMD5	PPP2R1A	PSMD2	PSMD3	PCBP2	PSMD1	TNPO1	SPTAN1	MAP2K1	MAP2K2	KIF23	PPP2R5D	ACSL4	PDIA4	EEF1A1	PSMA5	GALE	PSMC5	PSMC6	PSMC3	PSMC4	PSMC1	PSMC2	CDK1
R-HSA-6802957	Oncogenic MAPK signaling	13	89	0.00613201	0.00108963	0.00544813	31	34	MAP2K1	MAP2K2	YWHAB	ACSL4	IQGAP1	PHB	IQGAP3	SND1	ACTB	RAP1B	PSMD8	RAP1A	LMNA	TLN1
R-HSA-5674135	MAP2K and MAPK activation	9	63	0.00434064	0.00693356	0.0277343	8	8	RAP1B	MAP2K1	RAP1A	MAP2K2	YWHAB	ACSL4	IQGAP1	TLN1	IQGAP3	ACTB
R-HSA-372708	p130Cas linkage to MAPK signaling for integrins	4	22	0.00151578	0.0300082	0.0900247	3	3	RAP1B	YWHAE	RAP1A	TLN1
R-HSA-5675221	Negative regulation of MAPK pathway	6	46	0.00316935	0.0365286	0.109586	4	12	EEF1A1	GALE	MAP2K1	MAP2K2	YWHAB	PPP2R1A	PPP2R5D	EIF3E
R-HSA-5674499	Negative feedback regulation of MAPK pathway	2	8	0.000551192	0.0671038	0.199616	1	3	MAP2K1	MAP2K2
R-HSA-354194	GRB2:SOS provides linkage to MAPK signaling for Integrins	3	20	0.00137798	0.089868	0.199616	2	2	RAP1B	RAP1A	TLN1
R-HSA-110056	MAPK3 (ERK1) activation	2	13	0.000895687	0.15001	0.30002	4	4	MAP2K1	CDK1
R-HSA-112409	RAF-independent MAPK1/3 activation	3	28	0.00192917	0.184021	0.321654	7	12	MAP2K1	MAP2K2	CDK1
R-HSA-5684264	MAP3K8 (TPL2)-dependent MAPK1/3 activation	2	18	0.00124018	0.244468	0.321654	1	8	MAP2K1	FASN
R-HSA-171007	p38MAPK events	2	19	0.00130908	0.26381	0.321654	3	5	RALA	HSD17B12
R-HSA-198753	ERK/MAPK targets	2	26	0.00179137	0.396773	0.396773	1	7	PPP2R1A	PPP2R5D
R-HSA-112411	MAPK1 (ERK2) activation	1	12	0.000826788	0.467994	0.467994	3	3	MAP2K2
R-HSA-450282	MAPK targets/ Nuclear events mediated by MAP kinases	2	35	0.00241146	0.54924	0.54924	1	16	PPP2R1A	PPP2R5D
R-HSA-881907	Gastrin-CREB signalling pathway via PKC and MAPK	1	24	0.00165358	0.717117	0.717117	2	9	HSD17B4	PRKCA
R-HSA-450302	activated TAK1 mediates p38 MAPK activation	1	27	0.00186027	0.758458	0.758458	3	5	MAP2K3
R-HSA-2871796	FCERI mediated MAPK activation	4	124	0.00854348	0.890455	0.890455	5	20	PAK1	FASN	RAC1	PAK2
[truncated: 12 more columns]
