# Supplementary material for: Secreted midbody remnants are a class of extracellular vesicles molecularly distinct from exosomes and microparticles
Source: Commun Biol. 2021 Mar 25;4:400. doi: 10.1038/s42003-021-01882-z (PMC7994562; doi:10.1038/s42003-021-01882-z)
Supplement: Supplementary file 11 — Supplementary Data 9 [file 42003_2021_1882_MOESM11_ESM.xlsx]

## Sheet: Table S9
Supplementary Data 9																							S20b					S20b
																							PBS	Exos	LD-sMVs	MBR		PBS	Exos	LD-sMVs	MBR
	2f				2i					5a				5c			5d						62.5	118.75	100	68.75		2	14	11	17
	Exos	sMV-LD	sMB-R			Exos	sMV-LD	sMB-R		PBS	MBR	Selutinib		retaintate	flowthrough		PBS	MBR	Igg depletion	Anx unbound	400 nm		62.5	181.25	75	156.25		1	13	18	22
	15.625	46.875	1250		SW480	1331.74	795.827	1038.01		1	31	4		117	28		20	156	326	276	16		31.25	87.5	143.75	75		2	15	13	11
	15.625	62.5	664.062		SW620	472.38	959.003	400.164		0	41	15		131	30		18	108	455	265	7		25	125	100	106.25		1	15	14	21
	23.4375	62.5	562.5		LIM1863	133.003	54.6329	9.47714		3	73	12		151	37		36	207	445	342	18		37.5	50	106.25	125		4	11	8	25
	23.4375	78.125	562.5		u87	352.032	21.1505	81.3628						158	71		29	299	409	336	42		25	200	100	168.75		1	13	17	18
	23.4375	78.125	542.969		MDA MB 231	71.7922	15.83	39.0501		5b				295	32		15	243	327	246	28		93.75	12.5	43.75	62.5		2	16	26
	23.4375	85.9375	468.75							Control	sMB-R	Selumitinib		180	42		30	550	428	357	25		87.5	112.5	112.5	50		3	21	23
	23.4375	85.9375	468.75							1	10	1		181	16		11	661	550	288	16		31.25	137.5	93.75	75				9
	31.25	93.75	421.875		4b					1	18	1		246	30		6	844	566	255	17		25	43.75	87.5	137.5
	31.25	101.562	390.625		Vehicle	Exosomes	sMB-R			2	16	1		266	36		12	782	725	516	28		112.5	250	125	106.25
	31.25	109.375	390.625		2	1	7			1	15	0		76	33		9	592	726	247	29		56.25	137.5	87.5	93.75
	31.25	117.188	375		1	2	8			0	20	0		122	55		8	598	458	377	8		50	125	18.75	218.75
	31.25	132.812	367.188		1	1	2			1	12	1		275	46		26	627	302	374	13		31.25	75	125	93.75
	31.25	132.812	328.125		0	0	4			1	15	0		421	64		35		723	361	25		68.75	25	62.5	81.25
	31.25	140.625	328.125		1	0	2.5			2	12	1		146	33				628	321	16		62.5	18.75	68.75	68.75
	31.25	156.25	312.5		0	0	4.5								25					234			12.5	12.5	125	218.75
	31.25	164.062	286.591		1	1	3													467				18.75	125	87.5
	31.25	187.5	273.438		0	0	6																	168.75	100	31.25
	31.25	187.5	273.438		0	0	3																	56.25	93.75	31.25
	39.0625	187.5	273.438		1	0	5																	62.5	62.5	62.5
	39.0625	195.312	273.438		0	1	1																	100	75	162.5
	39.0625	203.125	250		1	0	1																	75	25	143.75
	39.0625	203.125	234.375																					62.5	37.5	81.25
	39.0625	234.375	195.312		S7																			31.25	100	100
	39.0625	234.375	171.875		KIF23			RacGAP1																125	37.5	118.75
	39.0625	234.375	117.188		Normal colon tissue	Colon cancer tissues		Normal colon tissue	Colon cancer tissues															106.25	100	156.25
	46.875	234.375	93.75		1	5		0	49															93.75	81.25	168.75
	46.875	234.375	93.75		0	5		1	28															31.25	75	93.75
	46.875	250	93.75		0	2		2	10															62.5	37.5	112.5
	46.875	265.625	78.125		0	5		0	39															181.25	75	143.75
	46.875	273.438	62.5		0	15		2	35															156.25	87.5	125
	46.875	273.438			0	9		3	9															218.75	150	93.75
	46.875	289.062			1	5		4	9															156.25	137.5	87.5
	46.875	289.062			0	4		0	5															125	12.5	93.75
	54.6875	296.875			0	3																		150	75	112.5
	54.6875	304.688			0	0																		93.75	18.75	100
	54.6875	312.5			2	0																		131.25	62.5	100
	62.5	312.5			0	0																		125	62.5	75
	62.5	312.5			0	0																		43.75	31.25	31.25
	62.5	312.5			0	2																		75	81.25	100
	70.3125	312.5			0	1																		37.5	100	150
	78.125	343.75			0	3																		62.5	100	93.75
	78.125	351.562			0	4																		31.25	37.5	87.5
	78.125	351.562			0	3																		125	37.5	31.25
	78.125	375																						150	25	43.75
	85.9375	390.625																						168.75	75	62.5
	93.75	421.875																						87.5	93.75	150
	109.375	429.688																						100	62.5	168.75
	109.375	445.312																						43.75	100	156.25
	117.188	445.312																						93.75	75	93.75
	117.188	468.75																						75	118.75	112.5
	125	523.438																						93.75	112.5	118.75
	125																							125	137.5	143.75
	148.438																							87.5	81.25	125
	171.875																							106.25	125	168.75
	187.5																							125	75	231.25
	195.312																							43.75	100	175
	195.312																								75	187.5
	210.938																								31.25	168.75
	226.562																								37.5
																									168.75
																									112.5
																									225
																									150
																									106.25
																									100
																									112.5
																									87.5
																									100
																									156.25
																									100
																									87.5
																									37.5
																									43.75
																									37.5
																									75
																									62.5
																									18.75
																									100
																									125
																									100
																									168.75
																									218.75
